# Supplementary material for: ZBTB48 is both a vertebrate telomere‐binding protein and a transcriptional activator
Source: EMBO Rep. 2017 May 12;18(6):929–46. doi: 10.15252/embr.201744095 (PMC5452029; doi:10.15252/embr.201744095)
Supplement: Supplementary file 2 — Dataset EV1 [file EMBR-18-929-s002.xlsx]

## Sheet: U2OS ZBTB48  WT vs KO ChIPseq
Dataset EV1: Peak identification from U2OS ZBTB48 ChIPseq WT vs KO
seqnames	start	end	width	strand	Conc	Conc_ZBTB48_WT	Conc_ZBTB48_KO	Fold	p.value	FDR	Called1	Called2	annotation	geneChr	geneStart	geneEnd	geneLength	geneStrand	geneId	transcriptId	distanceToTSS	ENTREZID	SYMBOL	GENENAME	rpk	DB
12	122973219	122975832	2614	*	14.78	15.78	6.7	9.07	0	0	4	4	Promoter (<=1kb)	12	122974580	122980042	5463	1	ENSG00000111325	ENST00000397389	0	79676	OGFOD2	2-oxoglutarate and iron dependent oxygenase domain containing 2	21525.2	TRUE
16	1308450	1309806	1357	*	16.02	17.02	5.08	11.94	0	0	4	3	Promoter (<=1kb)	16	1308880	1327018	18139	1	ENSG00000103275	ENST00000355803	0	7329	UBE2I	ubiquitin conjugating enzyme E2 I	97937.9	TRUE
6	15244473	15246624	2152	*	14.21	15.2	5.13	10.08	0	0	4	2	Promoter (<=1kb)	6	15246296	15522021	275726	1	ENSG00000008083	ENST00000341776	0	3720	JARID2	jumonji and AT-rich interaction domain containing 2	17491	TRUE
15	40107395	40110329	2935	*	14.05	15.05	6	9.05	9.78e-270	4.99e-265	4	1	Promoter (<=1kb)	15	40087890	40108874	20985	2	ENSG00000104081	ENST00000354670	0	90427	BMF	Bcl2 modifying factor	11558.3	TRUE
2	218395499	218398526	3028	*	13.59	14.59	6.61	7.98	8.14e-269	3.32e-264	4	2	Promoter (<=1kb)	2	218398256	218404418	6163	1	ENSG00000144579	ENST00000491064	0	58190	CTDSP1	CTD small phosphatase 1	8144.64	TRUE
12	31728426	31729808	1383	*	13.56	14.56	4.77	9.79	1.44e-256	4.9e-252	4	2	Promoter (<=1kb)	12	31671137	31729174	58038	2	ENSG00000151743	ENST00000281471	0	196394	AMN1	antagonist of mitotic exit network 1 homolog	17465.2	TRUE
2	134118303	134121894	3592	*	13.73	14.73	6.2	8.53	2.34e-248	6.82e-244	4	4	Promoter (<=1kb)	2	134119983	134254606	134624	1	ENSG00000152127	ENST00000481801	0	4249	MGAT5	mannosyl (alpha-1,6-)-glycoprotein beta-1,6-N-acetyl-glucosaminyltransferase	7565.46	TRUE
11	71927903	71929517	1615	*	13.33	14.33	4.52	9.81	2.21e-236	5.65e-232	4	0	Promoter (<=1kb)	11	71928701	71997595	68895	1	ENSG00000137522	ENST00000361756	0	55298	RNF121	ring finger protein 121	12752.3	TRUE
16	67190490	67192809	2320	*	13.28	14.28	5.41	8.87	1.3e-231	2.96e-227	4	1	Promoter (<=1kb)	16	67192169	67198918	6750	1	ENSG00000205250	ENST00000379378	0	1874	E2F4	E2F transcription factor 4	8574.73	TRUE
8	143595590	143597747	2158	*	13.36	14.35	7.3	7.05	2.26e-221	4.62e-217	4	4	Promoter (<=1kb)	8	143579697	143597388	17692	2	ENSG00000104529	ENST00000317198	0	1936	EEF1D	eukaryotic translation elongation factor 1 delta	9676.74	TRUE
14	77180196	77182751	2556	*	13.49	14.48	6.97	7.51	3.81e-202	7.07e-198	4	4	Promoter (<=1kb)	14	77181623	77231730	50108	1	ENSG00000165548	ENST00000554766	0	57156	TMEM63C	transmembrane protein 63C	8940.33	TRUE
3	127588831	127591816	2986	*	12.88	13.87	6.04	7.83	1.45e-192	2.47e-188	4	2	Promoter (<=1kb)	3	127573069	127590707	17639	2	ENSG00000163870	ENST00000296210	0	131601	TPRA1	transmembrane protein adipocyte associated 1	5014.14	TRUE
22	29265935	29269209	3275	*	13.74	14.73	7.11	7.62	1.7e-189	2.67e-185	4	4	Promoter (<=1kb)	22	29259852	29267978	8127	2	ENSG00000100263	ENST00000216085	0	25807	RHBDD3	rhomboid domain containing 3	8297.75	TRUE
6	73520126	73522095	1970	*	12.56	13.55	6.13	7.42	9e-185	1.31e-180	4	2	Promoter (<=1kb)	6	73515750	73521018	5269	2	ENSG00000156508	ENST00000316292	0	1915	EEF1A1	eukaryotic translation elongation factor 1 alpha 1	6088.22	TRUE
1	9687027	9689599	2573	*	12.75	13.75	6.03	7.71	3.56e-184	4.84e-180	4	1	Promoter (<=1kb)	1	9688176	9691946	3771	1	ENSG00000171608	ENST00000484851	0	5293	PIK3CD	phosphatidylinositol-4,5-bisphosphate 3-kinase catalytic subunit delta	5354.55	TRUE
12	132686885	132689622	2738	*	12.27	13.27	4.29	8.98	5.68e-180	7.25e-176	4	0	Promoter (<=1kb)	12	132687606	132704991	17386	1	ENSG00000176894	ENST00000317479	0	5827	PXMP2	peroxisomal membrane protein 2	3607.73	TRUE
11	65025643	65028218	2576	*	12.66	13.66	2.11	11.55	1.37e-177	1.65e-173	4	0	Promoter (<=1kb)	11	65027408	65040572	13165	1	ENSG00000110025	ENST00000377244	0	29907	SNX15	sorting nexin 15	5024.86	TRUE
5	115841181	115842768	1588	*	12.05	13.04	5.09	7.95	2.11e-177	2.39e-173	4	2	Promoter (<=1kb)	5	115828200	115841858	13659	2	ENSG00000145782	ENST00000509910	0	9140	ATG12	autophagy related 12	5303.72	TRUE
10	103192208	103196252	4045	*	12.67	13.66	6.36	7.3	3.97e-174	4.26e-170	4	3	Promoter (<=1kb)	10	103088018	103193306	105289	2	ENSG00000076685	ENST00000343289	0	22978	NT5C2	5'-nucleotidase, cytosolic II	3200.01	TRUE
22	30422969	30427464	4496	*	13.6	14.59	7.76	6.83	1.81e-172	1.85e-168	4	4	Promoter (<=1kb)	22	30425530	30429053	3524	1	ENSG00000242114	ENST00000266263	0	51537	MTFP1	mitochondrial fission process 1	5485.31	TRUE
12	45726776	45729604	2829	*	12.59	13.58	6.21	7.37	6.34e-154	6.16e-150	4	2	Promoter (<=1kb)	12	45718046	45727775	9730	2	ENSG00000273015	ENST00000609803	0				4328.67	TRUE
11	65661599	65664115	2517	*	12.1	13.09	5.97	7.12	8.48e-154	7.87e-150	4	2	Promoter (<=1kb)	11	65653596	65663094	9499	2	ENSG00000173039	ENST00000406246	0	5970	RELA	RELA proto-oncogene, NF-kB subunit	3464.17	TRUE
7	91263207	91267748	4542	*	13.69	14.68	7.53	7.16	4.01e-152	3.56e-148	4	4	Promoter (<=1kb)	7	91264364	91271326	6963	1	ENSG00000157240	ENST00000287934	0	8321	FZD1	frizzled class receptor 1	5779.27	TRUE
2	46499347	46501367	2021	*	11.81	12.81	3.72	9.09	5.24e-137	4.46e-133	4	0	Promoter (<=1kb)	2	46499731	46501278	1548	1	ENSG00000253515	ENST00000517716	0				3553.27	TRUE
22	50807739	50808592	854	*	12.45	13.45	-0.13	13.58	1.72e-135	1.4e-131	4	0	Distal Intergenic	22	50798655	50799123	469	1	ENSG00000184319	ENST00000427528	9084				13103.7	TRUE
1	145858203	145860242	2040	*	10.98	11.97	4.09	7.89	1.11e-132	8.71e-129	4	0	Promoter (<=1kb)	1	145848522	145859045	10524	2	ENSG00000131788	ENST00000369298	0	10401	PIAS3	protein inhibitor of activated STAT 3	1966.52	TRUE
19	923411	925976	2566	*	11.85	12.83	6.25	6.58	1.4e-131	1.06e-127	4	2	Promoter (<=1kb)	19	925781	929498	3718	1	ENSG00000116017	ENST00000585895	0	1820	ARID3A	AT-rich interaction domain 3A	2837.65	TRUE
15	43105423	43106548	1126	*	11.49	12.49	2.12	10.36	2.86e-131	2.08e-127	4	0	Promoter (<=1kb)	15	42942897	43106101	163205	2	ENSG00000159459	ENST00000290650	0	197131	UBR1	ubiquitin protein ligase E3 component n-recognin 1	5108.89	TRUE
20	49713075	49714797	1723	*	12.37	13.37	3.94	9.43	5.06e-131	3.57e-127	4	0	Promoter (<=1kb)	20	49632945	49713878	80934	2	ENSG00000158470	ENST00000371711	0	9334	B4GALT5	beta-1,4-galactosyltransferase 5	6144.49	TRUE
19	55646427	55649897	3471	*	13.06	14.05	6.37	7.69	4.75e-124	3.23e-120	4	3	Promoter (<=1kb)	19	55648014	55649309	1296	1	ENSG00000173581	ENST00000593069	0	29903	CCDC106	coiled-coil domain containing 106	4886.71	TRUE
17	78166340	78168820	2481	*	12.04	13.02	6.46	6.57	1.22e-120	8.06e-117	4	2	Promoter (<=1kb)	17	78168558	78173527	4970	1	ENSG00000108639	ENST00000225777	0	9144	SYNGR2	synaptogyrin 2	3347.99	TRUE
20	48827920	48829171	1252	*	11.47	12.46	5.2	7.26	1.53e-110	9.78e-107	4	2	Promoter (<=1kb)	20	48624252	48827883	203632	2	ENSG00000124126	ENST00000371941	-37	57580	PREX1	phosphatidylinositol-3,4,5-trisphosphate dependent Rac exchange factor 1	4500.18	TRUE
7	102362783	102364720	1938	*	11.14	12.13	4.84	7.3	4.1e-108	2.54e-104	4	1	Promoter (<=1kb)	7	102363872	102404625	40754	1	ENSG00000128563	ENST00000477886	0	79706	PRKRIP1	PRKR interacting protein 1 (IL11 inducible)	2312.81	TRUE
X	2463057	2465411	2355	*	10.83	11.83	0.18	11.64	6.89e-104	4.14e-100	4	0	Intron (ENST00000334651/ENSG00000169084, intron 6 of 6)	23	2486982	2488971	1990	2	ENSG00000214717	ENST00000515319	23560	9189	ZBED1	zinc finger BED-type containing 1	1545.94	TRUE
7	151276975	151278600	1626	*	11.64	12.63	4.22	8.42	6.03e-96	3.52e-92	4	0	Promoter (<=1kb)	7	151238973	151277452	38480	2	ENSG00000082014	ENST00000392811	0	6604	SMARCD3	SWI/SNF related, matrix associated, actin dependent regulator of chromatin, subfamily d, member 3	3898.42	TRUE
10	73495076	73497245	2170	*	10.34	11.32	4.98	6.35	1.08e-92	6.11e-89	4	3	Promoter (<=1kb)	10	73436428	73496001	59574	2	ENSG00000107758	ENST00000360663	0	5532	PPP3CB	protein phosphatase 3 catalytic subunit beta	1178.15	TRUE
22	36467072	36468396	1325	*	10.14	11.13	4.46	6.67	2.33e-90	1.28e-86	4	1	3' UTR	22	36445395	36454944	9550	2	ENSG00000228719	ENST00000442579	-12128				1691.41	TRUE
11	69636640	69639618	2979	*	13.15	14.15	6.74	7.41	2.13e-87	1.14e-83	4	3	Promoter (1-2kb)	11	69641087	69654474	13388	1	ENSG00000110092	ENST00000227507	-1469	595	CCND1	cyclin D1	6102.45	TRUE
17	62824023	62825314	1292	*	9.39	10.39	0.88	9.51	1.81e-81	9.5e-78	4	0	Intron (ENST00000584542/ENSG00000265000, intron 1 of 1)	17	62808500	62836371	27872	1	ENSG00000265000	ENST00000584542	15523	101927877	LOC101927877	uncharacterized LOC101927877	1038.58	TRUE
20	50308544	50309509	966	*	9.22	10.19	4.59	5.6	6.34e-79	3.24e-75	4	1	Promoter (1-2kb)	20	50310974	50312014	1041	1	ENSG00000203999	ENST00000457853	-1465	284751	LINC01270	long intergenic non-protein coding RNA 1270	1209.26	TRUE
19	45716903	45718372	1470	*	10.3	11.28	4.97	6.31	6.73e-79	3.35e-75	4	0	Promoter (<=1kb)	19	45714387	45717381	2995	2	ENSG00000279407	ENST00000623179	0				1691.61	TRUE
1	151714505	151718694	4190	*	11.27	12.24	6.34	5.9	1.35e-78	6.56e-75	4	2	Promoter (<=1kb)	1	151702404	151716052	13649	2	ENSG00000159409	ENST00000290585	0	11189	CELF3	CUGBP, Elav-like family member 3	1154.5	TRUE
4	145481176	145483066	1891	*	9.17	10.15	4.3	5.85	1.19e-77	5.64e-74	4	0	Promoter (<=1kb)	4	145481194	145514932	33739	1	ENSG00000170365	ENST00000514778	0	4086	SMAD1	SMAD family member 1	600.846	TRUE
14	24113573	24115154	1582	*	11.45	12.44	5.47	6.97	2.67e-76	1.24e-72	4	0	Promoter (<=1kb)	14	24114195	24117306	3112	1	ENSG00000100897	ENST00000559017	0	80344	DCAF11	DDB1 and CUL4 associated factor 11	3512.42	TRUE
20	57473063	57474040	978	*	9.94	10.92	4.8	6.11	8.4e-75	3.81e-71	4	0	Distal Intergenic	20	57488392	57489027	636	2	ENSG00000124097	ENST00000522557	14987				1981.11	TRUE
1	9841	10658	818	*	8.63	9.62	1.68	7.94	2.45e-72	1.09e-68	4	0	Promoter (1-2kb)	1	11869	14409	2541	1	ENSG00000223972	ENST00000456328	-1211	84771	DDX11L2	DEAD/H-box helicase 11 like 2	961.956	TRUE
16	370395	373541	3147	*	11.39	12.36	6.76	5.6	1.4e-70	6.07e-67	4	2	Promoter (<=1kb)	16	367384	370509	3126	2	ENSG00000086504	ENST00000483764	0	10573	MRPL28	mitochondrial ribosomal protein L28	1670.45	TRUE
7	9829	10337	509	*	8.53	9.52	1.88	7.64	7.89e-68	3.36e-64	4	0	Promoter (2-3kb)	7	12704	27199	14496	1	ENSG00000283061	ENST00000635602	-2367				1442.41	TRUE
2	242182786	242183507	722	*	9.94	10.92	4.57	6.34	6.55e-66	2.73e-62	4	0	Distal Intergenic	2	242175181	242175634	454	1	ENSG00000271153	ENST00000605759	7605				2683.55	TRUE
5	159100166	159101199	1034	*	9.39	10.35	5.37	4.98	4.26e-65	1.74e-61	4	2	Promoter (<=1kb)	5	159100483	159115323	14841	1	ENSG00000245812	ENST00000517335	0	101927740	LOC101927740	uncharacterized LOC101927740	1262.23	TRUE
18	9831	10889	1059	*	8.02	9.01	1.88	7.14	2.3e-63	9.21e-60	4	0	Promoter (<=1kb)	18	11103	15822	4720	1	ENSG00000262352	ENST00000575820	-214				486.838	TRUE
17	47257288	47258887	1600	*	8.9	9.9	2.13	7.77	5.37e-63	2.11e-59	4	0	Promoter (<=1kb)	17	47259358	47259420	63	2	ENSG00000238419	ENST00000458818	533				597.141	TRUE
18	21740492	21741189	698	*	8.32	9.3	3.28	6.02	1.44e-62	5.55e-59	4	0	Promoter (<=1kb)	18	21741320	21870957	129638	1	ENSG00000101752	ENST00000261537	-131	57534	MIB1	mindbomb E3 ubiquitin protein ligase 1	903.074	TRUE
11	124114735	124116388	1654	*	8.02	9.01	1.34	7.67	1.88e-61	7.11e-58	4	0	Promoter (<=1kb)	11	124115362	124147721	32360	1	ENSG00000110002	ENST00000456829	0	4013	VWA5A	von Willebrand factor A domain containing 5A	311.706	TRUE
17	55725229	55726439	1211	*	8.65	9.65	-0.13	9.78	5.73e-61	2.13e-57	4	0	Promoter (2-3kb)	17	55721463	55723024	1562	2	ENSG00000166292	ENST00000575685	-2205	55273	TMEM100	transmembrane protein 100	663.43	TRUE
11	135076344	135076748	405	*	7.94	8.94	0.68	8.26	1.92e-60	7e-57	4	0	Promoter (<=1kb)	11	135061781	135075899	14119	2	ENSG00000255512	ENST00000532071	-445				1212.7	TRUE
X	2451289	2452939	1651	*	8.58	9.57	0.18	9.39	2.29e-60	8.21e-57	4	0	Intron (ENST00000334651/ENSG00000169084, intron 6 of 6)	23	2486982	2488971	1990	2	ENSG00000214717	ENST00000515319	36032	9189	ZBED1	zinc finger BED-type containing 1	460.373	TRUE
1	59374976	59375794	819	*	8.39	9.39	1.93	7.45	6.18e-60	2.18e-56	4	0	Intron (ENST00000413489/ENSG00000172456, intron 4 of 4)	1	59393208	59626023	232816	1	ENSG00000172456	ENST00000475949	-17414	55277	FGGY	FGGY carbohydrate kinase domain containing	819.196	TRUE
7	72878436	72880178	1743	*	8.06	9.01	4.09	4.92	2.71e-57	9.37e-54	4	1	Promoter (<=1kb)	7	72879365	72951440	72076	1	ENSG00000196313	ENST00000395270	0	9883	POM121	POM121 transmembrane nucleoporin	295.79	TRUE
18	49491934	49494071	2138	*	9.2	10.16	5.01	5.14	5.33e-57	1.82e-53	4	2	Promoter (<=1kb)	18	49482152	49492479	10328	2	ENSG00000215472	ENST00000332968	0	6139	RPL17	ribosomal protein L17	535.127	TRUE
15	101980747	101981288	542	*	7.66	8.65	1.66	6.99	1.07e-56	3.57e-53	4	0	Promoter (1-2kb)	15	101976558	101979093	2536	2	ENSG00000248472	ENST00000559159	-1654	727856	DDX11L16	DEAD/H-box helicase 11 like 16	741.157	TRUE
2	62505523	62506767	1245	*	9.57	10.51	6	4.51	1.2e-56	3.94e-53	4	3	Promoter (<=1kb)	2	62500221	62506341	6121	2	ENSG00000186889	ENST00000335390	0	200728	TMEM17	transmembrane protein 17	1171.27	TRUE
X	2473882	2475922	2041	*	8.45	9.44	2.56	6.88	2.73e-56	8.85e-53	4	0	Intron (ENST00000334651/ENSG00000169084, intron 6 of 6)	23	2486982	2488971	1990	2	ENSG00000214717	ENST00000515319	13049	9189	ZBED1	zinc finger BED-type containing 1	340.314	TRUE
2	200810831	200812827	1997	*	8.72	9.65	5.24	4.41	3.39e-56	1.08e-52	4	4	Promoter (<=1kb)	2	200811546	200818083	6538	1	ENSG00000082153	ENST00000452206	0	9689	BZW1	basic leucine zipper and W2 domains 1	402.311	TRUE
1	7117405	7118454	1050	*	8.06	9.05	-0.13	9.19	6.73e-56	2.11e-52	4	0	Intron (ENST00000303635/ENSG00000171735, intron 4 of 22)	1	7219360	7219524	165	1	ENSG00000207056	ENST00000384328	-100906				504.815	TRUE
11	175337	176346	1010	*	7.47	8.46	1.31	7.14	1.24e-55	3.84e-52	4	0	Intron (ENST00000527297/ENSG00000255229, intron 2 of 2)	11	193080	194573	1494	1	ENSG00000188076	ENST00000342878	-16734	147199	SCGB1C1	secretoglobin family 1C member 1	348.652	TRUE
4	190122064	190123265	1202	*	8.31	9.29	2.92	6.38	1.27e-54	3.87e-51	4	0	Distal Intergenic	4	190092372	190092455	84	1	ENSG00000275622	ENST00000617597	29692				520.792	TRUE
1	184051450	184052215	766	*	7.65	8.59	4.11	4.48	1.97e-54	5.92e-51	4	0	Promoter (<=1kb)	1	184051677	184074212	22536	1	ENSG00000198860	ENST00000361641	0	116461	TSEN15	tRNA splicing endonuclease subunit 15	503.059	TRUE
15	99123310	99124447	1138	*	9.52	10.48	5.17	5.31	2.78e-54	8.24e-51	4	0	Intron (ENST00000560674/ENSG00000182253, intron 2 of 4)	15	99128832	99131806	2975	2	ENSG00000261054	ENST00000566974	7359				1255.02	TRUE
2	12320905	12321620	716	*	7.87	8.87	-0.13	9	2.23e-53	6.51e-50	4	0	Intron (ENST00000412294/ENSG00000224184, intron 4 of 5)	2	12314317	12561265	246949	1	ENSG00000224184	ENST00000412606	6588	100506457	MIR3681HG	MIR3681 host gene	653.466	TRUE
6	28136532	28137599	1068	*	8.74	9.67	5.28	4.4	1.04e-51	3e-48	4	1	Promoter (<=1kb)	6	28136849	28139678	2830	1	ENSG00000261839	ENST00000565046	0				762.762	TRUE
2	218398652	218400012	1361	*	8.87	9.82	5.09	4.73	1.06e-50	2.99e-47	4	1	Promoter (<=1kb)	2	218398703	218400070	1368	1	ENSG00000144579	ENST00000492545	0	58190	CTDSP1	CTD small phosphatase 1	664.135	TRUE
19	48618863	48619962	1100	*	7.9	8.87	3.5	5.37	3.23e-50	9.04e-47	4	0	Promoter (<=1kb)	19	48619291	48630405	11115	1	ENSG00000063176	ENST00000245222	0	56848	SPHK2	sphingosine kinase 2	425.347	TRUE
3	108589033	108589956	924	*	7.82	8.79	3.26	5.53	8.82e-50	2.44e-46	4	0	Promoter (<=1kb)	3	108549869	108589452	39584	2	ENSG00000163507	ENST00000295746	0	57650	KIAA1524	KIAA1524	479.051	TRUE
9	69672621	69673570	950	*	7.93	8.85	4.75	4.1	9.66e-50	2.63e-46	4	2	Promoter (<=1kb)	9	69672749	69673713	965	1	ENSG00000261447	ENST00000567129	0				485.727	TRUE
13	43785735	43787797	2063	*	8.87	9.79	5.74	4.05	2.92e-49	7.84e-46	4	2	Promoter (<=1kb)	13	43213518	43786908	573391	2	ENSG00000120658	ENST00000261488	0	55068	ENOX1	ecto-NOX disulfide-thiol exchanger 1	429.126	TRUE
11	73982926	73983795	870	*	7.65	8.58	4.42	4.15	3.7e-49	9.82e-46	4	0	Promoter (<=1kb)	11	73974667	73983307	8641	2	ENSG00000175567	ENST00000310473	0	7351	UCP2	uncoupling protein 2	439.864	TRUE
10	68471317	68472194	878	*	7.95	8.85	5.01	3.85	8.25e-49	2.16e-45	4	1	Promoter (<=1kb)	10	68414064	68471886	57823	2	ENSG00000138346	ENST00000551118	0	1763	DNA2	DNA replication helicase/nuclease 2	525.558	TRUE
6	157379663	157381586	1924	*	8.15	9.04	5.39	3.65	2.06e-48	5.32e-45	4	3	Promoter (<=1kb)	6	157381133	157673945	292813	1	ENSG00000175048	ENST00000414563	0	79683	ZDHHC14	zinc finger DHHC-type containing 14	273.594	TRUE
17	22266105	22266897	793	*	8.01	8.98	3	5.99	6.92e-48	1.77e-44	4	0	Promoter (<=1kb)	17	22234328	22266329	32002	2	ENSG00000263609	ENST00000580507	0				636.761	TRUE
X	69538271	69539020	750	*	7.19	8.11	4.01	4.1	7.99e-47	2.01e-43	4	0	Distal Intergenic	23	69569669	69570357	689	2	ENSG00000228160	ENST00000454131	31337				368.377	TRUE
5	159815883	159817219	1337	*	7.5	8.48	2.2	6.28	5.94e-46	1.48e-42	4	0	Intron (ENST00000522627/ENSG00000253311, intron 1 of 2)	5	159776772	159871384	94613	2	ENSG00000253311	ENST00000522627	54165	101927766	LOC101927766	uncharacterized LOC101927766	267.056	TRUE
5	43483214	43484518	1305	*	8.38	9.24	5.87	3.37	1.35e-45	3.32e-42	4	4	Promoter (<=1kb)	5	43444252	43483836	39585	2	ENSG00000151881	ENST00000500337	0	64417	TMEM267	transmembrane protein 267	463.347	TRUE
4	6541600	6542768	1169	*	7.99	8.96	3.48	5.48	1.71e-45	4.15e-42	4	0	Intron (ENST00000506140/ENSG00000074211, intron 9 of 9)	4	6323161	6555678	232518	2	ENSG00000074211	ENST00000507294	12910	5522	PPP2R2C	protein phosphatase 2 regulatory subunit Bgamma	426.005	TRUE
20	25237414	25238078	665	*	7.12	8.05	3.72	4.33	2.44e-45	5.86e-42	4	0	Downstream (<1kb)	20	25239007	25245229	6223	2	ENSG00000274414	ENST00000618303	7151				398.538	TRUE
1	1307784	1310457	2674	*	13.4	14.39	5.43	8.96	2.6e-45	6.17e-42	4	0	Promoter (<=1kb)	1	1292376	1308018	15643	2	ENSG00000131584	ENST00000354700	0	116983	ACAP3	ArfGAP with coiled-coil, ankyrin repeat and PH domains 3	8028.98	TRUE
16	75516416	75518519	2104	*	9.21	10.09	6.48	3.61	6.76e-45	1.59e-41	4	4	Promoter (<=1kb)	16	75504658	75516280	11623	2	ENSG00000262583	ENST00000571737	-136				518.02	TRUE
16	58024677	58027761	3085	*	9.52	10.4	6.91	3.49	8.01e-45	1.86e-41	4	3	Promoter (<=1kb)	16	58025566	58046901	21336	1	ENSG00000102996	ENST00000219271	0	4324	MMP15	matrix metallopeptidase 15	437.983	TRUE
X	154377883	154379703	1821	*	8.19	9.12	4.79	4.33	8.63e-45	1.98e-41	4	1	Promoter (<=1kb)	23	154379197	154381523	2327	1	ENSG00000102119	ENST00000369842	0	2010	EMD	emerin	305.551	TRUE
17	66540092	66540952	861	*	8.22	9.17	4.41	4.76	1.24e-44	2.81e-41	4	0	Intron (ENST00000578063/ENSG00000154229, intron 3 of 9)	17	66638271	66638374	104	1	ENSG00000252685	ENST00000516876	-97319				669.024	TRUE
17	60392160	60392927	768	*	6.98	7.95	2.39	5.56	6.77e-44	1.52e-40	4	0	Promoter (<=1kb)	17	60392429	60425871	33443	1	ENSG00000141371	ENST00000461535	0	124773	C17orf64	chromosome 17 open reading frame 64	321.979	TRUE
1	186374814	186376083	1270	*	6.92	7.87	3.04	4.84	9.32e-44	2.07e-40	4	0	Promoter (<=1kb)	1	186311652	186375325	63674	2	ENSG00000047410	ENST00000367478	0	7175	TPR	translocated promoter region, nuclear basket protein	184.205	TRUE
8	79783501	79784384	884	*	7.98	8.86	5.28	3.58	1.08e-43	2.37e-40	4	0	Promoter (<=1kb)	8	79783729	79802799	19071	1	ENSG00000272138	ENST00000607754	0	101927067	LINC01607	long intergenic non-protein coding RNA 1607	525.622	TRUE
17	78186754	78187602	849	*	7.83	8.78	3.89	4.89	1.29e-43	2.8e-40	4	0	Promoter (<=1kb)	17	78174075	78187233	13159	2	ENSG00000167900	ENST00000301634	0	7083	TK1	thymidine kinase 1	517.769	TRUE
1	40257529	40258656	1128	*	8.14	9.01	5.62	3.38	2.88e-43	6.19e-40	4	2	Promoter (<=1kb)	1	40258107	40294184	36078	1	ENSG00000084073	ENST00000372759	0	10269	ZMPSTE24	zinc metallopeptidase STE24	457.058	TRUE
9	35646223	35647362	1140	*	7.55	8.48	4.15	4.33	8.57e-43	1.82e-39	4	0	Promoter (<=1kb)	9	35616603	35646810	30208	2	ENSG00000137101	ENST00000465754	0	971	CD72	CD72 molecule	313.206	TRUE
21	33491405	33492589	1185	*	8.55	9.48	5.1	4.38	9.47e-43	1.99e-39	4	0	Promoter (<=1kb)	21	33485530	33491473	5944	2	ENSG00000177692	ENST00000617313	0	54943	DNAJC28	DnaJ heat shock protein family (Hsp40) member C28	602.623	TRUE
11	47552300	47553764	1465	*	8.18	9.06	5.52	3.54	1.72e-42	3.58e-39	4	4	Promoter (<=1kb)	11	47468404	47553117	84714	2	ENSG00000149187	ENST00000310513	0	10658	CELF1	CUGBP, Elav-like family member 1	364.329	TRUE
2	218979696	218980433	738	*	7.1	8.05	3.11	4.94	2.09e-42	4.31e-39	4	0	Promoter (1-2kb)	2	218977825	218979609	1785	1	ENSG00000236445	ENST00000628185	1871				359.116	TRUE
12	121399521	121400928	1408	*	8.13	8.99	5.76	3.22	2.26e-42	4.62e-39	4	1	Promoter (<=1kb)	12	121345999	121399896	53898	2	ENSG00000089053	ENST00000536837	0	51433	ANAPC5	anaphase promoting complex subunit 5	361.125	TRUE
7	75485549	75487210	1662	*	7.86	8.76	4.99	3.77	2.6e-42	5.25e-39	4	4	Promoter (<=1kb)	7	75474707	75486108	11402	2	ENSG00000242073	ENST00000415277	0				260.851	TRUE
9	129460591	129461396	806	*	7.22	8.12	4.37	3.75	3.68e-42	7.36e-39	4	1	Distal Intergenic	9	129446632	129451422	4791	2	ENSG00000230676	ENST00000454408	-9169				345.166	TRUE
7	6706070	6707547	1478	*	10.33	11.29	5.93	5.36	4.72e-42	9.36e-39	4	3	Promoter (<=1kb)	7	6688433	6706923	18491	2	ENSG00000164631	ENST00000405858	0	7559	ZNF12	zinc finger protein 12	1694.16	TRUE
17	81976504	81977596	1093	*	8.62	9.5	5.96	3.54	6.31e-42	1.24e-38	4	2	Promoter (<=1kb)	17	81976807	81996843	20037	1	ENSG00000169696	ENST00000581484	0	79058	ASPSCR1	ASPSCR1, UBX domain containing tether for SLC2A4	662.468	TRUE
6	169789870	169791062	1193	*	7.57	8.45	4.85	3.6	8.96e-42	1.74e-38	4	0	Promoter (<=1kb)	6	169790321	169802873	12553	1	ENSG00000231690	ENST00000420557	0	80069	LINC00574	long intergenic non-protein coding RNA 574	293.132	TRUE
4	53702385	53703372	988	*	8.22	9.11	5.4	3.71	9.13e-42	1.76e-38	4	0	Promoter (<=1kb)	4	53573626	53701405	127780	2	ENSG00000072201	ENST00000513421	-980	84708	LNX1	ligand of numb-protein X 1	559.276	TRUE
1	24704177	24704816	640	*	7.01	7.99	1.56	6.44	1.14e-41	2.18e-38	4	0	Distal Intergenic	1	24669583	24671469	1887	1	ENSG00000133226	ENST00000474843	34594	10250	SRRM1	serine and arginine repetitive matrix 1	397.237	TRUE
20	63223959	63225344	1386	*	9.31	10.18	6.87	3.3	1.24e-41	2.34e-38	4	4	Distal Intergenic	20	63218041	63218502	462	1	ENSG00000273821	ENST00000615354	5918				836.994	TRUE
X	135973162	135973999	838	*	7.36	8.32	3.09	5.23	1.66e-41	3.1e-38	4	0	Promoter (<=1kb)	23	135962070	135974063	11994	2	ENSG00000169446	ENST00000305963	64	93380	MMGT1	membrane magnesium transporter 1	381.352	TRUE
5	34838626	34839694	1069	*	8.47	9.38	5.54	3.83	4.18e-41	7.76e-38	4	1	Promoter (<=1kb)	5	34838833	34863010	24178	1	ENSG00000205838	ENST00000502782	0	153657	TTC23L	tetratricopeptide repeat domain 23 like	623.281	TRUE
6	145814570	145815780	1211	*	7.74	8.66	4.55	4.11	1.2e-40	2.22e-37	4	0	Promoter (<=1kb)	6	145793502	145814753	21252	2	ENSG00000118496	ENST00000237281	0	84085	FBXO30	F-box protein 30	334.022	TRUE
4	102760429	102761376	948	*	7.68	8.56	5.02	3.54	2.86e-40	5.22e-37	4	1	Promoter (<=1kb)	4	102631488	102760941	129454	2	ENSG00000109323	ENST00000514430	0	4126	MANBA	mannosidase beta	398.115	TRUE
4	86593824	86595168	1345	*	7.72	8.65	4.26	4.39	5.41e-40	9.79e-37	4	0	Promoter (<=1kb)	4	86101942	86594110	492169	2	ENSG00000109339	ENST00000513839	0	5602	MAPK10	mitogen-activated protein kinase 10	298.667	TRUE
5	123422822	123423769	948	*	7.04	7.97	3.65	4.32	8.34e-40	1.49e-36	4	0	Promoter (<=1kb)	5	123344885	123423303	78419	2	ENSG00000168944	ENST00000306467	0	153241	CEP120	centrosomal protein 120	264.485	TRUE
19	40190313	40191452	1140	*	8.24	9.14	5.35	3.79	1.18e-39	2.1e-36	4	0	Promoter (<=1kb)	19	40191744	40215575	23832	1	ENSG00000130758	ENST00000253055	-292	4294	MAP3K10	mitogen-activated protein kinase kinase kinase 10	494.891	TRUE
3	119463004	119463898	895	*	8.73	9.66	5.35	4.31	1.54e-39	2.71e-36	4	3	Promoter (<=1kb)	3	119429500	119463597	34098	2	ENSG00000176142	ENST00000438581	0	55254	TMEM39A	transmembrane protein 39A	903.913	TRUE
19	42281184	42282047	864	*	7.08	8.02	3.56	4.46	2.93e-39	5.11e-36	4	0	Promoter (1-2kb)	19	42279992	42286893	6902	1	ENSG00000079432	ENST00000575839	1192	23152	CIC	capicua transcriptional repressor	300.432	TRUE
9	122931034	122932108	1075	*	7.62	8.49	5.1	3.39	6.08e-39	1.05e-35	4	2	Promoter (<=1kb)	9	122915566	122931500	15935	2	ENSG00000171448	ENST00000373656	0	57684	ZBTB26	zinc finger and BTB domain containing 26	334.454	TRUE
2	131681742	131683147	1406	*	8.39	9.28	5.56	3.72	1.17e-38	2.01e-35	4	0	Distal Intergenic	2	131646704	131648372	1669	2	ENSG00000270930	ENST00000605465	-33370				442.153	TRUE
6	30752252	30752743	492	*	6.76	7.73	2.31	5.41	1.31e-38	2.23e-35	4	0	Promoter (1-2kb)	6	30751038	30751289	252	1	ENSG00000263608	ENST00000579902	1214				431.516	TRUE
13	42271257	42272041	785	*	7.19	8.14	3.21	4.93	1.64e-38	2.77e-35	4	0	Promoter (<=1kb)	13	42272153	42323267	51115	1	ENSG00000023516	ENST00000025301	-112	11215	AKAP11	A-kinase anchoring protein 11	359.347	TRUE
2	86719155	86720517	1363	*	6.57	7.54	2.03	5.51	1.74e-38	2.91e-35	4	3	Promoter (<=1kb)	2	86720173	86778041	57869	1	ENSG00000153561	ENST00000283632	0	64795	RMND5A	required for meiotic nuclear division 5 homolog A	136.543	TRUE
14	80941180	80942160	981	*	7.87	8.83	3.81	5.02	3.8e-38	6.31e-35	4	1	Promoter (<=1kb)	14	80496478	80941785	445308	2	ENSG00000100629	ENST00000555265	0	145508	CEP128	centrosomal protein 128	463.902	TRUE
9	128203825	128204670	846	*	7.33	8.23	4.51	3.72	3.95e-38	6.51e-35	4	0	Promoter (<=1kb)	9	128166071	128204383	38313	2	ENSG00000148337	ENST00000372948	0	25792	CIZ1	CDKN1A interacting zinc finger protein 1	354.9	TRUE
1	150560916	150562455	1540	*	8.07	8.93	5.57	3.37	4.05e-38	6.62e-35	4	0	Promoter (<=1kb)	1	150560202	150562115	1914	2	ENSG00000203804	ENST00000615012	0	574406	ADAMTSL4-AS1	ADAMTSL4 antisense RNA 1	316.721	TRUE
2	33134154	33135170	1017	*	6.68	7.67	-0.13	7.81	6.3e-38	1.02e-34	4	0	Promoter (<=1kb)	2	33134406	33188676	54271	1	ENSG00000049323	ENST00000432635	0	4052	LTBP1	latent transforming growth factor beta binding protein 1	200.253	TRUE
1	109425924	109427055	1132	*	8.24	9.14	5.45	3.69	8.7e-38	1.4e-34	4	0	Promoter (<=1kb)	1	109399031	109426351	27321	2	ENSG00000143106	ENST00000271308	0	5686	PSMA5	proteasome subunit alpha 5	498.388	TRUE
1	84077330	84078662	1333	*	7.8	8.66	5.32	3.35	9.95e-38	1.59e-34	4	1	Promoter (<=1kb)	1	84078062	84238498	160437	1	ENSG00000142875	ENST00000370689	0	5567	PRKACB	protein kinase cAMP-activated catalytic subunit beta	303.452	TRUE
7	6104010	6104981	972	*	10.02	10.98	5.96	5.01	2.76e-37	4.37e-34	4	2	Promoter (<=1kb)	7	6104884	6161564	56681	1	ENSG00000106346	ENST00000306177	0	84132	USP42	ubiquitin specific peptidase 42	2077.99	TRUE
10	99620398	99621750	1353	*	7.82	8.7	5.12	3.58	4.79e-37	7.53e-34	4	0	Promoter (<=1kb)	10	99610986	99620609	9624	2	ENSG00000155287	ENST00000496035	0	81894	SLC25A28	solute carrier family 25 member 28	307.371	TRUE
11	64304304	64305308	1005	*	8.05	8.98	4.7	4.28	5.36e-37	8.36e-34	4	1	Promoter (<=1kb)	11	64305572	64316738	11167	1	ENSG00000173153	ENST00000406310	-264	2101	ESRRA	estrogen related receptor alpha	502.439	TRUE
4	185210413	185211031	619	*	6.42	7.4	1.46	5.95	6.22e-37	9.62e-34	4	0	Promoter (<=1kb)	4	185210161	185267028	56868	1	ENSG00000109762	ENST00000506896	252	83891	SNX25	sorting nexin 25	272.855	TRUE
14	39432624	39433380	757	*	6.59	7.52	3.35	4.16	7.84e-37	1.2e-33	4	0	Promoter (<=1kb)	14	39397669	39432500	34832	2	ENSG00000165355	ENST00000298097	-124	254170	FBXO33	F-box protein 33	242.465	TRUE
7	76548393	76550204	1812	*	7.68	8.62	3.94	4.68	1e-36	1.53e-33	4	0	Promoter (<=1kb)	7	76549360	76627982	78623	1	ENSG00000205485	ENST00000418663	0	100133091	LOC100133091	uncharacterized LOC100133091	217.13	TRUE
1	40508267	40509368	1102	*	8.37	9.19	6.26	2.94	1.69e-36	2.56e-33	4	3	Promoter (<=1kb)	1	40508741	40516036	7296	1	ENSG00000164002	ENST00000358527	0	64789	EXO5	exonuclease 5	530.01	FALSE
12	113334616	113335201	586	*	6.95	7.86	3.93	3.93	1.7e-36	2.56e-33	4	0	Promoter (<=1kb)	12	113298759	113335030	36272	2	ENSG00000089060	ENST00000552014	0	80024	SLC8B1	solute carrier family 8 member B1	396.459	TRUE
11	61361392	61362427	1036	*	7.83	8.73	4.92	3.81	2.81e-36	4.18e-33	4	0	Promoter (<=1kb)	11	61362001	61369509	7509	1	ENSG00000149483	ENST00000278826	0	51524	TMEM138	transmembrane protein 138	409.857	TRUE
2	85561362	85562201	840	*	7.89	8.83	4.29	4.53	3e-36	4.45e-33	4	0	Promoter (<=1kb)	2	85544723	85561509	16787	2	ENSG00000115486	ENST00000233838	0	2677	GGCX	gamma-glutamyl carboxylase	541.771	TRUE
11	65013464	65015318	1855	*	8.47	9.35	5.81	3.54	3.84e-36	5.64e-33	4	2	Promoter (<=1kb)	11	65014113	65022184	8072	1	ENSG00000213465	ENST00000246747	0	402	ARL2	ADP ribosylation factor like GTPase 2	351.792	TRUE
2	24083927	24085017	1091	*	7.7	8.56	5.21	3.36	4.1e-36	5.96e-33	4	0	Promoter (<=1kb)	2	24077634	24084326	6693	2	ENSG00000115129	ENST00000407482	0	9540	TP53I3	tumor protein p53 inducible protein 3	345.933	TRUE
4	6688043	6689861	1819	*	8.1	8.99	5.27	3.72	4.11e-36	5.96e-33	4	1	Promoter (<=1kb)	4	6687448	6690519	3072	2	ENSG00000246526	ENST00000499502	658				279.529	TRUE
15	84929735	84930467	733	*	7.46	8.34	4.8	3.54	5.86e-36	8.43e-33	4	0	Intron (ENST00000394573/ENSG00000156222, intron 12 of 18)	15	84938416	84938522	107	2	ENSG00000207037	ENST00000384310	8055				442.065	TRUE
8	79768458	79768941	484	*	7.01	7.96	3.33	4.62	7.08e-36	1.01e-32	4	0	Promoter (<=1kb)	8	79768142	79802842	34701	1	ENSG00000272138	ENST00000607172	316	101927067	LINC01607	long intergenic non-protein coding RNA 1607	514.462	TRUE
2	74715079	74715965	887	*	7.61	8.55	4.05	4.5	1.16e-35	1.64e-32	4	0	Distal Intergenic	2	74754670	74754819	150	2	ENSG00000224646	ENST00000421570	38854				422.555	TRUE
15	38072595	38073366	772	*	6.67	7.62	2.81	4.81	1.67e-35	2.35e-32	4	0	Promoter (<=1kb)	15	38071627	38072683	1057	2	ENSG00000236914	ENST00000434223	0				254.819	TRUE
17	49191992	49194056	2065	*	7.84	8.68	5.57	3.11	2.11e-35	2.95e-32	4	2	Distal Intergenic	17	49202791	49208912	6122	2	ENSG00000167083	ENST00000503070	14856	2793	GNGT2	G protein subunit gamma transducin 2	198.619	TRUE
22	22927340	22929243	1904	*	9.5	10.38	6.9	3.48	2.14e-35	2.97e-32	4	4	Distal Intergenic	22	22922594	22923034	441	1	ENSG00000211685	ENST00000390331	4746				699.881	TRUE
2	41840713	41841641	929	*	7.74	8.6	5.35	3.25	2.51e-35	3.46e-32	4	0	Distal Intergenic	2	41850203	41850601	399	2	ENSG00000236533	ENST00000414823	8960				417.679	TRUE
16	68538887	68539567	681	*	7	7.92	3.81	4.1	2.53e-35	3.46e-32	4	0	Promoter (<=1kb)	16	68539213	68567131	27919	1	ENSG00000184939	ENST00000570495	0	146198	ZFP90	ZFP90 zinc finger protein	355.64	TRUE
7	8303242	8304252	1011	*	7.03	7.96	3.52	4.45	3.04e-35	4.13e-32	4	4	Promoter (<=1kb)	7	8303741	8341343	37603	1	ENSG00000272328	ENST00000435967	0				246.29	TRUE
X	2457046	2458352	1307	*	7.08	8.07	0.46	7.61	4.18e-35	5.65e-32	4	0	Intron (ENST00000334651/ENSG00000169084, intron 6 of 6)	23	2486982	2488971	1990	2	ENSG00000214717	ENST00000515319	30619	9189	ZBED1	zinc finger BED-type containing 1	205.606	TRUE
17	63434919	63435914	996	*	8.6	9.47	6.02	3.46	5.04e-35	6.77e-32	4	3	Promoter (<=1kb)	17	63433909	63435184	1276	2	ENSG00000008283	ENST00000585153	0	1534	CYB561	cytochrome b561	712.024	TRUE
X	68432921	68434240	1320	*	7.15	8.04	4.31	3.73	5.18e-35	6.91e-32	4	0	Promoter (<=1kb)	23	68042344	68433805	391462	2	ENSG00000079482	ENST00000355520	0	4983	OPHN1	oligophrenin 1	199.392	TRUE
2	28224847	28225509	663	*	6.77	7.77	-0.13	7.9	5.75e-35	7.62e-32	4	0	Intron (ENST00000344773/ENSG00000158019, intron 7 of 12)	2	28308161	28308570	410	1	ENSG00000225991	ENST00000423483	-82652				329.223	TRUE
5	36744547	36745726	1180	*	8.03	8.89	5.62	3.27	9.69e-35	1.28e-31	4	1	Distal Intergenic	5	36702630	36725195	22566	2	ENSG00000250155	ENST00000508745	-19352				402.045	TRUE
8	118951371	118952507	1137	*	8.77	9.63	6.34	3.3	1.09e-34	1.43e-31	4	4	Promoter (<=1kb)	8	118923557	118952200	28644	2	ENSG00000164761	ENST00000297350	0	4982	TNFRSF11B	TNF receptor superfamily member 11b	696.881	TRUE
8	130948524	130949276	753	*	7.75	8.63	5.03	3.6	1.74e-34	2.26e-31	4	0	Intron (ENST00000523318/ENSG00000253992, intron 2 of 2)	8	130935409	130949665	14257	1	ENSG00000253992	ENST00000523318	13115				526.131	TRUE
3	42581425	42582735	1311	*	7.82	8.67	5.48	3.19	3.35e-34	4.33e-31	4	4	Promoter (<=1kb)	3	42581840	42595114	13275	1	ENSG00000008324	ENST00000447630	0	51188	SS18L2	SS18 like 2	310.69	TRUE
7	102287123	102288340	1218	*	7.45	8.31	4.97	3.34	4.76e-34	6.11e-31	4	3	Promoter (<=1kb)	7	102286888	102301279	14392	1	ENSG00000160999	ENST00000444095	235	10603	SH2B2	SH2B adaptor protein 2	260.563	TRUE
20	48826419	48827766	1348	*	8.62	9.48	6.24	3.24	5.13e-34	6.55e-31	4	4	Promoter (<=1kb)	20	48624252	48827883	203632	2	ENSG00000124126	ENST00000371941	117	57580	PREX1	phosphatidylinositol-3,4,5-trisphosphate dependent Rac exchange factor 1	529.754	TRUE
8	77000050	77000978	929	*	7.38	8.22	5.13	3.09	5.92e-34	7.51e-31	4	0	Promoter (<=1kb)	8	76980258	77000226	19969	2	ENSG00000164751	ENST00000357039	0	5828	PEX2	peroxisomal biogenesis factor 2	320.96	TRUE
1	216600794	216601641	848	*	7.48	8.36	4.83	3.53	7.72e-34	9.73e-31	4	3	Intron (ENST00000616180/ENSG00000196482, intron 4 of 6)	1	216503246	216715253	212008	2	ENSG00000196482	ENST00000616180	113612	2104	ESRRG	estrogen related receptor gamma	387.449	TRUE
4	48779061	48780935	1875	*	7.86	8.75	5.07	3.68	1.09e-33	1.36e-30	4	1	Promoter (<=1kb)	4	48497363	48780299	282937	2	ENSG00000075539	ENST00000358350	0	285527	FRYL	FRY like transcription coactivator	229.621	TRUE
15	73982103	73982923	821	*	6.91	7.85	3.23	4.63	1.53e-33	1.9e-30	4	0	3' UTR	15	73983220	73986500	3281	2	ENSG00000067221	ENST00000561480	3577	9399	STOML1	stomatin like 1	281.023	TRUE
1	1374499	1375634	1136	*	7.29	8.16	4.74	3.42	1.9e-33	2.35e-30	4	0	Promoter (<=1kb)	1	1373730	1375157	1428	2	ENSG00000175756	ENST00000338370	0	54998	AURKAIP1	aurora kinase A interacting protein 1	251.783	TRUE
1	43119662	43120649	988	*	7.38	8.27	4.61	3.66	2.44e-33	3e-30	4	4	Distal Intergenic	1	43104086	43104497	412	1	ENSG00000277513	ENST00000622380	15576				312.436	TRUE
10	22228944	22229668	725	*	6.64	7.59	2.61	4.99	2.53e-33	3.09e-30	4	0	Distal Intergenic	10	22225698	22226024	327	1	ENSG00000227462	ENST00000426373	3246				265.754	TRUE
8	69356576	69357506	931	*	6.5	7.41	3.45	3.96	2.56e-33	3.11e-30	4	4	Distal Intergenic	8	69446057	69446260	204	1	ENSG00000253216	ENST00000522872	-88551				182.676	TRUE
20	48845507	48847333	1827	*	11.53	12.52	4.16	8.36	2.58e-33	3.12e-30	4	1	Promoter (2-3kb)	20	48821688	48849458	27771	2	ENSG00000278231	ENST00000618168	2125				3214.82	TRUE
2	63840419	63841960	1542	*	8.13	9	5.65	3.34	3.19e-33	3.83e-30	4	0	Promoter (<=1kb)	2	63840940	63891562	50623	1	ENSG00000169764	ENST00000394417	0	7360	UGP2	UDP-glucose pyrophosphorylase 2	332.036	TRUE
1	92784774	92785726	953	*	8.07	8.98	5.06	3.92	3.68e-33	4.39e-30	4	0	Promoter (<=1kb)	1	92703858	92785106	81249	2	ENSG00000067208	ENST00000474806	0	7813	EVI5	ecotropic viral integration site 5	529.854	TRUE
17	50026889	50028330	1442	*	8.12	8.96	5.86	3.1	4.05e-33	4.81e-30	4	0	Promoter (2-3kb)	17	50024408	50024572	165	2	ENSG00000281631	ENST00000627581	-2317				345.353	TRUE
X	2468138	2469932	1795	*	8.12	9.08	3.88	5.19	4.41e-33	5.2e-30	4	0	Intron (ENST00000334651/ENSG00000169084, intron 6 of 6)	23	2486982	2488971	1990	2	ENSG00000214717	ENST00000515319	19039	9189	ZBED1	zinc finger BED-type containing 1	301.5	TRUE
8	96493226	96495598	2373	*	8.13	8.94	6.13	2.81	4.54e-33	5.32e-30	4	1	Promoter (<=1kb)	8	96493351	96611780	118430	1	ENSG00000169439	ENST00000302190	0	6383	SDC2	syndecan 2	206.971	FALSE
4	88284125	88285133	1009	*	6.64	7.54	3.7	3.84	6.26e-33	7.3e-30	4	0	Promoter (<=1kb)	4	88257620	88284736	27117	2	ENSG00000163644	ENST00000608933	0	152926	PPM1K	protein phosphatase, Mg2+/Mn2+ dependent 1K	184.448	TRUE
3	115658244	115659106	863	*	7.12	8.07	3.29	4.78	6.39e-33	7.42e-30	4	0	Promoter (<=1kb)	3	115658533	115661279	2747	1	ENSG00000241596	ENST00000491321	0				311.388	TRUE
1	26620523	26621698	1176	*	8.13	8.96	5.91	3.06	1.13e-32	1.3e-29	4	3	Distal Intergenic	1	26602369	26602432	64	2	ENSG00000252429	ENST00000516620	-18091				423.469	TRUE
6	127266495	127267675	1181	*	7.11	8.01	4.24	3.77	1.51e-32	1.73e-29	4	0	Promoter (<=1kb)	6	127266610	127288558	21949	1	ENSG00000118518	ENST00000368314	0	81847	RNF146	ring finger protein 146	218.273	TRUE
9	113275112	113276123	1012	*	7.02	7.93	4.01	3.92	1.64e-32	1.86e-29	4	0	Promoter (<=1kb)	9	113275343	113292905	17563	1	ENSG00000136875	ENST00000374199	0	9128	PRPF4	pre-mRNA processing factor 4	240.984	TRUE
9	129597471	129598321	851	*	6.77	7.67	3.91	3.75	1.64e-32	1.86e-29	4	0	Distal Intergenic	9	129608884	129635930	27047	1	ENSG00000148335	ENST00000372486	-10563	28989	NTMT1	N-terminal Xaa-Pro-Lys N-methyltransferase 1	239.315	TRUE
2	171433635	171434877	1243	*	8.13	9.01	5.47	3.54	1.66e-32	1.87e-29	4	1	Promoter (<=1kb)	2	171434217	171482158	47942	1	ENSG00000115827	ENST00000468592	0	80067	DCAF17	DDB1 and CUL4 associated factor 17	414.772	TRUE
1	222814706	222815592	887	*	7.04	7.96	3.78	4.18	2.47e-32	2.77e-29	4	0	Promoter (<=1kb)	1	222815022	222837384	22363	1	ENSG00000228106	ENST00000450784	0	84976	DISP1	dispatched RND transporter family member 1	280.721	TRUE
8	92965440	92966518	1079	*	6.52	7.41	3.67	3.74	2.52e-32	2.81e-29	4	0	Promoter (<=1kb)	8	92883530	92966145	82616	2	ENSG00000205133	ENST00000521988	0	286144	TRIQK	triple QxxK/R motif containing	157.62	TRUE
X	13652932	13653759	828	*	6.17	7.14	1.69	5.45	2.67e-32	2.97e-29	4	0	Promoter (<=1kb)	23	13653189	13664828	11640	1	ENSG00000176896	ENST00000490617	0	170082	TCEANC	transcription elongation factor A N-terminal and central domain containing	170.343	TRUE
4	75672347	75673903	1557	*	7.73	8.56	5.62	2.94	2.97e-32	3.28e-29	4	2	Promoter (<=1kb)	4	75642782	75673114	30333	2	ENSG00000138757	ENST00000395719	0	9908	G3BP2	G3BP stress granule assembly factor 2	242.398	FALSE
17	42535569	42536279	711	*	6.85	7.71	4.39	3.32	4.08e-32	4.48e-29	4	0	Promoter (<=1kb)	17	42536172	42544449	8278	1	ENSG00000108784	ENST00000225927	0	4669	NAGLU	N-acetyl-alpha-glucosaminidase	294.491	TRUE
1	145823552	145824543	992	*	7.22	8.09	4.67	3.42	5.29e-32	5.77e-29	4	2	Promoter (<=1kb)	1	145824088	145836854	12767	1	ENSG00000186141	ENST00000471254	0	10623	POLR3C	RNA polymerase III subunit C	274.676	TRUE
11	65719939	65720967	1029	*	7.86	8.7	5.6	3.1	6.01e-32	6.53e-29	4	2	Promoter (<=1kb)	11	65714896	65720483	5588	2	ENSG00000172922	ENST00000534482	0	84153	RNASEH2C	ribonuclease H2 subunit C	404.153	TRUE
8	109334228	109334839	612	*	6.9	7.78	4.26	3.52	9.08e-32	9.82e-29	4	0	Promoter (<=1kb)	8	109240919	109334385	93467	2	ENSG00000120526	ENST00000239690	0	84955	NUDCD1	NudC domain containing 1	359.138	TRUE
14	55107768	55108890	1123	*	8.52	9.42	5.55	3.87	9.78e-32	1.05e-28	4	1	Distal Intergenic	14	55124110	55138292	14183	1	ENSG00000131981	ENST00000553493	-15220	3958	LGALS3	galectin 3	609.99	TRUE
1	248944996	248946535	1540	*	6.17	7.15	1.04	6.11	1.08e-31	1.16e-28	4	0	Distal Intergenic	1	248936581	248937043	463	1	ENSG00000233084	ENST00000430973	8415				92.224	FALSE
5	52787528	52788660	1133	*	7.65	8.5	5.3	3.2	1.12e-31	1.19e-28	4	2	Promoter (<=1kb)	5	52787940	52804046	16107	1	ENSG00000152684	ENST00000274311	0	53918	PELO	pelota homolog (Drosophila)	319.54	TRUE
20	57709949	57710875	927	*	7.83	8.67	5.58	3.09	1.24e-31	1.31e-28	4	1	Promoter (<=1kb)	20	57648392	57710569	62178	2	ENSG00000124225	ENST00000395816	0	56937	PMEPA1	prostate transmembrane protein, androgen induced 1	439.39	TRUE
9	35489410	35491034	1625	*	8.38	9.21	6.24	2.97	1.27e-31	1.33e-28	4	4	Promoter (<=1kb)	9	35490127	35561892	71766	1	ENSG00000198853	ENST00000361226	0	9853	RUSC2	RUN and SH3 domain containing 2	364.446	FALSE
2	177263395	177265548	2154	*	7.76	8.59	5.62	2.97	1.33e-31	1.39e-28	4	2	Promoter (<=1kb)	2	177230305	177263800	33496	2	ENSG00000116044	ENST00000397063	0	4780	NFE2L2	nuclear factor, erythroid 2 like 2	178.897	FALSE
6	53061266	53062346	1081	*	7.66	8.49	5.46	3.04	1.34e-31	1.39e-28	4	0	Promoter (<=1kb)	6	53001279	53061770	60492	2	ENSG00000112144	ENST00000350082	0	22858	ICK	intestinal cell kinase	332.597	TRUE
17	44556334	44557544	1211	*	6.45	7.4	2.73	4.67	1.36e-31	1.41e-28	4	0	Promoter (<=1kb)	17	44557459	44559570	2112	1	ENSG00000180340	ENST00000315323	0	2535	FZD2	frizzled class receptor 2	139.469	TRUE
21	26572599	26573484	886	*	7.7	8.56	5.35	3.2	1.84e-31	1.89e-28	4	1	Promoter (<=1kb)	21	26466209	26573284	107076	2	ENSG00000166265	ENST00000299340	0	116159	CYYR1	cysteine and tyrosine rich 1	425.974	TRUE
3	119309960	119310741	782	*	6.52	7.52	-0.13	7.65	2.33e-31	2.39e-28	4	0	Intron (ENST00000264245/ENSG00000031081, intron 1 of 11)	3	119298665	119299012	348	1	ENSG00000242829	ENST00000475397	11295				234.714	TRUE
12	12356893	12357802	910	*	8.24	9.14	5.3	3.85	2.37e-31	2.42e-28	4	4	Promoter (<=1kb)	12	12357079	12465783	108705	1	ENSG00000165714	ENST00000542728	0	118426	BORCS5	BLOC-1 related complex subunit 5	619.973	TRUE
16	10876590	10877889	1300	*	9.52	10.48	5.21	5.27	2.54e-31	2.58e-28	4	0	Promoter (<=1kb)	16	10877198	10924983	47786	1	ENSG00000179583	ENST00000618207	0	4261	CIITA	class II major histocompatibility complex transactivator	1098.63	TRUE
13	80342589	80343389	801	*	6.42	7.31	3.64	3.66	5.73e-31	5.79e-28	4	0	Promoter (1-2kb)	13	80335976	80340951	4976	2	ENSG00000136158	ENST00000377104	-1638	10253	SPRY2	sprouty RTK signaling antagonist 2	198.106	TRUE
10	88582674	88583587	914	*	7.47	8.32	5.14	3.18	8.64e-31	8.7e-28	4	3	Promoter (<=1kb)	10	88284959	88583213	298255	2	ENSG00000184719	ENST00000331772	0	55328	RNLS	renalase, FAD dependent amine oxidase	349.642	TRUE
8	119415779	119417052	1274	*	8.5	9.37	6.02	3.35	1.03e-30	1.03e-27	4	3	Promoter (<=1kb)	8	119416306	119424353	8048	1	ENSG00000136999	ENST00000259526	0	4856	NOV	nephroblastoma overexpressed	519.376	TRUE
11	102746556	102747618	1063	*	7.29	8.16	4.73	3.43	1.28e-30	1.27e-27	4	4	Promoter (<=1kb)	11	102746968	102831511	84544	1	ENSG00000255282	ENST00000371455	0	100288077	WTAPP1	Wilms tumor 1 associated protein pseudogene 1	269.074	TRUE
3	28348276	28349587	1312	*	7.36	8.2	5.13	3.07	1.28e-30	1.27e-27	4	0	Promoter (<=1kb)	3	28321047	28349127	28081	2	ENSG00000163512	ENST00000479665	0	64343	AZI2	5-azacytidine induced 2	224.136	TRUE
1	155000710	155002111	1402	*	7.33	8.17	5.11	3.05	1.63e-30	1.61e-27	4	1	Promoter (<=1kb)	1	155002630	155018522	15893	1	ENSG00000160685	ENST00000417934	-519	51043	ZBTB7B	zinc finger and BTB domain containing 7B	205.432	TRUE
11	76444325	76446033	1709	*	8.05	8.89	5.72	3.18	1.66e-30	1.63e-27	4	1	Promoter (<=1kb)	11	76444923	76497231	52309	1	ENSG00000158636	ENST00000427574	0	56946	EMSY	EMSY, BRCA2 interacting transcriptional repressor	277.597	TRUE
15	40098736	40099294	559	*	6.28	7.25	1.76	5.49	1.89e-30	1.85e-27	4	0	Intron (ENST00000354670/ENSG00000104081, intron 1 of 4)	15	40091787	40106086	14300	2	ENSG00000104081	ENST00000431415	6792	90427	BMF	Bcl2 modifying factor	272.305	TRUE
2	109448899	109449731	833	*	7.86	8.7	5.58	3.13	1.95e-30	1.9e-27	4	2	Exon (ENST00000309415/ENSG00000172985, exon 8 of 10)	2	109552536	109552846	311	1	ENSG00000237916	ENST00000417974	-102805				499.248	TRUE
9	4489745	4491022	1278	*	7.06	7.91	4.65	3.27	2.21e-30	2.14e-27	4	0	Promoter (<=1kb)	9	4490444	4587469	97026	1	ENSG00000106688	ENST00000262352	0	6505	SLC1A1	solute carrier family 1 member 1	188.199	TRUE
9	130962664	130963458	795	*	7.61	8.49	4.91	3.58	3.48e-30	3.35e-27	4	0	Distal Intergenic	9	130938017	130939286	1270	2	ENSG00000130720	ENST00000463475	-23378	84929	FIBCD1	fibrinogen C domain containing 1	452.249	TRUE
3	134485418	134486831	1414	*	7.17	8.05	4.52	3.53	4.31e-30	4.13e-27	4	2	Promoter (<=1kb)	3	134477706	134486023	8318	2	ENSG00000129055	ENST00000510994	0	25847	ANAPC13	anaphase promoting complex subunit 13	187.431	TRUE
14	21068662	21070189	1528	*	8.17	9.01	5.92	3.1	5.31e-30	5.07e-27	4	3	Promoter (<=1kb)	14	21070270	21090240	19971	1	ENSG00000165801	ENST00000298694	-81	55701	ARHGEF40	Rho guanine nucleotide exchange factor 40	337.409	TRUE
2	201118183	201119151	969	*	7.38	8.21	5.24	2.96	5.91e-30	5.61e-27	4	0	Promoter (<=1kb)	2	201118491	201164110	45620	1	ENSG00000003402	ENST00000423241	0	8837	CFLAR	CASP8 and FADD like apoptosis regulator	305.585	FALSE
16	4372165	4376616	4452	*	9.28	10.09	7.32	2.76	6.15e-30	5.81e-27	4	4	Promoter (<=1kb)	16	4371848	4383528	11681	1	ENSG00000168140	ENST00000304735	317	114990	VASN	vasorin	244.815	FALSE
22	39319255	39320496	1242	*	7.98	8.82	5.73	3.09	7.14e-30	6.72e-27	4	0	Promoter (<=1kb)	22	39312884	39319771	6888	2	ENSG00000100316	ENST00000216146	0	6122	RPL3	ribosomal protein L3	363.884	TRUE
2	60553950	60555767	1818	*	8.89	9.71	6.77	2.94	8.18e-30	7.66e-27	4	4	Promoter (<=1kb)	2	60451167	60553567	102401	2	ENSG00000119866	ENST00000359629	-383	53335	BCL11A	B-cell CLL/lymphoma 11A	460.689	FALSE
3	171809654	171810850	1197	*	7.55	8.42	5.08	3.33	8.43e-30	7.86e-27	4	0	Promoter (<=1kb)	3	171600405	171810438	210034	2	ENSG00000075651	ENST00000356327	0	5337	PLD1	phospholipase D1	286.14	TRUE
10	41865532	41866277	746	*	5.96	0.9	6.94	-6.03	1.16e-29	1.07e-26	0	2	Distal Intergenic	10	42149310	42149549	240	2	ENSG00000229485	ENST00000446298	283272				2.50143	FALSE
11	11841449	11842652	1204	*	7.31	8.16	5.04	3.12	1.2e-29	1.1e-26	4	0	Promoter (<=1kb)	11	11841940	11884499	42560	1	ENSG00000170242	ENST00000525257	0	55031	USP47	ubiquitin specific peptidase 47	237.563	TRUE
3	100491974	100492849	876	*	8.04	8.94	5.05	3.9	1.48e-29	1.36e-26	4	0	Promoter (<=1kb)	3	100492619	100577444	84826	1	ENSG00000181458	ENST00000323523	0	55076	TMEM45A	transmembrane protein 45A	560.666	TRUE
5	80487815	80488771	957	*	7.56	8.42	5.2	3.22	1.55e-29	1.42e-26	4	0	Promoter (<=1kb)	5	80487969	80510807	22839	1	ENSG00000152380	ENST00000502608	0	167555	FAM151B	family with sequence similarity 151 member B	357.899	TRUE
2	165953313	165954274	962	*	6.34	7.25	3.25	4	2.16e-29	1.97e-26	4	0	Promoter (<=1kb)	2	165873362	165953843	80482	2	ENSG00000123607	ENST00000243344	0	79809	TTC21B	tetratricopeptide repeat domain 21B	158.231	TRUE
7	75527102	75528778	1677	*	8.04	8.96	4.85	4.11	2.28e-29	2.07e-26	4	0	Promoter (<=1kb)	7	75502930	75527809	24880	2	ENSG00000127957	ENST00000529061	0	5387	PMS2P3	PMS1 homolog 2, mismatch repair system component pseudogene 3	296.958	TRUE
2	69436808	69437742	935	*	7.72	8.57	5.42	3.14	2.32e-29	2.1e-26	4	1	Promoter (<=1kb)	2	69395750	69437628	41879	2	ENSG00000169599	ENST00000410022	0	27247	NFU1	NFU1 iron-sulfur cluster scaffold	406.458	TRUE
3	50568859	50569723	865	*	7.37	8.19	5.27	2.92	3.67e-29	3.3e-26	4	1	Promoter (<=1kb)	3	50569152	50596168	27017	1	ENSG00000114735	ENST00000434410	0	51409	HEMK1	HemK methyltransferase family member 1	337.613	FALSE
6	56542451	56543233	783	*	7.28	8.16	4.54	3.62	4.32e-29	3.87e-26	4	0	Promoter (<=1kb)	6	56535189	56542808	7620	2	ENSG00000151914	ENST00000524186	0	667	DST	dystonin	365.294	TRUE
4	167023385	167024013	629	*	6.82	7.75	3.44	4.3	4.61e-29	4.11e-26	4	0	Intron (ENST00000541354/ENSG00000196104, intron 7 of 9)	4	166981301	166981386	86	2	ENSG00000275159	ENST00000610472	-41999				342.241	TRUE
12	6943979	6945034	1056	*	7.64	8.5	5.24	3.25	5.62e-29	4.99e-26	4	0	Promoter (<=1kb)	12	6944023	6946002	1980	1	ENSG00000111678	ENST00000229281	0	113246	C12orf57	chromosome 12 open reading frame 57	342.84	TRUE
16	48971265	48972210	946	*	6.32	7.29	1.21	6.09	6.64e-29	5.87e-26	4	0	Distal Intergenic	16	49066567	49066729	163	2	ENSG00000260067	ENST00000570218	94519				165.431	TRUE
15	59104951	59105789	839	*	7.36	8.21	4.97	3.24	7.09e-29	6.24e-26	4	2	Promoter (<=1kb)	15	59105078	59125045	19968	1	ENSG00000157456	ENST00000288207	0	9133	CCNB2	cyclin B2	352.935	TRUE
1	109548403	109548999	597	*	6.87	7.73	4.37	3.36	7.54e-29	6.61e-26	4	1	Promoter (<=1kb)	1	109548611	109618321	69711	1	ENSG00000065135	ENST00000369851	0	2773	GNAI3	G protein subunit alpha i3	355.621	TRUE
7	39732787	39733799	1013	*	7.82	8.65	5.67	2.97	8.89e-29	7.76e-26	4	0	Promoter (<=1kb)	7	39733632	39793092	59461	1	ENSG00000188185	ENST00000340510	0				396.552	FALSE
12	118103223	118104575	1353	*	7.83	8.61	6.01	2.6	8.98e-29	7.8e-26	4	1	Promoter (<=1kb)	12	118063593	118103948	40356	2	ENSG00000176834	ENST00000359236	0	54621	VSIG10	V-set and immunoglobulin domain containing 10	288.782	FALSE
1	74197987	74198628	642	*	6.12	7.08	1.85	5.24	1.1e-28	9.56e-26	4	0	Promoter (<=1kb)	1	74026031	74198187	172157	2	ENSG00000162620	ENST00000354431	0	127255	LRRIQ3	leucine rich repeats and IQ motif containing 3	210.745	TRUE
3	9362884	9363455	572	*	6.58	7.47	3.86	3.61	1.31e-28	1.12e-25	4	0	Promoter (<=1kb)	3	9362971	9365190	2220	1	ENSG00000134077	ENST00000417036	0	25917	THUMPD3	THUMP domain containing 3	309.955	TRUE
5	35617282	35618411	1130	*	8.75	9.62	6.16	3.46	1.76e-28	1.51e-25	4	3	Promoter (<=1kb)	5	35617844	35671575	53732	1	ENSG00000152582	ENST00000282469	0	79925	SPEF2	sperm flagellar 2	696.354	TRUE
12	123232781	123233921	1141	*	7.42	8.22	5.42	2.81	2.13e-28	1.82e-25	4	0	Promoter (<=1kb)	12	123154215	123233123	78909	2	ENSG00000051825	ENST00000606320	0	10198	MPHOSPH9	M-phase phosphoprotein 9	261.325	FALSE
8	86176453	86177043	591	*	5.86	6.85	-0.13	6.99	2.47e-28	2.1e-25	4	0	Distal Intergenic	8	86180418	86212236	31819	1	ENSG00000253699	ENST00000523112	-3375				195.195	TRUE
10	73887220	73888194	975	*	7.97	8.91	4.35	4.55	2.51e-28	2.12e-25	4	0	Distal Intergenic	10	73812501	73874591	62091	2	ENSG00000148660	ENST00000322680	-12629	818	CAMK2G	calcium/calmodulin dependent protein kinase II gamma	493.37	TRUE
16	30658031	30659366	1336	*	6.44	7.39	2.51	4.88	2.67e-28	2.25e-25	4	0	Promoter (<=1kb)	16	30658431	30670814	12384	1	ENSG00000156860	ENST00000356166	0	64319	FBRS	fibrosin	125.547	TRUE
4	163494154	163495090	937	*	6.29	7.23	2.73	4.5	2.88e-28	2.42e-25	4	0	Promoter (<=1kb)	4	163494442	163519720	25279	1	ENSG00000198498	ENST00000509657	0	55319	TMA16	translation machinery associated 16 homolog	160.217	TRUE
4	104490738	104491390	653	*	6.38	7.34	2.19	5.15	2.92e-28	2.44e-25	4	0	Promoter (<=1kb)	4	104490965	104697592	206628	1	ENSG00000245384	ENST00000500179	0	101929468	LOC101929468	uncharacterized LOC101929468	248.112	TRUE
13	108217850	108219013	1164	*	7.57	8.49	4.3	4.2	3.69e-28	3.07e-25	4	1	Promoter (<=1kb)	13	108218379	108234255	15877	1	ENSG00000139826	ENST00000375898	0	84945	ABHD13	abhydrolase domain containing 13	308.881	TRUE
X	153469844	153470610	767	*	6.85	7.68	4.71	2.96	3.71e-28	3.08e-25	4	1	Promoter (<=1kb)	23	153444720	153470587	25868	2	ENSG00000183479	ENST00000330912	0	11219	TREX2	three prime repair exonuclease 2	267.371	FALSE
12	55715902	55716769	868	*	6.59	7.45	4.07	3.38	4.06e-28	3.36e-25	4	0	Promoter (<=1kb)	12	55697759	55716043	18285	2	ENSG00000135424	ENST00000556273	0	3679	ITGA7	integrin subunit alpha 7	201.444	TRUE
11	44861837	44862530	694	*	6.84	7.74	4.03	3.71	4.8e-28	3.96e-25	4	0	Promoter (2-3kb)	11	44859603	44909839	50237	1	ENSG00000157570	ENST00000520837	2234	90139	TSPAN18	tetraspanin 18	308.044	TRUE
11	76781231	76785093	3863	*	12.41	13.41	4.43	8.97	5.58e-28	4.57e-25	4	1	Promoter (<=1kb)	11	76782251	76796068	13818	1	ENSG00000182704	ENST00000533752	0	25987	TSKU	tsukushi, small leucine rich proteoglycan	2817.65	TRUE
1	16612721	16614162	1442	*	9.9	10.74	7.62	3.13	5.62e-28	4.59e-25	4	4	Promoter (<=1kb)	1	16562319	16613487	51169	2	ENSG00000219481	ENST00000430580	0	55672	NBPF1	neuroblastoma breakpoint family member 1	1186.03	TRUE
9	35110888	35111596	709	*	6.41	7.32	3.3	4.02	5.85e-28	4.76e-25	4	0	Promoter (<=1kb)	9	35104121	35111588	7468	2	ENSG00000005238	ENST00000603301	0	80256	FAM214B	family with sequence similarity 214 member B	225.369	TRUE
1	9689898	9690946	1049	*	7.59	8.44	5.29	3.15	6.38e-28	5.17e-25	4	0	Promoter (1-2kb)	1	9688176	9691946	3771	1	ENSG00000171608	ENST00000484851	1722	5293	PIK3CD	phosphatidylinositol-4,5-bisphosphate 3-kinase catalytic subunit delta	331.068	TRUE
17	57867837	57868991	1155	*	7.74	8.57	5.55	3.02	7.33e-28	5.92e-25	4	0	Promoter (<=1kb)	17	57862875	57868465	5591	2	ENSG00000180891	ENST00000581391	0	404093	CUEDC1	CUE domain containing 1	329.037	TRUE
6	73522511	73524064	1554	*	8.37	9.21	6.17	3.04	7.64e-28	6.14e-25	4	2	Promoter (<=1kb)	6	73519341	73523797	4457	2	ENSG00000156508	ENST00000455918	0	1915	EEF1A1	eukaryotic translation elongation factor 1 alpha 1	381.097	TRUE
21	33324120	33325572	1453	*	7.99	8.76	6.23	2.53	7.89e-28	6.32e-25	4	3	Promoter (<=1kb)	21	33324477	33335611	11135	1	ENSG00000142166	ENST00000493503	0	3454	IFNAR1	interferon alpha and beta receptor subunit 1	298.371	FALSE
16	3021295	3022646	1352	*	7.69	8.58	4.85	3.73	8.04e-28	6.41e-25	4	0	Promoter (<=1kb)	16	3020390	3022383	1994	1	ENSG00000006327	ENST00000571351	905	51330	TNFRSF12A	TNF receptor superfamily member 12A	283.048	TRUE
8	66924914	66925911	998	*	7.39	8.28	4.57	3.71	9.08e-28	7.21e-25	4	1	Promoter (<=1kb)	8	66921684	66925541	3858	2	ENSG00000245910	ENST00000520348	0				311.457	TRUE
3	122977833	122978655	823	*	7.11	8.02	4.11	3.92	9.8e-28	7.76e-25	4	0	Promoter (1-2kb)	3	122909193	122976134	66942	2	ENSG00000082684	ENST00000451055	-1699	54437	SEMA5B	semaphorin 5B	315.399	TRUE
3	79017334	79018345	1012	*	6.67	7.58	3.58	4.01	9.89e-28	7.8e-25	4	0	Promoter (<=1kb)	3	78598811	79018544	419734	2	ENSG00000169855	ENST00000467549	199	6091	ROBO1	roundabout guidance receptor 1	189.072	TRUE
20	29496701	29498118	1418	*	8.42	9.27	6.07	3.21	9.94e-28	7.8e-25	4	4	Promoter (<=1kb)	20	29480147	29497179	17033	2	ENSG00000282995	ENST00000634469	0				435.383	TRUE
20	52191153	52192581	1429	*	8.21	9.07	5.79	3.28	1.07e-27	8.4e-25	4	3	Promoter (<=1kb)	20	52051663	52191779	140117	2	ENSG00000020256	ENST00000371518	0	55734	ZFP64	ZFP64 zinc finger protein	376.106	TRUE
9	29450277	29451278	1002	*	7.11	7.99	4.43	3.56	1.39e-27	1.08e-24	4	2	Distal Intergenic	9	29317833	29318952	1120	1	ENSG00000277646	ENST00000622677	132444				253.724	TRUE
2	42964285	42964935	651	*	7.19	8.03	4.94	3.09	1.6e-27	1.25e-24	4	0	Distal Intergenic	2	43001355	43006060	4706	2	ENSG00000224739	ENST00000457457	41125				401.504	TRUE
2	240373976	240375016	1041	*	7.35	8.18	5.18	2.99	1.65e-27	1.28e-24	4	0	Distal Intergenic	2	240435671	240468078	32408	1	ENSG00000063660	ENST00000264039	-60655	2817	GPC1	glypican 1	278.596	FALSE
10	24723841	24724818	978	*	6.64	7.5	4.19	3.31	1.79e-27	1.38e-24	4	0	Promoter (<=1kb)	10	24583609	24723668	140060	2	ENSG00000107863	ENST00000396432	-173	57584	ARHGAP21	Rho GTPase activating protein 21	185.091	TRUE
11	134851586	134852276	691	*	5.9	6.89	-0.13	7.02	2.15e-27	1.65e-24	4	0	Distal Intergenic	11	134950708	134951568	861	1	ENSG00000255327	ENST00000528497	-98432				171.64	TRUE
14	73851373	73852276	904	*	7.68	8.6	4.45	4.16	2.23e-27	1.71e-24	4	0	Promoter (<=1kb)	14	73851844	73885456	33613	1	ENSG00000140043	ENST00000555228	0	145482	PTGR2	prostaglandin reductase 2	429.229	TRUE
20	48024927	48025720	794	*	7.55	8.41	5.14	3.26	2.45e-27	1.87e-24	4	1	Distal Intergenic	20	47980488	47988744	8257	2	ENSG00000237423	ENST00000428999	-36183				428.392	TRUE
3	98900786	98902322	1537	*	7.08	7.9	4.98	2.92	2.48e-27	1.88e-24	4	2	Promoter (<=1kb)	3	98795941	98901689	105749	2	ENSG00000057019	ENST00000326840	0	131566	DCBLD2	discoidin, CUB and LCCL domain containing 2	155.404	FALSE
4	186190708	186191728	1021	*	6.31	7.21	3.43	3.79	2.55e-27	1.93e-24	4	0	Promoter (<=1kb)	4	186191520	186210801	19282	1	ENSG00000145476	ENST00000378802	0	285440	CYP4V2	cytochrome P450 family 4 subfamily V member 2	145.011	TRUE
16	55502624	55503299	676	*	6.87	7.73	4.36	3.37	2.76e-27	2.08e-24	4	0	Promoter (2-3kb)	16	55505375	55506239	865	1	ENSG00000087245	ENST00000566564	-2076	4313	MMP2	matrix metallopeptidase 2	314.062	TRUE
6	157323042	157324194	1153	*	8.13	8.96	5.95	3.01	2.99e-27	2.24e-24	4	3	Promoter (<=1kb)	6	157289386	157323601	34216	2	ENSG00000215712	ENST00000400788	0	729515	TMEM242	transmembrane protein 242	431.916	TRUE
13	97115082	97115894	813	*	6.11	7.08	1.45	5.63	3.02e-27	2.26e-24	4	0	Distal Intergenic	13	97172469	97179622	7154	2	ENSG00000233124	ENST00000453862	63728	103625683	LINC00456	long intergenic non-protein coding RNA 456	166.419	TRUE
15	56886827	56887813	987	*	7.54	8.39	5.27	3.12	3.54e-27	2.64e-24	4	2	Promoter (<=1kb)	15	56887107	56888219	1113	1	ENSG00000276524	ENST00000621974	0				339.879	TRUE
11	62553156	62554018	863	*	6.86	7.79	3.35	4.45	3.57e-27	2.65e-24	4	0	Promoter (2-3kb)	11	62533984	62556235	22252	2	ENSG00000124942	ENST00000530285	2217	79026	AHNAK	AHNAK nucleoprotein	256.456	TRUE
14	83639184	83640172	989	*	7.08	7.98	4.22	3.76	4.19e-27	3.1e-24	4	1	Distal Intergenic	14	83750384	83750501	118	1	ENSG00000238561	ENST00000459249	-110212				255.284	TRUE
20	44695633	44696628	996	*	5.77	6.75	-0.13	6.89	4.35e-27	3.2e-24	3	0	Promoter (<=1kb)	20	44656451	44696096	39646	2	ENSG00000132832	ENST00000415889	0				108.067	FALSE
8	102238390	102239969	1580	*	7.65	8.43	5.81	2.62	4.35e-27	3.2e-24	4	3	Promoter (<=1kb)	8	102204502	102239118	34617	2	ENSG00000048392	ENST00000251810	0	50484	RRM2B	ribonucleotide reductase regulatory TP53 inducible subunit M2B	218.286	FALSE
2	72886874	72888066	1193	*	7.32	8.18	4.84	3.34	4.54e-27	3.32e-24	4	0	Promoter (<=1kb)	2	72887360	72892158	4799	1	ENSG00000116096	ENST00000234454	0	6697	SPR	sepiapterin reductase (7,8-dihydrobiopterin:NADP+ oxidoreductase)	243.1	TRUE
5	126776435	126777090	656	*	6.98	7.83	4.64	3.2	4.93e-27	3.6e-24	4	0	Promoter (<=1kb)	5	126776623	126837014	60392	1	ENSG00000113368	ENST00000460265	0	4001	LMNB1	lamin B1	346.865	TRUE
20	3811556	3812121	566	*	6.69	7.6	3.72	3.88	5.17e-27	3.75e-24	4	0	Promoter (<=1kb)	20	3811384	3823882	12499	1	ENSG00000274949	ENST00000620777	172				342.777	TRUE
10	132571721	132572760	1040	*	6.94	7.77	4.71	3.07	5.49e-27	3.97e-24	4	0	Intron (ENST00000368594/ENSG00000068383, intron 1 of 15)	10	132538139	132710456	172318	1	ENSG00000068383	ENST00000423490	33582	3632	INPP5A	inositol polyphosphate-5-phosphatase A	209.879	TRUE
17	61411174	61413430	2257	*	8.91	9.7	7.06	2.64	5.71e-27	4.12e-24	4	4	Promoter (<=1kb)	17	61411751	61413280	1530	1	ENSG00000187013	ENST00000623772	0				368.519	FALSE
1	165630510	165631867	1358	*	7.24	8.06	5.08	2.98	6.14e-27	4.41e-24	4	0	Promoter (<=1kb)	1	165630861	165655620	24760	1	ENSG00000143198	ENST00000367889	0	4259	MGST3	microsomal glutathione S-transferase 3	196.518	FALSE
X	101051432	101052164	733	*	6.35	7.21	3.82	3.39	6.38e-27	4.57e-24	4	0	Promoter (<=1kb)	23	101009346	101052116	42771	2	ENSG00000188917	ENST00000545398	0	79979	TRMT2B	tRNA methyltransferase 2 homolog B	201.986	TRUE
2	58046401	58047560	1160	*	8.09	8.92	5.91	3	6.54e-27	4.67e-24	4	4	Promoter (<=1kb)	2	58046642	58159920	113279	1	ENSG00000028116	ENST00000412104	0	7444	VRK2	vaccinia related kinase 2	417.57	FALSE
2	39436220	39438093	1874	*	8.17	8.95	6.4	2.55	6.88e-27	4.89e-24	4	4	Promoter (<=1kb)	2	39249266	39437312	188047	2	ENSG00000011566	ENST00000263881	0	8491	MAP4K3	mitogen-activated protein kinase kinase kinase kinase 3	263.906	FALSE
3	134328058	134328821	764	*	6.64	7.58	3	4.58	6.9e-27	4.89e-24	4	0	Distal Intergenic	3	134313576	134321171	7596	1	ENSG00000240006	ENST00000482019	14482				250.446	TRUE
18	975959	976946	988	*	6.76	7.64	4.13	3.5	7.36e-27	5.2e-24	4	4	Promoter (<=1kb)	18	976589	1159391	182803	1	ENSG00000263551	ENST00000577719	0				201.889	TRUE
16	75432747	75433729	983	*	7.94	8.82	5.3	3.52	7.63e-27	5.37e-24	4	1	Promoter (<=1kb)	16	75293710	75433485	139776	2	ENSG00000153774	ENST00000283882	0	10428	CFDP1	craniofacial development protein 1	459.76	TRUE
11	107565055	107565812	758	*	6.31	7.25	2.66	4.59	8.24e-27	5.78e-24	4	0	Promoter (<=1kb)	11	107502726	107565746	63021	2	ENSG00000137760	ENST00000428149	0	91801	ALKBH8	alkB homolog 8, tRNA methyltransferase	200.816	TRUE
4	102826453	102828579	2127	*	7.9	8.79	5.09	3.7	8.89e-27	6.22e-24	4	2	Promoter (<=1kb)	4	102794383	102827812	33430	2	ENSG00000109332	ENST00000453744	0	7323	UBE2D3	ubiquitin conjugating enzyme E2 D3	208.107	TRUE
19	50658319	50659466	1148	*	6.68	7.51	4.47	3.05	9.38e-27	6.54e-24	4	0	Promoter (<=1kb)	19	50658496	50659310	815	1	ENSG00000235034	ENST00000490451	0	342918	C19orf81	chromosome 19 open reading frame 81	158.779	TRUE
X	21374323	21375926	1604	*	6.62	7.52	3.77	3.75	9.72e-27	6.75e-24	4	0	Promoter (<=1kb)	23	21374418	21642862	268445	1	ENSG00000149970	ENST00000543067	0	22866	CNKSR2	connector enhancer of kinase suppressor of Ras 2	114.43	TRUE
16	19521470	19522330	861	*	7.1	7.9	5.14	2.77	9.81e-27	6.79e-24	4	2	Promoter (<=1kb)	16	19501689	19522145	20457	2	ENSG00000006007	ENST00000353258	0	51573	GDE1	glycerophosphodiester phosphodiesterase 1	277.417	FALSE
9	92147288	92148095	808	*	7.39	8.26	4.84	3.43	1.08e-26	7.43e-24	4	1	Promoter (<=1kb)	9	92147592	92148306	715	1	ENSG00000225511	ENST00000421234	0				379.399	TRUE
5	104451504	104452556	1053	*	6.56	7.48	3.27	4.21	1.2e-26	8.26e-24	4	1	Intron (ENST00000524336/ENSG00000251574, intron 1 of 2)	5	104434772	104435499	728	1	ENSG00000278958	ENST00000623488	16732				169.541	TRUE
15	55318888	55319673	786	*	7.66	8.52	5.25	3.27	1.23e-26	8.44e-24	4	2	Promoter (<=1kb)	15	55318960	55355647	36688	1	ENSG00000069943	ENST00000565367	0	9488	PIGB	phosphatidylinositol glycan anchor biosynthesis class B	467.039	TRUE
5	176447111	176448531	1421	*	7.91	8.74	5.73	3.01	1.29e-26	8.82e-24	4	3	Promoter (<=1kb)	5	176447628	176486427	38800	1	ENSG00000113194	ENST00000510730	0	23197	FAF2	Fas associated factor family member 2	300.89	TRUE
1	52697521	52698753	1233	*	6.68	7.52	4.45	3.07	1.58e-26	1.08e-23	4	1	Promoter (<=1kb)	1	52684451	52698366	13916	2	ENSG00000162377	ENST00000371538	0	65260	COA7	cytochrome c oxidase assembly factor 7 (putative)	148.862	TRUE
2	117623151	117624083	933	*	7.48	8.31	5.35	2.96	1.61e-26	1.09e-23	4	4	Distal Intergenic	2	117757563	117804174	46612	2	ENSG00000238207	ENST00000457110	180091				340.156	FALSE
7	37920518	37921683	1166	*	8.11	8.96	5.73	3.23	1.69e-26	1.15e-23	4	3	Promoter (<=1kb)	7	37920561	37951941	31381	1	ENSG00000086289	ENST00000199448	0	54749	EPDR1	ependymin related 1	427.101	TRUE
3	197554570	197556287	1718	*	8.09	8.86	6.34	2.52	1.81e-26	1.22e-23	4	3	Promoter (<=1kb)	3	197509783	197555987	46205	2	ENSG00000161267	ENST00000392379	0	622	BDH1	3-hydroxybutyrate dehydrogenase, type 1	270.46	FALSE
12	94459464	94460689	1226	*	7.22	8.01	5.36	2.65	2.01e-26	1.35e-23	4	1	Promoter (<=1kb)	12	94307696	94459952	152257	2	ENSG00000173588	ENST00000397809	0	51134	CEP83	centrosomal protein 83	210.262	FALSE
12	401201	402055	855	*	6.74	7.63	3.97	3.66	2.09e-26	1.4e-23	4	0	Promoter (<=1kb)	12	401576	442645	41070	1	ENSG00000120647	ENST00000239830	0	84318	CCDC77	coiled-coil domain containing 77	231.682	TRUE
1	153608070	153608930	861	*	6.83	7.69	4.4	3.29	2.3e-26	1.53e-23	4	0	Promoter (<=1kb)	1	153606975	153608322	1348	2	ENSG00000188643	ENST00000368703	0	140576	S100A16	S100 calcium binding protein A16	239.838	TRUE
3	98732099	98733613	1515	*	8.09	8.89	6.07	2.82	2.44e-26	1.62e-23	4	3	Promoter (<=1kb)	3	98732236	98772969	40734	1	ENSG00000064225	ENST00000489112	0	10402	ST3GAL6	ST3 beta-galactoside alpha-2,3-sialyltransferase 6	313.144	FALSE
8	28411534	28412683	1150	*	7.5	8.31	5.47	2.84	2.92e-26	1.94e-23	4	2	Intron (ENST00000521548/ENSG00000214050, intron 9 of 15)	8	28416448	28416551	104	1	ENSG00000207361	ENST00000384631	-3765				275.97	FALSE
21	29076951	29077896	946	*	7.37	8.22	5.04	3.18	3.12e-26	2.07e-23	4	0	Promoter (<=1kb)	21	29077471	29109791	32321	1	ENSG00000156265	ENST00000496779	0	56911	MAP3K7CL	MAP3K7 C-terminal like	315.192	TRUE
16	3157397	3158757	1361	*	8.16	8.97	6.14	2.83	3.85e-26	2.54e-23	4	4	Promoter (<=1kb)	16	3156736	3157483	748	2	ENSG00000261889	ENST00000570843	0				368.452	FALSE
9	129175856	129177248	1393	*	7.26	8.07	5.2	2.88	4.81e-26	3.16e-23	4	1	Promoter (<=1kb)	9	129176771	129210548	33778	1	ENSG00000204055	ENST00000372490	0				192.913	FALSE
16	75555228	75556629	1402	*	7.9	8.68	6.08	2.6	5.27e-26	3.45e-23	4	4	Promoter (<=1kb)	16	75536744	75556286	19543	2	ENSG00000205084	ENST00000258173	0	79583	TMEM231	transmembrane protein 231	292.545	FALSE
9	133030042	133031240	1199	*	7.73	8.54	5.72	2.82	5.38e-26	3.51e-23	4	2	Promoter (<=1kb)	9	133030675	133058501	27827	1	ENSG00000148308	ENST00000372099	0	9328	GTF3C5	general transcription factor IIIC subunit 5	310.44	FALSE
2	240369589	240371007	1419	*	7.58	8.47	4.75	3.72	5.69e-26	3.7e-23	4	0	Distal Intergenic	2	240435671	240468078	32408	1	ENSG00000063660	ENST00000264039	-64664	2817	GPC1	glypican 1	249.886	TRUE
3	19946587	19948033	1447	*	7.15	7.95	5.16	2.8	5.84e-26	3.79e-23	4	0	Promoter (<=1kb)	3	19947079	19985175	38097	1	ENSG00000144566	ENST00000273047	0	5868	RAB5A	RAB5A, member RAS oncogene family	170.891	FALSE
8	81111367	81112136	770	*	7.53	8.38	5.23	3.15	5.93e-26	3.83e-23	4	2	Promoter (<=1kb)	8	80967810	81112068	144259	2	ENSG00000076641	ENST00000220597	0	55824	PAG1	phosphoprotein membrane anchor with glycosphingolipid microdomains 1	432.654	TRUE
1	72898652	72899608	957	*	6.03	6.97	2.5	4.47	6.71e-26	4.33e-23	4	2	Promoter (<=1kb)	1	72748921	72899140	150220	2	ENSG00000225087	ENST00000445976	0				130.999	TRUE
17	54968092	54969287	1196	*	7.77	8.6	5.64	2.95	6.74e-26	4.33e-23	4	2	Promoter (<=1kb)	17	54951902	54968653	16752	2	ENSG00000166260	ENST00000576370	0	1353	COX11	COX11, cytochrome c oxidase copper chaperone	324.434	FALSE
4	153466326	153467766	1441	*	7.05	7.87	4.96	2.91	6.81e-26	4.36e-23	4	1	Promoter (<=1kb)	4	153466346	153636711	170366	1	ENSG00000121210	ENST00000409663	0	23240	KIAA0922	KIAA0922	162.346	FALSE
2	178450358	178452322	1965	*	8.21	9.02	6.15	2.88	6.95e-26	4.44e-23	4	0	Promoter (<=1kb)	2	178431414	178451231	19818	2	ENSG00000180228	ENST00000325748	0	8575	PRKRA	protein activator of interferon induced protein kinase EIF2AK2	264.197	FALSE
15	66803094	66803809	716	*	7.26	8.1	5.02	3.08	7.34e-26	4.67e-23	4	0	Distal Intergenic	15	66808404	66810560	2157	1	ENSG00000270490	ENST00000604293	-4595				383.204	TRUE
11	9460134	9461736	1603	*	7.61	8.42	5.57	2.85	7.43e-26	4.71e-23	4	0	Promoter (<=1kb)	11	9460319	9478424	18106	1	ENSG00000166478	ENST00000531943	0	7702	ZNF143	zinc finger protein 143	213.668	FALSE
3	194135813	194136331	519	*	6.08	7.03	2.38	4.64	7.86e-26	4.97e-23	4	0	Promoter (<=1kb)	3	194136145	194138732	2588	1	ENSG00000114315	ENST00000232424	0	3280	HES1	hes family bHLH transcription factor 1	251.81	TRUE
22	33921092	33922161	1070	*	7.48	8.31	5.3	3.01	8.11e-26	5.11e-23	4	1	Promoter (<=1kb)	22	33922422	33922766	345	1	ENSG00000273082	ENST00000610170	-261				296.603	TRUE
2	132670256	132671544	1289	*	7.28	8.07	5.39	2.68	8.61e-26	5.41e-23	4	4	Promoter (<=1kb)	2	132645787	132671579	25793	2	ENSG00000150551	ENST00000345008	35	116372	LYPD1	LY6/PLAUR domain containing 1	208.477	FALSE
1	201153735	201155321	1587	*	8.63	9.51	5.95	3.57	8.83e-26	5.53e-23	4	3	Promoter (<=1kb)	1	201134772	201154494	19723	2	ENSG00000116857	ENST00000367334	0	252839	TMEM9	transmembrane protein 9	459.429	TRUE
3	179562524	179563210	687	*	6.29	7.17	3.68	3.49	9.69e-26	6.05e-23	4	0	Promoter (<=1kb)	3	179562880	179588408	25529	1	ENSG00000136518	ENST00000429709	0	86	ACTL6A	actin like 6A	209.618	TRUE
11	94767900	94769849	1950	*	7.96	8.73	6.2	2.52	9.72e-26	6.05e-23	4	4	Promoter (<=1kb)	11	94768342	94876748	108407	1	ENSG00000166025	ENST00000317829	0	154810	AMOTL1	angiomotin like 1	217.75	FALSE
1	10209764	10210588	825	*	7.01	7.81	5	2.81	9.88e-26	6.13e-23	4	3	Promoter (<=1kb)	1	10210805	10308597	97793	1	ENSG00000054523	ENST00000377093	-217	23095	KIF1B	kinesin family member 1B	272.013	FALSE
11	120335552	120337094	1543	*	6.87	7.72	4.57	3.15	1.05e-25	6.52e-23	4	0	Promoter (<=1kb)	11	120336914	120487060	150147	1	ENSG00000196914	ENST00000356641	0	23365	ARHGEF12	Rho guanine nucleotide exchange factor 12	136.642	TRUE
9	135282005	135283259	1255	*	7.61	8.4	5.78	2.62	1.07e-25	6.6e-23	4	1	Distal Intergenic	9	135245696	135252708	7013	2	ENSG00000233936	ENST00000420883	-29297				269.159	FALSE
8	143635426	143637358	1933	*	9.02	9.77	7.36	2.41	1.09e-25	6.69e-23	4	4	Promoter (<=1kb)	8	143636013	143652376	16364	1	ENSG00000183309	ENST00000526926	0	9831	ZNF623	zinc finger protein 623	451.68	FALSE
X	55907757	55909049	1293	*	6.72	7.63	3.64	3.99	1.12e-25	6.89e-23	4	0	Promoter (<=1kb)	23	55908123	56015173	107051	1	ENSG00000227486	ENST00000452532	0				153.201	TRUE
11	65381937	65382965	1029	*	7.33	8.18	4.93	3.26	1.17e-25	7.14e-23	4	0	Promoter (<=1kb)	11	65375192	65382007	6816	2	ENSG00000162241	ENST00000527174	0	283130	SLC25A45	solute carrier family 25 member 45	281.845	TRUE
1	156689234	156689704	471	*	5.89	6.83	2.25	4.58	1.27e-25	7.72e-23	4	0	Promoter (2-3kb)	1	156687695	156691997	4303	2	ENSG00000237588	ENST00000441272	2293				241.554	TRUE
9	25677304	25678115	812	*	6.81	7.65	4.58	3.07	1.46e-25	8.87e-23	4	0	Promoter (<=1kb)	9	25676389	25678440	2052	2	ENSG00000198680	ENST00000358022	325	286319	TUSC1	tumor suppressor candidate 1	247.357	TRUE
12	122980069	122981596	1528	*	7.95	8.71	6.2	2.52	1.53e-25	9.25e-23	4	1	Promoter (<=1kb)	12	122980179	122982908	2730	1	ENSG00000182196	ENST00000539770	0	51329	ARL6IP4	ADP ribosylation factor like GTPase 6 interacting protein 4	274.061	FALSE
17	68511445	68512681	1237	*	7.55	8.42	5.09	3.33	1.61e-25	9.71e-23	4	0	Promoter (<=1kb)	17	68511780	68525818	14039	1	ENSG00000108946	ENST00000589017	0	5573	PRKAR1A	protein kinase cAMP-dependent type I regulatory subunit alpha	276.887	TRUE
4	39527013	39528410	1398	*	8.35	9.17	6.26	2.91	1.61e-25	9.71e-23	4	4	Promoter (<=1kb)	4	39498755	39527618	28864	2	ENSG00000109814	ENST00000316423	0	7358	UGDH	UDP-glucose 6-dehydrogenase	412.039	FALSE
11	64877754	64879479	1726	*	7.76	8.57	5.76	2.81	1.67e-25	1e-22	4	0	Promoter (<=1kb)	11	64851642	64878719	27078	2	ENSG00000110047	ENST00000320631	0	10938	EHD1	EH domain containing 1	220.184	FALSE
7	43058982	43059930	949	*	6.25	7.19	2.66	4.53	1.79e-25	1.07e-22	4	4	Promoter (<=1kb)	7	42972624	43059550	86927	2	ENSG00000232006	ENST00000609382	0				153.865	TRUE
7	24978773	24980232	1460	*	7.63	8.41	5.84	2.57	1.88e-25	1.12e-22	4	1	Promoter (<=1kb)	7	24796539	24980188	183650	2	ENSG00000070882	ENST00000313367	0	26031	OSBPL3	oxysterol binding protein like 3	232.975	FALSE
12	68331878	68332808	931	*	6.59	7.42	4.41	3.02	1.96e-25	1.17e-22	4	0	Promoter (<=1kb)	12	68294568	68332286	37719	2	ENSG00000111554	ENST00000540418	0	56890	MDM1	Mdm1 nuclear protein	183.947	TRUE
13	93226793	93228732	1940	*	8.82	9.65	6.69	2.96	1.98e-25	1.18e-22	4	3	Promoter (<=1kb)	13	93226842	94407401	1180560	1	ENSG00000183098	ENST00000377047	0	10082	GPC6	glypican 6	414.131	FALSE
12	67269031	67270377	1347	*	7.37	8.15	5.55	2.61	1.99e-25	1.18e-22	4	0	Promoter (<=1kb)	12	67269281	67319951	50671	1	ENSG00000111530	ENST00000545606	0	55832	CAND1	cullin associated and neddylation dissociated 1	210.876	FALSE
9	114587587	114588192	606	*	6.28	7.17	3.42	3.75	2.02e-25	1.19e-22	4	0	Promoter (<=1kb)	9	114587746	114598373	10628	1	ENSG00000136888	ENST00000374050	0	9550	ATP6V1G1	ATPase H+ transporting V1 subunit G1	237.636	TRUE
16	85611884	85613620	1737	*	7.82	8.63	5.82	2.81	2.18e-25	1.29e-22	4	4	Promoter (<=1kb)	16	85613157	85655872	42716	1	ENSG00000131149	ENST00000411612	0	23199	GSE1	Gse1 coiled-coil protein	228.081	FALSE
1	113979151	113979775	625	*	5.72	6.71	-0.13	6.84	2.27e-25	1.33e-22	3	0	Promoter (<=1kb)	1	113979391	113982254	2864	1	ENSG00000116774	ENST00000393300	0	56944	OLFML3	olfactomedin like 3	167.506	FALSE
3	107431560	107432115	556	*	6.26	7.18	2.97	4.22	2.42e-25	1.41e-22	4	0	Promoter (<=1kb)	3	107430930	107463912	32983	1	ENSG00000273125	ENST00000609293	630	101929607	LOC101929607	uncharacterized LOC101929607	260.808	TRUE
18	11908077	11909164	1088	*	8.05	8.86	6.05	2.82	2.53e-25	1.48e-22	4	2	Promoter (<=1kb)	18	11883471	11908349	24879	2	ENSG00000154889	ENST00000317235	0	65258	MPPE1	metallophosphoesterase 1	427.068	FALSE
2	10120097	10120907	811	*	6.55	7.38	4.32	3.06	2.61e-25	1.52e-22	4	0	Promoter (<=1kb)	2	10120734	10121065	332	1	ENSG00000272524	ENST00000607140	0				205.391	TRUE
15	89243480	89244480	1001	*	7.37	8.24	4.9	3.34	2.65e-25	1.54e-22	4	0	Promoter (<=1kb)	15	89243949	89317261	73313	1	ENSG00000140525	ENST00000300027	0	55215	FANCI	Fanconi anemia complementation group I	302.032	TRUE
17	49022260	49023123	864	*	5.52	6.51	0.18	6.32	2.78e-25	1.61e-22	4	0	Intron (ENST00000290341/ENSG00000159217, intron 2 of 14)	17	49026392	49038438	12047	1	ENSG00000159217	ENST00000505562	-3269	10642	IGF2BP1	insulin like growth factor 2 mRNA binding protein 1	105.485	TRUE
4	101790434	101791357	924	*	7.52	8.36	5.22	3.14	3.27e-25	1.89e-22	4	2	Promoter (<=1kb)	4	101790607	102074739	284133	1	ENSG00000153064	ENST00000322953	0	55024	BANK1	B-cell scaffold protein with ankyrin repeats 1	355.581	TRUE
2	27212000	27212782	783	*	7.14	7.91	5.38	2.53	3.78e-25	2.17e-22	4	2	Promoter (<=1kb)	2	27199587	27212286	12700	2	ENSG00000138074	ENST00000310574	0	8884	SLC5A6	solute carrier family 5 member 6	307.175	FALSE
17	19647989	19649322	1334	*	7.47	8.23	5.77	2.47	3.92e-25	2.25e-22	4	4	Promoter (<=1kb)	17	19648136	19656392	8257	1	ENSG00000072210	ENST00000446398	0	224	ALDH3A2	aldehyde dehydrogenase 3 family member A2	225.072	FALSE
4	168631333	168631954	622	*	5.68	6.62	2.03	4.59	4.69e-25	2.68e-22	4	0	Promoter (<=1kb)	4	168631615	168690663	59049	1	ENSG00000129116	ENST00000504519	0	23022	PALLD	palladin, cytoskeletal associated protein	158.135	TRUE
2	169824406	169825202	797	*	6.92	7.78	4.47	3.31	5.15e-25	2.94e-22	4	0	Promoter (<=1kb)	2	169810081	169824905	14825	2	ENSG00000138382	ENST00000409837	0	29081	METTL5	methyltransferase like 5	275.775	TRUE
8	54134966	54135713	748	*	6.66	7.5	4.41	3.09	5.73e-25	3.26e-22	4	0	Promoter (<=1kb)	8	54135210	54147901	12692	1	ENSG00000137547	ENST00000260102	0	29088	MRPL15	mitochondrial ribosomal protein L15	242.004	TRUE
11	14891296	14892634	1339	*	8.01	8.87	5.54	3.33	6.84e-25	3.88e-22	4	1	Promoter (<=1kb)	11	14877440	14892252	14813	2	ENSG00000186104	ENST00000334636	0	120227	CYP2R1	cytochrome P450 family 2 subfamily R member 1	349.426	TRUE
2	43178307	43179396	1090	*	7.65	8.44	5.77	2.67	7.67e-25	4.34e-22	4	1	Distal Intergenic	2	43224235	43226379	2145	2	ENSG00000152518	ENST00000620081	46983	678	ZFP36L2	ZFP36 ring finger protein like 2	318.615	FALSE
9	124770761	124771787	1027	*	6.07	6.96	3.23	3.73	8.49e-25	4.79e-22	4	0	Promoter (<=1kb)	9	124517275	124771277	254003	2	ENSG00000148200	ENST00000487099	0	2649	NR6A1	nuclear receptor subfamily 6 group A member 1	121.227	TRUE
11	113974755	113975634	880	*	7.42	8.22	5.46	2.76	8.66e-25	4.87e-22	4	2	Promoter (<=1kb)	11	113974881	113990313	15433	1	ENSG00000166736	ENST00000504030	0	3359	HTR3A	5-hydroxytryptamine receptor 3A	338.832	FALSE
18	13710205	13710672	468	*	5.83	6.82	-0.13	6.95	1.01e-24	5.65e-22	3	0	Promoter (<=1kb)	18	13710249	13710484	236	2	ENSG00000279962	ENST00000624611	0				241.423	FALSE
13	48975457	48976612	1156	*	6.6	7.42	4.43	2.99	1.1e-24	6.14e-22	4	0	Promoter (<=1kb)	13	48975912	49209779	233868	1	ENSG00000102531	ENST00000492622	0	22862	FNDC3A	fibronectin type III domain containing 3A	148.144	FALSE
3	198172808	198174688	1881	*	6.13	7.09	1.88	5.21	1.1e-24	6.14e-22	4	0	Intron (ENST00000634862/ENSG00000236438, intron 1 of 14)	3	198167739	198222513	54775	1	ENSG00000236438	ENST00000634862	5069				72.4292	FALSE
12	48105453	48106420	968	*	6.53	7.4	4.01	3.39	1.26e-24	6.99e-22	4	0	Promoter (<=1kb)	12	48042898	48105834	62937	2	ENSG00000079387	ENST00000552189	0	29843	SENP1	SUMO1/sentrin specific peptidase 1	174.48	TRUE
9	27572750	27573484	735	*	7.7	8.54	5.46	3.08	1.38e-24	7.66e-22	4	4	Promoter (<=1kb)	9	27546546	27573450	26905	2	ENSG00000147894	ENST00000380003	0	203228	C9orf72	chromosome 9 open reading frame 72	506.418	TRUE
7	75829605	75830211	607	*	5.59	6.57	-0.13	6.71	1.59e-24	8.81e-22	3	0	Distal Intergenic	7	75835663	75836141	479	1	ENSG00000219039	ENST00000403118	-5452				156.523	FALSE
15	40103146	40103953	808	*	6.92	7.8	4.27	3.53	1.7e-24	9.36e-22	4	0	Promoter (2-3kb)	15	40091787	40106086	14300	2	ENSG00000104081	ENST00000431415	2133	90427	BMF	Bcl2 modifying factor	275.818	TRUE
12	6532374	6534683	2310	*	8.27	9.1	6.08	3.02	1.78e-24	9.79e-22	4	1	Promoter (<=1kb)	12	6533927	6538371	4445	1	ENSG00000111640	ENST00000229239	0	2597	GAPDH	glyceraldehyde-3-phosphate dehydrogenase	237.553	TRUE
19	53868936	53869761	826	*	5.94	6.91	1.2	5.71	1.78e-24	9.79e-22	4	0	Promoter (<=1kb)	19	53869406	53876435	7030	1	ENSG00000179820	ENST00000391769	0	91663	MYADM	myeloid associated differentiation marker	145.592	TRUE
7	134646712	134647229	518	*	5.46	6.44	0.18	6.26	1.97e-24	1.08e-21	4	0	Promoter (<=1kb)	7	134646808	134679813	33006	1	ENSG00000172331	ENST00000344924	0	669	BPGM	bisphosphoglycerate mutase	167.611	TRUE
17	75046022	75047240	1219	*	7.8	8.61	5.78	2.83	2.24e-24	1.22e-21	4	0	Promoter (<=1kb)	17	75038863	75046963	8101	2	ENSG00000167863	ENST00000301587	0	10476	ATP5H	ATP synthase, H+ transporting, mitochondrial Fo complex subunit D	320.527	FALSE
12	49366438	49367447	1010	*	7.68	8.52	5.4	3.12	2.24e-24	1.22e-21	4	3	Promoter (<=1kb)	12	49366584	49494771	128188	1	ENSG00000123352	ENST00000550997	0	65244	SPATS2	spermatogenesis associated serine rich 2	363.458	TRUE
3	193868951	193870287	1337	*	8	8.81	6.03	2.78	2.25e-24	1.22e-21	4	1	Distal Intergenic	3	193842811	193844024	1214	2	ENSG00000229155	ENST00000445168	-24927				335.693	FALSE
19	48810562	48811587	1026	*	7	7.78	5.2	2.58	2.36e-24	1.28e-21	4	3	Promoter (<=1kb)	19	48795062	48811012	15951	2	ENSG00000105552	ENST00000545387	0	587	BCAT2	branched chain amino acid transaminase 2	214.223	FALSE
10	89414382	89415575	1194	*	8.01	8.84	5.86	2.99	2.38e-24	1.28e-21	4	3	Promoter (<=1kb)	10	89213569	89414557	200989	2	ENSG00000107798	ENST00000371837	0	3988	LIPA	lipase A, lysosomal acid type	383.796	FALSE
2	55281734	55282664	931	*	7.72	8.48	5.98	2.51	2.39e-24	1.29e-21	4	2	Promoter (<=1kb)	2	55282319	55284472	2154	1	ENSG00000162997	ENST00000563365	0	344405	PRORSD1P	prolyl-tRNA synthetase associated domain containing 1, pseudogene	383.517	FALSE
6	36546867	36547661	795	*	6.61	7.54	3.11	4.43	2.45e-24	1.32e-21	4	0	Promoter (<=1kb)	6	36493892	36547470	53579	2	ENSG00000112079	ENST00000229812	0	11329	STK38	serine/threonine kinase 38	234.099	TRUE
1	145424736	145426114	1379	*	7.01	7.8	5.13	2.66	2.54e-24	1.36e-21	4	2	Distal Intergenic	1	145431527	145431693	167	2	ENSG00000270384	ENST00000580816	5579				161.611	FALSE
1	244652543	244653779	1237	*	6.69	7.51	4.64	2.86	2.69e-24	1.44e-21	4	2	Promoter (<=1kb)	1	244652935	244709033	56099	1	ENSG00000121644	ENST00000302550	0	51029	DESI2	desumoylating isopeptidase 2	147.355	FALSE
13	113001092	113002089	998	*	7.74	8.56	5.68	2.88	2.73e-24	1.46e-21	4	2	Promoter (<=1kb)	13	113001270	113064311	63042	1	ENSG00000126217	ENST00000409954	0	23263	MCF2L	MCF.2 cell line derived transforming sequence like	378.169	FALSE
7	139341186	139341923	738	*	6.08	7	2.9	4.1	2.79e-24	1.48e-21	4	0	Promoter (<=1kb)	7	139341360	139422599	81240	1	ENSG00000269955	ENST00000541515	0	100996928	C7orf55-LUC7L2	C7orf55-LUC7L2 readthrough	173.442	TRUE
17	43906993	43908052	1060	*	6.93	7.78	4.65	3.13	2.82e-24	1.5e-21	4	0	Promoter (<=1kb)	17	43875357	43907745	32389	2	ENSG00000108852	ENST00000269095	0	4355	MPP2	membrane palmitoylated protein 2	207.352	TRUE
12	8949329	8950385	1057	*	7.28	8.12	5.03	3.09	2.88e-24	1.53e-21	4	1	Promoter (<=1kb)	12	8940363	8949636	9274	2	ENSG00000003056	ENST00000541507	0	4074	M6PR	mannose-6-phosphate receptor, cation dependent	263.202	TRUE
2	228568175	228569138	964	*	5.96	6.86	3.07	3.78	2.95e-24	1.56e-21	4	4	Intron (ENST00000432481/ENSG00000232023, intron 3 of 3)	2	228483261	228611395	128135	2	ENSG00000232023	ENST00000432481	42257				120.5	TRUE
1	51264573	51265232	660	*	5.69	6.68	0.18	6.49	2.97e-24	1.56e-21	2	0	Promoter (<=1kb)	1	51264916	51266074	1159	2	ENSG00000236434	ENST00000422306	842				155.359	FALSE
8	127911171	127911751	581	*	6.9	7.79	4.14	3.65	3.11e-24	1.63e-21	4	0	Intron (ENST00000521951/ENSG00000249859, intron 2 of 2)	8	127890870	127996650	105781	1	ENSG00000249859	ENST00000517838	20301	5820	PVT1	Pvt1 oncogene (non-protein coding)	380.932	TRUE
10	11875831	11876277	447	*	6.17	7.13	2.23	4.89	3.49e-24	1.83e-21	4	0	Promoter (1-2kb)	10	11857289	11874795	17507	2	ENSG00000225778	ENST00000453242	-1036	219731	PROSER2-AS1	PROSER2 antisense RNA 1	313.355	TRUE
19	44741865	44742634	770	*	6.78	7.61	4.61	3	3.79e-24	1.98e-21	4	1	Distal Intergenic	19	44747705	44759486	11782	1	ENSG00000069399	ENST00000403534	-5071	602	BCL3	B-cell CLL/lymphoma 3	253.716	FALSE
12	106357585	106358355	771	*	6.85	7.67	4.74	2.93	3.83e-24	2e-21	4	1	Promoter (<=1kb)	12	106357658	106510198	152541	1	ENSG00000013503	ENST00000228347	0	55703	POLR3B	RNA polymerase III subunit B	264.147	FALSE
1	161132532	161133176	645	*	5.89	6.87	0.44	6.43	3.93e-24	2.04e-21	3	0	Promoter (<=1kb)	1	161120974	161132668	11695	2	ENSG00000158796	ENST00000368006	0	9191	DEDD	death effector domain containing	181.349	FALSE
10	14397117	14397674	558	*	6.5	7.39	3.78	3.61	4.39e-24	2.28e-21	4	0	Intron (ENST00000493380/ENSG00000151474, intron 3 of 3)	10	14391875	14392196	322	1	ENSG00000278100	ENST00000612546	5242				300.592	TRUE
1	50967905	50970105	2201	*	7.86	8.64	6	2.64	4.46e-24	2.3e-21	4	1	Promoter (<=1kb)	1	50968695	50974633	5939	1	ENSG00000123080	ENST00000396148	0	1031	CDKN2C	cyclin dependent kinase inhibitor 2C	181.25	FALSE
4	87006490	87007544	1055	*	7.15	8.01	4.76	3.25	4.72e-24	2.43e-21	4	1	Promoter (<=1kb)	4	87006988	87141038	134051	1	ENSG00000172493	ENST00000307808	0	4299	AFF1	AF4/FMR2 family member 1	244.342	TRUE
7	23105458	23106459	1002	*	7.86	8.63	6.08	2.56	4.79e-24	2.47e-21	4	3	Promoter (<=1kb)	7	23105758	23143901	38144	1	ENSG00000122550	ENST00000479288	0	55975	KLHL7	kelch like family member 7	395.386	FALSE
7	39949165	39949899	735	*	6.82	7.65	4.66	2.99	6.71e-24	3.44e-21	4	1	Promoter (<=1kb)	7	39947522	39949755	2234	2	ENSG00000259826	ENST00000569710	0				273.27	FALSE
8	80029534	80030444	911	*	7.32	8.21	4.59	3.61	8.07e-24	4.13e-21	4	0	Promoter (<=1kb)	8	79918717	80030271	111555	2	ENSG00000147586	ENST00000276585	0	28957	MRPS28	mitochondrial ribosomal protein S28	325.041	TRUE
16	53703438	53704514	1077	*	6.92	7.8	4.31	3.49	8.33e-24	4.25e-21	4	0	Promoter (<=1kb)	16	53597683	53703889	106207	2	ENSG00000103494	ENST00000262135	0	23322	RPGRIP1L	RPGRIP1 like	206.928	TRUE
8	90000882	90002135	1254	*	8.01	8.88	5.45	3.44	8.48e-24	4.32e-21	4	3	Promoter (<=1kb)	8	90001405	90051920	50516	1	ENSG00000104325	ENST00000519328	0	1666	DECR1	2,4-dienoyl-CoA reductase 1, mitochondrial	375.707	TRUE
15	26082276	26082916	641	*	6.71	7.56	4.4	3.16	9.49e-24	4.81e-21	4	1	Distal Intergenic	15	26050538	26052276	1739	2	ENSG00000258931	ENST00000557426	-30000				294.394	TRUE
7	131538520	131539287	768	*	6.42	7.26	4.13	3.13	9.5e-24	4.81e-21	4	0	Intron (ENST00000446198/ENSG00000128567, intron 6 of 6)	7	131500262	131556563	56302	2	ENSG00000128567	ENST00000446198	17276	5420	PODXL	podocalyxin like	199.58	TRUE
6	73309524	73310614	1091	*	7.54	8.3	5.86	2.44	1.06e-23	5.34e-21	4	3	Promoter (<=1kb)	6	73241314	73310215	68902	2	ENSG00000135314	ENST00000370384	0	80759	KHDC1	KH homology domain containing 1	288.884	FALSE
3	187862418	187863367	950	*	6.4	7.3	3.53	3.77	1.09e-23	5.49e-21	4	4	Distal Intergenic	3	187796255	187805137	8883	1	ENSG00000224049	ENST00000417384	66163				165.881	TRUE
1	8026193	8027552	1360	*	7.32	8.13	5.33	2.8	1.18e-23	5.94e-21	4	1	Promoter (<=1kb)	1	8004404	8026283	21880	2	ENSG00000116285	ENST00000474874	0	54206	ERRFI1	ERBB receptor feedback inhibitor 1	205.985	FALSE
17	59619089	59620240	1152	*	8.3	9.11	6.29	2.82	1.28e-23	6.44e-21	4	2	Promoter (<=1kb)	17	59619689	59696956	77268	1	ENSG00000141367	ENST00000621829	0	1213	CLTC	clathrin heavy chain	479.657	FALSE
11	77994548	77995164	617	*	5.58	6.55	1.18	5.37	1.32e-23	6.63e-21	4	0	Promoter (<=1kb)	11	77878720	77994671	115952	2	ENSG00000149262	ENST00000433818	0	92105	INTS4	integrator complex subunit 4	151.866	TRUE
19	44753907	44754559	653	*	6.15	7.04	3.41	3.63	1.42e-23	7.07e-21	4	0	Promoter (<=1kb)	19	44755149	44757168	2020	1	ENSG00000069399	ENST00000473468	-590	602	BCL3	B-cell CLL/lymphoma 3	201.529	TRUE
17	2359211	2360245	1035	*	6.89	7.69	4.95	2.73	1.46e-23	7.28e-21	4	1	Promoter (1-2kb)	17	2361777	2363045	1269	1	ENSG00000141258	ENST00000574650	-1532	9905	SGSM2	small G protein signaling modulator 2	199.517	FALSE
21	26842955	26843920	966	*	7.58	8.49	4.65	3.84	1.5e-23	7.44e-21	4	0	Promoter (<=1kb)	21	26841077	26843018	1942	2	ENSG00000154734	ENST00000517777	0	9510	ADAMTS1	ADAM metallopeptidase with thrombospondin type 1 motif 1	372.192	TRUE
7	76294334	76295112	779	*	6.84	7.73	4.04	3.7	1.5e-23	7.44e-21	4	0	Distal Intergenic	7	76302544	76304295	1752	1	ENSG00000106211	ENST00000248553	-7432	3315	HSPB1	heat shock protein family B (small) member 1	272.536	TRUE
4	98995047	98995520	474	*	5.64	6.58	2.04	4.54	1.56e-23	7.69e-21	4	0	Promoter (<=1kb)	4	98995620	99062813	67194	1	ENSG00000164024	ENST00000296411	-100	23173	METAP1	methionyl aminopeptidase 1	201.836	TRUE
17	41547324	41548525	1202	*	7.63	8.43	5.73	2.7	1.76e-23	8.68e-21	4	0	Downstream (1-2kb)	17	41549606	41554495	4890	2	ENSG00000226629	ENST00000456403	5970	147093	LINC00974	long intergenic non-protein coding RNA 974	286.932	FALSE
11	8911062	8912221	1160	*	7.17	7.98	5.14	2.84	1.83e-23	9.03e-21	4	1	Promoter (<=1kb)	11	8911139	8920084	8946	1	ENSG00000166452	ENST00000299576	0	56672	AKIP1	A-kinase interacting protein 1	217.651	FALSE
10	113679104	113680491	1388	*	7.58	8.36	5.74	2.62	1.96e-23	9.63e-21	4	0	Promoter (<=1kb)	10	113679162	113730907	51746	1	ENSG00000165806	ENST00000621345	0	840	CASP7	caspase 7	236.713	FALSE
4	105708382	105709260	879	*	6.52	7.41	3.83	3.58	2.14e-23	1.05e-20	4	0	Promoter (<=1kb)	4	105708778	105717735	8958	1	ENSG00000138780	ENST00000512828	0	79807	GSTCD	glutathione S-transferase C-terminal domain containing	193.483	TRUE
7	158818391	158819106	716	*	5.98	6.9	2.68	4.22	2.23e-23	1.09e-20	4	0	Intron (ENST00000251527/ENSG00000117868, intron 21 of 21)	7	158773367	158827641	54275	2	ENSG00000117868	ENST00000483958	8535	57488	ESYT2	extended synaptotagmin 2	166.799	TRUE
13	60396069	60397284	1216	*	6.61	7.48	4.09	3.39	2.27e-23	1.11e-20	4	0	Promoter (<=1kb)	13	60396457	60573878	177422	1	ENSG00000083544	ENST00000196169	0	81550	TDRD3	tudor domain containing 3	146.815	TRUE
16	86791318	86791887	570	*	5.51	6.5	-0.13	6.63	2.32e-23	1.13e-20	4	0	Distal Intergenic	16	86722092	86737719	15628	1	ENSG00000261175	ENST00000562064	69226	102724344	LOC102724344	uncharacterized LOC102724344	158.789	TRUE
20	57435430	57436491	1062	*	7.94	8.74	5.97	2.78	2.49e-23	1.21e-20	4	0	Distal Intergenic	20	57384160	57393062	8903	2	ENSG00000218018	ENST00000417346	-42368				402.604	FALSE
16	2867924	2868678	755	*	7.2	8.03	5.03	3	2.5e-23	1.21e-20	4	0	Promoter (<=1kb)	16	2866348	2867618	1271	2	ENSG00000263280	ENST00000575693	-306				346.197	FALSE
11	90222482	90223488	1007	*	6.8	7.61	4.73	2.88	2.56e-23	1.23e-20	4	2	Promoter (<=1kb)	11	90201160	90223364	22205	2	ENSG00000110172	ENST00000320585	0	26973	CHORDC1	cysteine and histidine rich domain containing 1	194.003	FALSE
4	6726932	6727622	691	*	6.49	7.31	4.33	2.99	2.67e-23	1.29e-20	4	0	Distal Intergenic	4	6716055	6717671	1617	1	ENSG00000186222	ENST00000320776	10877	55330	BLOC1S4	biogenesis of lysosomal organelles complex 1 subunit 4	229.642	FALSE
18	2846267	2847152	886	*	7.86	8.63	6.12	2.51	2.8e-23	1.34e-20	4	4	Promoter (<=1kb)	18	2847030	2915993	68964	1	ENSG00000132205	ENST00000254528	0	84034	EMILIN2	elastin microfibril interfacer 2	447.152	FALSE
10	113563184	113563879	696	*	7.28	8.2	4.2	4	2.88e-23	1.38e-20	4	0	Intron (ENST00000542051/ENSG00000148702, intron 1 of 12)	10	113567484	113570158	2675	1	ENSG00000148702	ENST00000460714	-3605	3026	HABP2	hyaluronan binding protein 2	422.51	TRUE
7	155257587	155258545	959	*	5.91	6.86	2.05	4.81	2.88e-23	1.38e-20	4	0	Distal Intergenic	7	155267299	155268052	754	1	ENSG00000225612	ENST00000418523	-8754				121.129	TRUE
2	95526006	95527671	1666	*	7.92	8.66	6.35	2.3	3.37e-23	1.61e-20	4	4	Promoter (<=1kb)	2	95526651	95532405	5755	1	ENSG00000229689	ENST00000608013	0				242.798	FALSE
19	36139340	36140615	1276	*	7.45	8.21	5.75	2.46	3.46e-23	1.65e-20	4	0	Promoter (<=1kb)	19	36139575	36150352	10778	1	ENSG00000126247	ENST00000246533	0	826	CAPNS1	calpain small subunit 1	232.063	FALSE
19	58326445	58327547	1103	*	7.15	7.96	5.06	2.9	3.65e-23	1.73e-20	4	0	Promoter (<=1kb)	19	58327019	58342332	15314	1	ENSG00000182318	ENST00000329665	0	342945	ZSCAN22	zinc finger and SCAN domain containing 22	225.748	FALSE
1	45750209	45751041	833	*	6.73	7.59	4.28	3.32	3.76e-23	1.78e-20	4	0	Promoter (<=1kb)	1	45694324	45750650	56327	2	ENSG00000197429	ENST00000359942	0	3652	IPP	intracisternal A particle-promoted polypeptide	231.298	TRUE
5	783839	784575	737	*	6.37	7.23	3.96	3.27	3.78e-23	1.79e-20	4	3	Distal Intergenic	5	767382	768930	1549	2	ENSG00000249908	ENST00000506203	-14909				203.695	TRUE
6	73580223	73580950	728	*	5.72	6.7	0.68	6.02	4e-23	1.89e-20	4	0	Distal Intergenic	6	73618346	73618597	252	1	ENSG00000218459	ENST00000402023	-37396				142.814	TRUE
11	16924743	16926218	1476	*	7.81	8.58	6.08	2.49	4.22e-23	1.98e-20	4	4	Intron (ENST00000531066/ENSG00000166689, intron 24 of 26)	11	16854889	16881619	26731	2	ENSG00000166689	ENST00000528637	-43124	144100	PLEKHA7	pleckstrin homology domain containing A7	259.269	FALSE
15	83365361	83365931	571	*	5.89	6.83	2.31	4.51	4.37e-23	2.05e-20	4	0	Intron (ENST00000565495/ENSG00000259986, intron 1 of 1)	15	83255905	83284716	28812	2	ENSG00000169594	ENST00000618086	-80645	646	BNC1	basonuclin 1	199.25	TRUE
9	69121569	69122645	1077	*	7.21	8.01	5.27	2.74	4.5e-23	2.11e-20	4	0	Promoter (<=1kb)	9	69121308	69221016	99709	1	ENSG00000119139	ENST00000606364	261	9414	TJP2	tight junction protein 2	239.351	FALSE
15	70891666	70892681	1016	*	7.16	7.92	5.46	2.46	4.66e-23	2.18e-20	4	3	Promoter (<=1kb)	15	70882300	70892410	10111	2	ENSG00000129028	ENST00000560604	0	56906	THAP10	THAP domain containing 10	238.377	FALSE
11	63681042	63682022	981	*	6.48	7.32	4.2	3.12	4.92e-23	2.29e-20	4	0	Promoter (<=1kb)	11	63681446	63759882	78437	1	ENSG00000133318	ENST00000341307	0	10313	RTN3	reticulon 3	162.881	TRUE
6	36027036	36028896	1861	*	8.17	8.93	6.44	2.49	5.06e-23	2.35e-20	4	4	Promoter (<=1kb)	6	36027677	36075847	48171	1	ENSG00000112062	ENST00000622903	0	1432	MAPK14	mitogen-activated protein kinase 14	262.091	FALSE
1	93179765	93181146	1382	*	7.53	8.34	5.55	2.79	5.07e-23	2.36e-20	4	0	Promoter (<=1kb)	1	93149742	93180728	30987	2	ENSG00000117500	ENST00000370282	0	50999	TMED5	transmembrane p24 trafficking protein 5	234.467	FALSE
15	63504479	63504933	455	*	6.19	7.1	3.18	3.91	5.77e-23	2.67e-20	4	0	Promoter (<=1kb)	15	63504511	63594640	90130	1	ENSG00000140455	ENST00000540797	0	9960	USP3	ubiquitin specific peptidase 3	301.51	TRUE
2	26033837	26034776	940	*	7.59	8.39	5.69	2.7	6.47e-23	2.99e-20	4	3	Promoter (<=1kb)	2	26034107	26135347	101241	1	ENSG00000084733	ENST00000495146	0	10890	RAB10	RAB10, member RAS oncogene family	356.873	FALSE
16	3263857	3264966	1110	*	7.12	7.92	5.13	2.8	6.54e-23	3.02e-20	4	0	Promoter (<=1kb)	16	3263800	3291029	27230	1	ENSG00000006194	ENST00000538765	57	10127	ZNF263	zinc finger protein 263	218.19	FALSE
1	1511400	1512227	828	*	6.02	6.91	3.22	3.69	7.03e-23	3.23e-20	4	0	Promoter (<=1kb)	1	1512151	1534685	22535	1	ENSG00000197785	ENST00000378756	0	55210	ATAD3A	ATPase family, AAA domain containing 3A	145.24	TRUE
X	69615773	69617246	1474	*	6.85	7.74	4.09	3.65	7.23e-23	3.32e-20	4	0	Promoter (<=1kb)	23	69616067	69617299	1233	1	ENSG00000158813	ENST00000338901	0	1896	EDA	ectodysplasin A	145.036	TRUE
16	70299035	70299551	517	*	6.18	7.08	3.3	3.79	7.34e-23	3.36e-20	4	0	Promoter (<=1kb)	16	70299053	70335283	36231	1	ENSG00000157349	ENST00000288071	0	11269	DDX19B	DEAD-box helicase 19B	261.699	TRUE
22	34800428	34800827	400	*	5.42	6.39	0.45	5.94	7.36e-23	3.36e-20	2	0	Distal Intergenic	22	34711908	34724919	13012	2	ENSG00000237316	ENST00000440858	-75509				209.663	FALSE
16	57244669	57245637	969	*	6.98	7.87	4.29	3.58	8.02e-23	3.66e-20	4	0	Promoter (<=1kb)	16	57245098	57253635	8538	1	ENSG00000102931	ENST00000219204	0	23568	ARL2BP	ADP ribosylation factor like GTPase 2 binding protein	241.425	TRUE
15	73925909	73926955	1047	*	7.22	8.06	5.03	3.03	8.17e-23	3.71e-20	4	1	Promoter (<=1kb)	15	73925989	73951919	25931	1	ENSG00000129038	ENST00000566011	0	4016	LOXL1	lysyl oxidase like 1	254.891	TRUE
22	29344144	29344701	558	*	6.38	7.31	3.07	4.24	8.29e-23	3.76e-20	4	0	Intron (ENST00000357586/ENSG00000100280, intron 12 of 22)	22	29331457	29340837	9381	2	ENSG00000100280	ENST00000472057	-3307	162	AP1B1	adaptor related protein complex 1 beta 1 subunit	284.377	TRUE
6	138403269	138404357	1089	*	6.95	7.8	4.6	3.2	8.34e-23	3.78e-20	4	1	Promoter (<=1kb)	6	138403531	138413173	9643	1	ENSG00000051620	ENST00000448741	0	23593	HEBP2	heme binding protein 2	204.647	TRUE
1	230084087	230084824	738	*	7.17	7.98	5.12	2.87	8.59e-23	3.88e-20	4	0	Intron (ENST00000494106/ENSG00000143641, intron 1 of 6)	1	230067259	230092033	24775	1	ENSG00000143641	ENST00000488903	16828	2590	GALNT2	polypeptide N-acetylgalactosaminyltransferase 2	342.108	FALSE
10	80077963	80079356	1394	*	7.95	8.81	5.55	3.26	8.66e-23	3.9e-20	4	4	Promoter (<=1kb)	10	80078646	80090412	11767	1	ENSG00000133678	ENST00000372277	0	80195	TMEM254	transmembrane protein 254	321.967	TRUE
22	37608374	37608782	409	*	6.04	6.93	3.25	3.68	9.29e-23	4.18e-20	4	0	Promoter (<=1kb)	22	37608475	37633564	25090	1	ENSG00000100083	ENST00000343632	0	26088	GGA1	golgi associated, gamma adaptin ear containing, ARF binding protein 1	298.136	TRUE
2	95206927	95208002	1076	*	7.69	8.42	6.15	2.27	9.53e-23	4.28e-20	4	4	Promoter (<=1kb)	2	95207535	95215603	8069	1	ENSG00000233757	ENST00000425953	0				318.317	FALSE
2	130390750	130392123	1374	*	7.9	8.64	6.29	2.35	9.67e-23	4.33e-20	4	1	Distal Intergenic	2	130372608	130374533	1926	1	ENSG00000072135	ENST00000462321	18142	26469	PTPN18	protein tyrosine phosphatase, non-receptor type 18	290.344	FALSE
10	75498089	75498677	589	*	7.1	7.99	4.38	3.61	1.04e-22	4.66e-20	4	1	Intron (ENST00000611255/ENSG00000148655, intron 2 of 6)	10	75450081	75451725	1645	1	ENSG00000279814	ENST00000623230	48008				431.633	TRUE
14	57112112	57113018	907	*	6.63	7.46	4.51	2.95	1.05e-22	4.7e-20	4	4	Promoter (<=1kb)	14	57067008	57112660	45653	2	ENSG00000258592	ENST00000551408	0				194.123	FALSE
2	190534220	190535190	971	*	7.34	8.19	4.96	3.23	1.07e-22	4.78e-20	4	3	Promoter (<=1kb)	2	190504342	190534722	30381	2	ENSG00000189362	ENST00000409150	0	100131211	NEMP2	nuclear envelope integral membrane protein 2	300.757	TRUE
1	171741621	171742734	1114	*	7.03	7.88	4.69	3.19	1.09e-22	4.83e-20	4	2	Promoter (<=1kb)	1	171700160	171742247	42088	2	ENSG00000117533	ENST00000236192	0	8674	VAMP4	vesicle associated membrane protein 4	211.461	TRUE
3	10738630	10739098	469	*	6.38	7.24	3.96	3.28	1.1e-22	4.89e-20	4	0	Distal Intergenic	3	10761706	10764181	2476	2	ENSG00000226567	ENST00000436060	25083	285370	LINC00606	long intergenic non-protein coding RNA 606	322.318	TRUE
13	44918118	44918636	519	*	5.5	6.46	1.34	5.12	1.14e-22	5.04e-20	4	0	Distal Intergenic	13	44939249	44989483	50235	2	ENSG00000083635	ENST00000379161	70847	26747	NUFIP1	NUFIP1, FMR1 interacting protein 1	169.624	TRUE
19	36837945	36838958	1014	*	7.7	8.49	5.82	2.67	1.18e-22	5.23e-20	4	1	Promoter (<=1kb)	19	36817428	36838384	20957	2	ENSG00000197863	ENST00000356725	0	388536	ZNF790	zinc finger protein 790	354.574	FALSE
11	68009885	68011232	1348	*	7.51	8.3	5.62	2.69	1.22e-22	5.36e-20	4	2	Promoter (<=1kb)	11	68010323	68028676	18354	1	ENSG00000006534	ENST00000615463	0	221	ALDH3B1	aldehyde dehydrogenase 3 family member B1	233.808	FALSE
17	50209313	50211205	1893	*	7.63	8.44	5.62	2.82	1.37e-22	6.02e-20	4	2	Promoter (<=1kb)	17	50208972	50214459	5488	1	ENSG00000249406	ENST00000509943	341				183.46	FALSE
5	96807694	96808570	877	*	7.4	8.3	4.51	3.79	1.4e-22	6.16e-20	4	4	Promoter (<=1kb)	5	96760810	96808100	47291	2	ENSG00000164307	ENST00000296754	0	51752	ERAP1	endoplasmic reticulum aminopeptidase 1	359.376	TRUE
14	73949610	73950714	1105	*	8.45	9.24	6.59	2.65	1.46e-22	6.4e-20	4	0	Promoter (<=1kb)	14	73949926	73963108	13183	1	ENSG00000119723	ENST00000394026	0	51004	COQ6	coenzyme Q6, monooxygenase	547.211	FALSE
2	108448386	108449612	1227	*	7.71	8.48	5.97	2.51	1.51e-22	6.58e-20	4	0	Promoter (<=1kb)	2	108448561	108509398	60838	1	ENSG00000135968	ENST00000309863	0	9648	GCC2	GRIP and coiled-coil domain containing 2	290.998	FALSE
7	8351591	8352501	911	*	6.52	7.41	3.76	3.65	1.65e-22	7.18e-20	4	4	Distal Intergenic	7	8303754	8340523	36770	1	ENSG00000272328	ENST00000606016	47837				186.687	TRUE
10	133786516	133787513	998	*	5.95	6.91	1.46	5.46	1.67e-22	7.24e-20	4	2	Distal Intergenic	10	133778258	133778498	241	2	ENSG00000282875	ENST00000635574	-8018				120.5	TRUE
5	75336590	75337313	724	*	5.83	6.76	2.39	4.37	1.68e-22	7.27e-20	4	0	Promoter (<=1kb)	5	75337168	75362104	24937	1	ENSG00000113161	ENST00000287936	0	3156	HMGCR	3-hydroxy-3-methylglutaryl-CoA reductase	149.701	TRUE
8	61713923	61715118	1196	*	6.95	7.75	4.99	2.75	1.81e-22	7.85e-20	4	1	Promoter (<=1kb)	8	61500556	61714559	214004	2	ENSG00000198363	ENST00000379454	0	444	ASPH	aspartate beta-hydroxylase	179.991	FALSE
7	44986184	44987187	1004	*	7.52	8.29	5.77	2.52	1.88e-22	8.1e-20	4	0	Promoter (<=1kb)	7	44983023	44986637	3615	2	ENSG00000232956	ENST00000577700	0	285958	SNHG15	small nucleolar RNA host gene 15	311.749	FALSE
17	44123769	44124315	547	*	6.32	7.19	3.79	3.39	1.88e-22	8.12e-20	4	0	Promoter (<=1kb)	17	44093664	44123702	30039	2	ENSG00000108840	ENST00000588703	-67	10014	HDAC5	histone deacetylase 5	266.943	TRUE
1	202107132	202108036	905	*	7.1	7.93	4.89	3.04	1.9e-22	8.18e-20	4	0	Distal Intergenic	1	202096759	202096978	220	1	ENSG00000227109	ENST00000416794	10373				269.475	TRUE
12	113221288	113222136	849	*	6.74	7.53	4.82	2.71	1.97e-22	8.47e-20	4	3	Promoter (<=1kb)	12	113221429	113260412	38984	1	ENSG00000186815	ENST00000551096	0	53373	TPCN1	two pore segment channel 1	217.695	FALSE
1	44799652	44800437	786	*	7.13	7.93	5.19	2.74	2.23e-22	9.55e-20	4	1	Promoter (<=1kb)	1	44800225	44805990	5766	1	ENSG00000173846	ENST00000372201	0	1263	PLK3	polo like kinase 3	310.274	FALSE
15	58749441	58750220	780	*	6.5	7.32	4.42	2.91	2.36e-22	1.01e-19	4	2	Promoter (<=1kb)	15	58588807	58749978	161172	2	ENSG00000137845	ENST00000260408	0	102	ADAM10	ADAM metallopeptidase domain 10	204.854	FALSE
17	4966667	4968373	1707	*	7	7.81	4.97	2.84	2.37e-22	1.01e-19	4	1	Promoter (<=1kb)	17	4959226	4967790	8565	2	ENSG00000091640	ENST00000575142	0	9552	SPAG7	sperm associated antigen 7	131.465	FALSE
2	120012651	120013773	1123	*	7.29	8.05	5.55	2.5	2.38e-22	1.01e-19	4	3	Promoter (<=1kb)	2	120013005	120179119	166115	1	ENSG00000115109	ENST00000263713	0	57669	EPB41L5	erythrocyte membrane protein band 4.1 like 5	236	FALSE
10	56360841	56361614	774	*	6.76	7.64	4.11	3.53	2.49e-22	1.06e-19	4	0	Promoter (<=1kb)	10	56357228	56361275	4048	2	ENSG00000122952	ENST00000373944	0	11130	ZWINT	ZW10 interacting kinetochore protein	257.708	TRUE
1	32650809	32651918	1110	*	6.99	7.8	4.98	2.82	2.56e-22	1.08e-19	4	2	Promoter (<=1kb)	1	32651142	32680053	28912	1	ENSG00000162521	ENST00000414241	0	5928	RBBP4	RB binding protein 4, chromatin remodeling factor	200.776	FALSE
16	75147893	75149272	1380	*	10.02	11.01	3.82	7.19	2.65e-22	1.12e-19	4	0	Promoter (<=1kb)	16	75148492	75170372	21881	1	ENSG00000184517	ENST00000570010	0	162239	ZFP1	ZFP1 zinc finger protein	1494.38	TRUE
20	51562178	51563486	1309	*	8.75	9.56	6.73	2.83	2.89e-22	1.22e-19	4	3	Promoter (<=1kb)	20	51388626	51562831	174206	2	ENSG00000101096	ENST00000609943	0	4773	NFATC2	nuclear factor of activated T-cells 2	576.643	FALSE
8	142675826	142676593	768	*	7.4	8.22	5.25	2.97	3e-22	1.26e-19	4	0	Exon (ENST00000591180/ENSG00000234616, exon 2 of 4)	8	142680456	142682724	2269	1	ENSG00000167653	ENST00000301258	-3863	8000	PSCA	prostate stem cell antigen	388.245	FALSE
X	102516222	102516808	587	*	6.44	7.27	4.35	2.92	3.28e-22	1.38e-19	4	0	Promoter (<=1kb)	23	102513676	102516784	3109	2	ENSG00000158164	ENST00000289373	0	11013	TMSB15A	thymosin beta 15a	262.936	FALSE
14	57268149	57269316	1168	*	7.99	8.84	5.59	3.25	3.3e-22	1.38e-19	4	4	Promoter (<=1kb)	14	57268909	57298742	29834	1	ENSG00000053770	ENST00000261558	0	55745	AP5M1	adaptor related protein complex 5 mu 1 subunit	392.34	TRUE
13	113207979	113209512	1534	*	8.42	9.3	5.77	3.52	3.42e-22	1.43e-19	4	1	Promoter (<=1kb)	13	113177539	113208715	31177	2	ENSG00000126226	ENST00000622406	0	55795	PCID2	PCI domain containing 2	410.917	TRUE
16	58733367	58734617	1251	*	7.53	8.28	5.9	2.38	3.45e-22	1.44e-19	4	4	Promoter (<=1kb)	16	58707131	58734357	27227	2	ENSG00000125166	ENST00000245206	0	2806	GOT2	glutamic-oxaloacetic transaminase 2	248.468	FALSE
4	105473314	105474352	1039	*	7.32	8.16	5.06	3.1	3.46e-22	1.44e-19	4	1	Promoter (<=1kb)	4	105369077	105474081	105005	2	ENSG00000138777	ENST00000341695	0	27068	PPA2	pyrophosphatase (inorganic) 2	275.289	TRUE
2	26244046	26245396	1351	*	7.51	8.26	5.83	2.43	3.93e-22	1.63e-19	4	4	Promoter (<=1kb)	2	26190635	26244726	54092	2	ENSG00000084754	ENST00000380649	0	3030	HADHA	hydroxyacyl-CoA dehydrogenase/3-ketoacyl-CoA thiolase/enoyl-CoA hydratase (trifunctional protein), alpha subunit	226.909	FALSE
12	121888424	121889256	833	*	7.17	8.01	4.93	3.08	4.28e-22	1.78e-19	4	0	Promoter (<=1kb)	12	121888731	121918297	29567	1	ENSG00000110801	ENST00000541212	0	5715	PSMD9	proteasome 26S subunit, non-ATPase 9	309.461	TRUE
19	11639604	11640473	870	*	6.59	7.42	4.45	2.97	4.29e-22	1.78e-19	4	1	Promoter (<=1kb)	19	11639776	11686569	46794	1	ENSG00000197332	ENST00000344893	0				196.845	FALSE
12	38149365	38150170	806	*	7.44	8.27	5.28	3	4.34e-22	1.8e-19	4	0	Promoter (<=1kb)	12	38150050	38150138	89	1	ENSG00000274293	ENST00000620973	0				382.986	FALSE
19	35900096	35900819	724	*	6.97	7.78	4.89	2.89	4.62e-22	1.91e-19	4	1	Promoter (<=1kb)	19	35888241	35900650	12410	2	ENSG00000167604	ENST00000396901	0	84807	NFKBID	NFKB inhibitor delta	303.581	FALSE
12	25385221	25386633	1413	*	7.48	8.28	5.53	2.75	4.64e-22	1.91e-19	4	0	Promoter (<=1kb)	12	25385670	25386241	572	2	ENSG00000278743	ENST00000622671	0				219.982	FALSE
11	9572770	9573743	974	*	6.79	7.58	4.94	2.63	4.74e-22	1.95e-19	4	1	Promoter (<=1kb)	11	9573681	9589207	15527	1	ENSG00000166483	ENST00000450114	0	7465	WEE1	WEE1 G2 checkpoint kinase	196.448	FALSE
11	61814939	61817476	2538	*	8.02	8.76	6.42	2.34	4.75e-22	1.95e-19	4	1	Promoter (<=1kb)	11	61816256	61867354	51099	1	ENSG00000134824	ENST00000257261	0	9415	FADS2	fatty acid desaturase 2	170.817	FALSE
17	75124134	75124865	732	*	7.06	7.93	4.56	3.37	4.82e-22	1.97e-19	4	0	Intron (ENST00000581078/ENSG00000125449, intron 2 of 2)	17	75130883	75133043	2161	1	ENSG00000279035	ENST00000625094	-6018				333.163	TRUE
17	49788616	49789257	642	*	6.51	7.43	3.32	4.11	5.32e-22	2.17e-19	4	0	Promoter (<=1kb)	17	49717587	49788989	71403	2	ENSG00000121104	ENST00000514018	0	81558	FAM117A	family with sequence similarity 117 member A	268.607	TRUE
4	70687771	70688932	1162	*	7.83	8.65	5.71	2.94	5.55e-22	2.26e-19	4	0	Promoter (<=1kb)	4	70688479	70690551	2073	1	ENSG00000132467	ENST00000254803	0	57050	UTP3	UTP3, small subunit processome component homolog (S. cerevisiae)	345.703	FALSE
5	129094157	129095531	1375	*	6.78	7.63	4.45	3.19	5.94e-22	2.42e-19	4	0	Promoter (<=1kb)	5	129094751	129105347	10597	1	ENSG00000066583	ENST00000514194	0	51015	ISOC1	isochorismatase domain containing 1	144.064	TRUE
2	224039383	224040025	643	*	5.93	6.79	3.42	3.38	5.95e-22	2.42e-19	4	0	Promoter (<=1kb)	2	223975112	224039319	64208	2	ENSG00000135919	ENST00000258405	-64	5270	SERPINE2	serpin family E member 2	172.101	TRUE
X	119791144	119792219	1076	*	6.46	7.29	4.24	3.05	6.67e-22	2.7e-19	4	0	Promoter (<=1kb)	23	119786506	119791595	5090	2	ENSG00000198918	ENST00000468844	0	6170	RPL39	ribosomal protein L39	145.444	TRUE
10	84684886	84685314	429	*	5.69	6.63	2.18	4.44	6.77e-22	2.74e-19	4	0	Distal Intergenic	10	84560443	84561263	821	1	ENSG00000178429	ENST00000389400	124443				230.872	TRUE
2	112055160	112056368	1209	*	7.44	8.2	5.75	2.44	6.79e-22	2.74e-19	4	3	Promoter (<=1kb)	2	112055223	112119318	64096	1	ENSG00000153214	ENST00000283206	0	84910	TMEM87B	transmembrane protein 87B	243.231	FALSE
17	27293790	27294918	1129	*	7.78	8.56	6.01	2.55	7.06e-22	2.84e-19	4	1	Promoter (<=1kb)	17	27294076	27304903	10828	1	ENSG00000109046	ENST00000581440	0	26118	WSB1	WD repeat and SOCS box containing 1	334.29	FALSE
2	73283908	73285464	1557	*	7.69	8.54	5.38	3.15	7.07e-22	2.84e-19	4	0	Promoter (<=1kb)	2	73254690	73284431	29742	2	ENSG00000163013	ENST00000521871	0	150726	FBXO41	F-box protein 41	239.06	TRUE
2	95434041	95434880	840	*	6.15	7.08	2.81	4.26	7.25e-22	2.91e-19	4	0	Promoter (<=1kb)	2	95434759	95435113	355	1	ENSG00000233275	ENST00000431026	0				161.069	TRUE
1	70410730	70411627	898	*	7.12	7.93	5.17	2.76	7.39e-22	2.96e-19	4	0	Promoter (<=1kb)	1	70411218	70439851	28634	1	ENSG00000116761	ENST00000411986	0	1491	CTH	cystathionine gamma-lyase	271.576	FALSE
15	51621832	51623196	1365	*	7.07	7.89	4.99	2.9	7.46e-22	2.98e-19	4	1	Promoter (<=1kb)	15	51447711	51622833	175123	2	ENSG00000104093	ENST00000251076	0	23312	DMXL2	Dmx like 2	173.778	FALSE
4	113761670	113762634	965	*	7.22	8.07	4.83	3.24	7.75e-22	3.09e-19	4	1	Promoter (<=1kb)	4	113451032	113761927	310896	2	ENSG00000145349	ENST00000296402	0	817	CAMK2D	calcium/calmodulin dependent protein kinase II delta	278.474	TRUE
1	41498591	41499390	800	*	7.44	8.2	5.73	2.47	7.87e-22	3.13e-19	4	3	Distal Intergenic	1	41479127	41484673	5547	2	ENSG00000127129	ENST00000490783	-13918	1907	EDN2	endothelin 2	367.583	FALSE
19	52048627	52049458	832	*	6.4	7.27	3.88	3.38	8.54e-22	3.39e-19	4	0	Promoter (<=1kb)	19	52033420	52048820	15401	2	ENSG00000256087	ENST00000221315	0	9668	ZNF432	zinc finger protein 432	185.509	TRUE
15	40594215	40595007	793	*	7.1	7.94	4.78	3.16	8.73e-22	3.46e-19	4	0	Promoter (<=1kb)	15	40594249	40610297	16049	1	ENSG00000137812	ENST00000532056	0	57082	KNL1	kinetochore scaffold 1	309.674	TRUE
3	93973492	93974138	647	*	6.35	7.22	3.81	3.42	8.8e-22	3.48e-19	4	0	Promoter (<=1kb)	3	93873033	93974066	101034	2	ENSG00000184500	ENST00000394236	0	5627	PROS1	protein S (alpha)	230.426	TRUE
2	55419323	55420417	1095	*	7.08	7.92	4.87	3.05	8.83e-22	3.49e-19	4	2	Promoter (<=1kb)	2	55287842	55419613	131772	2	ENSG00000115355	ENST00000336838	0	55704	CCDC88A	coiled-coil domain containing 88A	221.179	TRUE
10	86970290	86972336	2047	*	7.39	8.11	5.91	2.2	8.9e-22	3.51e-19	4	0	Promoter (<=1kb)	10	86970741	87010126	39386	1	ENSG00000271880	ENST00000433214	0				134.969	FALSE
9	134602370	134603290	921	*	6.79	7.64	4.4	3.24	8.97e-22	3.53e-19	4	0	Distal Intergenic	9	134641774	134844843	203070	1	ENSG00000130635	ENST00000371817	-38484	1289	COL5A1	collagen type V alpha 1 chain	216.576	TRUE
9	106697694	106698334	641	*	6.2	7.11	3.07	4.04	9.21e-22	3.62e-19	4	0	Exon (ENST00000411451/ENSG00000234229, exon 3 of 4)	9	106679977	106680329	353	1	ENSG00000200131	ENST00000363261	17717				215.509	TRUE
2	193170578	193171577	1000	*	6.02	6.92	3.25	3.66	9.68e-22	3.79e-19	4	4	Distal Intergenic	2	193256483	193257757	1275	1	ENSG00000232658	ENST00000411966	-84906				121.095	TRUE
14	90516752	90517889	1138	*	7.19	8.09	4.35	3.73	1.02e-21	3.99e-19	4	0	Distal Intergenic	14	90489012	90491637	2626	2	ENSG00000259789	ENST00000567837	-25115				239.437	TRUE
6	43171892	43173077	1186	*	7.28	8.13	4.87	3.27	1.21e-21	4.72e-19	4	0	Promoter (<=1kb)	6	43171299	43181507	10209	1	ENSG00000112658	ENST00000265354	593	6722	SRF	serum response factor	236.205	TRUE
17	27332374	27333474	1101	*	7.08	7.89	5.05	2.84	1.23e-21	4.81e-19	4	0	Promoter (<=1kb)	17	27333256	27348491	15236	1	ENSG00000266313	ENST00000581118	0				215.446	FALSE
6	43174134	43174837	704	*	7.66	8.51	5.3	3.21	1.24e-21	4.81e-19	4	2	Promoter (2-3kb)	6	43171299	43181507	10209	1	ENSG00000112658	ENST00000265354	2835	6722	SRF	serum response factor	517.836	TRUE
2	47198972	47199428	457	*	5.21	6.19	-0.13	6.33	1.24e-21	4.81e-19	4	0	Intron (ENST00000448713/ENSG00000234690, intron 1 of 2)	2	47160082	47176601	16520	2	ENSG00000143933	ENST00000272298	-22371	805	CALM2	calmodulin 2	159.757	TRUE
9	94030229	94031206	978	*	7.29	8.07	5.49	2.58	1.25e-21	4.84e-19	4	3	Promoter (<=1kb)	9	94030794	94109856	79063	1	ENSG00000158079	ENST00000375360	0	138639	PTPDC1	protein tyrosine phosphatase domain containing 1	274.772	FALSE
1	27574819	27575657	839	*	6.75	7.55	4.83	2.72	1.4e-21	5.41e-19	4	1	Intron (ENST00000247087/ENSG00000126705, intron 5 of 5)	1	27552042	27553304	1263	2	ENSG00000126705	ENST00000487743	-21515	27245	AHDC1	AT-hook DNA binding motif containing 1	223.365	FALSE
7	56051154	56052069	916	*	6.7	7.54	4.38	3.16	1.4e-21	5.41e-19	4	0	Promoter (<=1kb)	7	56051630	56063989	12360	1	ENSG00000146731	ENST00000275603	0	908	CCT6A	chaperonin containing TCP1 subunit 6A	203.175	TRUE
2	178193765	178195520	1756	*	7.61	8.39	5.78	2.61	1.41e-21	5.42e-19	4	3	Promoter (<=1kb)	2	178194481	178395772	201292	1	ENSG00000079156	ENST00000392505	0	114880	OSBPL6	oxysterol binding protein like 6	191.037	FALSE
11	74397707	74399125	1419	*	7.31	8.16	4.99	3.17	1.44e-21	5.54e-19	4	1	Promoter (<=1kb)	11	74330318	74398473	68156	2	ENSG00000165434	ENST00000298198	0	283209	PGM2L1	phosphoglucomutase 2 like 1	201.568	TRUE
15	64093493	64093980	488	*	5.92	6.86	2.31	4.55	1.67e-21	6.4e-19	4	0	Promoter (<=1kb)	15	64072578	64093808	21231	2	ENSG00000166797	ENST00000380290	0	84191	FAM96A	family with sequence similarity 96 member A	238.038	TRUE
17	78168937	78172987	4051	*	9.1	9.86	7.39	2.46	1.7e-21	6.52e-19	4	4	Promoter (<=1kb)	17	78169158	78173527	4370	1	ENSG00000108639	ENST00000590201	0	9144	SYNGR2	synaptogyrin 2	229.4	FALSE
16	71288850	71289642	793	*	7.19	7.99	5.26	2.73	1.71e-21	6.55e-19	4	2	Promoter (<=1kb)	16	71281389	71289609	8221	2	ENSG00000180917	ENST00000338099	0	55783	CMTR2	cap methyltransferase 2	320.595	FALSE
4	17614517	17615072	556	*	5.63	6.58	1.86	4.72	1.8e-21	6.87e-19	4	0	Promoter (<=1kb)	4	17614631	17634105	19475	1	ENSG00000118579	ENST00000237380	0	80306	MED28	mediator complex subunit 28	172.069	TRUE
2	126776766	126777783	1018	*	7.26	8.03	5.54	2.49	1.81e-21	6.91e-19	4	3	Distal Intergenic	2	126702839	126702942	104	2	ENSG00000206963	ENST00000384236	-73824				256.757	FALSE
17	73342915	73344168	1254	*	7.66	8.43	5.88	2.55	1.82e-21	6.91e-19	4	0	Intron (ENST00000392650/ENSG00000069188, intron 1 of 44)	17	73338443	73369213	30771	2	ENSG00000069188	ENST00000410094	25045	54549	SDK2	sidekick cell adhesion molecule 2	275.033	FALSE
1	110605946	110607301	1356	*	7.64	8.39	6.02	2.37	1.83e-21	6.93e-19	4	1	Promoter (<=1kb)	1	110603254	110606353	3100	2	ENSG00000177301	ENST00000316361	0	3737	KCNA2	potassium voltage-gated channel subfamily A member 2	247.39	FALSE
17	57874204	57874816	613	*	6.69	7.55	4.3	3.25	1.93e-21	7.31e-19	4	0	Promoter (1-2kb)	17	57862963	57872670	9708	2	ENSG00000180891	ENST00000581898	-1534	404093	CUEDC1	CUE domain containing 1	305.714	TRUE
9	128683703	128684726	1024	*	6.86	7.71	4.56	3.15	1.93e-21	7.31e-19	4	0	Promoter (<=1kb)	9	128683655	128696400	12746	1	ENSG00000119335	ENST00000372692	48	6418	SET	SET nuclear proto-oncogene	204.476	TRUE
2	201780349	201781286	938	*	6.6	7.4	4.59	2.81	1.94e-21	7.32e-19	4	2	Promoter (<=1kb)	2	201700554	201781189	80636	2	ENSG00000003393	ENST00000264276	0	57679	ALS2	ALS2, alsin Rho guanine nucleotide exchange factor	180.061	FALSE
2	46541385	46542666	1282	*	11.53	12.52	4.7	7.83	2.04e-21	7.7e-19	4	0	Promoter (<=1kb)	2	46541806	46576249	34444	1	ENSG00000119729	ENST00000465198	0	23433	RHOQ	ras homolog family member Q	4581.5	TRUE
2	219160059	219161167	1109	*	6.38	7.18	4.39	2.79	2.26e-21	8.5e-19	4	0	Promoter (<=1kb)	2	219075321	219160853	85533	2	ENSG00000187736	ENST00000356853	0	79840	NHEJ1	non-homologous end joining factor 1	130.757	FALSE
2	74178186	74179420	1235	*	7.02	7.84	4.92	2.91	2.3e-21	8.64e-19	4	0	Promoter (<=1kb)	2	74152528	74178868	26341	2	ENSG00000114978	ENST00000396049	0	55233	MOB1A	MOB kinase activator 1A	185.527	FALSE
X	49878720	49879580	861	*	5.94	6.86	2.83	4.02	2.5e-21	9.38e-19	4	0	Promoter (<=1kb)	23	49876724	49879241	2518	2	ENSG00000234390	ENST00000437322	0	158572	USP27X-AS1	USP27X antisense RNA 1 (head to head)	134.916	TRUE
2	151261230	151262128	899	*	7.3	8.1	5.34	2.77	2.54e-21	9.49e-19	4	0	Promoter (<=1kb)	2	151247940	151261879	13940	2	ENSG00000184898	ENST00000331426	0	375287	RBM43	RNA binding motif protein 43	305.199	FALSE
18	12377588	12378108	521	*	5.88	6.83	2.02	4.81	2.54e-21	9.5e-19	4	0	Promoter (<=1kb)	18	12328944	12377314	48371	2	ENSG00000141385	ENST00000269143	-274	10939	AFG3L2	AFG3 like matrix AAA peptidase subunit 2	218.372	TRUE
4	74793745	74794817	1073	*	7.38	8.12	5.78	2.34	2.57e-21	9.57e-19	4	3	Promoter (<=1kb)	4	74744759	74794686	49928	2	ENSG00000174808	ENST00000395743	0	685	BTC	betacellulin	259.277	FALSE
9	136571102	136573340	2239	*	8.56	9.31	6.91	2.4	2.6e-21	9.69e-19	4	2	Distal Intergenic	9	136549130	136549893	764	1	ENSG00000237886	ENST00000450304	21972				283.488	FALSE
2	17753158	17754826	1669	*	7.48	8.22	5.9	2.32	2.75e-21	1.02e-18	4	2	Promoter (<=1kb)	2	17663812	17753803	89992	2	ENSG00000163029	ENST00000448223	0	79677	SMC6	structural maintenance of chromosomes 6	178.653	FALSE
20	53915498	53916116	619	*	6.67	7.53	4.21	3.32	2.77e-21	1.03e-18	4	0	Distal Intergenic	20	53940160	53942508	2349	1	ENSG00000236352	ENST00000450473	-24044				298.583	TRUE
19	13850922	13851820	899	*	5.7	6.61	2.66	3.95	3.14e-21	1.16e-18	3	0	Distal Intergenic	19	13862063	13880755	18693	1	ENSG00000187556	ENST00000591727	-10243	342977	NANOS3	nanos C2HC-type zinc finger 3	108.655	FALSE
8	144901212	144902367	1156	*	7.82	8.6	6.01	2.59	3.15e-21	1.16e-18	4	3	Promoter (<=1kb)	8	144876497	144901479	24983	2	ENSG00000196150	ENST00000528258	0	58500	ZNF250	zinc finger protein 250	335.66	FALSE
4	113978537	113980221	1685	*	8.76	9.59	6.63	2.96	3.17e-21	1.17e-18	4	3	Promoter (<=1kb)	4	113900284	113979701	79418	2	ENSG00000180801	ENST00000315366	0	79642	ARSJ	arylsulfatase family member J	457.381	FALSE
11	36455354	36456293	940	*	7.33	8.12	5.42	2.7	3.3e-21	1.21e-18	4	0	Promoter (<=1kb)	11	36455289	36463676	8388	1	ENSG00000135362	ENST00000530627	65	79899	PRR5L	proline rich 5 like	295.962	FALSE
8	122038032	122038674	643	*	5.18	6.16	-0.13	6.3	3.31e-21	1.21e-18	4	0	Intron (ENST00000523792/ENSG00000254303, intron 2 of 2)	8	122091480	122091609	130	1	ENSG00000253814	ENST00000519284	-52806				111.207	TRUE
1	15152520	15154382	1863	*	7.54	8.33	5.69	2.64	3.56e-21	1.3e-18	4	2	Promoter (<=1kb)	1	15152532	15220477	67946	1	ENSG00000171729	ENST00000428417	0	55092	TMEM51	transmembrane protein 51	172.73	FALSE
X	2445448	2447407	1960	*	7.66	8.64	2.49	6.15	3.96e-21	1.45e-18	4	0	Intron (ENST00000334651/ENSG00000169084, intron 6 of 6)	23	2486982	2488971	1990	2	ENSG00000214717	ENST00000515319	41564	9189	ZBED1	zinc finger BED-type containing 1	203.537	TRUE
10	29957662	29958226	565	*	6.94	7.81	4.34	3.47	3.97e-21	1.45e-18	4	1	Distal Intergenic	10	30012803	30013918	1116	2	ENSG00000165757	ENST00000464386	55692	57608	KIAA1462	KIAA1462	397.188	TRUE
4	9865	10483	619	*	10.46	11.45	4.09	7.36	4.46e-21	1.63e-18	4	0	Distal Intergenic	4	49096	49956	861	2	ENSG00000248302	ENST00000616656	39473				4519.63	TRUE
11	69641070	69641660	591	*	6.66	7.5	4.41	3.1	4.51e-21	1.64e-18	4	0	Promoter (<=1kb)	11	69641087	69654474	13388	1	ENSG00000110092	ENST00000227507	0	595	CCND1	cyclin D1	306.293	TRUE
17	80414575	80416101	1527	*	8.73	9.5	7.02	2.48	4.82e-21	1.75e-18	4	4	Promoter (<=1kb)	17	80415165	80416253	1089	1	ENSG00000173818	ENST00000520537	0	284131	ENDOV	endonuclease V	474.183	FALSE
7	65006167	65006953	787	*	6.52	7.33	4.47	2.86	4.93e-21	1.79e-18	4	0	Promoter (<=1kb)	7	64979923	65006684	26762	2	ENSG00000152926	ENST00000487644	0	51351	ZNF117	zinc finger protein 117	204.444	FALSE
2	74548587	74549916	1330	*	7.65	8.4	6.01	2.4	5.21e-21	1.89e-18	4	4	Promoter (<=1kb)	2	74532414	74549663	17250	2	ENSG00000115318	ENST00000470907	0	84695	LOXL3	lysyl oxidase like 3	253.98	FALSE
17	6443777	6444379	603	*	6.23	7.15	3.09	4.06	5.29e-21	1.91e-18	4	0	Promoter (<=1kb)	17	6444415	6451469	7055	1	ENSG00000129195	ENST00000572447	-36	54478	FAM64A	family with sequence similarity 64 member A	235.531	TRUE
12	40224313	40225336	1024	*	7.37	8.19	5.34	2.85	5.44e-21	1.96e-18	4	4	Promoter (<=1kb)	12	40225011	40304976	79966	1	ENSG00000188906	ENST00000343742	0	120892	LRRK2	leucine rich repeat kinase 2	285.191	FALSE
2	230219823	230220347	525	*	5.56	6.54	0.18	6.36	5.51e-21	1.99e-18	3	0	Promoter (<=1kb)	2	230168918	230219950	51033	2	ENSG00000135899	ENST00000258381	0	3431	SP110	SP110 nuclear body protein	177.246	FALSE
3	149085896	149086920	1025	*	6.52	7.37	4.17	3.2	5.58e-21	2.01e-18	4	0	Promoter (<=1kb)	3	149030127	149086522	56396	2	ENSG00000071794	ENST00000465259	0	6596	HLTF	helicase like transcription factor	161.386	TRUE
2	27799571	27800133	563	*	5.42	6.4	0.18	6.22	5.74e-21	2.06e-18	2	0	Intron (ENST00000448427/ENSG00000243147, intron 3 of 5)	2	27781523	27781916	394	2	ENSG00000171174	ENST00000612015	-17655	64080	RBKS	ribokinase	149.997	FALSE
2	46849585	46850299	715	*	6.88	7.69	4.86	2.83	5.83e-21	2.09e-18	4	1	Intron (ENST00000422294/ENSG00000239332, intron 1 of 2)	2	46852020	46853496	1477	2	ENSG00000226548	ENST00000453936	3197				288.812	FALSE
16	10385721	10386644	924	*	7.51	8.29	5.71	2.58	5.84e-21	2.09e-18	4	4	Promoter (<=1kb)	16	10386055	10430672	44618	1	ENSG00000166669	ENST00000562527	0	80063	ATF7IP2	activating transcription factor 7 interacting protein 2	338.74	FALSE
3	112561123	112562471	1349	*	7.35	8.18	5.15	3.04	6.01e-21	2.15e-18	4	2	Promoter (<=1kb)	3	112561709	112580559	18851	1	ENSG00000138459	ENST00000484995	0	55032	SLC35A5	solute carrier family 35 member A5	214.988	TRUE
2	119431063	119431791	729	*	6.92	7.67	5.26	2.41	6.04e-21	2.15e-18	4	0	Promoter (<=1kb)	2	119431869	119438520	6652	1	ENSG00000171227	ENST00000306406	-78	140738	TMEM37	transmembrane protein 37	279.365	FALSE
7	27739796	27741051	1256	*	7.62	8.38	5.9	2.48	6.19e-21	2.2e-18	4	3	Promoter (<=1kb)	7	27740095	27828881	88787	1	ENSG00000106052	ENST00000265393	0	8887	TAX1BP1	Tax1 binding protein 1	265.242	FALSE
8	93700046	93701201	1156	*	7.01	7.84	4.9	2.94	6.21e-21	2.2e-18	4	0	Promoter (<=1kb)	8	93700252	93709873	9622	1	ENSG00000188343	ENST00000518829	0	137392	FAM92A1	family with sequence similarity 92 member A1	198.206	FALSE
10	131094608	131095576	969	*	6.85	7.7	4.48	3.22	6.56e-21	2.33e-18	4	1	Promoter (<=1kb)	10	131095218	131095777	560	1	ENSG00000230098	ENST00000436942	0	101927489	TCERG1L-AS1	TCERG1L antisense RNA 1	214.589	TRUE
17	21612797	21614870	2074	*	7.15	7.93	5.36	2.57	6.64e-21	2.35e-18	4	2	Promoter (<=1kb)	17	21614487	21641536	27050	1	ENSG00000260157	ENST00000618784	0				117.587	FALSE
20	31841773	31843981	2209	*	7.97	8.69	6.42	2.28	6.66e-21	2.35e-18	4	1	Promoter (1-2kb)	20	31844301	31845619	1319	2	ENSG00000179772	ENST00000375978	1638	2307	FOXS1	forkhead box S1	186.963	FALSE
1	27366569	27367497	929	*	7	7.8	5.04	2.76	6.92e-21	2.44e-18	4	2	Promoter (<=1kb)	1	27355186	27366858	11673	2	ENSG00000142733	ENST00000374040	0	9064	MAP3K6	mitogen-activated protein kinase kinase kinase 6	239.893	FALSE
3	194003009	194004178	1170	*	7.9	8.69	6.03	2.67	7.31e-21	2.57e-18	4	4	Promoter (<=1kb)	3	193957372	194003659	46288	2	ENSG00000214146	ENST00000397645	0	647323	LOC647323	uncharacterized LOC647323	352.992	FALSE
X	46836671	46837581	911	*	6.91	7.7	4.98	2.72	7.68e-21	2.7e-18	4	2	Promoter (<=1kb)	23	46836940	46882358	45419	1	ENSG00000102218	ENST00000218340	0	6102	RP2	retinitis pigmentosa 2 (X-linked recessive)	228.251	FALSE
19	45455563	45456662	1100	*	7.47	8.3	5.28	3.02	7.71e-21	2.71e-18	4	0	Intron (ENST00000423698/ENSG00000012061, intron 8 of 8)	19	45413963	45450725	36763	2	ENSG00000012061	ENST00000592083	-4838	2067	ERCC1	ERCC excision repair 1, endonuclease non-catalytic subunit	286.521	TRUE
4	55345982	55347040	1059	*	7.25	8.08	5.09	3	8.35e-21	2.93e-18	4	1	Promoter (<=1kb)	4	55346109	55373096	26988	1	ENSG00000128039	ENST00000264228	0	79644	SRD5A3	steroid 5 alpha-reductase 3	255.521	FALSE
13	19863298	19864943	1646	*	6.99	7.8	4.96	2.84	8.79e-21	3.08e-18	4	0	Promoter (<=1kb)	13	19823482	19863612	40131	2	ENSG00000132950	ENST00000535942	0	9205	ZMYM5	zinc finger MYM-type containing 5	135.395	FALSE
6	144215730	144216582	853	*	7.42	8.18	5.7	2.48	8.86e-21	3.09e-18	4	2	Distal Intergenic	6	144200447	144200965	519	2	ENSG00000217027	ENST00000403538	-14765				339.998	FALSE
18	657170	658949	1780	*	7.8	8.64	5.54	3.1	9.11e-21	3.18e-18	4	1	Promoter (<=1kb)	18	657604	673578	15975	1	ENSG00000176890	ENST00000323274	0	7298	TYMS	thymidylate synthetase	224.119	TRUE
15	89893624	89894423	800	*	7.44	8.21	5.63	2.59	9.24e-21	3.21e-18	4	2	Promoter (<=1kb)	15	89830599	89894342	63744	2	ENSG00000157823	ENST00000336418	0	10239	AP3S2	adaptor related protein complex 3 sigma 2 subunit	370.14	FALSE
16	13919780	13920567	788	*	6.49	7.34	4.2	3.14	9.29e-21	3.23e-18	4	0	Promoter (<=1kb)	16	13920157	13933247	13091	1	ENSG00000175595	ENST00000575156	0	2072	ERCC4	ERCC excision repair 4, endonuclease catalytic subunit	205.605	TRUE
15	40338195	40341321	3127	*	7.92	8.69	6.16	2.54	9.61e-21	3.33e-18	4	0	Promoter (<=1kb)	15	40331452	40338976	7525	2	ENSG00000188549	ENST00000382688	0	388115	C15orf52	chromosome 15 open reading frame 52	132.076	FALSE
12	12724475	12726247	1773	*	7.17	7.92	5.53	2.39	9.67e-21	3.35e-18	4	1	Promoter (<=1kb)	12	12725917	12814199	88283	1	ENSG00000178878	ENST00000540583	0	81575	APOLD1	apolipoprotein L domain containing 1	136.599	FALSE
2	218710771	218711502	732	*	6.49	7.3	4.49	2.81	9.97e-21	3.45e-18	4	1	Promoter (<=1kb)	2	218710845	218754693	43849	1	ENSG00000135912	ENST00000457313	0	9654	TTLL4	tubulin tyrosine ligase like 4	215.282	FALSE
12	123457601	123459063	1463	*	7.57	8.3	5.97	2.33	1.01e-20	3.49e-18	4	3	Promoter (<=1kb)	12	123457641	123466936	9296	1	ENSG00000184209	ENST00000526639	0	11066	SNRNP35	small nuclear ribonucleoprotein U11/U12 subunit 35	215.429	FALSE
6	27472425	27473301	877	*	7.11	7.93	4.97	2.96	1.02e-20	3.5e-18	4	0	Promoter (<=1kb)	6	27450743	27473118	22376	2	ENSG00000096654	ENST00000211936	0	7738	ZNF184	zinc finger protein 184	278.079	FALSE
5	957057	957947	891	*	7.47	8.27	5.55	2.72	1.03e-20	3.55e-18	4	1	Distal Intergenic	5	946315	956520	10206	1	ENSG00000248949	ENST00000507989	10742				346.45	FALSE
2	231961028	231962207	1180	*	7.59	8.36	5.82	2.54	1.07e-20	3.67e-18	4	2	Promoter (<=1kb)	2	231961245	232344350	383106	1	ENSG00000144535	ENST00000273009	0	129563	DIS3L2	DIS3 like 3'-5' exoribonuclease 2	278.438	FALSE
2	196925837	196927259	1423	*	6.7	7.49	4.82	2.67	1.07e-20	3.67e-18	4	0	Promoter (<=1kb)	2	196833004	196926731	93728	2	ENSG00000197121	ENST00000354764	0	80055	PGAP1	post-GPI attachment to proteins 1	126.331	FALSE
X	53686118	53687164	1047	*	6.35	7.15	4.41	2.74	1.08e-20	3.68e-18	4	0	Promoter (<=1kb)	23	53532098	53686729	154632	2	ENSG00000086758	ENST00000262854	0	10075	HUWE1	HECT, UBA and WWE domain containing 1, E3 ubiquitin protein ligase	135.649	FALSE
21	37267283	37268336	1054	*	6.45	7.31	3.94	3.38	1.1e-20	3.75e-18	4	0	Promoter (<=1kb)	21	37223420	37267532	44113	2	ENSG00000157538	ENST00000309117	0	10311	DSCR3	DSCR3 arrestin fold containing	150.553	TRUE
1	86395918	86396640	723	*	6.09	6.99	3.15	3.84	1.14e-20	3.89e-18	4	0	Promoter (<=1kb)	1	86346824	86396262	49439	2	ENSG00000122417	ENST00000359242	0	57489	ODF2L	outer dense fiber of sperm tails 2 like	175.817	TRUE
19	11346179	11346906	728	*	6.44	7.34	3.46	3.88	1.15e-20	3.92e-18	4	0	Promoter (<=1kb)	19	11325339	11346270	20932	2	ENSG00000105514	ENST00000589655	0	9545	RAB3D	RAB3D, member RAS oncogene family	222.551	TRUE
3	165572244	165573147	904	*	6.27	7.14	3.72	3.42	1.17e-20	3.97e-18	4	4	Intron (ENST00000470138/ENSG00000244128, intron 3 of 3)	3	165548838	165655423	106586	1	ENSG00000244128	ENST00000496693	23406				156.022	TRUE
13	24512268	24513121	854	*	6.79	7.6	4.72	2.88	1.22e-20	4.13e-18	4	1	Promoter (<=1kb)	13	24420926	24512810	91885	2	ENSG00000102699	ENST00000381989	0	143	PARP4	poly(ADP-ribose) polymerase family member 4	227.18	FALSE
1	25858813	25859959	1147	*	6.48	7.39	3.37	4.02	1.25e-20	4.23e-18	4	1	Promoter (<=1kb)	1	25831913	25859458	27546	2	ENSG00000127423	ENST00000538789	0	79000	AUNIP	aurora kinase A and ninein interacting protein	146.234	TRUE
5	692442	693125	684	*	6.22	7.09	3.77	3.31	1.26e-20	4.26e-18	4	3	Promoter (<=1kb)	5	659862	693395	33534	2	ENSG00000171368	ENST00000360578	270	11076	TPPP	tubulin polymerization promoting protein	199.18	TRUE
1	156082346	156083244	899	*	5.76	6.67	2.55	4.12	1.27e-20	4.27e-18	4	0	Promoter (<=1kb)	1	156082573	156134487	51915	1	ENSG00000160789	ENST00000502751	0	4000	LMNA	lamin A/C	113.269	TRUE
6	29752216	29753370	1155	*	7.49	8.27	5.67	2.6	1.28e-20	4.31e-18	4	2	Promoter (<=1kb)	6	29751965	29752207	243	2	ENSG00000272236	ENST00000606834	-9				267.261	FALSE
11	69301365	69303184	1820	*	8.52	9.28	6.79	2.49	1.34e-20	4.5e-18	4	3	Promoter (<=1kb)	11	69303412	69303807	396	2	ENSG00000213275	ENST00000535743	623				341.576	FALSE
12	132710075	132710864	790	*	6.7	7.51	4.68	2.83	1.37e-20	4.59e-18	4	0	Promoter (<=1kb)	12	132710819	132719166	8348	1	ENSG00000247077	ENST00000317555	0	192111	PGAM5	PGAM family member 5, mitochondrial serine/threonine protein phosphatase	230.732	FALSE
2	98912300	98913966	1667	*	8.06	8.84	6.25	2.6	1.41e-20	4.74e-18	4	0	5' UTR	2	98832394	98908521	76128	2	ENSG00000196872	ENST00000415261	-3779	343990	KIAA1211L	KIAA1211 like	274.897	FALSE
1	202615263	202616156	894	*	7.14	7.97	4.92	3.06	1.42e-20	4.74e-18	4	0	Intron (ENST00000367267/ENSG00000143858, intron 8 of 8)	1	202604268	202605293	1026	1	ENSG00000226862	ENST00000428573	10995				280.46	TRUE
10	44974559	44975412	854	*	6.7	7.53	4.53	3	1.42e-20	4.76e-18	4	0	Promoter (2-3kb)	10	44971794	44993430	21637	1	ENSG00000107551	ENST00000472561	2765	83937	RASSF4	Ras association domain family member 4	216.42	FALSE
11	57567738	57568448	711	*	6.73	7.57	4.43	3.14	1.48e-20	4.95e-18	4	0	Promoter (<=1kb)	11	57551656	57568284	16629	2	ENSG00000156587	ENST00000340573	0	9246	UBE2L6	ubiquitin conjugating enzyme E2 L6	267.256	TRUE
8	29195531	29195964	434	*	5.13	6.11	0.18	5.93	1.49e-20	4.97e-18	3	0	Intron (ENST00000524189/ENSG00000197892, intron 37 of 39)	8	29218905	29219472	568	1	ENSG00000253770	ENST00000518743	-22941				159.149	FALSE
16	56451430	56452082	653	*	6.81	7.62	4.75	2.87	1.58e-20	5.27e-18	4	0	Promoter (<=1kb)	16	56451490	56479100	27611	1	ENSG00000087263	ENST00000566157	0	55239	OGFOD1	2-oxoglutarate and iron dependent oxygenase domain containing 1	301.256	FALSE
1	147171878	147173399	1522	*	7.97	8.79	5.85	2.94	1.59e-20	5.28e-18	4	1	Promoter (<=1kb)	1	147155106	147172544	17439	2	ENSG00000131791	ENST00000254101	0	5565	PRKAB2	protein kinase AMP-activated non-catalytic subunit beta 2	290.83	FALSE
1	43368106	43368649	544	*	7.03	7.87	4.77	3.1	1.65e-20	5.48e-18	4	0	Promoter (<=1kb)	1	43363398	43368074	4677	2	ENSG00000066322	ENST00000413844	-32	64834	ELOVL1	ELOVL fatty acid elongase 1	430.038	TRUE
1	212558217	212559214	998	*	6.91	7.73	4.8	2.93	1.72e-20	5.68e-18	4	1	Promoter (<=1kb)	1	212557833	212559731	1899	2	ENSG00000260805	ENST00000564287	517				212.731	FALSE
15	63047863	63049303	1441	*	7.65	8.44	5.76	2.68	1.83e-20	6.06e-18	4	1	Promoter (<=1kb)	15	63048366	63070632	22267	1	ENSG00000140416	ENST00000334895	0	7168	TPM1	tropomyosin 1 (alpha)	241.007	FALSE
17	81294482	81295962	1481	*	7.73	8.43	6.31	2.12	1.87e-20	6.16e-18	4	2	Promoter (<=1kb)	17	81245000	81295305	50306	2	ENSG00000157637	ENST00000374759	0	124565	SLC38A10	solute carrier family 38 member 10	232.878	FALSE
9	83979762	83981391	1630	*	7.53	8.31	5.71	2.59	1.89e-20	6.22e-18	4	4	Promoter (<=1kb)	9	83968083	83980604	12522	2	ENSG00000165119	ENST00000376281	0	3190	HNRNPK	heterogeneous nuclear ribonucleoprotein K	194.703	FALSE
1	169485293	169486609	1317	*	7.37	8.16	5.54	2.62	1.89e-20	6.23e-18	4	3	Promoter (<=1kb)	1	169463909	169486003	22095	2	ENSG00000117479	ENST00000236137	0	10560	SLC19A2	solute carrier family 19 member 2	217.18	FALSE
10	88879951	88881127	1177	*	7.34	8.08	5.73	2.36	1.9e-20	6.25e-18	4	4	Promoter (<=1kb)	10	88880224	88893913	13690	1	ENSG00000138134	ENST00000461650	0	57559	STAMBPL1	STAM binding protein like 1	229.904	FALSE
1	23367831	23368426	596	*	6.66	7.46	4.69	2.77	1.95e-20	6.4e-18	4	0	Promoter (<=1kb)	1	23359975	23368386	8412	2	ENSG00000125945	ENST00000374608	0	80818	ZNF436	zinc finger protein 436	295.418	FALSE
17	78128383	78129927	1545	*	6.96	7.71	5.31	2.4	1.96e-20	6.43e-18	4	1	Promoter (<=1kb)	17	78110458	78128697	18240	2	ENSG00000141524	ENST00000590602	0	11322	TMC6	transmembrane channel like 6	135.523	FALSE
6	56955168	56956239	1072	*	7.13	7.92	5.23	2.68	2.01e-20	6.57e-18	4	1	Promoter (<=1kb)	6	56955292	57027342	72051	1	ENSG00000151917	ENST00000370746	0	221336	BEND6	BEN domain containing 6	225.924	FALSE
10	42637880	42638912	1033	*	8.04	8.86	5.93	2.94	2.06e-20	6.71e-18	4	3	Promoter (<=1kb)	10	42581594	42638553	56960	2	ENSG00000196693	ENST00000486187	0	7582	ZNF33B	zinc finger protein 33B	449.806	FALSE
12	54125691	54127415	1725	*	7.44	8.24	5.49	2.76	2.1e-20	6.83e-18	4	1	Promoter (<=1kb)	12	54085132	54125830	40699	2	ENSG00000250432	ENST00000513381	0	105379478	LINC01598	long intergenic non-protein coding RNA 1598	175.266	FALSE
18	74495556	74497155	1600	*	7.33	8.05	5.81	2.23	2.1e-20	6.84e-18	4	0	Promoter (<=1kb)	18	74495816	74508874	13059	1	ENSG00000133313	ENST00000581272	0	55748	CNDP2	CNDP dipeptidase 2 (metallopeptidase M20 family)	165.642	FALSE
15	36578709	36580172	1464	*	7.08	7.88	5.12	2.76	2.11e-20	6.84e-18	4	4	Promoter (<=1kb)	15	36579611	36810223	230613	1	ENSG00000186073	ENST00000566621	0	84529	C15orf41	chromosome 15 open reading frame 41	160.907	FALSE
5	122076746	122078491	1746	*	7.85	8.61	6.15	2.46	2.16e-20	7e-18	4	3	Promoter (<=1kb)	5	122063195	122078285	15091	2	ENSG00000113083	ENST00000231004	0	4015	LOX	lysyl oxidase	223.781	FALSE
8	142699966	142700927	962	*	6.94	7.82	4.38	3.44	2.23e-20	7.22e-18	4	0	Promoter (<=1kb)	8	142700111	142705127	5017	1	ENSG00000160886	ENST00000292430	0	54742	LY6K	lymphocyte antigen 6 complex, locus K	234.898	TRUE
15	48330917	48331775	859	*	6.69	7.51	4.59	2.92	2.26e-20	7.3e-18	4	0	Promoter (<=1kb)	15	48331011	48341495	10485	1	ENSG00000128951	ENST00000559935	0	1854	DUT	deoxyuridine triphosphatase	212.198	FALSE
19	13055262	13056329	1068	*	6.48	7.29	4.43	2.86	2.3e-20	7.41e-18	4	0	Intron (ENST00000397661/ENSG00000008441, intron 2 of 9)	19	13070003	13074019	4017	1	ENSG00000008441	ENST00000588680	-13674	4784	NFIX	nuclear factor I X	146.534	FALSE
6	160684839	160685840	1002	*	6.24	7.05	4.19	2.87	2.32e-20	7.49e-18	4	4	Distal Intergenic	6	160666228	160676523	10296	2	ENSG00000243831	ENST00000452651	-8316				132.249	FALSE
1	161399187	161400407	1221	*	7.61	8.39	5.8	2.59	2.39e-20	7.69e-18	4	3	Promoter (<=1kb)	1	161401289	161401395	107	1	ENSG00000206921	ENST00000384194	-882				274.743	FALSE
17	60135089	60135906	818	*	7.46	8.2	5.86	2.35	2.47e-20	7.94e-18	4	2	Promoter (<=1kb)	17	60134622	60135644	1023	2	ENSG00000267248	ENST00000586143	0				359.495	FALSE
3	49093223	49094697	1475	*	7.12	7.89	5.36	2.52	2.5e-20	8.02e-18	4	2	Promoter (<=1kb)	3	49029707	49094363	64657	2	ENSG00000198218	ENST00000395443	0	54870	QRICH1	glutamine rich 1	160.818	FALSE
22	37674839	37675804	966	*	6.86	7.64	5.04	2.6	2.53e-20	8.09e-18	4	2	Promoter (<=1kb)	22	37675608	37679806	4199	1	ENSG00000100097	ENST00000215909	0	3956	LGALS1	galectin 1	206.487	FALSE
1	223133720	223134242	523	*	5.36	6.32	0.88	5.44	2.61e-20	8.35e-18	4	0	Intron (ENST00000540964/ENSG00000187554, intron 2 of 3)	1	223109406	223137287	27882	2	ENSG00000187554	ENST00000540964	3045	7100	TLR5	toll like receptor 5	152.759	TRUE
10	19815310	19817381	2072	*	8.08	8.8	6.57	2.22	2.71e-20	8.64e-18	4	4	Promoter (<=1kb)	10	19816239	20280357	464119	1	ENSG00000120594	ENST00000377242	0	84898	PLXDC2	plexin domain containing 2	215.117	FALSE
11	94740242	94741532	1291	*	6.77	7.55	4.93	2.62	2.9e-20	9.25e-18	4	1	Promoter (<=1kb)	11	94545330	94740269	194940	2	ENSG00000255929	ENST00000536540	0	105369438	LOC105369438	uncharacterized LOC105369438	145.161	FALSE
6	33781450	33782076	627	*	6.86	7.63	5.09	2.54	2.91e-20	9.27e-18	4	0	Promoter (<=1kb)	6	33777012	33781489	4478	2	ENSG00000161904	ENST00000502643	0	221496	LEMD2	LEM domain containing 2	315.93	FALSE
2	132415810	132416947	1138	*	8.02	8.85	5.85	3	3.03e-20	9.61e-18	4	2	Promoter (<=1kb)	2	132416574	132646559	229986	1	ENSG00000183840	ENST00000329321	0	2863	GPR39	G protein-coupled receptor 39	405.484	FALSE
16	66934174	66935071	898	*	6.91	7.71	4.97	2.74	3.04e-20	9.64e-18	4	3	Promoter (<=1kb)	16	66932055	66934400	2346	2	ENSG00000166595	ENST00000422424	0	51647	FAM96B	family with sequence similarity 96 member B	233.166	FALSE
1	30823335	30825029	1695	*	7.62	8.5	4.98	3.52	3.14e-20	9.93e-18	4	0	Promoter (<=1kb)	1	30824228	30834284	10057	1	ENSG00000223382	ENST00000430320	0				213.592	TRUE
1	63773636	63774430	795	*	6.31	7.16	3.98	3.18	3.14e-20	9.94e-18	4	0	Promoter (<=1kb)	1	63774022	64143385	369364	1	ENSG00000185483	ENST00000371080	0	4919	ROR1	receptor tyrosine kinase like orphan receptor 1	179.89	TRUE
12	88141609	88142557	949	*	6.5	7.3	4.52	2.79	3.23e-20	1.02e-17	4	0	Promoter (<=1kb)	12	88142296	88154324	12029	1	ENSG00000139324	ENST00000549011	0	160418	TMTC3	transmembrane and tetratricopeptide repeat containing 3	166.055	FALSE
7	79453395	79454822	1428	*	7.34	8.13	5.46	2.68	3.25e-20	1.03e-17	4	1	Promoter (<=1kb)	7	78017057	79453574	1436518	2	ENSG00000187391	ENST00000354212	0	9863	MAGI2	membrane associated guanylate kinase, WW and PDZ domain containing 2	196.176	FALSE
19	11434679	11435593	915	*	6.23	7.09	3.79	3.3	3.28e-20	1.03e-17	4	0	Promoter (<=1kb)	19	11435288	11450965	15678	1	ENSG00000130175	ENST00000591462	0	5589	PRKCSH	protein kinase C substrate 80K-H	148.896	TRUE
17	75978665	75980134	1470	*	7.49	8.25	5.78	2.47	3.34e-20	1.05e-17	4	0	Promoter (<=1kb)	17	75941507	75979363	37857	2	ENSG00000161533	ENST00000293217	0	51	ACOX1	acyl-CoA oxidase 1	207.1	FALSE
5	28808897	28810737	1841	*	8.07	8.81	6.44	2.37	3.41e-20	1.07e-17	4	4	Promoter (<=1kb)	5	28782678	28809249	26572	2	ENSG00000250453	ENST00000504398	0				243.793	FALSE
19	43668772	43670521	1750	*	7.71	8.46	6.04	2.42	3.46e-20	1.08e-17	4	1	Promoter (<=1kb)	19	43646095	43670166	24072	2	ENSG00000011422	ENST00000339082	0	5329	PLAUR	plasminogen activator, urokinase receptor	201.222	FALSE
1	243254835	243255669	835	*	6.24	7.09	3.86	3.23	3.56e-20	1.11e-17	4	0	Promoter (<=1kb)	1	243124428	243255050	130623	2	ENSG00000143702	ENST00000366542	0	9859	CEP170	centrosomal protein 170	163.161	TRUE
20	62793649	62794382	734	*	7.37	8.11	5.78	2.33	3.72e-20	1.16e-17	4	3	Promoter (2-3kb)	20	62796453	62801738	5286	1	ENSG00000101189	ENST00000370487	-2071	55257	MRGBP	MRG/MORF4L binding protein	376.407	FALSE
2	158457110	158458479	1370	*	7.36	8.1	5.74	2.36	3.82e-20	1.19e-17	4	2	Promoter (<=1kb)	2	158457112	158681429	224318	1	ENSG00000144283	ENST00000389759	0	8502	PKP4	plakophilin 4	200.273	FALSE
9	74952273	74953185	913	*	6.83	7.71	4.27	3.43	3.84e-20	1.19e-17	4	1	Promoter (<=1kb)	9	74946581	74952886	6306	2	ENSG00000135045	ENST00000376854	0	55071	C9orf40	chromosome 9 open reading frame 40	229.335	TRUE
1	53220059	53220903	845	*	5.96	6.85	3.26	3.59	3.88e-20	1.21e-17	4	0	Promoter (<=1kb)	1	53214099	53220617	6519	2	ENSG00000162384	ENST00000294360	0	54987	C1orf123	chromosome 1 open reading frame 123	136.521	TRUE
7	140696505	140697575	1071	*	6.8	7.63	4.64	2.99	3.91e-20	1.21e-17	4	1	Promoter (<=1kb)	7	140696671	140722790	26120	1	ENSG00000090266	ENST00000476279	0	4708	NDUFB2	NADH:ubiquinone oxidoreductase subunit B2	184.956	FALSE
8	96532323	96532964	642	*	5.3	6.28	-0.13	6.41	3.95e-20	1.23e-17	2	0	Intron (ENST00000302190/ENSG00000169439, intron 1 of 4)	8	96494008	96609643	115636	1	ENSG00000169439	ENST00000522911	38315	6383	SDC2	syndecan 2	121.041	FALSE
2	201116247	201117134	888	*	6.8	7.63	4.63	3	3.97e-20	1.23e-17	4	2	Promoter (<=1kb)	2	201116407	201139877	23471	1	ENSG00000003402	ENST00000395148	0	8837	CFLAR	CASP8 and FADD like apoptosis regulator	223.072	FALSE
17	56913042	56914601	1560	*	7.95	8.71	6.24	2.47	4e-20	1.24e-17	4	3	Promoter (<=1kb)	17	56887909	56914038	26130	2	ENSG00000121060	ENST00000316881	0	7706	TRIM25	tripartite motif containing 25	268.44	FALSE
17	66191444	66192650	1207	*	7.51	8.24	5.97	2.27	4.04e-20	1.25e-17	4	3	Promoter (<=1kb)	17	65635538	66192079	556542	2	ENSG00000154240	ENST00000535342	0	201134	CEP112	centrosomal protein 112	250.484	FALSE
17	18182486	18184013	1528	*	7.23	8.02	5.38	2.64	4.08e-20	1.26e-17	4	1	Promoter (<=1kb)	17	18183078	18209398	26321	1	ENSG00000091542	ENST00000541285	0	54890	ALKBH5	alkB homolog 5, RNA demethylase	169.878	FALSE
1	42766200	42767822	1623	*	7.96	8.68	6.46	2.23	4.18e-20	1.29e-17	4	4	Promoter (<=1kb)	1	42746335	42767084	20750	2	ENSG00000117385	ENST00000397054	0	64175	P3H1	prolyl 3-hydroxylase 1	252.71	FALSE
11	65711436	65712798	1363	*	6.38	7.22	4.11	3.11	4.26e-20	1.31e-17	4	0	Promoter (<=1kb)	11	65711996	65719604	7609	1	ENSG00000172977	ENST00000377046	0	10524	KAT5	lysine acetyltransferase 5	109.381	TRUE
4	151325421	151325982	562	*	5.55	6.48	2.19	4.29	4.52e-20	1.39e-17	4	0	Promoter (<=1kb)	4	151120287	151325632	205346	2	ENSG00000109686	ENST00000604030	0	152503	SH3D19	SH3 domain containing 19	158.832	TRUE
17	47253827	47255384	1558	*	7.92	8.63	6.48	2.16	4.59e-20	1.41e-17	4	4	Promoter (<=1kb)	17	47253846	47311816	57971	1	ENSG00000259207	ENST00000559488	0	3690	ITGB3	integrin subunit beta 3	254.285	FALSE
16	58629028	58630492	1465	*	7.23	8.03	5.25	2.79	4.66e-20	1.42e-17	4	0	Promoter (<=1kb)	16	58519951	58629886	109936	2	ENSG00000125107	ENST00000317147	0	23019	CNOT1	CCR4-NOT transcription complex subunit 1	178.416	FALSE
19	18328527	18329402	876	*	6.25	7.19	2.51	4.69	4.66e-20	1.42e-17	3	0	Distal Intergenic	19	18333276	18333573	298	1	ENSG00000239821	ENST00000465715	-3874				166.687	FALSE
7	74993680	74994421	742	*	6.73	7.58	4.35	3.24	4.67e-20	1.42e-17	4	0	Intron (ENST00000616305/ENSG00000274070, intron 1 of 8)	7	75007888	75021943	14056	1	ENSG00000274070	ENST00000622472	-13467	729438	GATSL2	GATS protein like 2	257.872	TRUE
8	1896713	1898946	2234	*	8.97	9.82	6.55	3.27	4.83e-20	1.47e-17	4	4	Exon (ENST00000349830/ENSG00000104728, exon 15 of 29)	8	1904235	1923490	19256	1	ENSG00000104728	ENST00000524212	-5289	9639	ARHGEF10	Rho guanine nucleotide exchange factor 10	404.605	TRUE
2	27051177	27051766	590	*	6.27	7.12	3.99	3.13	4.85e-20	1.48e-17	4	0	Promoter (<=1kb)	2	27051646	27070622	18977	1	ENSG00000084693	ENST00000487078	0	60509	AGBL5	ATP/GTP binding protein like 5	235.766	TRUE
10	27998124	27999292	1169	*	6.99	7.85	4.52	3.33	5.1e-20	1.55e-17	4	0	Promoter (<=1kb)	10	27812168	27999048	186881	2	ENSG00000169126	ENST00000305242	0	55130	ARMC4	armadillo repeat containing 4	197.365	TRUE
22	12601532	12602939	1408	*	8.67	9.41	7.06	2.35	5.13e-20	1.56e-17	4	4	Promoter (<=1kb)	22	12602466	12626642	24177	1	ENSG00000283023	ENST00000634617	0				483.158	FALSE
10	46023034	46023726	693	*	7.3	8.17	4.71	3.46	5.18e-20	1.57e-17	4	1	Promoter (<=1kb)	10	46005088	46023455	18368	2	ENSG00000266412	ENST00000585132	0	8031	NCOA4	nuclear receptor coactivator 4	415.606	TRUE
10	73730085	73730936	852	*	6.85	7.64	4.94	2.71	5.25e-20	1.59e-17	4	0	Promoter (<=1kb)	10	73674295	73730466	56172	2	ENSG00000242288	ENST00000399449	0				234.115	FALSE
1	143251416	143252371	956	*	5.76	0.9	6.73	-5.83	5.32e-20	1.6e-17	3	2	Distal Intergenic	1	143343180	143343275	96	1	ENSG00000276118	ENST00000612151	-90809				1.95195	FALSE
12	55927262	55928087	826	*	6.54	7.32	4.73	2.58	5.43e-20	1.64e-17	4	0	Promoter (<=1kb)	12	55927319	55937443	10125	1	ENSG00000065357	ENST00000546878	0	1606	DGKA	diacylglycerol kinase alpha	193.446	FALSE
11	35138610	35139922	1313	*	7.62	8.37	5.91	2.46	5.6e-20	1.68e-17	4	0	Promoter (<=1kb)	11	35138870	35232402	93533	1	ENSG00000026508	ENST00000263398	0	960	CD44	CD44 molecule (Indian blood group)	251.974	FALSE
1	91500597	91501675	1079	*	7.01	7.8	5.11	2.69	5.98e-20	1.79e-17	4	1	Promoter (<=1kb)	1	91500893	91525764	24872	1	ENSG00000097046	ENST00000234626	0	8317	CDC7	cell division cycle 7	206.544	FALSE
1	243850753	243851479	727	*	5.86	6.74	3.29	3.45	6.01e-20	1.8e-17	4	0	Promoter (<=1kb)	1	243645905	243851079	205175	2	ENSG00000117020	ENST00000552631	0	10000	AKT3	AKT serine/threonine kinase 3	147.031	TRUE
20	129868	130839	972	*	5.93	6.82	3.19	3.63	6.14e-20	1.84e-17	4	4	Distal Intergenic	20	142369	145751	3383	1	ENSG00000125788	ENST00000382398	-11530	81623	DEFB126	defensin beta 126	116.241	TRUE
12	9447633	9448744	1112	*	6.59	7.39	4.68	2.7	6.21e-20	1.86e-17	4	2	Promoter (<=1kb)	12	9418673	9448229	29557	2	ENSG00000214826	ENST00000432996	0				150.837	FALSE
14	104677390	104678719	1330	*	6.58	7.39	4.59	2.8	6.35e-20	1.9e-17	4	0	Promoter (<=1kb)	14	104677694	104677749	56	2	ENSG00000265291	ENST00000582316	0	100616300	MIR4710	microRNA 4710	126.113	FALSE
9	21802530	21803317	788	*	6.26	7.09	4.13	2.96	6.72e-20	2e-17	4	0	Promoter (<=1kb)	9	21802543	21867078	64536	1	ENSG00000099810	ENST00000380172	0	4507	MTAP	methylthioadenosine phosphorylase	172.893	FALSE
2	70190428	70191127	700	*	6.46	7.32	4.01	3.31	6.8e-20	2.03e-17	4	0	Promoter (<=1kb)	2	70149880	70191071	41192	2	ENSG00000115998	ENST00000264434	0	54980	C2orf42	chromosome 2 open reading frame 42	228.266	TRUE
4	121380208	121381279	1072	*	7.46	8.27	5.46	2.81	6.91e-20	2.05e-17	4	3	Promoter (<=1kb)	4	121329312	121380647	51336	2	ENSG00000186867	ENST00000507331	0	84109	QRFPR	pyroglutamylated RFamide peptide receptor	287.954	FALSE
10	102854179	102854817	639	*	6.39	7.29	3.52	3.76	7.12e-20	2.11e-17	4	0	Promoter (<=1kb)	10	102854223	102864961	10739	1	ENSG00000166275	ENST00000339834	0	119032	BORCS7	BLOC-1 related complex subunit 7	244.911	TRUE
6	31399312	31400589	1278	*	7.75	8.59	5.53	3.06	7.15e-20	2.12e-17	4	0	Promoter (<=1kb)	6	31399784	31415313	15530	1	ENSG00000204520	ENST00000616296	0	100507436	MICA	MHC class I polypeptide-related sequence A	301.52	TRUE
15	61227331	61228457	1127	*	6.55	7.34	4.7	2.64	7.38e-20	2.18e-17	4	1	Promoter (<=1kb)	15	60511294	61229133	717840	2	ENSG00000069667	ENST00000551975	676	6095	RORA	RAR related orphan receptor A	143.759	FALSE
10	73095960	73097223	1264	*	7.93	8.7	6.14	2.56	7.44e-20	2.2e-17	4	2	Promoter (<=1kb)	10	73007217	73096850	89634	2	ENSG00000122884	ENST00000307116	0	5033	P4HA1	prolyl 4-hydroxylase subunit alpha 1	329.014	FALSE
12	45215646	45217221	1576	*	7.7	8.46	5.97	2.49	7.72e-20	2.28e-17	4	4	Promoter (<=1kb)	12	45173064	45216006	42943	2	ENSG00000134297	ENST00000256692	0	51054	PLEKHA8P1	pleckstrin homology domain containing A8 pseudogene 1	223.438	FALSE
3	50978276	50979378	1103	*	6.16	7	3.83	3.18	7.89e-20	2.32e-17	4	4	Intron (ENST00000266037/ENSG00000088538, intron 5 of 52)	3	51021667	51021779	113	2	ENSG00000281824	ENST00000611613	42401				116.047	TRUE
17	78972215	78976737	4523	*	9.9	10.66	8.23	2.43	7.94e-20	2.34e-17	4	4	Promoter (<=1kb)	17	78972386	78974997	2612	2	ENSG00000108679	ENST00000588508	0	3959	LGALS3BP	galectin 3 binding protein	357.728	FALSE
10	113853860	113855313	1454	*	7.08	7.87	5.25	2.62	8.32e-20	2.45e-17	4	1	Promoter (<=1kb)	10	113854661	113917194	62534	1	ENSG00000196865	ENST00000369301	0	374354	NHLRC2	NHL repeat containing 2	160.895	FALSE
11	102346709	102347586	878	*	6.5	7.36	4.12	3.23	8.34e-20	2.45e-17	4	0	Promoter (<=1kb)	11	102347211	102349013	1803	1	ENSG00000110330	ENST00000527808	0	329	BIRC2	baculoviral IAP repeat containing 2	187.105	TRUE
19	20051940	20052339	400	*	5.12	6.09	0.67	5.41	8.4e-20	2.46e-17	4	0	Distal Intergenic	19	20056466	20056594	129	2	ENSG00000274033	ENST00000454258	4255				170.299	TRUE
21	23886994	23887925	932	*	6.73	7.57	4.44	3.13	8.52e-20	2.49e-17	4	0	Promoter (2-3kb)	21	23888798	23890541	1744	2	ENSG00000231986	ENST00000441465	2616				203.883	TRUE
14	21070401	21072017	1617	*	7.17	8.03	4.7	3.33	8.73e-20	2.55e-17	4	0	Promoter (<=1kb)	14	21017221	21070872	53652	2	ENSG00000165795	ENST00000403829	0	57447	NDRG2	NDRG family member 2	161.644	TRUE
1	147242371	147243300	930	*	6.51	7.37	4.03	3.34	8.94e-20	2.61e-17	4	0	Promoter (<=1kb)	1	147242641	147295766	53126	1	ENSG00000131778	ENST00000361293	0	9557	CHD1L	chromodomain helicase DNA binding protein 1 like	177.872	TRUE
19	926160	926995	836	*	6.6	7.42	4.45	2.98	9.17e-20	2.67e-17	4	0	Promoter (<=1kb)	19	926037	975934	49898	1	ENSG00000116017	ENST00000263620	123	1820	ARID3A	AT-rich interaction domain 3A	204.85	FALSE
19	45404764	45406037	1274	*	7.05	7.83	5.24	2.6	9.18e-20	2.67e-17	4	0	Promoter (<=1kb)	19	45379634	45405038	25405	2	ENSG00000104881	ENST00000360957	0	10848	PPP1R13L	protein phosphatase 1 regulatory subunit 13 like	178.606	FALSE
2	64859175	64860669	1495	*	7.42	8.13	5.95	2.18	9.39e-20	2.73e-17	4	2	Promoter (2-3kb)	2	64846130	64863626	17497	2	ENSG00000234572	ENST00000445865	2957	101927438	LOC101927438	uncharacterized LOC101927438	187.384	FALSE
20	1325103	1325845	743	*	6.17	7	4.03	2.96	9.86e-20	2.86e-17	4	0	Promoter (<=1kb)	20	1309909	1325707	15799	2	ENSG00000125775	ENST00000381812	0	27111	SDCBP2	syndecan binding protein 2	172.275	FALSE
19	53365585	53366452	868	*	6.23	7.1	3.65	3.45	9.93e-20	2.88e-17	4	0	Promoter (<=1kb)	19	53365693	53376157	10465	1	ENSG00000203326	ENST00000497729	0	170958	ZNF525	zinc finger protein 525	158.05	TRUE
15	65610760	65611640	881	*	7.48	8.23	5.81	2.42	1.02e-19	2.95e-17	4	3	Promoter (<=1kb)	15	65611366	65652929	41564	1	ENSG00000074621	ENST00000434116	0	9187	SLC24A1	solute carrier family 24 member 1	340.801	FALSE
5	132293128	132295129	2002	*	7.94	8.7	6.25	2.45	1.09e-19	3.14e-17	4	2	Promoter (<=1kb)	5	132294443	132344206	49764	1	ENSG00000197208	ENST00000200652	0	6583	SLC22A4	solute carrier family 22 member 4	207.729	FALSE
1	68496570	68497456	887	*	6.8	7.57	5.02	2.55	1.11e-19	3.21e-17	4	0	Promoter (<=1kb)	1	68474152	68497114	22963	2	ENSG00000024526	ENST00000456315	0	55635	DEPDC1	DEP domain containing 1	214.227	FALSE
2	234980851	234981627	777	*	5.56	6.53	0.67	5.87	1.13e-19	3.25e-17	2	0	Promoter (<=1kb)	2	234981624	235041288	59665	1	ENSG00000130147	ENST00000446904	0	23677	SH3BP4	SH3 domain binding protein 4	118.934	FALSE
9	32525891	32526548	658	*	6.22	7.11	3.41	3.7	1.14e-19	3.29e-17	4	0	Promoter (<=1kb)	9	32455705	32526208	70504	2	ENSG00000107201	ENST00000379868	0	23586	DDX58	DEXD/H-box helicase 58	209.941	TRUE
6	30886085	30886693	609	*	6.64	7.52	3.93	3.59	1.15e-19	3.31e-17	4	0	Promoter (<=1kb)	6	30886659	30888947	2289	1	ENSG00000204580	ENST00000503670	0	780	DDR1	discoidin domain receptor tyrosine kinase 1	301.39	TRUE
X	65034786	65035787	1002	*	6.91	7.71	4.98	2.72	1.19e-19	3.41e-17	4	1	Promoter (<=1kb)	23	64916382	65034713	118332	2	ENSG00000126970	ENST00000337990	-73	55906	ZC4H2	zinc finger C4H2-type containing	208.965	FALSE
15	64381021	64381846	826	*	6.86	7.68	4.78	2.9	1.24e-19	3.54e-17	4	0	Promoter (<=1kb)	15	64364311	64381510	17200	2	ENSG00000166803	ENST00000300035	0	9768	KIAA0101	KIAA0101	248.273	FALSE
13	43878872	43879683	812	*	5.4	6.35	1.58	4.77	1.31e-19	3.74e-17	4	0	Promoter (<=1kb)	13	43879284	43893931	14648	1	ENSG00000179630	ENST00000441843	0	144811	LACC1	laccase domain containing 1	100.458	TRUE
12	26113870	26114820	951	*	5.87	6.72	3.51	3.2	1.32e-19	3.76e-17	4	0	Distal Intergenic	12	26121991	26231014	109024	1	ENSG00000123096	ENST00000538142	-7171	8082	SSPN	sarcospan	110.851	TRUE
17	47239715	47240328	614	*	6.1	6.97	3.53	3.44	1.38e-19	3.93e-17	4	0	Distal Intergenic	17	47253846	47311816	57971	1	ENSG00000259207	ENST00000559488	-13518	3690	ITGB3	integrin subunit beta 3	204.179	TRUE
15	75367679	75368858	1180	*	7.41	8.23	5.28	2.95	1.39e-19	3.95e-17	4	0	Promoter (<=1kb)	15	75355792	75368592	12801	2	ENSG00000140400	ENST00000569482	0	4123	MAN2C1	mannosidase alpha class 2C member 1	254.446	FALSE
5	10353044	10354111	1068	*	6.8	7.61	4.74	2.87	1.41e-19	4.02e-17	4	3	Promoter (<=1kb)	5	10353703	10433961	80259	1	ENSG00000145495	ENST00000449913	0	10299	MARCH6	membrane associated ring-CH-type finger 6	182.922	FALSE
14	64806215	64806800	586	*	6.43	7.31	3.72	3.59	1.46e-19	4.15e-17	4	0	Intron (ENST00000556626/ENSG00000070182, intron 34 of 35)	14	64766700	64823094	56395	2	ENSG00000070182	ENST00000389720	16294	6710	SPTB	spectrin beta, erythrocytic	270.789	TRUE
10	33005493	33006020	528	*	6.46	7.3	4.23	3.07	1.48e-19	4.2e-17	4	0	Promoter (<=1kb)	10	32929824	33005792	75969	2	ENSG00000150093	ENST00000475184	0	3688	ITGB1	integrin subunit beta 1	298.459	TRUE
5	36240814	36241588	775	*	6.85	7.61	5.15	2.45	1.54e-19	4.37e-17	4	3	Promoter (<=1kb)	5	36192592	36241391	48800	2	ENSG00000152620	ENST00000397338	0	133686	NADK2	NAD kinase 2, mitochondrial	252.079	FALSE
10	101060788	101063264	2477	*	8.16	8.91	6.5	2.42	1.58e-19	4.48e-17	4	4	Promoter (<=1kb)	10	101061841	101065592	3752	1	ENSG00000107821	ENST00000370200	0	81621	KAZALD1	Kazal type serine peptidase inhibitor domain 1	194.201	FALSE
12	13179558	13180077	520	*	6.72	7.48	5.02	2.46	1.6e-19	4.52e-17	4	0	Distal Intergenic	12	13196716	13219939	23224	1	ENSG00000134531	ENST00000256951	-16639	2012	EMP1	epithelial membrane protein 1	343.322	FALSE
6	135497272	135498174	903	*	7.06	7.88	5.01	2.86	1.6e-19	4.52e-17	4	0	Promoter (<=1kb)	6	135283532	135497745	214214	2	ENSG00000135541	ENST00000367800	0	54806	AHI1	Abelson helper integration site 1	260.873	FALSE
4	124711819	124712743	925	*	6.41	7.3	3.55	3.75	1.62e-19	4.57e-17	4	0	Promoter (<=1kb)	4	124664052	124712732	48681	2	ENSG00000151458	ENST00000504087	0	57182	ANKRD50	ankyrin repeat domain 50	170.364	TRUE
19	35247729	35249478	1750	*	7.8	8.58	5.99	2.59	1.63e-19	4.59e-17	4	1	Promoter (<=1kb)	19	35248330	35262723	14394	1	ENSG00000105699	ENST00000597933	0	51599	LSR	lipolysis stimulated lipoprotein receptor	218.675	FALSE
10	68331369	68333005	1637	*	7.61	8.39	5.78	2.62	1.64e-19	4.6e-17	4	2	Promoter (<=1kb)	10	68331721	68339546	7826	1	ENSG00000096746	ENST00000461310	0	3189	HNRNPH3	heterogeneous nuclear ribonucleoprotein H3	204.924	FALSE
2	20091383	20091801	419	*	6.39	7.19	4.4	2.79	1.65e-19	4.64e-17	4	0	Intron (ENST00000430429/ENSG00000234378, intron 1 of 1)	2	20063856	20106829	42974	2	ENSG00000234378	ENST00000430429	15028				348.491	FALSE
2	24971147	24972371	1225	*	7.5	8.31	5.45	2.87	1.67e-19	4.67e-17	4	2	Promoter (<=1kb)	2	24943636	24972094	28459	2	ENSG00000115137	ENST00000264711	0	51277	DNAJC27	DnaJ heat shock protein family (Hsp40) member C27	259.074	FALSE
12	56224070	56224652	583	*	6.13	6.98	3.77	3.21	1.75e-19	4.88e-17	4	0	Promoter (<=1kb)	12	56224325	56229854	5530	1	ENSG00000139579	ENST00000267023	0	79035	NABP2	nucleic acid binding protein 2	216.531	TRUE
12	109477296	109478012	717	*	6.1	6.99	3.27	3.72	1.8e-19	5.02e-17	4	0	Promoter (<=1kb)	12	109448656	109477544	28889	2	ENSG00000110906	ENST00000228495	0	83892	KCTD10	potassium channel tetramerization domain containing 10	177.288	TRUE
9	99906624	99907279	656	*	6.25	7.1	3.91	3.19	1.82e-19	5.08e-17	4	0	Promoter (<=1kb)	9	99906633	99970341	63709	1	ENSG00000136874	ENST00000259400	0	55014	STX17	syntaxin 17	209.127	TRUE
7	130365720	130366279	560	*	5.99	6.93	2.49	4.43	1.84e-19	5.14e-17	4	0	Promoter (2-3kb)	7	130363441	130368730	5290	1	ENSG00000158525	ENST00000479492	2279	93979	CPA5	carboxypeptidase A5	217.746	TRUE
2	128347983	128348563	581	*	6.75	7.5	5.09	2.42	1.86e-19	5.17e-17	4	1	Promoter (2-3kb)	2	128350829	128350927	99	2	ENSG00000252742	ENST00000516933	2364				311.565	FALSE
19	45423621	45424542	922	*	6.92	7.7	5.15	2.54	1.89e-19	5.25e-17	4	0	Promoter (<=1kb)	19	45407333	45424365	17033	2	ENSG00000012061	ENST00000300853	0	2067	ERCC1	ERCC excision repair 1, endonuclease non-catalytic subunit	225.528	FALSE
2	185864563	185865388	826	*	5.34	6.28	1.67	4.6	1.89e-19	5.25e-17	4	2	Distal Intergenic	2	185806082	185833289	27208	1	ENSG00000188738	ENST00000611759	58481	401024	FSIP2	fibrous sheath interacting protein 2	94.0781	FALSE
11	34051351	34051956	606	*	5.98	6.88	3.11	3.78	1.92e-19	5.33e-17	4	0	Promoter (<=1kb)	11	34051683	34101156	49474	1	ENSG00000135387	ENST00000341394	0	4076	CAPRIN1	cell cycle associated protein 1	194.363	TRUE
6	30716974	30717744	771	*	6.74	7.54	4.78	2.76	1.95e-19	5.39e-17	4	0	Promoter (<=1kb)	6	30713208	30717075	3868	2	ENSG00000137337	ENST00000613547	0	9656	MDC1	mediator of DNA damage checkpoint 1	241.386	FALSE
11	73876510	73877211	702	*	6.82	7.62	4.91	2.71	2e-19	5.52e-17	4	2	Promoter (<=1kb)	11	73876699	73927570	50872	1	ENSG00000175575	ENST00000541951	0	80227	PAAF1	proteasomal ATPase associated factor 1	280.228	FALSE
11	13216133	13216823	691	*	6.9	7.79	4.14	3.65	2.06e-19	5.67e-17	4	0	Distal Intergenic	11	13276652	13354377	77726	1	ENSG00000133794	ENST00000529050	-59829	406	ARNTL	aryl hydrocarbon receptor nuclear translocator like	320.292	TRUE
8	67343395	67344412	1018	*	6.67	7.47	4.7	2.77	2.11e-19	5.81e-17	4	1	Promoter (<=1kb)	8	67197649	67343677	146029	2	ENSG00000066777	ENST00000262215	0	10565	ARFGEF1	ADP ribosylation factor guanine nucleotide exchange factor 1	174.159	FALSE
6	27019780	27020397	618	*	6.84	7.69	4.5	3.19	2.11e-19	5.81e-17	4	0	Promoter (<=1kb)	6	27020335	27020447	113	1	ENSG00000238621	ENST00000459170	0				334.143	TRUE
11	94543594	94544524	931	*	7	7.75	5.32	2.43	2.12e-19	5.83e-17	4	3	Promoter (<=1kb)	11	94543840	94616564	72725	1	ENSG00000134627	ENST00000543336	0	143689	PIWIL4	piwi like RNA-mediated gene silencing 4	231.224	FALSE
19	6459878	6460734	857	*	6.01	6.86	3.67	3.19	2.13e-19	5.83e-17	4	0	Promoter (<=1kb)	19	6456303	6459770	3468	2	ENSG00000125648	ENST00000595267	-108	79085	SLC25A23	solute carrier family 25 member 23	135.545	TRUE
5	34007526	34008465	940	*	6.76	7.58	4.71	2.87	2.14e-19	5.86e-17	4	0	Promoter (<=1kb)	5	33986178	34008108	21931	2	ENSG00000242110	ENST00000335606	0	23600	AMACR	alpha-methylacyl-CoA racemase	203.554	FALSE
7	12686476	12687647	1172	*	6.79	7.58	4.87	2.72	2.17e-19	5.94e-17	4	1	Promoter (<=1kb)	7	12686856	12689179	2324	1	ENSG00000122644	ENST00000396662	0	10124	ARL4A	ADP ribosylation factor like GTPase 4A	163.26	FALSE
13	114064678	114065946	1269	*	7.72	8.48	6.02	2.45	2.17e-19	5.94e-17	4	0	Intron (ENST00000334062/ENSG00000185989, intron 22 of 23)	13	114021409	114036193	14785	2	ENSG00000185989	ENST00000542651	-28485	22821	RASA3	RAS p21 protein activator 3	281.367	FALSE
13	39602330	39603339	1010	*	6.9	7.67	5.12	2.55	2.22e-19	6.05e-17	4	0	Promoter (<=1kb)	13	39342892	39603171	260280	2	ENSG00000183722	ENST00000379589	0	10186	LHFP	lipoma HMGIC fusion partner	201.641	FALSE
16	53090601	53091244	644	*	5.69	6.6	2.55	4.05	2.34e-19	6.39e-17	4	0	Intron (ENST00000447540/ENSG00000177200, intron 1 of 38)	16	53099160	53222755	123596	1	ENSG00000177200	ENST00000565832	-7916	80205	CHD9	chromodomain helicase DNA binding protein 9	150.63	TRUE
5	124628881	124629588	708	*	5.93	6.85	2.7	4.15	2.5e-19	6.81e-17	4	0	Distal Intergenic	5	124636913	124644337	7425	2	ENSG00000168916	ENST00000513985	14749	57507	ZNF608	zinc finger protein 608	162.938	TRUE
4	144645978	144647444	1467	*	5.95	6.8	3.57	3.24	2.52e-19	6.86e-17	4	0	Promoter (<=1kb)	4	144646021	144745271	99251	1	ENSG00000164161	ENST00000296575	0	64399	HHIP	hedgehog interacting protein	75.9581	FALSE
2	127064386	127065295	910	*	7.31	8.08	5.59	2.48	2.55e-19	6.94e-17	4	0	Promoter (<=1kb)	2	127050382	127064928	14547	2	ENSG00000136717	ENST00000466111	0	274	BIN1	bridging integrator 1	297.359	FALSE
13	41059924	41062183	2260	*	7.79	8.53	6.18	2.35	2.59e-19	7.04e-17	4	2	Promoter (<=1kb)	13	41061274	41084006	22733	1	ENSG00000120688	ENST00000379487	0	11193	WBP4	WW domain binding protein 4	163.56	FALSE
1	210328583	210329720	1138	*	7.29	8.08	5.44	2.64	2.7e-19	7.31e-17	4	1	Promoter (<=1kb)	1	210328906	210676296	347391	1	ENSG00000054392	ENST00000537898	0	55733	HHAT	hedgehog acyltransferase	237.783	FALSE
1	42936099	42936857	759	*	7.24	8.08	5.02	3.06	2.7e-19	7.31e-17	4	1	Intron (ENST00000426263/ENSG00000117394, intron 8 of 9)	1	42929020	42931125	2106	2	ENSG00000117394	ENST00000439722	-4974	6513	SLC2A1	solute carrier family 2 member 1	356.517	TRUE
9	15552508	15553643	1136	*	6.89	7.66	5.11	2.55	2.79e-19	7.54e-17	4	0	Promoter (<=1kb)	9	15552897	15660146	107250	1	ENSG00000164989	ENST00000535968	0	203238	CCDC171	coiled-coil domain containing 171	178.037	FALSE
8	81732180	81733083	904	*	7.43	8.2	5.65	2.55	2.84e-19	7.65e-17	4	0	Promoter (<=1kb)	8	81702825	81732407	29583	2	ENSG00000104231	ENST00000520635	0	79752	ZFAND1	zinc finger AN1-type containing 1	325.295	FALSE
1	89633084	89633816	733	*	5.86	6.72	3.45	3.27	2.9e-19	7.81e-17	4	0	Promoter (<=1kb)	1	89633181	89708648	75468	1	ENSG00000171488	ENST00000482063	0	84230	LRRC8C	leucine rich repeat containing 8 family member C	143.819	TRUE
1	62435932	62437807	1876	*	7.73	8.48	6.09	2.39	3e-19	8.07e-17	4	2	Promoter (<=1kb)	1	62436297	62443320	7024	1	ENSG00000162607	ENST00000452143	0	7398	USP1	ubiquitin specific peptidase 1	190.327	FALSE
20	39049764	39050517	754	*	6.51	7.37	4.08	3.28	3.02e-19	8.11e-17	4	0	Distal Intergenic	20	39030360	39038636	8277	1	ENSG00000101452	ENST00000482619	19404	60625	DHX35	DEAH-box helicase 35	219.391	TRUE
17	7403537	7404221	685	*	5.5	6.4	2.62	3.78	3.06e-19	8.22e-17	4	0	Promoter (<=1kb)	17	7402975	7404137	1163	2	ENSG00000205544	ENST00000302422	0	254863	TMEM256	transmembrane protein 256	123.282	TRUE
7	77695920	77697347	1428	*	7.37	8.23	4.98	3.25	3.2e-19	8.57e-17	4	2	Promoter (<=1kb)	7	77696443	77779686	83244	1	ENSG00000187257	ENST00000614027	0	222194	RSBN1L	round spermatid basic protein 1 like	210.256	TRUE
7	55365285	55366776	1492	*	8.28	9.09	6.29	2.8	3.25e-19	8.71e-17	4	1	Promoter (<=1kb)	7	55365448	55433742	68295	1	ENSG00000132434	ENST00000254770	0	55915	LANCL2	LanC like 2	365.253	FALSE
11	35617865	35618321	457	*	6.09	6.99	3.17	3.83	3.28e-19	8.77e-17	4	0	Promoter (<=1kb)	11	35618419	35620868	2450	1	ENSG00000179431	ENST00000317811	-98	24147	FJX1	four jointed box 1	278.153	TRUE
18	49460067	49461052	986	*	6.98	7.88	4.13	3.74	3.32e-19	8.87e-17	4	0	Promoter (<=1kb)	18	49041474	49460802	419329	2	ENSG00000141627	ENST00000269445	0	54808	DYM	dymeclin	238.913	TRUE
11	65150706	65151301	596	*	7.01	7.87	4.58	3.29	3.35e-19	8.94e-17	4	0	Distal Intergenic	11	65147584	65147778	195	1	ENSG00000222477	ENST00000410545	3122				392.518	TRUE
2	73779613	73780243	631	*	6.89	7.75	4.49	3.26	3.38e-19	9.01e-17	4	0	Promoter (<=1kb)	2	73762184	73780157	17974	2	ENSG00000144048	ENST00000272444	0	8446	DUSP11	dual specificity phosphatase 11	341.156	TRUE
14	26678457	26679465	1009	*	6.68	7.57	3.91	3.65	3.62e-19	9.64e-17	4	4	Intron (ENST00000552826/ENSG00000257842, intron 1 of 3)	14	26637241	26806381	169141	1	ENSG00000257842	ENST00000552826	41216	102725045	NOVA1-AS1	NOVA1 antisense RNA 1 (head to head)	188.324	TRUE
17	73342122	73342854	733	*	6.87	7.75	4.2	3.56	3.7e-19	9.82e-17	4	0	Intron (ENST00000392650/ENSG00000069188, intron 1 of 44)	17	73338443	73369213	30771	2	ENSG00000069188	ENST00000410094	26359	54549	SDK2	sidekick cell adhesion molecule 2	293.683	TRUE
1	10398408	10399450	1043	*	7.41	8.16	5.75	2.42	3.8e-19	1.01e-16	4	0	Promoter (<=1kb)	1	10398592	10411552	12961	1	ENSG00000142657	ENST00000491493	0	5226	PGD	phosphogluconate dehydrogenase	274.233	FALSE
15	89575339	89576312	974	*	6.91	7.75	4.67	3.08	3.86e-19	1.02e-16	4	0	Promoter (<=1kb)	15	89575482	89628023	52542	1	ENSG00000140534	ENST00000268138	0	90381	TICRR	TOPBP1 interacting checkpoint and replication regulator	221.016	TRUE
19	55642657	55643806	1150	*	7.11	7.94	4.93	3.02	3.9e-19	1.03e-16	4	1	Promoter (<=1kb)	19	55643547	55645622	2076	1	ENSG00000171425	ENST00000270451	0	51545	ZNF581	zinc finger protein 581	213.541	TRUE
11	69297257	69298001	745	*	6.93	7.72	5.05	2.67	3.91e-19	1.03e-16	4	0	Promoter (1-2kb)	11	69299274	69367003	67730	1	ENSG00000172927	ENST00000544781	-1273	26579	MYEOV	myeloma overexpressed	283.006	FALSE
5	111757734	111758464	731	*	6.89	7.71	4.77	2.94	4.03e-19	1.06e-16	4	1	Promoter (<=1kb)	5	111730658	111758070	27413	2	ENSG00000134986	ENST00000509979	0	9315	NREP	neuronal regeneration related protein	286.434	FALSE
1	53837955	53838713	759	*	6.54	7.38	4.3	3.08	4.1e-19	1.08e-16	4	2	Promoter (<=1kb)	1	53818970	53838463	19494	2	ENSG00000058804	ENST00000480952	0	55706	NDC1	NDC1 transmembrane nucleoporin	219.462	TRUE
9	98255125	98256524	1400	*	7.53	8.29	5.83	2.46	4.13e-19	1.09e-16	4	1	Promoter (<=1kb)	9	98198999	98255721	56723	2	ENSG00000095383	ENST00000465784	0	55357	TBC1D2	TBC1 domain family member 2	223.569	FALSE
7	17939624	17941057	1434	*	7.87	8.7	5.72	2.99	4.13e-19	1.09e-16	4	0	Promoter (<=1kb)	7	17790761	17940494	149734	2	ENSG00000071189	ENST00000428135	0	23161	SNX13	sorting nexin 13	290.009	FALSE
17	7834275	7835740	1466	*	6.31	7.1	4.44	2.66	4.14e-19	1.09e-16	4	0	Distal Intergenic	17	7839904	7845347	5444	1	ENSG00000132510	ENST00000571047	-4164	23135	KDM6B	lysine demethylase 6B	93.5791	FALSE
21	32611956	32613119	1164	*	7.57	8.3	6.03	2.27	4.27e-19	1.12e-16	4	0	Promoter (<=1kb)	21	32601667	32612352	10686	2	ENSG00000159079	ENST00000440966	0	56683	C21orf59	chromosome 21 open reading frame 59	270.767	FALSE
2	11374377	11375118	742	*	7.38	8.16	5.56	2.6	4.32e-19	1.13e-16	4	0	Distal Intergenic	2	11357515	11365636	8122	2	ENSG00000230952	ENST00000430897	-8741				385.479	FALSE
1	30809529	30810157	629	*	5.21	6.19	-0.13	6.32	4.62e-19	1.21e-16	2	0	Downstream (<1kb)	1	30810378	30815553	5176	2	ENSG00000229607	ENST00000440358	5396				116.071	FALSE
15	41230566	41231634	1069	*	6.91	7.73	4.87	2.86	4.75e-19	1.24e-16	4	0	Promoter (<=1kb)	15	41182725	41230697	47973	2	ENSG00000178997	ENST00000314992	0	161829	EXD1	exonuclease 3'-5' domain containing 1	198.602	FALSE
2	61905350	61906086	737	*	6.86	7.66	4.91	2.75	4.95e-19	1.29e-16	4	1	Promoter (<=1kb)	2	61905647	62000875	95229	1	ENSG00000173163	ENST00000445644	0	150684	COMMD1	copper metabolism domain containing 1	274.424	FALSE
6	32195431	32196713	1283	*	7	7.8	5.03	2.77	4.97e-19	1.3e-16	4	1	Promoter (<=1kb)	6	32190766	32195523	4758	2	ENSG00000213654	ENST00000375043	0	63940	GPSM3	G-protein signaling modulator 3	173.703	FALSE
13	58318321	58319223	903	*	6.41	7.19	4.57	2.62	5.14e-19	1.34e-16	4	0	Distal Intergenic	13	58377513	58377774	262	1	ENSG00000276208	ENST00000613700	-58290				161.703	FALSE
11	62761259	62762147	889	*	6.78	7.58	4.83	2.75	5.35e-19	1.39e-16	4	0	Promoter (<=1kb)	11	62761544	62766710	5167	1	ENSG00000168002	ENST00000301788	0	5436	POLR2G	RNA polymerase II subunit G	215.231	FALSE
22	25111026	25111690	665	*	7.3	8.04	5.67	2.37	5.37e-19	1.39e-16	4	3	Promoter (1-2kb)	22	25102433	25112692	10260	2	ENSG00000203280	ENST00000366110	1002	100128531	LOC100128531	uncharacterized LOC100128531	395.785	FALSE
7	41704771	41705963	1193	*	7.57	8.31	6.01	2.3	5.75e-19	1.49e-16	4	0	Promoter (<=1kb)	7	41667168	41705335	38168	2	ENSG00000236310	ENST00000416150	0				266.023	FALSE
15	68699924	68701221	1298	*	7.28	8.01	5.75	2.26	5.81e-19	1.5e-16	4	0	Intron (ENST00000566799/ENSG00000103647, intron 3 of 11)	15	68749501	68750691	1191	1	ENSG00000271232	ENST00000603171	-48280				198.598	FALSE
11	110711475	110712413	939	*	6.6	7.39	4.7	2.69	6.02e-19	1.56e-16	4	2	Promoter (<=1kb)	11	110577054	110712050	134997	2	ENSG00000137727	ENST00000524756	0	57569	ARHGAP20	Rho GTPase activating protein 20	178.627	FALSE
1	211830608	211831228	621	*	5.49	6.41	2.25	4.15	6.1e-19	1.58e-16	4	0	Promoter (<=1kb)	1	211743457	211830772	87316	2	ENSG00000123684	ENST00000366997	0	9926	LPGAT1	lysophosphatidylglycerol acyltransferase 1	136.934	TRUE
1	153783289	153783933	645	*	6.66	7.54	4.03	3.51	6.18e-19	1.59e-16	4	0	Promoter (1-2kb)	1	153785720	153785821	102	2	ENSG00000207039	ENST00000384312	1888				288.54	TRUE
1	67053695	67054556	862	*	6.81	7.64	4.7	2.94	6.18e-19	1.59e-16	4	2	Promoter (<=1kb)	1	66999332	67054099	54768	2	ENSG00000116704	ENST00000235345	0	23169	SLC35D1	solute carrier family 35 member D1	231.399	FALSE
2	218896255	218897460	1206	*	6.86	7.64	5.03	2.61	6.51e-19	1.67e-16	4	3	Intron (ENST00000489887/ENSG00000135925, intron 1 of 1)	2	218893221	218899581	6361	1	ENSG00000135925	ENST00000489887	3034	80326	WNT10A	Wnt family member 10A	165.395	FALSE
19	48636448	48637816	1369	*	7.18	7.92	5.6	2.32	6.56e-19	1.69e-16	4	2	Promoter (<=1kb)	19	48630030	48637438	7409	2	ENSG00000105516	ENST00000222122	0	1628	DBP	D-box binding PAR bZIP transcription factor	176.911	FALSE
7	12211028	12211779	752	*	6.85	7.7	4.5	3.19	6.67e-19	1.71e-16	4	0	Promoter (<=1kb)	7	12211241	12233089	21849	1	ENSG00000106460	ENST00000396668	0	54664	TMEM106B	transmembrane protein 106B	276.511	TRUE
1	164440184	164440671	488	*	5.81	6.8	0.18	6.61	6.72e-19	1.72e-16	3	0	Distal Intergenic	1	164356767	164357364	598	1	ENSG00000213070	ENST00000444896	83417				228.341	FALSE
12	124745726	124746430	705	*	6.93	7.72	5.09	2.63	6.88e-19	1.76e-16	4	2	Distal Intergenic	12	124725524	124725934	411	1	ENSG00000279931	ENST00000624500	20202				299.063	FALSE
2	16408480	16409090	611	*	5.23	6.2	0.45	5.76	6.9e-19	1.76e-16	3	0	Intron (ENST00000425176/ENSG00000224400, intron 2 of 2)	2	16355185	16432702	77518	1	ENSG00000224400	ENST00000427950	53295				120.322	FALSE
12	107093051	107094247	1197	*	6.22	7.06	3.94	3.13	7.28e-19	1.86e-16	4	0	Promoter (<=1kb)	12	106991364	107093829	102466	2	ENSG00000008405	ENST00000008527	0	1407	CRY1	cryptochrome circadian clock 1	111.475	TRUE
2	158967598	158969992	2395	*	7.81	8.54	6.27	2.27	7.28e-19	1.86e-16	4	2	Promoter (<=1kb)	2	158968634	159232655	264022	1	ENSG00000115183	ENST00000454300	0	85461	TANC1	tetratricopeptide repeat, ankyrin repeat and coiled-coil containing 1	155.414	FALSE
10	110918453	110919023	571	*	6.27	7.12	3.98	3.14	7.33e-19	1.87e-16	4	0	Promoter (<=1kb)	10	110900218	110918936	18719	2	ENSG00000214413	ENST00000605742	0	92482	BBIP1	BBSome interacting protein 1	243.611	TRUE
10	59362330	59362894	565	*	6.19	7.01	4.07	2.94	7.54e-19	1.92e-16	4	0	Promoter (<=1kb)	10	59246129	59362550	116422	2	ENSG00000148541	ENST00000618804	0	220965	FAM13C	family with sequence similarity 13 member C	228.124	FALSE
7	51606404	51606888	485	*	6.51	7.3	4.62	2.68	7.6e-19	1.93e-16	4	0	Distal Intergenic	7	51600286	51600573	288	2	ENSG00000229478	ENST00000422054	-5831				324.921	FALSE
6	82363563	82365758	2196	*	7.25	7.98	5.71	2.27	8.19e-19	2.08e-16	4	2	Promoter (<=1kb)	6	82363631	82370828	7198	1	ENSG00000146242	ENST00000369750	0	7162	TPBG	trophoblast glycoprotein	114.971	FALSE
14	88551165	88552317	1153	*	7.95	8.74	6.04	2.7	8.34e-19	2.11e-16	4	3	Promoter (<=1kb)	14	88492900	88551489	58590	2	ENSG00000070778	ENST00000554628	0	11099	PTPN21	protein tyrosine phosphatase, non-receptor type 21	370.828	FALSE
12	31658954	31659509	556	*	5.96	6.86	2.98	3.88	8.47e-19	2.14e-16	4	0	Promoter (<=1kb)	12	31659187	31668967	9781	1	ENSG00000139160	ENST00000395763	0	254013	ETFBKMT	electron transfer flavoprotein beta subunit lysine methyltransferase	208.925	TRUE
1	167935664	167936840	1177	*	6.59	7.39	4.59	2.81	8.47e-19	2.14e-16	4	0	Promoter (<=1kb)	1	167916729	167936040	19312	2	ENSG00000143158	ENST00000367846	0	25874	MPC2	mitochondrial pyruvate carrier 2	142.507	FALSE
1	147669599	147670866	1268	*	7.62	8.37	5.98	2.39	8.55e-19	2.16e-16	4	4	Promoter (<=1kb)	1	147642235	147670496	28262	2	ENSG00000162836	ENST00000583509	0	51205	ACP6	acid phosphatase 6, lysophosphatidic	260.917	FALSE
1	88683891	88685027	1137	*	6.1	6.93	3.89	3.04	9.04e-19	2.28e-16	4	0	Promoter (<=1kb)	1	88684222	88806268	122047	1	ENSG00000065243	ENST00000316005	0	5586	PKN2	protein kinase N2	107.245	TRUE
10	101694001	101694986	986	*	6.11	6.97	3.7	3.27	9.36e-19	2.36e-16	4	0	Promoter (<=1kb)	10	101610666	101695259	84594	2	ENSG00000107829	ENST00000331272	273	6468	FBXW4	F-box and WD repeat domain containing 4	127.146	TRUE
12	6723826	6724577	752	*	6.11	6.96	3.8	3.16	9.54e-19	2.4e-16	4	0	Promoter (<=1kb)	12	6724014	6731873	7860	1	ENSG00000111652	ENST00000626119	0	50813	COPS7A	COP9 signalosome subunit 7A	165.558	TRUE
1	100352447	100353429	983	*	7.25	7.97	5.74	2.23	9.67e-19	2.43e-16	4	2	Promoter (<=1kb)	1	100352491	100499460	146970	1	ENSG00000079335	ENST00000361544	0	8556	CDC14A	cell division cycle 14A	255.068	FALSE
13	96993820	96994655	836	*	6.12	6.98	3.6	3.39	9.69e-19	2.43e-16	4	0	Promoter (<=1kb)	13	96985719	96994350	8632	2	ENSG00000165621	ENST00000298440	0	27199	OXGR1	oxoglutarate receptor 1	151.002	TRUE
19	39413653	39414510	858	*	6.71	7.48	4.96	2.52	1.02e-18	2.55e-16	4	1	Promoter (<=1kb)	19	39413665	39425516	11852	1	ENSG00000090924	ENST00000409797	0	64857	PLEKHG2	pleckstrin homology and RhoGEF domain containing G2	208.074	FALSE
3	12288225	12289084	860	*	6.81	7.56	5.15	2.41	1.03e-18	2.57e-16	4	4	Promoter (<=1kb)	3	12288838	12379834	90997	1	ENSG00000132170	ENST00000455517	0	5468	PPARG	peroxisome proliferator activated receptor gamma	219.426	FALSE
1	155323045	155323640	596	*	5.33	6.28	1.66	4.62	1.04e-18	2.61e-16	4	0	Promoter (<=1kb)	1	155323525	155327028	3504	1	ENSG00000160753	ENST00000497930	0	23623	RUSC1	RUN and SH3 domain containing 1	130.383	TRUE
11	84212607	84212997	391	*	5.39	6.34	1.55	4.79	1.06e-18	2.64e-16	2	0	Intron (ENST00000280241/ENSG00000150672, intron 20 of 21)	11	84229560	84229649	90	1	ENSG00000264838	ENST00000581857	-16563				207.183	FALSE
6	32894209	32895198	990	*	6.79	7.58	4.9	2.67	1.07e-18	2.66e-16	4	0	Promoter (1-2kb)	6	32896416	32896490	75	1	ENSG00000235301	ENST00000434920	-1218				193.273	FALSE
11	34438422	34439525	1104	*	7.46	8.2	5.82	2.38	1.07e-18	2.66e-16	4	4	Promoter (<=1kb)	11	34438925	34472062	33138	1	ENSG00000121691	ENST00000241052	0	847	CAT	catalase	266.365	FALSE
1	48471593	48472052	460	*	5.92	6.83	2.87	3.96	1.11e-18	2.75e-16	4	0	Promoter (<=1kb)	1	48297837	48472010	174174	2	ENSG00000132122	ENST00000371843	0	54558	SPATA6	spermatogenesis associated 6	247.33	TRUE
6	53615702	53616473	772	*	5.02	6	-0.13	6.13	1.14e-18	2.83e-16	2	0	Promoter (<=1kb)	6	53522465	53616970	94506	2	ENSG00000001084	ENST00000505197	497	2729	GCLC	glutamate-cysteine ligase catalytic subunit	82.9016	FALSE
12	66169347	66170637	1291	*	7.59	8.39	5.69	2.69	1.15e-18	2.85e-16	4	3	Promoter (<=1kb)	12	66135846	66170072	34227	2	ENSG00000155957	ENST00000358230	0	51643	TMBIM4	transmembrane BAX inhibitor motif containing 4	259.846	FALSE
18	14131917	14132734	818	*	6.56	7.44	4.01	3.43	1.15e-18	2.86e-16	4	0	Promoter (<=1kb)	18	14057457	14132490	75034	2	ENSG00000175322	ENST00000592345	0	162655	ZNF519	zinc finger protein 519	212.28	TRUE
19	11694376	11695438	1063	*	6.35	7.13	4.51	2.62	1.16e-18	2.87e-16	4	1	Distal Intergenic	19	11682546	11686190	3645	1	ENSG00000267343	ENST00000424938	11830				131.768	FALSE
3	183098982	183099816	835	*	6.83	7.65	4.74	2.91	1.17e-18	2.88e-16	4	2	Promoter (<=1kb)	3	183015218	183099587	84370	2	ENSG00000078070	ENST00000265594	0	56922	MCCC1	methylcrotonoyl-CoA carboxylase 1	240.543	FALSE
3	47824759	47825506	748	*	7.21	7.94	5.61	2.33	1.22e-18	3.02e-16	4	4	Promoter (<=1kb)	3	47825028	47850187	25160	1	ENSG00000132153	ENST00000457607	0	22907	DHX30	DEAH-box helicase 30	328.304	FALSE
2	186693724	186694764	1041	*	6.67	7.41	5.04	2.37	1.23e-18	3.04e-16	4	2	Promoter (<=1kb)	2	186693971	186765965	71995	1	ENSG00000144369	ENST00000304698	0	165215	FAM171B	family with sequence similarity 171 member B	163.373	FALSE
9	133134985	133135717	733	*	6.32	7.15	4.2	2.95	1.26e-18	3.09e-16	4	0	Intron (ENST00000393160/ENSG00000160271, intron 17 of 17)	9	133097723	133131157	33435	2	ENSG00000160271	ENST00000372062	-3828	5900	RALGDS	ral guanine nucleotide dissociation stimulator	193.758	FALSE
5	115170117	115171083	967	*	6.88	7.68	4.94	2.74	1.27e-18	3.12e-16	4	3	Promoter (<=1kb)	5	115124763	115169961	45199	2	ENSG00000152503	ENST00000513154	-156	55521	TRIM36	tripartite motif containing 36	212.072	FALSE
X	68647233	68648073	841	*	6.54	7.33	4.65	2.68	1.29e-18	3.17e-16	4	0	Promoter (<=1kb)	23	68647666	68656551	8886	1	ENSG00000130052	ENST00000488088	0	9754	STARD8	StAR related lipid transfer domain containing 8	191.317	FALSE
11	18526266	18527131	866	*	6.99	7.78	5.06	2.73	1.31e-18	3.22e-16	4	1	Promoter (<=1kb)	11	18468336	18526951	58616	2	ENSG00000074319	ENST00000536719	0	7251	TSG101	tumor susceptibility 101	253.802	FALSE
3	183447237	183448007	771	*	6.85	7.67	4.78	2.88	1.35e-18	3.3e-16	4	2	Promoter (<=1kb)	3	183447608	183456013	8406	1	ENSG00000240024	ENST00000471496	0	100505687	LINC00888	long intergenic non-protein coding RNA 888	264.147	FALSE
13	50909486	50910835	1350	*	7.28	8.09	5.25	2.84	1.35e-18	3.31e-16	4	1	Promoter (<=1kb)	13	50909678	50956765	47088	1	ENSG00000136104	ENST00000336617	0	79621	RNASEH2B	ribonuclease H2 subunit B	201.836	FALSE
4	112285558	112286328	771	*	6.54	7.31	4.81	2.5	1.37e-18	3.34e-16	4	0	Promoter (<=1kb)	4	112274542	112285903	11362	2	ENSG00000145365	ENST00000361717	0	92610	TIFA	TRAF interacting protein with forkhead associated domain	205.814	FALSE
10	103692483	103693215	733	*	6.2	7.04	3.94	3.1	1.4e-18	3.43e-16	4	0	Promoter (<=1kb)	10	103599520	103693623	94104	2	ENSG00000107957	ENST00000315994	408	9644	SH3PXD2A	SH3 and PX domains 2A	179.534	TRUE
1	110209519	110210082	564	*	6.24	7.04	4.31	2.73	1.44e-18	3.51e-16	4	0	Promoter (<=1kb)	1	110208834	110209987	1154	2	ENSG00000224965	ENST00000455967	0				233.331	FALSE
3	197366836	197367764	929	*	6.97	7.73	5.26	2.47	1.45e-18	3.53e-16	4	1	Distal Intergenic	3	197043631	197299300	255670	2	ENSG00000075711	ENST00000419354	-67536	1739	DLG1	discs large MAGUK scaffold protein 1	228.532	FALSE
3	79018580	79019607	1028	*	7.23	8.02	5.33	2.69	1.45e-18	3.54e-16	4	4	Promoter (<=1kb)	3	78597240	79019459	422220	2	ENSG00000169855	ENST00000618833	0	6091	ROBO1	roundabout guidance receptor 1	252.504	FALSE
1	66924632	66925805	1174	*	7.21	8.05	4.95	3.1	1.46e-18	3.55e-16	4	0	Promoter (<=1kb)	1	66812885	66924887	112003	2	ENSG00000152763	ENST00000371026	0	79819	WDR78	WD repeat domain 78	225.748	TRUE
3	32391864	32392784	921	*	7.28	8.01	5.75	2.26	1.5e-18	3.64e-16	4	3	Promoter (<=1kb)	3	32391889	32454358	62470	1	ENSG00000153551	ENST00000454304	0	112616	CMTM7	CKLF like MARVEL transmembrane domain containing 7	279.892	FALSE
15	84600301	84601562	1262	*	7.35	8.1	5.68	2.41	1.53e-18	3.72e-16	4	0	Promoter (<=1kb)	15	84600986	84620649	19664	1	ENSG00000176371	ENST00000540936	0	54993	ZSCAN2	zinc finger and SCAN domain containing 2	217.412	FALSE
18	21704138	21705246	1109	*	7.12	7.95	4.94	3.01	1.53e-18	3.72e-16	4	0	Promoter (<=1kb)	18	21704957	21864974	160018	1	ENSG00000101752	ENST00000578646	0	57534	MIB1	mindbomb E3 ubiquitin protein ligase 1	222.975	TRUE
14	22871421	22872356	936	*	5.99	6.84	3.65	3.2	1.54e-18	3.73e-16	4	0	Promoter (<=1kb)	14	22871613	22881580	9968	1	ENSG00000197324	ENST00000359591	0	26020	LRP10	LDL receptor related protein 10	122.397	TRUE
18	74597063	74597916	854	*	7	7.83	4.77	3.07	1.55e-18	3.73e-16	4	1	Promoter (<=1kb)	18	74597870	74804627	206758	1	ENSG00000215421	ENST00000582337	0	55628	ZNF407	zinc finger protein 407	266.445	TRUE
9	104093545	104094524	980	*	6.7	7.51	4.7	2.81	1.55e-18	3.75e-16	4	0	Promoter (<=1kb)	9	104094260	104141409	47150	1	ENSG00000136824	ENST00000286398	0	10592	SMC2	structural maintenance of chromosomes 2	185.998	FALSE
12	13390286	13390770	485	*	6.77	7.59	4.68	2.91	1.63e-18	3.94e-16	4	0	Distal Intergenic	12	13375527	13387167	11641	2	ENSG00000180861	ENST00000532841	-3119	283422	LINC01559	long intergenic non-protein coding RNA 1559	397.261	FALSE
2	152175202	152176192	991	*	7.65	8.5	5.32	3.18	1.68e-18	4.05e-16	4	0	Promoter (<=1kb)	2	152116801	152175992	59192	2	ENSG00000115145	ENST00000263904	0	10254	STAM2	signal transducing adaptor molecule 2	365.327	TRUE
6	43170574	43171385	812	*	6.23	7.12	3.53	3.59	1.68e-18	4.05e-16	4	0	Promoter (<=1kb)	6	43171299	43181507	10209	1	ENSG00000112658	ENST00000265354	0	6722	SRF	serum response factor	171.308	TRUE
14	96501768	96502544	777	*	6.2	7.06	3.8	3.26	1.69e-18	4.07e-16	4	0	Promoter (<=1kb)	14	96502373	96567111	64739	1	ENSG00000090060	ENST00000216277	0	10914	PAPOLA	poly(A) polymerase alpha	171.732	TRUE
9	128702183	128702918	736	*	6.45	7.28	4.36	2.92	1.77e-18	4.24e-16	4	0	Promoter (<=1kb)	9	128702523	128720918	18396	1	ENSG00000160447	ENST00000291906	0	29941	PKN3	protein kinase N3	211.164	FALSE
15	42548115	42549164	1050	*	7.38	8.21	5.2	3.01	1.81e-18	4.35e-16	4	1	Promoter (<=1kb)	15	42548810	42569994	21185	1	ENSG00000137814	ENST00000260372	0	55142	HAUS2	HAUS augmin like complex subunit 2	282.012	TRUE
7	43248850	43249512	663	*	6.96	7.68	5.46	2.22	1.82e-18	4.37e-16	4	4	Promoter (<=1kb)	7	43248936	43258740	9805	1	ENSG00000002746	ENST00000493057	0	23072	HECW1	HECT, C2 and WW domain containing E3 ubiquitin protein ligase 1	309.312	FALSE
10	31318160	31319136	977	*	7.56	8.34	5.69	2.65	1.84e-18	4.4e-16	4	4	Promoter (<=1kb)	10	31318495	31529202	210708	1	ENSG00000148516	ENST00000488625	0	6935	ZEB1	zinc finger E-box binding homeobox 1	331.662	FALSE
17	78840745	78841623	879	*	6.51	7.29	4.7	2.59	1.88e-18	4.49e-16	4	0	Promoter (<=1kb)	17	78787467	78840780	53314	2	ENSG00000055483	ENST00000589225	0	57602	USP36	ubiquitin specific peptidase 36	178.041	FALSE
16	68085413	68086137	725	*	6.6	7.39	4.76	2.63	1.9e-18	4.54e-16	4	3	Promoter (<=1kb)	16	68085441	68192210	106770	1	ENSG00000072736	ENST00000539828	0	4775	NFATC3	nuclear factor of activated T-cells 3	231.352	FALSE
11	65135049	65135459	411	*	5.05	6.01	0.87	5.14	1.97e-18	4.69e-16	2	0	Promoter (<=1kb)	11	65127279	65134533	7255	2	ENSG00000162298	ENST00000377190	-516	84447	SYVN1	synoviolin 1	156.801	FALSE
4	65998411	65999433	1023	*	6.7	7.54	4.53	3.01	2.07e-18	4.92e-16	4	3	Promoter (<=1kb)	4	65998846	66150012	151167	1	ENSG00000249413	ENST00000508572	0				181.924	TRUE
17	40457749	40458833	1085	*	6.67	7.55	3.95	3.6	2.11e-18	5.02e-16	4	0	Distal Intergenic	17	40443461	40457731	14271	1	ENSG00000141753	ENST00000269593	14288	3487	IGFBP4	insulin like growth factor binding protein 4	172.722	TRUE
10	84826747	84827167	421	*	4.89	5.87	-0.13	6	2.11e-18	5.02e-16	4	0	Distal Intergenic	10	84863265	84863362	98	1	ENSG00000238469	ENST00000458781	-36098				138.92	TRUE
6	62285630	62286713	1084	*	7.25	7.99	5.66	2.33	2.19e-18	5.2e-16	4	1	Promoter (<=1kb)	6	61679960	62286227	606268	2	ENSG00000112232	ENST00000281156	0	202559	KHDRBS2	KH RNA binding domain containing, signal transduction associated 2	234.531	FALSE
4	125314593	125316105	1513	*	7.68	8.56	5.04	3.52	2.24e-18	5.3e-16	4	1	Promoter (<=1kb)	4	125316399	125492932	176534	1	ENSG00000196159	ENST00000394329	-294	79633	FAT4	FAT atypical cadherin 4	249.447	TRUE
11	86244752	86245427	676	*	5.89	6.74	3.59	3.15	2.28e-18	5.39e-16	4	0	Promoter (<=1kb)	11	86244753	86278707	33955	1	ENSG00000074266	ENST00000528180	0	8726	EED	embryonic ectoderm development	158.123	TRUE
18	9102327	9103141	815	*	6.65	7.43	4.81	2.62	2.31e-18	5.46e-16	4	2	Promoter (<=1kb)	18	9102630	9117887	15258	1	ENSG00000178127	ENST00000577703	0	4729	NDUFV2	NADH:ubiquinone oxidoreductase core subunit V2	211.59	FALSE
2	202870794	202872246	1453	*	7.63	8.36	6.09	2.27	2.33e-18	5.49e-16	4	0	Promoter (<=1kb)	2	202773150	202871472	98323	2	ENSG00000163596	ENST00000617388	0	130026	ICA1L	islet cell autoantigen 1 like	226.123	FALSE
1	153544795	153545558	764	*	7.65	8.46	5.68	2.78	2.33e-18	5.5e-16	4	1	Promoter (<=1kb)	1	153543613	153545063	1451	2	ENSG00000196154	ENST00000368715	0	6275	S100A4	S100 calcium binding protein A4	460.915	FALSE
2	9555198	9556263	1066	*	6.86	7.67	4.89	2.78	2.35e-18	5.53e-16	4	0	Promoter (<=1kb)	2	9488486	9555788	67303	2	ENSG00000151694	ENST00000310823	0	6868	ADAM17	ADAM metallopeptidase domain 17	191.048	FALSE
12	31959002	31959648	647	*	6.07	6.88	4.01	2.87	2.35e-18	5.53e-16	4	1	Promoter (<=1kb)	12	31959370	31992834	33465	1	ENSG00000174718	ENST00000541981	0	55196	KIAA1551	KIAA1551	182.046	FALSE
5	66143793	66145051	1259	*	7.22	8.07	4.92	3.15	2.36e-18	5.55e-16	4	2	Promoter (<=1kb)	5	66144218	66157738	13521	1	ENSG00000153914	ENST00000612404	0	140890	SREK1	splicing regulatory glutamic acid and lysine rich protein 1	213.445	TRUE
10	28532014	28533168	1155	*	7.1	7.85	5.43	2.43	2.43e-18	5.7e-16	4	0	Promoter (<=1kb)	10	28532493	28623112	90620	1	ENSG00000095787	ENST00000375664	0	51322	WAC	WW domain containing adaptor with coiled-coil	199.758	FALSE
14	60091715	60092563	849	*	7.91	8.75	5.7	3.04	2.46e-18	5.77e-16	4	4	Promoter (<=1kb)	14	60091911	60148221	56311	1	ENSG00000126773	ENST00000317623	0	64430	PCNX4	pecanex homolog 4 (Drosophila)	507.113	TRUE
9	134502389	134503382	994	*	6.81	7.62	4.83	2.79	2.57e-18	6.02e-16	4	0	Promoter (2-3kb)	9	134505472	134521442	15971	1	ENSG00000223795	ENST00000444936	-2090				197.907	FALSE
3	156673958	156675986	2029	*	7.56	8.33	5.82	2.51	2.67e-18	6.24e-16	4	0	Promoter (<=1kb)	3	156674342	156706770	32429	1	ENSG00000163659	ENST00000295924	0	25976	TIPARP	TCDD inducible poly(ADP-ribose) polymerase	158.598	FALSE
1	12018631	12020063	1433	*	6.92	7.66	5.32	2.34	2.72e-18	6.37e-16	4	4	Promoter (<=1kb)	1	12019466	12029855	10390	1	ENSG00000116691	ENST00000478749	0	60672	MIIP	migration and invasion inhibitory protein	141.138	FALSE
16	1420633	1421433	801	*	7.1	7.88	5.25	2.64	2.73e-18	6.37e-16	4	0	Promoter (<=1kb)	16	1419744	1420800	1057	2	ENSG00000174109	ENST00000442039	0	283951	C16orf91	chromosome 16 open reading frame 91	294.092	FALSE
5	64768335	64768756	422	*	6.29	7.08	4.35	2.73	2.82e-18	6.57e-16	4	0	Promoter (<=1kb)	5	64718144	64768685	50542	2	ENSG00000153006	ENST00000513458	0	285672	SREK1IP1	SREK1 interacting protein 1	320.612	FALSE
8	81331065	81332025	961	*	6.5	7.32	4.44	2.87	2.96e-18	6.9e-16	4	4	Distal Intergenic	8	81356161	81356274	114	1	ENSG00000273902	ENST00000615633	-24136				166.271	FALSE
22	37686065	37686904	840	*	7.15	7.97	5.03	2.94	2.99e-18	6.95e-16	4	0	Promoter (<=1kb)	22	37686414	37726503	40090	1	ENSG00000100101	ENST00000455236	0	79159	NOL12	nucleolar protein 12	298.49	FALSE
7	47481848	47482240	393	*	5.81	6.68	3.29	3.39	3.02e-18	7.02e-16	4	0	Promoter (<=1kb)	7	47424159	47481285	57127	2	ENSG00000136205	ENST00000415929	-563	64759	TNS3	tensin 3	260.908	TRUE
12	112012482	112013234	753	*	6.29	7.1	4.29	2.8	3.04e-18	7.07e-16	4	0	Promoter (<=1kb)	12	111931282	112013125	81844	2	ENSG00000198270	ENST00000550831	0	89894	TMEM116	transmembrane protein 116	182.187	FALSE
19	32580539	32582038	1500	*	7.22	7.94	5.69	2.24	3.06e-18	7.1e-16	4	1	Promoter (<=1kb)	19	32581068	32587427	6360	1	ENSG00000105185	ENST00000590247	0	9141	PDCD5	programmed cell death 5	163.714	FALSE
16	83952773	83954075	1303	*	7.63	8.32	6.22	2.11	3.07e-18	7.1e-16	4	3	Promoter (<=1kb)	16	83953222	83966332	13111	1	ENSG00000140961	ENST00000393306	0	29948	OSGIN1	oxidative stress induced growth inhibitor 1	245.259	FALSE
6	34696055	34696731	677	*	6.97	7.79	4.81	2.98	3.25e-18	7.52e-16	4	2	Promoter (<=1kb)	6	34696317	34697470	1154	1	ENSG00000272288	ENST00000606971	0	101929243	LOC101929243	uncharacterized LOC101929243	326.915	FALSE
6	28104516	28105218	703	*	6.25	7.05	4.33	2.72	3.28e-18	7.58e-16	4	0	Distal Intergenic	6	28115628	28116551	924	1	ENSG00000219392	ENST00000405929	-10410				188.498	FALSE
9	134135122	134136023	902	*	6.76	7.56	4.81	2.75	3.3e-18	7.63e-16	4	0	Promoter (<=1kb)	9	134135365	134140790	5426	1	ENSG00000196363	ENST00000608937	0	11091	WDR5	WD repeat domain 5	209.209	FALSE
16	12803380	12804163	784	*	5.99	6.85	3.51	3.35	3.32e-18	7.65e-16	4	0	Promoter (<=1kb)	16	12659799	12804017	144219	2	ENSG00000103381	ENST00000381774	0	55313	CPPED1	calcineurin like phosphoesterase domain containing 1	147.143	TRUE
8	22383389	22384268	880	*	7.05	7.89	4.79	3.1	3.53e-18	8.12e-16	4	0	Intron (ENST00000359741/ENSG00000104635, intron 1 of 8)	8	22389865	22390655	791	2	ENSG00000241026	ENST00000482585	6387				269.553	TRUE
11	32892153	32892759	607	*	5.94	6.8	3.48	3.32	3.59e-18	8.25e-16	4	0	Promoter (<=1kb)	11	32893178	32980266	87089	1	ENSG00000060749	ENST00000399302	-419	79832	QSER1	glutamine and serine rich 1	183.576	TRUE
2	11154386	11155083	698	*	6.41	7.27	4.03	3.23	3.62e-18	8.32e-16	4	0	Promoter (<=1kb)	2	11155198	11172046	16849	1	ENSG00000162976	ENST00000445402	-115	130814	PQLC3	PQ loop repeat containing 3	221.122	TRUE
22	23893715	23894514	800	*	7	7.72	5.52	2.2	3.68e-18	8.44e-16	4	0	Promoter (<=1kb)	22	23894004	23895226	1223	1	ENSG00000240972	ENST00000215754	0	4282	MIF	macrophage migration inhibitory factor (glycosylation-inhibiting factor)	263.549	FALSE
3	179322419	179323045	627	*	6.04	6.9	3.59	3.32	3.7e-18	8.47e-16	4	0	Promoter (<=1kb)	3	179322991	179334614	11624	1	ENSG00000121864	ENST00000496856	0	51193	ZNF639	zinc finger protein 639	190.476	TRUE
1	28736271	28737596	1326	*	7.32	8.14	5.18	2.96	3.9e-18	8.93e-16	4	1	Promoter (<=1kb)	1	28736621	28742871	6251	1	ENSG00000198492	ENST00000474884	0	51441	YTHDF2	YTH N6-methyladenosine RNA binding protein 2	212.736	FALSE
4	48016324	48017678	1355	*	7.34	8.07	5.79	2.28	3.95e-18	9.03e-16	4	0	Promoter (<=1kb)	4	48016772	48035613	18842	1	ENSG00000163293	ENST00000508180	0	152519	NIPAL1	NIPA like domain containing 1	198.323	FALSE
20	17968022	17969493	1472	*	7.18	7.98	5.29	2.68	4.01e-18	9.17e-16	4	0	Promoter (<=1kb)	20	17941597	17968720	27124	2	ENSG00000089006	ENST00000377759	0	27131	SNX5	sorting nexin 5	171.519	FALSE
19	37217769	37218503	735	*	6.66	7.43	4.9	2.53	4.11e-18	9.39e-16	4	0	Promoter (<=1kb)	19	37217926	37224879	6954	1	ENSG00000188283	ENST00000585441	0	163087	ZNF383	zinc finger protein 383	234.62	FALSE
17	78040706	78041314	609	*	6.97	7.77	5.02	2.75	4.2e-18	9.57e-16	4	1	Promoter (<=1kb)	17	78041047	78049349	8303	1	ENSG00000078687	ENST00000588549	0	57690	TNRC6C	trinucleotide repeat containing 6C	358.415	FALSE
X	54639384	54640156	773	*	5.64	6.56	2.39	4.17	4.2e-18	9.57e-16	3	0	Distal Intergenic	23	54671985	54672638	654	1	ENSG00000215197	ENST00000426407	-31829				122.061	FALSE
9	36190484	36191460	977	*	7.17	7.91	5.56	2.35	4.3e-18	9.78e-16	4	0	Promoter (<=1kb)	9	36190856	36212061	21206	1	ENSG00000122705	ENST00000433436	0	1211	CLTA	clathrin light chain A	246.18	FALSE
2	61017248	61018130	883	*	6.71	7.58	4.23	3.34	4.31e-18	9.78e-16	4	0	Promoter (<=1kb)	2	61008781	61017431	8651	2	ENSG00000162927	ENST00000421319	0	150962	PUS10	pseudouridylate synthase 10	216.694	TRUE
4	102868693	102869602	910	*	6.25	7.11	3.84	3.27	4.39e-18	9.96e-16	4	0	Promoter (<=1kb)	4	102797252	102868875	71624	2	ENSG00000109332	ENST00000338145	0	7323	UBE2D3	ubiquitin conjugating enzyme E2 D3	151.804	TRUE
9	97696622	97697655	1034	*	6.94	7.71	5.18	2.54	4.4e-18	9.98e-16	4	1	Promoter (<=1kb)	9	97674909	97697293	22385	2	ENSG00000136936	ENST00000462523	0	7507	XPA	XPA, DNA damage recognition and repair factor	202.498	FALSE
16	75108844	75110277	1434	*	7.65	8.34	6.29	2.04	4.43e-18	1e-15	4	2	Promoter (<=1kb)	16	75108601	75110712	2112	2	ENSG00000247033	ENST00000499110	435				225.965	FALSE
21	39612410	39613052	643	*	5.37	6.32	1.43	4.89	4.43e-18	1e-15	4	0	Promoter (<=1kb)	21	39612940	39662888	49949	1	ENSG00000183778	ENST00000615480	0	10317	B3GALT5	beta-1,3-galactosyltransferase 5	124.251	TRUE
12	4320571	4321727	1157	*	7.26	8.06	5.31	2.76	4.62e-18	1.04e-15	4	1	Promoter (<=1kb)	12	4321205	4354593	33389	1	ENSG00000078237	ENST00000179259	0	57103	TIGAR	TP53 induced glycolysis regulatory phosphatase	230.658	FALSE
22	10960864	10962255	1392	*	8.3	9.01	6.82	2.19	4.67e-18	1.05e-15	4	4	Promoter (<=1kb)	22	10939388	10961338	21951	2	ENSG00000283047	ENST00000635667	0				370.374	FALSE
2	210476284	210476870	587	*	6.17	6.98	4.16	2.82	4.68e-18	1.05e-15	4	1	Promoter (<=1kb)	2	210431249	210476739	45491	2	ENSG00000115365	ENST00000443314	0	10314	LANCL1	LanC like 1	215.056	FALSE
1	11099237	11100181	945	*	7.16	7.89	5.62	2.26	4.74e-18	1.07e-15	4	3	Promoter (<=1kb)	1	11066618	11099869	33252	2	ENSG00000171824	ENST00000304457	0	5394	EXOSC10	exosome component 10	251.012	FALSE
7	75833543	75834059	517	*	4.96	5.94	-0.13	6.07	4.76e-18	1.07e-15	3	0	Promoter (1-2kb)	7	75835663	75836141	479	1	ENSG00000219039	ENST00000403118	-1604				118.748	FALSE
21	8991608	8992301	694	*	5.12	6.1	-0.13	6.24	4.9e-18	1.1e-15	2	0	Distal Intergenic	21	8987370	8987430	61	1	ENSG00000264063	ENST00000577708	4238	103504728	MIR3687-2	microRNA 3687-2	98.8379	FALSE
X	49073742	49074813	1072	*	6.33	7.11	4.47	2.64	4.93e-18	1.11e-15	4	1	Promoter (<=1kb)	23	49071156	49074071	2916	2	ENSG00000243279	ENST00000553851	0	11230	PRAF2	PRA1 domain family member 2	128.863	FALSE
1	86704015	86705519	1505	*	7.35	8.16	5.33	2.83	4.99e-18	1.12e-15	4	1	Promoter (<=1kb)	1	86704570	86748176	43607	1	ENSG00000097033	ENST00000535010	0	51100	SH3GLB1	SH3 domain containing GRB2 like endophilin B1	190.05	FALSE
1	170664188	170665325	1138	*	6.9	7.62	5.38	2.24	5e-18	1.12e-15	4	0	Promoter (<=1kb)	1	170663937	170729021	65085	1	ENSG00000116132	ENST00000497230	251	5396	PRRX1	paired related homeobox 1	172.865	FALSE
X	40266877	40267751	875	*	6.32	7.1	4.54	2.56	5.21e-18	1.17e-15	4	0	Exon (ENST00000447570/ENSG00000236393, exon 2 of 2)	23	40262966	40267222	4257	1	ENSG00000236393	ENST00000447570	3911	101927476	LOC101927476	uncharacterized LOC101927476	156.785	FALSE
12	124512566	124513351	786	*	6.55	7.34	4.67	2.67	5.26e-18	1.18e-15	4	0	Promoter (<=1kb)	12	124513222	124514813	1592	1	ENSG00000214650	ENST00000543970	0				206.128	FALSE
10	87342191	87343483	1293	*	5.76	6.63	3.11	3.52	5.35e-18	1.19e-15	4	2	Promoter (<=1kb)	10	87203875	87342542	138668	2	ENSG00000223482	ENST00000451940	0	728190	NUTM2A-AS1	NUTM2A antisense RNA 1	76.6003	FALSE
1	91286500	91287465	966	*	6.37	7.26	3.5	3.76	5.37e-18	1.2e-15	4	4	Intron (ENST00000462405/ENSG00000162669, intron 8 of 20)	1	91261625	91261724	100	1	ENSG00000206817	ENST00000384090	24875				158.672	TRUE
11	27362777	27363584	808	*	6.53	7.37	4.32	3.05	5.47e-18	1.22e-15	4	1	Promoter (<=1kb)	11	27348869	27363234	14366	2	ENSG00000109881	ENST00000317945	0	91057	CCDC34	coiled-coil domain containing 34	204.729	TRUE
3	133805615	133806436	822	*	6.37	7.16	4.48	2.69	5.61e-18	1.25e-15	4	2	Promoter (<=1kb)	3	133805615	133807774	2160	1	ENSG00000144867	ENST00000484684	0	58477	SRPRB	SRP receptor beta subunit	173.981	FALSE
15	75639624	75640989	1366	*	7.62	8.38	5.91	2.47	5.78e-18	1.28e-15	4	2	Promoter (<=1kb)	15	75639087	75640323	1237	2	ENSG00000177971	ENST00000403490	0	55272	IMP3	IMP3, U3 small nucleolar ribonucleoprotein	243.883	FALSE
22	42070243	42071359	1117	*	7.08	7.79	5.61	2.18	5.79e-18	1.29e-15	4	1	Promoter (<=1kb)	22	42058354	42070830	12477	2	ENSG00000198951	ENST00000396398	0	4668	NAGA	alpha-N-acetylgalactosaminidase	198.139	FALSE
3	40309208	40310540	1333	*	7.15	7.95	5.15	2.81	5.82e-18	1.29e-15	4	1	Promoter (<=1kb)	3	40309684	40312424	2741	1	ENSG00000114784	ENST00000232905	0	10289	EIF1B	eukaryotic translation initiation factor 1B	185.506	FALSE
9	121074222	121075596	1375	*	7.19	7.99	5.26	2.73	5.9e-18	1.31e-15	4	1	Promoter (<=1kb)	9	121074863	121118571	43709	1	ENSG00000119397	ENST00000373865	0	11064	CNTRL	centriolin	184.896	FALSE
14	20413082	20413838	757	*	7.58	8.38	5.67	2.71	6e-18	1.33e-15	4	3	Promoter (<=1kb)	14	20365667	20413421	47755	2	ENSG00000129566	ENST00000262715	0	7011	TEP1	telomerase associated protein 1	440.084	FALSE
17	72419748	72420561	814	*	7.31	8.19	4.7	3.49	6.02e-18	1.33e-15	4	0	Promoter (<=1kb)	17	72404660	72421224	16565	2	ENSG00000227036	ENST00000580948	663	400619	LINC00511	long intergenic non-protein coding RNA 511	358.766	TRUE
8	114503941	114504863	923	*	7.22	8.03	5.19	2.84	6.2e-18	1.37e-15	4	4	Distal Intergenic	8	114318400	114318911	512	2	ENSG00000253499	ENST00000518851	-185030				283.184	FALSE
2	135875618	135876614	997	*	6.84	7.6	5.14	2.46	6.42e-18	1.42e-15	4	1	Promoter (<=1kb)	2	135839626	135876426	36801	2	ENSG00000076003	ENST00000264156	0	4175	MCM6	minichromosome maintenance complex component 6	194.596	FALSE
5	73215760	73216651	892	*	7.12	7.89	5.34	2.55	6.64e-18	1.46e-15	4	2	Promoter (1-2kb)	5	73213982	73244820	30839	1	ENSG00000249743	ENST00000427584	1778				265.927	FALSE
11	17207355	17208533	1179	*	6.66	7.5	4.42	3.09	6.91e-18	1.52e-15	4	0	Promoter (<=1kb)	11	17077730	17207920	130191	2	ENSG00000011405	ENST00000531428	0	5286	PIK3C2A	phosphatidylinositol-4-phosphate 3-kinase catalytic subunit type 2 alpha	153.536	TRUE
7	22854163	22855078	916	*	7.04	7.79	5.33	2.46	7.09e-18	1.56e-15	4	0	Promoter (<=1kb)	7	22854178	22859487	5310	1	ENSG00000228649	ENST00000415611	0				241.617	FALSE
21	10341911	10344000	2090	*	7.19	7.91	5.65	2.26	7.12e-18	1.56e-15	4	4	Promoter (<=1kb)	21	10328411	10342669	14259	2	ENSG00000277693	ENST00000622592	0				115.08	FALSE
11	65915009	65916304	1296	*	7.37	8.09	5.89	2.2	7.29e-18	1.6e-15	4	2	Promoter (2-3kb)	11	65916833	65918360	1528	2	ENSG00000175573	ENST00000530188	2056	83638	C11orf68	chromosome 11 open reading frame 68	210.246	FALSE
8	85245432	85246203	772	*	7.28	8.07	5.4	2.68	7.37e-18	1.61e-15	4	1	Promoter (<=1kb)	8	85245527	85284073	38547	1	ENSG00000185015	ENST00000321764	0	377677	CA13	carbonic anhydrase 13	348.093	FALSE
14	64762073	64763453	1381	*	8.47	9.31	6.2	3.11	7.68e-18	1.68e-15	4	0	Promoter (<=1kb)	14	64748307	64763840	15534	2	ENSG00000070182	ENST00000342835	387	6710	SPTB	spectrin beta, erythrocytic	459.616	TRUE
1	205321118	205322101	984	*	6.9	7.64	5.28	2.36	7.8e-18	1.71e-15	4	1	Promoter (<=1kb)	1	205302059	205321791	19733	2	ENSG00000163545	ENST00000367157	0	81788	NUAK2	NUAK family kinase 2	202.709	FALSE
8	140464037	140465139	1103	*	7.17	7.95	5.37	2.58	7.89e-18	1.72e-15	4	0	Distal Intergenic	8	139730343	140458579	728237	2	ENSG00000167632	ENST00000389328	-5458	83696	TRAPPC9	trafficking protein particle complex 9	224.188	FALSE
10	130110502	130111882	1381	*	7.04	7.89	4.69	3.19	8.15e-18	1.78e-15	4	0	Promoter (<=1kb)	10	130066374	130110817	44444	2	ENSG00000237489	ENST00000456581	0				171.764	TRUE
4	77156646	77158583	1938	*	7.82	8.55	6.29	2.26	8.26e-18	1.8e-15	4	4	Promoter (<=1kb)	4	77157151	77170059	12909	1	ENSG00000138764	ENST00000316355	0	901	CCNG2	cyclin G2	193.398	FALSE
4	88522937	88524067	1131	*	7.3	8.07	5.56	2.51	8.34e-18	1.82e-15	4	3	Promoter (<=1kb)	4	88523810	88649847	126038	1	ENSG00000138641	ENST00000513325	0	8916	HERC3	HECT and RLD domain containing E3 ubiquitin protein ligase 3	237.602	FALSE
12	62602306	62604122	1817	*	7.53	8.23	6.1	2.14	8.43e-18	1.83e-15	4	3	Promoter (<=1kb)	12	62603671	62603778	108	1	ENSG00000199179	ENST00000362309	0	406891	MIRLET7I	microRNA let-7i	165.243	FALSE
17	77834233	77834827	595	*	7.1	7.99	4.42	3.57	8.62e-18	1.87e-15	4	0	Distal Intergenic	17	77879027	77884087	5061	2	ENSG00000204283	ENST00000374983	49260	400624	FLJ45079	FLJ45079 protein	427.28	TRUE
12	51025685	51026795	1111	*	7.18	7.95	5.44	2.5	8.64e-18	1.88e-15	4	0	Promoter (<=1kb)	12	50979535	51026359	46825	2	ENSG00000110911	ENST00000262051	0	4891	SLC11A2	solute carrier family 11 member 2	222.574	FALSE
10	59906313	59907137	825	*	7.24	8.05	5.26	2.79	8.79e-18	1.91e-15	4	2	Promoter (<=1kb)	10	59788763	59906656	117894	2	ENSG00000108091	ENST00000263102	0	8030	CCDC6	coiled-coil domain containing 6	321.246	FALSE
6	118650367	118652055	1689	*	7.34	8.05	5.89	2.16	8.87e-18	1.92e-15	4	2	Promoter (<=1kb)	6	118460772	118651891	191120	2	ENSG00000111860	ENST00000368491	0	387119	CEP85L	centrosomal protein 85 like	156.914	FALSE
22	30204838	30205843	1006	*	7.23	8.1	4.68	3.42	8.98e-18	1.94e-15	4	0	Promoter (1-2kb)	22	30184644	30207109	22466	2	ENSG00000225676	ENST00000432360	1266				272.738	TRUE
12	102312934	102313953	1020	*	5.68	6.59	2.63	3.97	9.15e-18	1.98e-15	4	3	Exon (ENST00000626826/ENSG00000281344, exon 1 of 1)	12	102304355	102463491	159137	1	ENSG00000283052	ENST00000635615	8579				94.4469	FALSE
10	18627358	18628164	807	*	6.26	7.15	3.47	3.68	9.38e-18	2.02e-15	4	3	Intron (ENST00000377304/ENSG00000241058, intron 8 of 10)	10	18545561	18651622	106062	2	ENSG00000241058	ENST00000377304	23458	221078	NSUN6	NOP2/Sun RNA methyltransferase family member 6	175.991	TRUE
8	55772716	55773771	1056	*	7	7.77	5.2	2.57	9.45e-18	2.04e-15	4	0	Promoter (<=1kb)	8	55773142	55825446	52305	1	ENSG00000137574	ENST00000260129	0	96764	TGS1	trimethylguanosine synthase 1	206.699	FALSE
3	194315424	194316091	668	*	6.54	7.39	4.26	3.13	9.69e-18	2.09e-15	4	1	Promoter (2-3kb)	3	194299635	194312803	13169	2	ENSG00000214145	ENST00000429578	-2621	100131551	LINC00887	long intergenic non-protein coding RNA 887	251.093	TRUE
1	247078151	247079044	894	*	6.9	7.67	5.15	2.52	9.73e-18	2.09e-15	4	2	Promoter (<=1kb)	1	246945547	247078736	133190	2	ENSG00000135747	ENST00000465049	0	100533111	ZNF670-ZNF695	ZNF670-ZNF695 readthrough (NMD candidate)	227.805	FALSE
1	109655856	109657060	1205	*	7.53	8.24	6.08	2.15	9.76e-18	2.1e-15	4	4	Promoter (<=1kb)	1	109656081	109661700	5620	1	ENSG00000168765	ENST00000369836	0	2948	GSTM4	glutathione S-transferase mu 4	250.9	FALSE
2	199955174	199956233	1060	*	6.99	7.72	5.49	2.23	9.78e-18	2.1e-15	4	1	Promoter (<=1kb)	2	199929975	199955736	25762	2	ENSG00000162971	ENST00000354611	0	129450	TYW5	tRNA-yW synthesizing protein 5	198.905	FALSE
8	27948176	27948745	570	*	6.63	7.44	4.6	2.84	9.95e-18	2.13e-15	4	1	Intron (ENST00000354914/ENSG00000168079, intron 6 of 8)	8	27904728	27987615	82888	2	ENSG00000168079	ENST00000518030	38870	286133	SCARA5	scavenger receptor class A member 5	304.641	FALSE
3	44729324	44730038	715	*	6.66	7.51	4.34	3.17	1e-17	2.15e-15	4	1	Promoter (<=1kb)	3	44729596	44737083	7488	1	ENSG00000186446	ENST00000396048	0	115560	ZNF501	zinc finger protein 501	254.935	TRUE
3	157437446	157438254	809	*	6.1	6.99	3.3	3.69	1.01e-17	2.17e-15	3	0	Promoter (<=1kb)	3	157381273	157436953	55681	2	ENSG00000197415	ENST00000482685	-493	79674	VEPH1	ventricular zone expressed PH domain containing 1	157.127	FALSE
11	30322741	30323568	828	*	6.4	7.2	4.4	2.8	1.03e-17	2.2e-15	4	0	Promoter (<=1kb)	11	30323051	30338227	15177	1	ENSG00000152219	ENST00000282032	0	120534	ARL14EP	ADP ribosylation factor like GTPase 14 effector protein	177.577	FALSE
17	40344899	40345987	1089	*	7.23	7.99	5.51	2.48	1.06e-17	2.27e-15	4	2	Promoter (<=1kb)	17	40345241	40354409	9169	1	ENSG00000131759	ENST00000475125	0	5914	RARA	retinoic acid receptor alpha	233.454	FALSE
16	3149530	3151152	1623	*	7.39	8.14	5.7	2.44	1.07e-17	2.28e-15	4	1	Promoter (2-3kb)	16	3147128	3148073	946	1	ENSG00000228146	ENST00000576807	2402	197350	CASP16P	caspase 16, pseudogene	173.806	FALSE
12	6763895	6764582	688	*	5.46	6.42	1.34	5.07	1.09e-17	2.32e-15	4	0	Promoter (<=1kb)	12	6765516	6770875	5360	1	ENSG00000159335	ENST00000540667	-934	5763	PTMS	parathymosin	124.458	TRUE
15	74135716	74136532	817	*	6.38	7.25	3.83	3.42	1.09e-17	2.33e-15	4	1	3' UTR	15	74131902	74135418	3517	1	ENSG00000167178	ENST00000565540	3814	57611	ISLR2	immunoglobulin superfamily containing leucine rich repeat 2	186.314	TRUE
1	85708193	85708750	558	*	6.54	7.36	4.46	2.9	1.14e-17	2.42e-15	4	0	Promoter (<=1kb)	1	85649423	85708433	59011	2	ENSG00000117174	ENST00000431532	0	54680	ZNHIT6	zinc finger HIT-type containing 6	294.406	FALSE
1	143232285	143233750	1466	*	4.99	-0.14	5.97	-6.11	1.15e-17	2.44e-15	3	2	Distal Intergenic	1	143343180	143343275	96	1	ENSG00000276118	ENST00000612151	-109430				0.619044	FALSE
1	58816090	58816815	726	*	6.47	7.32	4.09	3.23	1.18e-17	2.51e-15	4	0	Promoter (2-3kb)	1	58812808	58813342	535	2	ENSG00000272226	ENST00000607372	-2748				220.091	TRUE
20	25407419	25408183	765	*	6.58	7.37	4.7	2.67	1.22e-17	2.58e-15	4	0	Promoter (<=1kb)	20	25407727	25448555	40829	1	ENSG00000101003	ENST00000262460	0	9837	GINS1	GINS complex subunit 1	216.237	FALSE
12	122834387	122835042	656	*	6.42	7.3	3.83	3.46	1.22e-17	2.59e-15	4	0	Promoter (<=1kb)	12	122834453	122858017	23565	1	ENSG00000130787	ENST00000535831	0	9026	HIP1R	huntingtin interacting protein 1 related	240.223	TRUE
19	50025872	50026579	708	*	6.63	7.36	5.04	2.33	1.24e-17	2.63e-15	4	0	Promoter (<=1kb)	19	49976760	50025946	49187	2	ENSG00000105053	ENST00000599538	0	51231	VRK3	vaccinia related kinase 3	232.032	FALSE
11	69122502	69123796	1295	*	7.36	8.08	5.88	2.2	1.24e-17	2.63e-15	4	0	Distal Intergenic	11	69103493	69109094	5602	1	ENSG00000260895	ENST00000567925	19009				208.955	FALSE
2	218323608	218324527	920	*	6.52	7.34	4.41	2.93	1.25e-17	2.64e-15	4	0	Promoter (<=1kb)	2	218323173	218346791	23619	1	ENSG00000127838	ENST00000258362	435	25953	PNKD	paroxysmal nonkinesigenic dyskinesia	176.105	FALSE
17	48047550	48048656	1107	*	6.8	7.55	5.18	2.37	1.26e-17	2.66e-15	4	0	Promoter (<=1kb)	17	48048329	48051146	2818	1	ENSG00000082641	ENST00000579889	0	4779	NFE2L1	nuclear factor, erythroid 2 like 1	169.289	FALSE
19	33227148	33227730	583	*	6.62	7.43	4.62	2.8	1.28e-17	2.7e-15	4	0	Promoter (1-2kb)	19	33208664	33225850	17187	2	ENSG00000130876	ENST00000253188	-1298	56301	SLC7A10	solute carrier family 7 member 10	295.791	FALSE
12	53079283	53079824	542	*	5.71	6.59	3.01	3.58	1.28e-17	2.7e-15	4	0	Promoter (<=1kb)	12	53064316	53079420	15105	2	ENSG00000167778	ENST00000301463	0	84926	SPRYD3	SPRY domain containing 3	177.741	TRUE
2	61763688	61764843	1156	*	7.61	8.37	5.91	2.47	1.3e-17	2.74e-15	4	0	Distal Intergenic	2	61803143	61803388	246	1	ENSG00000227361	ENST00000416921	-38300				286.196	FALSE
12	96034707	96036284	1578	*	6.15	7.05	3.29	3.76	1.32e-17	2.78e-15	4	0	Promoter (<=1kb)	12	96000828	96035661	34834	2	ENSG00000111144	ENST00000228740	0	4048	LTA4H	leukotriene A4 hydrolase	83.9759	FALSE
7	4744438	4745464	1027	*	8.75	9.62	6.14	3.49	1.33e-17	2.8e-15	4	1	Intron (ENST00000328914/ENSG00000164916, intron 2 of 8)	7	4740859	4755051	14193	1	ENSG00000164916	ENST00000460979	3579	221937	FOXK1	forkhead box K1	766.193	TRUE
11	57657215	57657765	551	*	6.44	7.32	3.81	3.51	1.33e-17	2.8e-15	4	0	Promoter (<=1kb)	11	57657752	57659873	2122	1	ENSG00000172409	ENST00000533905	0	10978	CLP1	cleavage and polyadenylation factor I subunit 1	289.993	TRUE
5	150317103	150317649	547	*	5.17	6.15	-0.13	6.29	1.37e-17	2.87e-15	2	0	Intron (ENST00000515301/ENSG00000183876, intron 1 of 1)	5	150296343	150302953	6611	2	ENSG00000183876	ENST00000328668	-14150	340075	ARSI	arylsulfatase family member I	129.822	FALSE
5	115544283	115544888	606	*	5.8	6.69	3.05	3.65	1.38e-17	2.88e-15	4	1	Promoter (<=1kb)	5	115520908	115544894	23987	2	ENSG00000145780	ENST00000274457	6	56929	FEM1C	fem-1 homolog C	170.38	TRUE
14	91509835	91511075	1241	*	6.86	7.59	5.29	2.3	1.38e-17	2.89e-15	4	2	Promoter (<=1kb)	14	91457611	91510144	52534	2	ENSG00000100796	ENST00000554684	0	55671	PPP4R3A	protein phosphatase 4 regulatory subunit 3A	155.255	FALSE
4	76213211	76214414	1204	*	7.23	8.04	5.26	2.78	1.39e-17	2.89e-15	4	2	Promoter (<=1kb)	4	76158737	76213893	55157	2	ENSG00000138760	ENST00000264896	0	950	SCARB2	scavenger receptor class B member 2	218.602	FALSE
1	156500949	156501682	734	*	6.85	7.7	4.52	3.18	1.42e-17	2.95e-15	4	1	Promoter (<=1kb)	1	156463727	156500828	37102	2	ENSG00000116604	ENST00000348159	-121	4209	MEF2D	myocyte enhancer factor 2D	283.292	TRUE
19	47599636	47600904	1269	*	7.25	8.07	5.13	2.94	1.43e-17	2.98e-15	4	0	Distal Intergenic	19	47607524	47733098	125575	1	ENSG00000268746	ENST00000599924	-6620				211.763	FALSE
1	40919360	40919903	544	*	6.13	6.94	4.13	2.8	1.45e-17	3.02e-15	4	0	Distal Intergenic	1	40939661	40939767	107	1	ENSG00000273910	ENST00000613932	-19758				225.709	FALSE
15	67839874	67840789	916	*	7.12	8.01	4.4	3.61	1.5e-17	3.11e-15	4	0	Promoter (<=1kb)	15	67839939	67840045	107	2	ENSG00000206625	ENST00000383898	0	26827	RNU6-1	RNA, U6 small nuclear 1	281.42	TRUE
1	248857740	248858760	1021	*	6.89	7.67	5.01	2.67	1.5e-17	3.11e-15	4	0	Promoter (<=1kb)	1	248850006	248858713	8708	2	ENSG00000171163	ENST00000463519	0	55657	ZNF692	zinc finger protein 692	199.469	FALSE
3	98522413	98523225	813	*	6.03	6.86	3.85	3.02	1.53e-17	3.17e-15	4	0	Promoter (<=1kb)	3	98497912	98522887	24976	2	ENSG00000080822	ENST00000502288	0	56650	CLDND1	claudin domain containing 1	142.881	TRUE
11	4187033	4187927	895	*	6.13	6.94	4.1	2.84	1.53e-17	3.18e-15	4	0	Promoter (<=1kb)	11	4187140	4202655	15516	1	ENSG00000254480	ENST00000525365	0	100506082	LOC100506082	uncharacterized LOC100506082	137.191	FALSE
19	13164289	13165231	943	*	6.56	7.39	4.39	3	1.55e-17	3.22e-15	4	0	Distal Intergenic	19	13157959	13158788	830	2	ENSG00000213253	ENST00000481802	-5501				177.869	FALSE
18	3623386	3624567	1182	*	7.76	8.56	5.82	2.74	1.59e-17	3.28e-15	4	1	Intron (ENST00000400147/ENSG00000170579, intron 6 of 9)	18	3603738	3608336	4599	1	ENSG00000262001	ENST00000572856	19648				319.3	FALSE
2	55268775	55269542	768	*	7.06	7.81	5.42	2.39	1.65e-17	3.41e-15	4	1	Promoter (<=1kb)	2	55236595	55269243	32649	2	ENSG00000085760	ENST00000403721	0	4528	MTIF2	mitochondrial translational initiation factor 2	292.202	FALSE
1	16154735	16156430	1696	*	7.1	7.88	5.31	2.57	1.68e-17	3.47e-15	4	1	Promoter (<=1kb)	1	16124337	16156087	31751	2	ENSG00000142627	ENST00000358432	0	1969	EPHA2	EPH receptor A2	138.896	FALSE
1	68880913	68881989	1077	*	6.26	7.15	3.55	3.6	1.7e-17	3.51e-15	4	4	Distal Intergenic	1	69055898	69185003	129106	1	ENSG00000223883	ENST00000425517	-173909	105378785	LOC105378785	uncharacterized LOC105378785	131.871	TRUE
11	68353382	68355029	1648	*	8.17	8.87	6.73	2.14	1.71e-17	3.53e-15	4	3	Intron (ENST00000294304/ENSG00000162337, intron 2 of 22)	11	68312684	68449272	136589	1	ENSG00000162337	ENST00000529993	40698	4041	LRP5	LDL receptor related protein 5	283.909	FALSE
10	22436391	22437983	1593	*	8.02	8.74	6.54	2.2	1.74e-17	3.58e-15	4	4	Intron (ENST00000487973/ENSG00000077327, intron 2 of 3)	10	22391805	22454224	62420	1	ENSG00000077327	ENST00000487973	44586	9576	SPAG6	sperm associated antigen 6	268.402	FALSE
2	151288809	151289936	1128	*	6.9	7.65	5.27	2.38	1.75e-17	3.6e-15	4	4	Promoter (<=1kb)	2	151277255	151289863	12609	2	ENSG00000123609	ENST00000491771	0	9111	NMI	N-myc and STAT interactor	178.062	FALSE
15	49620628	49621406	779	*	6.54	7.42	3.87	3.56	1.75e-17	3.6e-15	4	0	Promoter (<=1kb)	15	49620980	49644049	23070	1	ENSG00000104047	ENST00000403028	0	56986	DTWD1	DTW domain containing 1	219.839	TRUE
8	47959868	47961423	1556	*	6.99	7.77	5.15	2.62	1.76e-17	3.61e-15	4	0	Promoter (<=1kb)	8	47960185	47962327	2143	1	ENSG00000104738	ENST00000518221	0	4173	MCM4	minichromosome maintenance complex component 4	140.279	FALSE
13	113907916	113908618	703	*	6.68	7.44	4.98	2.46	1.77e-17	3.64e-15	4	0	Intron (ENST00000609661/ENSG00000229373, intron 4 of 7)	13	113895103	113921317	26215	1	ENSG00000229373	ENST00000426859	12813				247.006	FALSE
2	218406538	218407211	674	*	6.75	7.58	4.6	2.98	1.82e-17	3.73e-15	4	1	Distal Intergenic	2	218402637	218402746	110	1	ENSG00000199121	ENST00000362251	3901	407017	MIR26B	microRNA 26b	283.888	FALSE
2	218908736	218909457	722	*	5.97	6.8	3.82	2.98	1.83e-17	3.74e-15	4	0	Intron (ENST00000419511/ENSG00000228135, intron 2 of 4)	2	218916184	218916287	104	2	ENSG00000200029	ENST00000363159	6830				154.336	FALSE
2	18560156	18560952	797	*	6.38	7.26	3.78	3.48	1.83e-17	3.74e-15	4	0	Promoter (<=1kb)	2	18554723	18560680	5958	2	ENSG00000240857	ENST00000381249	0	57665	RDH14	retinol dehydrogenase 14 (all-trans/9-cis/11-cis)	192.318	TRUE
17	78342059	78343491	1433	*	7.28	8	5.74	2.27	1.86e-17	3.81e-15	4	2	Promoter (<=1kb)	17	78342737	78344357	1621	1	ENSG00000267737	ENST00000586583	0				178.646	FALSE
6	27388519	27389816	1298	*	7.49	8.17	6.12	2.05	1.92e-17	3.92e-15	4	4	Promoter (<=1kb)	6	27388718	27403904	15187	1	ENSG00000124613	ENST00000244576	0	346157	ZNF391	zinc finger protein 391	221.891	FALSE
1	46519748	46521060	1313	*	7.81	8.55	6.22	2.33	1.94e-17	3.96e-15	4	1	Distal Intergenic	1	46532166	46533614	1449	2	ENSG00000282881	ENST00000634804	12554				285.458	FALSE
19	12610749	12611484	736	*	6.37	7.24	3.86	3.38	1.95e-17	3.97e-15	4	0	Promoter (<=1kb)	19	12610918	12631921	21004	1	ENSG00000173875	ENST00000343325	0	163049	ZNF791	zinc finger protein 791	205.39	TRUE
1	75614656	75615393	738	*	6.81	7.58	5.01	2.57	1.95e-17	3.97e-15	4	0	Distal Intergenic	1	75202131	75611116	408986	2	ENSG00000137968	ENST00000370859	-3540	204962	SLC44A5	solute carrier family 44 member 5	259.269	FALSE
8	26045160	26047075	1916	*	7.74	8.44	6.32	2.12	2.02e-17	4.11e-15	4	2	Promoter (<=1kb)	8	25841730	26045397	203668	2	ENSG00000221818	ENST00000520164	0	64641	EBF2	early B-cell factor 2	181.258	FALSE
6	96836821	96837995	1175	*	6.81	7.66	4.46	3.19	2.09e-17	4.25e-15	4	0	Promoter (<=1kb)	6	96794126	96837463	43338	2	ENSG00000112218	ENST00000229955	0	81491	GPR63	G protein-coupled receptor 63	172.128	TRUE
2	176129212	176129834	623	*	6.65	7.47	4.55	2.92	2.12e-17	4.3e-15	4	2	Promoter (<=1kb)	2	176129694	176132695	3002	1	ENSG00000175879	ENST00000429017	0	3234	HOXD8	homeobox D8	284.581	FALSE
9	89179754	89180624	871	*	7.05	7.88	4.89	2.99	2.14e-17	4.34e-15	4	0	Promoter (<=1kb)	9	89005771	89178767	172997	2	ENSG00000148082	ENST00000375835	-987	53358	SHC3	SHC adaptor protein 3	270.457	FALSE
8	66774899	66775774	876	*	6.54	7.33	4.66	2.67	2.15e-17	4.35e-15	4	1	Promoter (<=1kb)	8	66775181	66862020	86840	1	ENSG00000104205	ENST00000396596	0	23678	SGK3	serum/glucocorticoid regulated kinase family member 3	183.673	FALSE
13	54572154	54573105	952	*	5.65	6.59	2.16	4.42	2.16e-17	4.38e-15	4	4	Distal Intergenic	13	54440704	54441315	612	2	ENSG00000136149	ENST00000484130	-130839				101.193	TRUE
7	103148827	103149857	1031	*	6.63	7.45	4.48	2.97	2.25e-17	4.54e-15	4	0	Promoter (<=1kb)	7	103099776	103149232	49457	2	ENSG00000161048	ENST00000341533	0	222236	NAPEPLD	N-acyl phosphatidylethanolamine phospholipase D	169.596	FALSE
7	87039662	87040581	920	*	5.5	6.4	2.55	3.85	2.52e-17	5.08e-15	4	4	Intron (ENST00000450689/ENSG00000164659, intron 21 of 21)	7	86891724	87059515	167792	2	ENSG00000164659	ENST00000423294	18934	222223	KIAA1324L	KIAA1324 like	91.7919	FALSE
10	89644163	89645045	883	*	6.42	7.21	4.5	2.71	2.54e-17	5.12e-15	4	0	Promoter (<=1kb)	10	89644603	89645223	621	2	ENSG00000249962	ENST00000507624	178				167.674	FALSE
16	74700226	74701061	836	*	7.55	8.29	5.95	2.33	2.57e-17	5.17e-15	4	4	Promoter (<=1kb)	16	74671855	74700790	28936	2	ENSG00000168404	ENST00000306247	0	197259	MLKL	mixed lineage kinase domain like	374.397	FALSE
11	129861513	129862010	498	*	4.93	5.91	-0.13	6.05	2.59e-17	5.2e-15	2	0	Downstream (1-2kb)	11	129850332	129859215	8884	1	ENSG00000151715	ENST00000524567	11181	120224	TMEM45B	transmembrane protein 45B	120.742	FALSE
18	9016818	9017815	998	*	7.74	8.54	5.78	2.76	2.81e-17	5.65e-15	4	2	Promoter (2-3kb)	18	9020029	9020764	736	1	ENSG00000242058	ENST00000460237	-2214				372.963	FALSE
7	27172727	27174726	2000	*	8.13	8.88	6.45	2.43	2.82e-17	5.66e-15	4	1	Promoter (<=1kb)	7	27170591	27174306	3716	2	ENSG00000253293	ENST00000283921	0	3206	HOXA10	homeobox A10	235.568	FALSE
20	543430	544020	591	*	5.75	6.57	3.65	2.92	2.85e-17	5.72e-15	4	0	Promoter (<=1kb)	20	478456	543696	65241	2	ENSG00000101266	ENST00000400227	0	1457	CSNK2A1	casein kinase 2 alpha 1	160.761	FALSE
8	142726097	142727072	976	*	7.66	8.37	6.18	2.19	2.86e-17	5.72e-15	4	4	Promoter (<=1kb)	8	142702252	142726973	24722	2	ENSG00000253741	ENST00000520572	0	100288181	LOC100288181	uncharacterized LOC100288181	338.978	FALSE
3	101724555	101725520	966	*	6.6	7.47	4.03	3.44	2.87e-17	5.75e-15	4	0	Promoter (<=1kb)	3	101724593	101759512	34920	1	ENSG00000182504	ENST00000489172	0	79598	CEP97	centrosomal protein 97	183.534	TRUE
3	176814251	176814632	382	*	5.07	6.05	-0.13	6.19	2.95e-17	5.89e-15	3	0	Promoter (2-3kb)	3	176814155	176817001	2847	2	ENSG00000228308	ENST00000451289	2369	101928684	LINC01209	long intergenic non-protein coding RNA 1209	173.448	FALSE
2	739737	741081	1345	*	6.81	7.65	4.58	3.07	2.96e-17	5.92e-15	4	0	Promoter (<=1kb)	2	739588	740164	577	2	ENSG00000272342	ENST00000606068	0				149.333	TRUE
12	122500245	122501141	897	*	6.22	7.03	4.23	2.8	3.14e-17	6.27e-15	4	0	Promoter (<=1kb)	12	122471600	122500595	28996	2	ENSG00000033030	ENST00000543897	0	55596	ZCCHC8	zinc finger CCHC-type containing 8	145.696	FALSE
17	76384547	76386568	2022	*	8.38	9.1	6.88	2.22	3.14e-17	6.27e-15	4	4	Promoter (<=1kb)	17	76384609	76387860	3252	1	ENSG00000176170	ENST00000592299	0	8877	SPHK1	sphingosine kinase 1	271.389	FALSE
10	50739173	50740321	1149	*	7.43	8.13	6.01	2.12	3.15e-17	6.28e-15	4	4	Promoter (<=1kb)	10	50739318	50757188	17871	1	ENSG00000204147	ENST00000374007	0	653308	ASAH2B	N-acylsphingosine amidohydrolase 2B	243.811	FALSE
11	6682863	6683858	996	*	6.49	7.27	4.63	2.64	3.15e-17	6.28e-15	4	0	Promoter (<=1kb)	11	6680782	6683401	2620	2	ENSG00000158042	ENST00000288937	0	63875	MRPL17	mitochondrial ribosomal protein L17	154.963	FALSE
17	31936236	31937223	988	*	6.59	7.37	4.77	2.59	3.42e-17	6.8e-15	4	0	Promoter (<=1kb)	17	31937018	32001045	64028	1	ENSG00000178691	ENST00000322652	0	23512	SUZ12	SUZ12 polycomb repressive complex 2 subunit	167.43	FALSE
16	86929020	86929882	863	*	7.34	8.05	5.89	2.16	3.44e-17	6.84e-15	4	2	Distal Intergenic	16	86906175	86906472	298	2	ENSG00000260795	ENST00000566109	-22548				307.101	FALSE
12	32399206	32400193	988	*	6.86	7.64	4.98	2.66	3.5e-17	6.96e-15	4	1	Promoter (<=1kb)	12	32399529	32640533	241005	1	ENSG00000139132	ENST00000534526	0	121512	FGD4	FYVE, RhoGEF and PH domain containing 4	201.889	FALSE
4	37685612	37687096	1485	*	6.88	7.61	5.35	2.26	3.54e-17	7.01e-15	4	1	Promoter (<=1kb)	4	37590800	37686376	95577	2	ENSG00000181826	ENST00000314117	0	768211	RELL1	RELT like 1	131.556	FALSE
5	25082758	25083793	1036	*	6.24	7.08	3.97	3.11	3.65e-17	7.23e-15	4	4	Distal Intergenic	5	25126305	25190656	64352	2	ENSG00000251273	ENST00000507600	106863				130.597	TRUE
9	40991630	40992892	1263	*	8.28	9.03	6.64	2.39	3.69e-17	7.3e-15	4	4	Promoter (<=1kb)	9	40992249	41008993	16745	1	ENSG00000276291	ENST00000615326	0	102725126	LOC102725126	FSHD region gene 1 pseudogene	413.902	FALSE
11	72433981	72434706	726	*	6.33	7.14	4.31	2.83	3.7e-17	7.32e-15	4	0	Promoter (<=1kb)	11	72292425	72434648	142224	2	ENSG00000162129	ENST00000294053	0	81570	CLPB	ClpB homolog, mitochondrial AAA ATPase chaperonin	194.275	FALSE
4	168318289	168318857	569	*	5.77	6.69	2.68	4.01	3.74e-17	7.38e-15	4	0	Promoter (<=1kb)	4	168216293	168318807	102515	2	ENSG00000137628	ENST00000393743	0	55601	DDX60	DEXD/H-box helicase 60	181.459	TRUE
17	17591429	17592245	817	*	7.02	7.78	5.27	2.52	3.77e-17	7.43e-15	4	0	Promoter (<=1kb)	17	17505563	17591679	86117	2	ENSG00000133027	ENST00000435340	0	10400	PEMT	phosphatidylethanolamine N-methyltransferase	269.024	FALSE
9	34379449	34380535	1087	*	7.8	8.51	6.35	2.16	3.9e-17	7.67e-15	4	2	Promoter (<=1kb)	9	34379019	34379775	757	2	ENSG00000164972	ENST00000481295	0	84688	C9orf24	chromosome 9 open reading frame 24	335.379	FALSE
1	112674191	112675711	1521	*	7.04	7.78	5.4	2.38	3.93e-17	7.73e-15	4	2	Promoter (<=1kb)	1	112674421	112700746	26326	1	ENSG00000155363	ENST00000413052	0	4343	MOV10	Mov10 RISC complex RNA helicase	144.505	FALSE
7	101100228	101101145	918	*	6.6	7.35	4.97	2.38	3.98e-17	7.82e-15	4	0	Distal Intergenic	7	101089611	101090624	1014	1	ENSG00000169871	ENST00000487252	10617	81844	TRIM56	tripartite motif containing 56	177.717	FALSE
16	50806352	50806675	324	*	4.84	5.82	0.18	5.63	4.06e-17	7.97e-15	2	0	Promoter (<=1kb)	16	50806668	50807629	962	1	ENSG00000261703	ENST00000565327	0	105371252	LOC105371252	uncharacterized LOC105371252	174.361	FALSE
2	121648661	121650464	1804	*	7.79	8.54	6.15	2.4	4.09e-17	8.03e-15	4	3	Promoter (<=1kb)	2	121337776	121649476	311701	2	ENSG00000074054	ENST00000263710	0	23332	CLASP1	cytoplasmic linker associated protein 1	206.329	FALSE
18	13800786	13801540	755	*	7.35	8.15	5.45	2.7	4.16e-17	8.16e-15	4	2	Distal Intergenic	18	13823915	13823986	72	2	ENSG00000211528	ENST00000390194	22446				376.225	FALSE
12	6752788	6753924	1137	*	7	7.78	5.14	2.64	4.17e-17	8.17e-15	4	0	Promoter (<=1kb)	12	6747996	6753555	5560	2	ENSG00000089693	ENST00000203630	0	8079	MLF2	myeloid leukemia factor 2	193.309	FALSE
20	29079440	29080871	1432	*	7.61	8.36	5.95	2.41	4.18e-17	8.18e-15	4	4	Promoter (<=1kb)	20	29080390	29102761	22372	1	ENSG00000282870	ENST00000635586	0				229.439	FALSE
16	71894858	71896236	1379	*	8.25	9.01	6.56	2.45	4.27e-17	8.34e-15	4	3	Promoter (<=1kb)	16	71880008	71895336	15329	2	ENSG00000102984	ENST00000561700	0	55565	ZNF821	zinc finger protein 821	373.866	FALSE
22	36481251	36481983	733	*	6.62	7.47	4.3	3.17	4.27e-17	8.34e-15	4	0	Promoter (<=1kb)	22	36467046	36481634	14589	2	ENSG00000100348	ENST00000416967	0	25828	TXN2	thioredoxin 2	241.875	TRUE
19	2385231	2385580	350	*	5.29	6.2	2.25	3.95	4.34e-17	8.46e-15	3	0	Distal Intergenic	19	2389771	2414203	24433	1	ENSG00000178297	ENST00000395264	-4191	360200	TMPRSS9	transmembrane protease, serine 9	210.048	FALSE
19	58278269	58279789	1521	*	7.33	8.12	5.42	2.71	4.55e-17	8.86e-15	4	1	Promoter (<=1kb)	19	58278966	58315197	36232	1	ENSG00000267216	ENST00000591325	0				182.909	FALSE
12	133080235	133081311	1077	*	7.16	7.93	5.34	2.59	4.6e-17	8.95e-15	4	0	Promoter (<=1kb)	12	133080474	133105626	25153	1	ENSG00000196387	ENST00000356456	0	7699	ZNF140	zinc finger protein 140	226.439	FALSE
8	102806965	102808189	1225	*	7.41	8.17	5.72	2.45	4.64e-17	9.02e-15	4	0	Promoter (<=1kb)	8	102806822	102809971	3150	1	ENSG00000253669	ENST00000517910	143				235.114	FALSE
14	55191532	55192086	555	*	6.46	7.27	4.39	2.89	4.72e-17	9.16e-15	4	0	Promoter (<=1kb)	14	55148112	55191544	43433	2	ENSG00000126787	ENST00000395425	0	9787	DLGAP5	DLG associated protein 5	278.096	FALSE
7	53811520	53812508	989	*	7.45	8.22	5.7	2.52	4.79e-17	9.3e-15	4	0	Promoter (<=1kb)	7	53655509	53811931	156423	2	ENSG00000205628	ENST00000380970	0	401337	LINC01446	long intergenic non-protein coding RNA 1446	301.488	FALSE
9	77176848	77178511	1664	*	7.06	7.81	5.44	2.37	4.92e-17	9.53e-15	4	3	Promoter (<=1kb)	9	77177353	77383006	205654	1	ENSG00000197969	ENST00000376634	0	23230	VPS13A	vacuolar protein sorting 13 homolog A	134.862	FALSE
20	45347690	45348400	711	*	5.77	6.65	3.16	3.49	4.92e-17	9.54e-15	4	0	Promoter (<=1kb)	20	45325288	45348424	23137	2	ENSG00000124145	ENST00000372733	24	6385	SDC4	syndecan 4	141.247	TRUE
15	90994231	90995104	874	*	6.53	7.35	4.5	2.85	4.97e-17	9.62e-15	4	0	Promoter (<=1kb)	15	90966038	90994495	28458	2	ENSG00000198901	ENST00000394249	0	9055	PRC1	protein regulator of cytokinesis 1	186.663	FALSE
12	110501614	110502483	870	*	6.52	7.36	4.32	3.04	5e-17	9.68e-15	4	0	Promoter (<=1kb)	12	110491097	110502117	11021	2	ENSG00000111237	ENST00000549578	0	51699	VPS29	VPS29, retromer complex component	188.826	TRUE
17	43578760	43579411	652	*	5.8	6.66	3.41	3.25	5.03e-17	9.71e-15	4	0	Promoter (<=1kb)	17	43544976	43579620	34645	2	ENSG00000175832	ENST00000586764	209	2118	ETV4	ETS variant 4	155.1	TRUE
15	69414140	69415093	954	*	6.52	7.35	4.35	3.01	5.07e-17	9.79e-15	4	0	Promoter (<=1kb)	15	69414246	69448417	34172	1	ENSG00000137807	ENST00000260363	0	9493	KIF23	kinesin family member 23	171.01	TRUE
1	167219973	167220777	805	*	6.4	7.19	4.53	2.66	5.16e-17	9.96e-15	4	0	Promoter (<=1kb)	1	167219831	167220512	682	2	ENSG00000272205	ENST00000606967	0				181.389	FALSE
9	121557989	121558490	502	*	5.84	6.71	3.3	3.41	5.24e-17	1.01e-14	4	0	Distal Intergenic	9	121567057	121760227	193171	1	ENSG00000136848	ENST00000394340	-8567	153090	DAB2IP	DAB2 interacting protein	208.549	TRUE
20	44959875	44960778	904	*	6.88	7.66	5.08	2.58	5.24e-17	1.01e-14	4	1	Promoter (<=1kb)	20	44942130	44960486	18357	2	ENSG00000025772	ENST00000372813	0	10953	TOMM34	translocase of outer mitochondrial membrane 34	223.729	FALSE
8	80300727	80301679	953	*	7.24	7.95	5.79	2.17	5.29e-17	1.02e-14	4	4	Promoter (<=1kb)	8	80300869	80301481	613	1	ENSG00000213791	ENST00000472088	0				259.475	FALSE
5	16335316	16336268	953	*	6.38	7.23	4.07	3.16	5.31e-17	1.02e-14	4	4	Distal Intergenic	5	16428536	16432436	3901	1	ENSG00000249737	ENST00000513041	-92268				157.527	TRUE
17	39153717	39155228	1512	*	7	7.75	5.35	2.4	5.33e-17	1.02e-14	4	4	Promoter (<=1kb)	17	39108202	39154394	46193	2	ENSG00000161381	ENST00000579190	0	57125	PLXDC1	plexin domain containing 1	142.374	FALSE
19	49850458	49851150	693	*	6.1	6.93	3.91	3.01	5.44e-17	1.04e-14	4	0	Promoter (<=1kb)	19	49850735	49857782	7048	1	ENSG00000104960	ENST00000594151	0	53635	PTOV1	prostate tumor overexpressed 1	175.956	TRUE
5	8457151	8458369	1219	*	7.64	8.44	5.75	2.68	5.45e-17	1.04e-14	4	3	Promoter (<=1kb)	5	8333481	8457558	124078	2	ENSG00000245729	ENST00000501071	0	729506	LOC729506	uncharacterized LOC729506	284.898	FALSE
1	221742454	221743141	688	*	5.54	6.48	1.98	4.5	5.48e-17	1.05e-14	4	0	Promoter (<=1kb)	1	221701424	221742176	40753	2	ENSG00000143507	ENST00000366899	-278	11221	DUSP10	dual specificity phosphatase 10	129.744	TRUE
17	31596247	31597070	824	*	7.14	7.89	5.47	2.42	5.48e-17	1.05e-14	4	2	Intron (ENST00000578650/ENSG00000266877, intron 2 of 3)	17	31583162	31637543	54382	1	ENSG00000266877	ENST00000578650	13085				287.872	FALSE
7	12497030	12498082	1053	*	6.35	7.24	3.6	3.64	5.63e-17	1.08e-14	4	3	Promoter (<=1kb)	7	12496429	12541910	45482	1	ENSG00000226690	ENST00000418428	601	102725191	LOC102725191	uncharacterized LOC102725191	143.558	TRUE
9	95091237	95092948	1712	*	6.91	7.77	4.48	3.28	5.63e-17	1.08e-14	4	0	Distal Intergenic	9	95086012	95086096	85	2	ENSG00000207617	ENST00000384885	-5141	100422842	MIR3074	microRNA 3074	127.497	TRUE
1	205210778	205211929	1152	*	6.79	7.54	5.11	2.43	5.66e-17	1.08e-14	4	3	Promoter (<=1kb)	1	205142505	205211566	69062	2	ENSG00000133059	ENST00000367161	0	25778	DSTYK	dual serine/threonine and tyrosine protein kinase	161.553	FALSE
8	80170915	80171939	1025	*	6.95	7.69	5.32	2.37	5.72e-17	1.09e-14	4	3	Promoter (<=1kb)	8	80034745	80171558	136814	2	ENSG00000076554	ENST00000379096	0	7163	TPD52	tumor protein D52	201.464	FALSE
6	57172124	57173198	1075	*	7.25	8.01	5.54	2.47	5.77e-17	1.1e-14	4	2	Promoter (<=1kb)	6	57172326	57189833	17508	1	ENSG00000112208	ENST00000370693	0	9532	BAG2	BCL2 associated athanogene 2	239.796	FALSE
14	90513287	90514219	933	*	6.63	7.5	4.03	3.47	5.92e-17	1.13e-14	4	1	Distal Intergenic	14	90489012	90491637	2626	2	ENSG00000259789	ENST00000567837	-21650				194.019	TRUE
11	62880669	62881503	835	*	6.38	7.17	4.49	2.67	5.98e-17	1.14e-14	4	0	Promoter (<=1kb)	11	62880872	62888855	7984	1	ENSG00000168003	ENST00000338663	0	6520	SLC3A2	solute carrier family 3 member 2	172.464	FALSE
12	123383572	123384220	649	*	6	6.83	3.79	3.04	6.12e-17	1.16e-14	4	0	Promoter (<=1kb)	12	123383773	123409351	25579	1	ENSG00000183955	ENST00000330479	0	387893	KMT5A	lysine methyltransferase 5A	175.303	TRUE
2	199458862	199460168	1307	*	7.41	8.17	5.73	2.43	6.12e-17	1.16e-14	4	2	Promoter (<=1kb)	2	199269508	199458745	189238	2	ENSG00000119042	ENST00000443023	-117	23314	SATB2	SATB homeobox 2	220.363	FALSE
2	216774705	216775298	594	*	5.06	6.03	0.18	5.85	6.33e-17	1.2e-14	3	0	Intron (ENST00000447289/ENSG00000236886, intron 3 of 3)	2	216785774	216786144	371	2	ENSG00000237930	ENST00000433233	10846				110.008	FALSE
2	117803786	117804638	853	*	5.76	6.62	3.39	3.23	6.41e-17	1.21e-14	4	4	Promoter (<=1kb)	2	117757563	117804174	46612	2	ENSG00000238207	ENST00000457110	0				115.311	TRUE
8	63085572	63086554	983	*	6.05	6.93	3.49	3.44	6.56e-17	1.24e-14	4	0	Promoter (<=1kb)	8	63048553	63086049	37497	2	ENSG00000137561	ENST00000521138	0	7274	TTPA	alpha tocopherol transfer protein	124.046	TRUE
13	48532253	48533234	982	*	6.37	7.24	3.85	3.4	6.78e-17	1.28e-14	4	0	Promoter (<=1kb)	13	48488959	48533233	44275	2	ENSG00000136161	ENST00000344532	0	1102	RCBTB2	RCC1 and BTB domain containing protein 2	153.938	TRUE
6	159726605	159727361	757	*	6.74	7.55	4.72	2.82	6.81e-17	1.28e-14	4	2	Promoter (<=1kb)	6	159684875	159727357	42483	2	ENSG00000112096	ENST00000545162	0	6648	SOD2	superoxide dismutase 2, mitochondrial	247.56	FALSE
2	20223412	20224259	848	*	6.52	7.28	4.84	2.44	6.83e-17	1.29e-14	4	0	Promoter (<=1kb)	2	20203818	20224280	20463	2	ENSG00000115884	ENST00000429035	21	6382	SDC1	syndecan 1	183.275	FALSE
5	68433970	68434523	554	*	6.38	7.22	4.18	3.04	6.83e-17	1.29e-14	4	0	Promoter (<=1kb)	5	68430427	68434481	4055	2	ENSG00000248884	ENST00000507733	0				269.108	TRUE
11	69640294	69641009	716	*	6.43	7.26	4.21	3.05	6.96e-17	1.31e-14	4	2	Promoter (<=1kb)	11	69641087	69654474	13388	1	ENSG00000110092	ENST00000227507	-78	595	CCND1	cyclin D1	214.074	TRUE
15	74725830	74726528	699	*	5.84	6.68	3.56	3.13	7.01e-17	1.32e-14	4	0	Promoter (<=1kb)	15	74719542	74725610	6069	2	ENSG00000140465	ENST00000379727	-220	1543	CYP1A1	cytochrome P450 family 1 subfamily A member 1	146.691	TRUE
19	30719401	30720386	986	*	6.72	7.53	4.69	2.85	7.04e-17	1.32e-14	4	1	Distal Intergenic	19	30665274	30668647	3374	2	ENSG00000267760	ENST00000593140	-50754				187.447	FALSE
6	144284629	144287344	2716	*	8.33	9.03	6.96	2.07	7.55e-17	1.42e-14	4	3	Promoter (<=1kb)	6	144285701	144403184	117484	1	ENSG00000152818	ENST00000433557	0	7402	UTRN	utrophin	192.474	FALSE
2	213284149	213284840	692	*	6.38	7.17	4.49	2.67	7.63e-17	1.43e-14	4	2	Promoter (<=1kb)	2	213284379	213375219	90841	1	ENSG00000144451	ENST00000272898	0	79582	SPAG16	sperm associated antigen 16	208.103	FALSE
2	112275113	112276163	1051	*	7.22	7.95	5.66	2.29	7.71e-17	1.45e-14	4	1	Promoter (<=1kb)	2	112275594	112340059	64466	1	ENSG00000188177	ENST00000409871	0	376940	ZC3H6	zinc finger CCCH-type containing 6	235.28	FALSE
11	33257355	33258808	1454	*	7.25	8.05	5.28	2.77	7.72e-17	1.45e-14	4	2	Promoter (<=1kb)	11	33257587	33357023	99437	1	ENSG00000110422	ENST00000303296	0	10114	HIPK3	homeodomain interacting protein kinase 3	182.275	FALSE
12	57744356	57745446	1091	*	8.08	9.05	3.5	5.55	7.94e-17	1.48e-14	4	0	Promoter (<=1kb)	12	57744881	57748232	3352	1	ENSG00000135452	ENST00000257910	0	6302	TSPAN31	tetraspanin 31	485.844	TRUE
12	49264493	49265769	1277	*	6.82	7.54	5.29	2.26	8.2e-17	1.53e-14	4	0	Promoter (<=1kb)	12	49264907	49274603	9697	1	ENSG00000167553	ENST00000301072	0	84790	TUBA1C	tubulin alpha 1c	145.739	FALSE
3	180679275	180680265	991	*	6.84	7.6	5.17	2.43	8.47e-17	1.58e-14	4	2	Promoter (<=1kb)	3	180614588	180679500	64913	2	ENSG00000145075	ENST00000442201	0	339829	CCDC39	coiled-coil domain containing 39	195.774	FALSE
17	48602114	48603171	1058	*	7.32	8.09	5.58	2.51	8.53e-17	1.59e-14	4	2	Promoter (<=1kb)	17	48602138	48606394	4257	1	ENSG00000233101	ENST00000491264	0	404266	HOXB-AS3	HOXB cluster antisense RNA 3	257.541	FALSE
2	227325073	227325716	644	*	6.64	7.47	4.55	2.92	8.55e-17	1.59e-14	4	0	Promoter (<=1kb)	2	227325151	227330763	5613	1	ENSG00000168958	ENST00000423098	0	56947	MFF	mitochondrial fission factor	275.301	FALSE
17	59964358	59965106	749	*	6.77	7.6	4.58	3.02	8.75e-17	1.63e-14	4	0	Promoter (<=1kb)	17	59952240	59964719	12480	2	ENSG00000189050	ENST00000305783	0	51136	RNFT1	ring finger protein, transmembrane 1	259.028	TRUE
4	38662877	38663509	633	*	6.59	7.35	4.87	2.48	9.29e-17	1.73e-14	4	2	Promoter (<=1kb)	4	38664196	38701042	36847	1	ENSG00000109787	ENST00000261438	-687	51274	KLF3	Kruppel like factor 3	257.731	FALSE
1	180539	181194	656	*	10.92	11.91	3.65	8.26	9.33e-17	1.73e-14	4	0	Promoter (1-2kb)	1	182393	184158	1766	1	ENSG00000279928	ENST00000624431	-1199	102725121	LOC102725121	putative ATP-dependent RNA helicase DDX12	5866.29	TRUE
1	27571820	27573137	1318	*	7.14	7.95	5.19	2.76	9.34e-17	1.73e-14	4	1	Intron (ENST00000247087/ENSG00000126705, intron 5 of 5)	1	27552042	27553304	1263	2	ENSG00000126705	ENST00000487743	-18516	27245	AHDC1	AT-hook DNA binding motif containing 1	187.617	FALSE
7	100827618	100828754	1137	*	7.03	7.8	5.3	2.5	9.73e-17	1.8e-14	4	0	Promoter (<=1kb)	7	100802565	100827521	24957	2	ENSG00000196411	ENST00000616502	-97	2050	EPHB4	EPH receptor B4	196.008	FALSE
12	116737790	116738384	595	*	5.82	6.72	2.83	3.9	9.92e-17	1.84e-14	4	0	Promoter (<=1kb)	12	116710185	116738061	27877	2	ENSG00000111412	ENST00000261318	0	79794	C12orf49	chromosome 12 open reading frame 49	177.176	TRUE
20	25696211	25697091	881	*	6.55	7.34	4.66	2.68	9.93e-17	1.84e-14	4	0	Promoter (<=1kb)	20	25674215	25696841	22627	2	ENSG00000130684	ENST00000252979	0	26152	ZNF337	zinc finger protein 337	183.901	FALSE
2	168246257	168247220	964	*	6.73	7.48	5.07	2.41	1.01e-16	1.86e-14	4	3	Promoter (<=1kb)	2	167954020	168248141	294122	2	ENSG00000198648	ENST00000355999	921	27347	STK39	serine/threonine kinase 39	185.194	FALSE
2	159711958	159713335	1378	*	7.4	8.22	5.27	2.95	1.02e-16	1.89e-14	4	1	Promoter (<=1kb)	2	159712457	159768583	56127	1	ENSG00000136536	ENST00000539065	0	64844	MARCH7	membrane associated ring-CH-type finger 7	216.38	FALSE
11	78079402	78080142	741	*	6.87	7.59	5.38	2.21	1.03e-16	1.91e-14	4	3	Promoter (<=1kb)	11	78068349	78079841	11493	2	ENSG00000151366	ENST00000527806	0	4718	NDUFC2	NADH:ubiquinone oxidoreductase subunit C2	260.016	FALSE
9	104991092	104992129	1038	*	6.43	7.19	4.72	2.47	1.04e-16	1.91e-14	4	0	Promoter (<=1kb)	9	104990796	104991781	986	2	ENSG00000230013	ENST00000457720	0				140.672	FALSE
20	21302810	21303829	1020	*	7.25	8.03	5.44	2.59	1.04e-16	1.91e-14	4	0	Promoter (<=1kb)	20	21303304	21389827	86524	1	ENSG00000088930	ENST00000377191	0	22803	XRN2	5'-3' exoribonuclease 2	256.254	FALSE
6	78867227	78868026	800	*	6.62	7.41	4.78	2.62	1.04e-16	1.92e-14	4	1	Promoter (<=1kb)	6	78867472	78903102	35631	1	ENSG00000146243	ENST00000369940	0	134728	IRAK1BP1	interleukin 1 receptor associated kinase 1 binding protein 1	212.59	FALSE
8	100951551	100952565	1015	*	6.97	7.74	5.22	2.52	1.06e-16	1.95e-14	4	2	Promoter (<=1kb)	8	100918577	100952129	33553	2	ENSG00000164924	ENST00000395958	0	7534	YWHAZ	tyrosine 3-monooxygenase/tryptophan 5-monooxygenase activation protein zeta	210.623	FALSE
11	46294484	46296068	1585	*	6.56	7.32	4.83	2.49	1.06e-16	1.95e-14	4	0	Promoter (<=1kb)	11	46295126	46307939	12814	1	ENSG00000157613	ENST00000534787	0	90993	CREB3L1	cAMP responsive element binding protein 3 like 1	100.812	FALSE
2	68642968	68644117	1150	*	7.21	7.9	5.82	2.08	1.06e-16	1.95e-14	4	1	Promoter (<=1kb)	2	68643589	68658247	14659	1	ENSG00000169618	ENST00000303786	0	10887	PROKR1	prokineticin receptor 1	207.701	FALSE
6	142945931	142947819	1889	*	7.31	8.11	5.4	2.71	1.06e-16	1.95e-14	4	3	Promoter (<=1kb)	6	142751468	142945201	193734	2	ENSG00000010818	ENST00000367603	-730	3097	HIVEP2	human immunodeficiency virus type I enhancer binding protein 2	146.259	FALSE
15	88467029	88468145	1117	*	7.86	8.7	5.62	3.08	1.07e-16	1.96e-14	4	1	Promoter (<=1kb)	15	88467453	88478251	10799	1	ENSG00000181991	ENST00000560708	0	64963	MRPS11	mitochondrial ribosomal protein S11	372.313	TRUE
19	37466861	37467663	803	*	6.45	7.27	4.41	2.86	1.08e-16	1.97e-14	4	0	Promoter (<=1kb)	19	37467585	37470339	2755	1	ENSG00000171827	ENST00000587363	0	148268	ZNF570	zinc finger protein 570	192.208	FALSE
10	37857023	37858327	1305	*	7.62	8.41	5.72	2.7	1.09e-16	1.99e-14	4	0	Promoter (<=1kb)	10	37776526	37857636	81111	2	ENSG00000198105	ENST00000615949	0	57209	ZNF248	zinc finger protein 248	260.646	FALSE
10	17201060	17201947	888	*	7.23	8.03	5.3	2.73	1.1e-16	2.01e-14	4	1	Promoter (<=1kb)	10	17142254	17201672	59419	2	ENSG00000107614	ENST00000354631	0	1787	TRDMT1	tRNA aspartic acid methyltransferase 1	294.346	FALSE
4	141132915	141133606	692	*	5.94	6.77	3.78	2.99	1.13e-16	2.06e-14	4	0	Promoter (<=1kb)	4	140865571	141133462	267892	2	ENSG00000170153	ENST00000306799	0	57484	RNF150	ring finger protein 150	157.713	FALSE
12	98644307	98645822	1516	*	6.97	7.74	5.23	2.51	1.14e-16	2.08e-14	4	0	Promoter (<=1kb)	12	98645141	98733527	88387	1	ENSG00000120868	ENST00000551964	0	317	APAF1	apoptotic peptidase activating factor 1	141.017	FALSE
20	63864162	63866265	2104	*	7.89	8.65	6.22	2.43	1.14e-16	2.08e-14	4	2	Promoter (<=1kb)	20	63865228	63891545	26318	1	ENSG00000101150	ENST00000611972	0	7165	TPD52L2	tumor protein D52 like 2	190.925	FALSE
15	41773983	41775036	1054	*	7.13	7.98	4.72	3.27	1.15e-16	2.09e-14	4	0	Promoter (<=1kb)	15	41774434	41825617	51184	1	ENSG00000137802	ENST00000512970	0	23005	MAPKBP1	mitogen-activated protein kinase binding protein 1	239.54	TRUE
17	47649074	47650107	1034	*	6.55	7.38	4.36	3.01	1.15e-16	2.09e-14	4	2	Promoter (<=1kb)	17	47649476	47682633	33158	1	ENSG00000108424	ENST00000535458	0	3837	KPNB1	karyopherin subunit beta 1	161.095	TRUE
3	196081449	196082521	1073	*	7.37	8.09	5.86	2.23	1.15e-16	2.09e-14	4	4	Promoter (<=1kb)	3	196049284	196082094	32811	2	ENSG00000072274	ENST00000420415	0	7037	TFRC	transferrin receptor	253.941	FALSE
5	128538527	128539504	978	*	6.74	7.56	4.58	2.99	1.15e-16	2.09e-14	4	1	Promoter (<=1kb)	5	128441998	128538223	96226	2	ENSG00000138829	ENST00000502468	-304	2201	FBN2	fibrillin 2	192.951	FALSE
15	78131410	78132016	607	*	5.98	6.79	4	2.79	1.16e-16	2.1e-14	4	0	Promoter (<=1kb)	15	78104606	78131544	26939	2	ENSG00000136425	ENST00000258930	0	10518	CIB2	calcium and integrin binding family member 2	182.308	FALSE
4	143513383	143514255	873	*	5.67	6.58	2.61	3.98	1.17e-16	2.13e-14	4	0	Promoter (<=1kb)	4	143513463	143557486	44024	1	ENSG00000153147	ENST00000283131	0	8467	SMARCA5	SWI/SNF related, matrix associated, actin dependent regulator of chromatin, subfamily a, member 5	109.588	TRUE
2	64767766	64768595	830	*	6.72	7.51	4.89	2.62	1.19e-16	2.15e-14	4	3	Distal Intergenic	2	64776104	64776187	84	1	ENSG00000253082	ENST00000517273	-7509				219.613	FALSE
20	36951216	36952108	893	*	6.06	6.85	4.19	2.66	1.19e-16	2.16e-14	4	0	Promoter (<=1kb)	20	36890229	36951843	61615	2	ENSG00000101347	ENST00000262878	0	25939	SAMHD1	SAM and HD domain containing deoxynucleoside triphosphate triphosphohydrolase 1	129.183	FALSE
1	45490415	45491433	1019	*	7.25	7.97	5.73	2.25	1.24e-16	2.24e-14	4	3	Promoter (<=1kb)	1	45343883	45491166	147284	2	ENSG00000070759	ENST00000372086	0	10420	TESK2	testis-specific kinase 2	246.057	FALSE
12	2877171	2877680	510	*	5.3	6.23	1.95	4.28	1.24e-16	2.24e-14	4	0	Promoter (<=1kb)	12	2877223	2934562	57340	1	ENSG00000078246	ENST00000540184	0	7289	TULP3	tubby like protein 3	147.179	TRUE
17	68291540	68292521	982	*	6.33	7.09	4.63	2.46	1.25e-16	2.25e-14	4	1	Promoter (<=1kb)	17	68291518	68420785	129268	1	ENSG00000141337	ENST00000452479	22	22901	ARSG	arylsulfatase G	138.737	FALSE
16	2835933	2836530	598	*	5.92	6.8	3.25	3.55	1.25e-16	2.26e-14	4	0	Intron (ENST00000570670/ENSG00000162078, intron 3 of 3)	16	2839656	2841328	1673	2	ENSG00000172460	ENST00000480827	4798	124221	PRSS30P	protease, serine, 30 pseudogene	186.339	TRUE
1	179081761	179082501	741	*	6.97	7.77	4.99	2.78	1.25e-16	2.26e-14	4	0	Promoter (<=1kb)	1	179082070	179085855	3786	1	ENSG00000186283	ENST00000367625	0	64222	TOR3A	torsin family 3 member A	294.568	FALSE
2	199911006	199911984	979	*	6.32	7.14	4.27	2.87	1.26e-16	2.26e-14	4	0	Promoter (<=1kb)	2	199911256	199928273	17018	1	ENSG00000178074	ENST00000319974	0	205327	C2orf69	chromosome 2 open reading frame 69	144.069	FALSE
2	127105571	127107838	2268	*	7.95	8.69	6.4	2.29	1.36e-16	2.45e-14	4	3	Promoter (<=1kb)	2	127048027	127107001	58975	2	ENSG00000136717	ENST00000376113	0	274	BIN1	bridging integrator 1	182.099	FALSE
11	78417918	78418400	483	*	6.13	6.98	3.8	3.18	1.37e-16	2.45e-14	4	0	Promoter (<=1kb)	11	78250271	78418348	168078	2	ENSG00000033327	ENST00000528886	0	9846	GAB2	GRB2 associated binding protein 2	261.362	TRUE
11	75815007	75816039	1033	*	7.16	7.89	5.66	2.23	1.42e-16	2.55e-14	4	2	Promoter (<=1kb)	11	75815167	76143195	328029	1	ENSG00000198382	ENST00000356136	0	7405	UVRAG	UV radiation resistance associated	229.629	FALSE
1	200890810	200891963	1154	*	6.83	7.61	5.01	2.6	1.45e-16	2.6e-14	4	2	Promoter (<=1kb)	1	200891048	200899538	8491	1	ENSG00000163362	ENST00000532631	0	55765	C1orf106	chromosome 1 open reading frame 106	169.29	FALSE
2	70948461	70948985	525	*	6.2	7.04	3.9	3.14	1.46e-16	2.62e-14	4	0	Promoter (<=1kb)	2	70941817	70948552	6736	2	ENSG00000239322	ENST00000447639	0	101927750	ATP6V1B1-AS1	ATP6V1B1 antisense RNA 1	250.664	TRUE
17	30906087	30906772	686	*	6.32	7.15	4.16	3	1.5e-16	2.68e-14	4	1	Promoter (<=1kb)	17	30898986	30906235	7250	2	ENSG00000172171	ENST00000306049	0	79736	TEFM	transcription elongation factor, mitochondrial	207.033	FALSE
5	35229418	35230521	1104	*	7.24	7.95	5.79	2.17	1.5e-16	2.68e-14	4	3	Promoter (<=1kb)	5	35064798	35230409	165612	2	ENSG00000113494	ENST00000508107	0	5618	PRLR	prolactin receptor	223.985	FALSE
11	44270175	44271339	1165	*	7.27	8.05	5.43	2.61	1.55e-16	2.77e-14	4	2	Intron (ENST00000329255/ENSG00000052850, intron 2 of 3)	11	44260444	44310166	49723	2	ENSG00000052850	ENST00000329255	38827	60529	ALX4	ALX homeobox 4	227.492	FALSE
2	147843675	147844311	637	*	6.46	7.27	4.44	2.83	1.57e-16	2.8e-14	4	2	Promoter (<=1kb)	2	147844517	147896447	51931	1	ENSG00000121989	ENST00000487959	-206	92	ACVR2A	activin A receptor type 2A	242.297	FALSE
14	34539197	34539811	615	*	6.88	7.69	4.83	2.86	1.59e-16	2.83e-14	4	3	Promoter (<=1kb)	14	34515929	34539710	23782	2	ENSG00000129518	ENST00000250454	0	55837	EAPP	E2F associated phosphoprotein	335.773	FALSE
16	11272958	11273933	976	*	7.3	8.11	5.29	2.81	1.61e-16	2.87e-14	4	0	Promoter (<=1kb)	16	11273218	11273641	424	2	ENSG00000178257	ENST00000327157	0	58531	PRM3	protamine 3	283.076	FALSE
2	19801325	19801756	432	*	6.07	6.97	3.24	3.73	1.62e-16	2.88e-14	4	0	Distal Intergenic	2	19826249	19826575	327	1	ENSG00000213403	ENST00000393907	-24493				290.199	TRUE
5	40755191	40756367	1177	*	6.72	7.52	4.81	2.7	1.63e-16	2.9e-14	4	0	Promoter (<=1kb)	5	40714475	40755975	41501	2	ENSG00000113638	ENST00000337702	0	23548	TTC33	tetratricopeptide repeat domain 33	155.944	FALSE
1	159853887	159855399	1513	*	7.13	7.83	5.75	2.08	1.63e-16	2.91e-14	4	2	Promoter (<=1kb)	1	159834474	159855347	20874	2	ENSG00000188004	ENST00000368102	0	284677	C1orf204	chromosome 1 open reading frame 204	150.392	FALSE
17	43315068	43315786	719	*	6.57	7.39	4.48	2.91	1.64e-16	2.91e-14	4	0	Distal Intergenic	17	43221417	43305976	84560	2	ENSG00000236383	ENST00000433702	-9092	100874261	LINC00854	long intergenic non-protein coding RNA 854	233.283	FALSE
11	10857398	10859056	1659	*	7.56	8.31	5.89	2.41	1.69e-16	2.99e-14	4	0	Promoter (<=1kb)	11	10849897	10858073	8177	2	ENSG00000236287	ENST00000533925	0	58486	ZBED5	zinc finger BED-type containing 5	191.299	FALSE
4	47484963	47485517	555	*	6.11	6.95	3.83	3.12	1.72e-16	3.06e-14	4	0	Promoter (<=1kb)	4	47485288	47593486	108199	1	ENSG00000145246	ENST00000273859	0	57205	ATP10D	ATPase phospholipid transporting 10D (putative)	222.775	TRUE
22	28799854	28801024	1171	*	6.72	7.46	5.12	2.35	1.75e-16	3.11e-14	4	3	Promoter (<=1kb)	22	28794555	28800597	6043	2	ENSG00000100219	ENST00000216037	0	7494	XBP1	X-box binding protein 1	150.358	FALSE
1	85200255	85202173	1919	*	7.09	7.87	5.27	2.61	1.78e-16	3.15e-14	4	0	Promoter (<=1kb)	1	85156873	85201046	44174	2	ENSG00000097096	ENST00000341460	0	84144	SYDE2	synapse defective Rho GTPase homolog 2	121.908	FALSE
3	42803715	42804963	1249	*	7.12	7.86	5.56	2.3	1.78e-16	3.15e-14	4	2	Promoter (<=1kb)	3	42804752	42835773	31022	1	ENSG00000144648	ENST00000565749	0	1238	ACKR2	atypical chemokine receptor 2	186.009	FALSE
2	152716920	152719079	2160	*	8.23	9.03	6.26	2.77	1.79e-16	3.16e-14	4	2	Promoter (<=1kb)	2	152717893	152760764	42872	1	ENSG00000177917	ENST00000495469	0	151188	ARL6IP6	ADP ribosylation factor like GTPase 6 interacting protein 6	242.018	FALSE
16	69726259	69727067	809	*	6.4	7.21	4.37	2.84	1.89e-16	3.34e-14	4	0	Promoter (<=1kb)	16	69706996	69726506	19511	2	ENSG00000181019	ENST00000561500	0	1728	NQO1	NAD(P)H quinone dehydrogenase 1	183.011	FALSE
5	134503226	134503606	381	*	4.99	5.95	0.66	5.29	1.9e-16	3.35e-14	3	0	Promoter (2-3kb)	5	134500178	134500284	107	2	ENSG00000207222	ENST00000384493	-2942				162.257	FALSE
13	52449883	52450989	1107	*	5.87	6.69	3.8	2.89	1.91e-16	3.36e-14	4	0	Promoter (<=1kb)	13	52412602	52450244	37643	2	ENSG00000136100	ENST00000611132	0	51028	VPS36	vacuolar protein sorting 36 homolog	93.2702	FALSE
17	10697026	10698049	1024	*	6.6	7.34	5	2.34	1.92e-16	3.38e-14	4	2	Promoter (<=1kb)	17	10672474	10697568	25095	2	ENSG00000133028	ENST00000255390	0	6341	SCO1	SCO1, cytochrome c oxidase assembly protein	158.22	FALSE
X	115968403	115969271	869	*	5.62	6.49	3.14	3.35	1.99e-16	3.49e-14	4	0	Promoter (<=1kb)	23	115917271	115969089	51819	2	ENSG00000235244	ENST00000430756	0	642776	DANT2	DXZ4 associated non-coding transcript 2, distal	103.434	TRUE
16	3499991	3501697	1707	*	7.99	8.7	6.53	2.17	1.99e-16	3.5e-14	4	4	Promoter (<=1kb)	16	3500924	3539048	38125	1	ENSG00000103351	ENST00000576634	0	23059	CLUAP1	clusterin associated protein 1	243.628	FALSE
3	140941372	140942122	751	*	6.32	7.15	4.19	2.96	2.07e-16	3.63e-14	4	0	Promoter (<=1kb)	3	140941830	140979933	38104	1	ENSG00000114120	ENST00000446041	0	55186	SLC25A36	solute carrier family 25 member 36	189.114	FALSE
12	26195096	26196369	1274	*	6.95	7.69	5.38	2.31	2.1e-16	3.68e-14	4	0	Promoter (<=1kb)	12	26195340	26234779	39440	1	ENSG00000123096	ENST00000422622	0	8082	SSPN	sarcospan	162.088	FALSE
9	98118684	98119562	879	*	6.72	7.44	5.2	2.24	2.1e-16	3.68e-14	4	2	Promoter (<=1kb)	9	98069275	98119210	49936	2	ENSG00000106785	ENST00000375098	0	9830	TRIM14	tripartite motif containing 14	197.549	FALSE
14	75711783	75712327	545	*	5.52	6.47	1.55	4.92	2.14e-16	3.74e-14	3	0	Exon (ENST00000556173/ENSG00000119685, exon 8 of 8)	14	75717812	75735227	17416	1	ENSG00000119685	ENST00000554935	-5485	23093	TTLL5	tubulin tyrosine ligase like 5	162.655	FALSE
5	43120663	43121538	876	*	6.93	7.75	4.83	2.92	2.18e-16	3.81e-14	4	1	Promoter (<=1kb)	5	43120883	43161773	40891	1	ENSG00000172262	ENST00000515326	0	7690	ZNF131	zinc finger protein 131	245.741	FALSE
3	196287100	196288326	1227	*	7.59	8.3	6.11	2.19	2.26e-16	3.94e-14	4	3	Promoter (<=1kb)	3	196214222	196287690	73469	2	ENSG00000161217	ENST00000441879	0	5130	PCYT1A	phosphate cytidylyltransferase 1, choline, alpha	256.865	FALSE
1	118987049	118988445	1397	*	7.85	8.58	6.28	2.3	2.27e-16	3.96e-14	4	4	Promoter (<=1kb)	1	118883047	118987805	104759	2	ENSG00000092607	ENST00000369429	0	6913	TBX15	T-box 15	273.931	FALSE
6	70413332	70414268	937	*	5.89	6.72	3.64	3.08	2.28e-16	3.97e-14	4	1	Promoter (<=1kb)	6	70413421	70561032	147612	1	ENSG00000082269	ENST00000505769	0	57579	FAM135A	family with sequence similarity 135 member A	112.508	TRUE
17	15650931	15651735	805	*	5.85	6.69	3.65	3.04	2.28e-16	3.97e-14	4	0	Promoter (<=1kb)	17	15571491	15651653	80163	2	ENSG00000251537	ENST00000455584	0				128.261	TRUE
12	77064985	77066199	1215	*	6.2	6.98	4.37	2.61	2.4e-16	4.17e-14	4	0	Promoter (<=1kb)	12	77021247	77065580	44334	2	ENSG00000165891	ENST00000322886	0	144455	E2F7	E2F transcription factor 7	103.899	FALSE
1	35718330	35719404	1075	*	6.67	7.43	4.98	2.45	2.4e-16	4.17e-14	4	2	Promoter (<=1kb)	1	35716198	35718894	2697	2	ENSG00000142686	ENST00000453178	0	127703	C1orf216	chromosome 1 open reading frame 216	160.415	FALSE
11	22192989	22193940	952	*	6.81	7.56	5.11	2.45	2.4e-16	4.18e-14	4	1	Promoter (<=1kb)	11	22193176	22283357	90182	1	ENSG00000171714	ENST00000324559	0	203859	ANO5	anoctamin 5	198.221	FALSE
15	43329737	43330710	974	*	6.72	7.44	5.22	2.23	2.46e-16	4.26e-14	4	2	Promoter (<=1kb)	15	43330674	43353898	23225	1	ENSG00000168803	ENST00000428046	0	161823	ADAL	adenosine deaminase like	178.281	FALSE
15	72117303	72118715	1413	*	6.4	7.24	4.16	3.08	2.46e-16	4.27e-14	4	0	Promoter (<=1kb)	15	71822289	72118081	295793	2	ENSG00000066933	ENST00000356056	0	4649	MYO9A	myosin IXA	106.983	TRUE
19	43777399	43778065	667	*	6.19	7.06	3.61	3.45	2.5e-16	4.32e-14	4	0	Promoter (<=1kb)	19	43774219	43776826	2608	2	ENSG00000104783	ENST00000599107	-573	3783	KCNN4	potassium calcium-activated channel subfamily N member 4	200.053	TRUE
17	19004282	19005414	1133	*	7.05	7.79	5.46	2.33	2.51e-16	4.34e-14	4	0	Promoter (<=1kb)	17	18968789	19004804	36016	2	ENSG00000188522	ENST00000388995	0	644815	FAM83G	family with sequence similarity 83 member G	195.341	FALSE
14	21510771	21511751	981	*	6.88	7.65	5.16	2.49	2.51e-16	4.34e-14	4	0	Promoter (<=1kb)	14	21498138	21511375	13238	2	ENSG00000165819	ENST00000298717	0	56339	METTL3	methyltransferase like 3	204.744	FALSE
2	42810158	42811857	1700	*	7.86	8.54	6.5	2.05	2.53e-16	4.37e-14	4	3	Distal Intergenic	2	42797225	42798712	1488	2	ENSG00000226491	ENST00000419363	-11446				218.951	FALSE
1	1079261	1080452	1192	*	5.6	6.47	3.16	3.31	2.55e-16	4.4e-14	4	0	Downstream (1-2kb)	1	1082146	1084072	1927	2	ENSG00000131591	ENST00000464905	3620	54991	C1orf159	chromosome 1 open reading frame 159	74.3683	FALSE
20	43457146	43458535	1390	*	7.08	7.82	5.53	2.29	2.6e-16	4.49e-14	4	1	Promoter (<=1kb)	20	43457928	43461334	3407	1	ENSG00000124193	ENST00000483871	0	6431	SRSF6	serine and arginine rich splicing factor 6	162.57	FALSE
1	113811668	113812843	1176	*	7.62	8.37	6	2.37	2.6e-16	4.49e-14	4	3	Promoter (<=1kb)	1	113761832	113812476	50645	2	ENSG00000081019	ENST00000261441	0	54665	RSBN1	round spermatid basic protein 1	281.329	FALSE
11	61827423	61829357	1935	*	7.62	8.36	6.02	2.35	2.7e-16	4.65e-14	4	1	Promoter (<=1kb)	11	61827761	61867354	39594	1	ENSG00000134824	ENST00000278840	0	9415	FADS2	fatty acid desaturase 2	169.797	FALSE
6	30914047	30914658	612	*	5.84	6.67	3.7	2.96	2.7e-16	4.65e-14	4	0	Promoter (<=1kb)	6	30914205	30926456	12252	1	ENSG00000137411	ENST00000542001	0	57176	VARS2	valyl-tRNA synthetase 2, mitochondrial	166.387	FALSE
1	205536597	205537360	764	*	6.44	7.23	4.51	2.73	2.71e-16	4.66e-14	4	0	Distal Intergenic	1	205530313	205531666	1354	1	ENSG00000117266	ENST00000459862	6284	5129	CDK18	cyclin dependent kinase 18	196.496	FALSE
19	2517778	2518774	997	*	6.4	7.16	4.67	2.49	2.73e-16	4.68e-14	4	0	Intron (ENST00000382159/ENSG00000176533, intron 1 of 4)	19	2503047	2503141	95	2	ENSG00000252962	ENST00000517153	-14637				143.443	FALSE
2	241148814	241150786	1973	*	7.08	7.8	5.56	2.24	2.74e-16	4.7e-14	4	0	Promoter (<=1kb)	2	241149576	241169856	20281	1	ENSG00000115685	ENST00000438799	0	5510	PPP1R7	protein phosphatase 1 regulatory subunit 7	112.955	FALSE
11	78022587	78023612	1026	*	7	7.77	5.27	2.5	2.74e-16	4.7e-14	4	0	Promoter (<=1kb)	11	78015715	78023294	7580	2	ENSG00000151364	ENST00000353172	0	65987	KCTD14	potassium channel tetramerization domain containing 14	212.743	FALSE
1	151540111	151541284	1174	*	6.86	7.62	5.15	2.47	2.75e-16	4.71e-14	4	1	Promoter (<=1kb)	1	151540305	151583583	43279	1	ENSG00000143367	ENST00000368849	0	7286	TUFT1	tuftelin 1	167.564	FALSE
6	39882395	39883042	648	*	6.32	7.18	3.85	3.32	2.8e-16	4.79e-14	4	0	Promoter (2-3kb)	6	39885924	39904865	18942	1	ENSG00000146122	ENST00000631498	-2882	23500	DAAM2	dishevelled associated activator of morphogenesis 2	223.78	TRUE
12	49336224	49337256	1033	*	6.73	7.53	4.78	2.75	2.81e-16	4.81e-14	4	1	Promoter (<=1kb)	12	49332411	49337188	4778	2	ENSG00000186897	ENST00000334221	0	338761	C1QL4	complement C1q like 4	178.919	FALSE
14	100192288	100193524	1237	*	6.31	7.07	4.61	2.46	2.84e-16	4.86e-14	4	0	Distal Intergenic	14	100143957	100160163	16207	2	ENSG00000168350	ENST00000305631	-32125	123099	DEGS2	delta 4-desaturase, sphingolipid 2	108.621	FALSE
5	73498002	73498865	864	*	6.08	6.88	4.14	2.74	2.87e-16	4.9e-14	4	0	Promoter (<=1kb)	5	73498408	73505495	7088	1	ENSG00000145741	ENST00000335895	0	689	BTF3	basic transcription factor 3	136.324	FALSE
2	241558373	241558951	579	*	6.01	6.88	3.46	3.42	2.92e-16	4.99e-14	4	0	Promoter (<=1kb)	2	241558721	241574138	15418	1	ENSG00000176720	ENST00000318407	0	666	BOK	BOK, BCL2 family apoptosis regulator	203.427	TRUE
3	31531797	31533135	1339	*	7.04	7.81	5.26	2.55	2.98e-16	5.08e-14	4	1	Promoter (<=1kb)	3	31532638	31620274	87637	1	ENSG00000163527	ENST00000453168	0	201595	STT3B	STT3B, catalytic subunit of the oligosaccharyltransferase complex	167.596	FALSE
4	163166363	163167204	842	*	5.95	6.81	3.57	3.23	3.06e-16	5.22e-14	3	0	Promoter (<=1kb)	4	163126708	163166890	40183	2	ENSG00000145414	ENST00000422287	0	92345	NAF1	nuclear assembly factor 1 ribonucleoprotein	133.261	FALSE
2	186589557	186590646	1090	*	7.19	7.92	5.61	2.31	3.11e-16	5.28e-14	4	3	Promoter (<=1kb)	2	186590065	186680901	90837	1	ENSG00000138448	ENST00000261023	0	3685	ITGAV	integrin subunit alpha V	222.193	FALSE
1	43348456	43349776	1321	*	7.06	7.8	5.5	2.3	3.14e-16	5.35e-14	4	0	3' UTR	1	43354684	43358658	3975	2	ENSG00000234694	ENST00000424948	8882	105378687	LOC105378687	uncharacterized LOC105378687	168.706	FALSE
X	154804964	154805898	935	*	6.44	7.28	4.14	3.14	3.15e-16	5.36e-14	4	0	Promoter (<=1kb)	23	154778684	154805521	26838	2	ENSG00000130830	ENST00000369534	0	4354	MPP1	membrane palmitoylated protein 1	166.221	TRUE
1	40449740	40450468	729	*	6.86	7.64	5.09	2.54	3.2e-16	5.43e-14	4	1	Promoter (<=1kb)	1	40450102	40463714	13613	1	ENSG00000187801	ENST00000469416	0	65243	ZFP69B	ZFP69 zinc finger protein B	273.616	FALSE
2	11155428	11156150	723	*	6.88	7.66	5.1	2.56	3.21e-16	5.44e-14	4	0	Promoter (<=1kb)	2	11155431	11177957	22527	1	ENSG00000162976	ENST00000445921	0	130814	PQLC3	PQ loop repeat containing 3	279.738	FALSE
5	132490414	132491400	987	*	6.61	7.36	4.99	2.37	3.25e-16	5.51e-14	4	0	Promoter (<=1kb)	5	132481609	132490798	9190	2	ENSG00000125347	ENST00000245414	0	3659	IRF1	interferon regulatory factor 1	166.442	FALSE
15	79490920	79491904	985	*	6.14	6.95	4.07	2.88	3.27e-16	5.53e-14	4	4	Distal Intergenic	15	79456096	79471144	15049	1	ENSG00000169330	ENST00000559272	34824	23251	KIAA1024	KIAA1024	125.523	FALSE
3	16885125	16885630	506	*	5.42	6.34	2.2	4.15	3.27e-16	5.53e-14	4	0	Promoter (<=1kb)	3	16884959	17090594	205636	1	ENSG00000154822	ENST00000615277	166	23228	PLCL2	phospholipase C like 2	160.096	TRUE
14	20684041	20684722	682	*	6.95	7.78	4.8	2.98	3.35e-16	5.66e-14	4	1	Promoter (<=1kb)	14	20684177	20694186	10010	1	ENSG00000214274	ENST00000336811	0	283	ANG	angiogenin	322.277	FALSE
17	74199440	74200040	601	*	6.1	6.88	4.28	2.6	3.38e-16	5.7e-14	4	0	Distal Intergenic	17	74203582	74209880	6299	1	ENSG00000172809	ENST00000439590	-3542	6169	RPL38	ribosomal protein L38	195.98	FALSE
X	48957612	48958464	853	*	5.25	6.14	2.51	3.63	3.38e-16	5.7e-14	3	0	Promoter (<=1kb)	23	48922028	48957631	35604	2	ENSG00000068308	ENST00000396743	0	55593	OTUD5	OTU deubiquitinase 5	82.6752	FALSE
21	26169301	26171178	1878	*	7.41	8.13	5.91	2.21	3.42e-16	5.77e-14	4	3	Promoter (<=1kb)	21	25880550	26170654	290105	2	ENSG00000142192	ENST00000346798	0	351	APP	amyloid beta precursor protein	149.169	FALSE
3	184185412	184186143	732	*	6.65	7.41	4.92	2.49	3.44e-16	5.8e-14	4	2	Promoter (<=1kb)	3	184186023	184194007	7985	1	ENSG00000161204	ENST00000429586	0	55324	ABCF3	ATP binding cassette subfamily F member 3	232.339	FALSE
1	208203115	208203618	504	*	5.98	6.87	3.18	3.69	3.46e-16	5.82e-14	4	0	Intron (ENST00000367033/ENSG00000076356, intron 29 of 31)	1	208209987	208217014	7028	2	ENSG00000076356	ENST00000460870	13396	5362	PLXNA2	plexin A2	232.084	TRUE
11	1826277	1827813	1537	*	7.24	7.97	5.66	2.31	3.52e-16	5.91e-14	4	1	Promoter (<=1kb)	11	1828307	1835934	7628	1	ENSG00000149043	ENST00000430303	-494	90019	SYT8	synaptotagmin 8	163.131	FALSE
2	100562528	100563651	1124	*	7.14	7.87	5.63	2.24	3.62e-16	6.07e-14	4	2	Promoter (<=1kb)	2	100562690	100576735	14046	1	ENSG00000115539	ENST00000264254	0	79031	PDCL3	phosducin like 3	208.132	FALSE
4	183503833	183505860	2028	*	6.3	7.15	3.95	3.2	3.62e-16	6.07e-14	4	0	Promoter (<=1kb)	4	183504994	183511096	6103	1	ENSG00000168556	ENST00000302327	0	3622	ING2	inhibitor of growth family member 2	70.032	FALSE
1	176206712	176207577	866	*	5.7	6.6	2.83	3.77	3.62e-16	6.07e-14	3	0	Promoter (<=1kb)	1	175944831	176207493	262663	2	ENSG00000143207	ENST00000367669	0	64326	RFWD2	ring finger and WD repeat domain 2	112.016	FALSE
14	60164837	60165739	903	*	7.49	8.25	5.74	2.51	3.65e-16	6.11e-14	4	3	Promoter (<=1kb)	14	60144784	60165429	20646	2	ENSG00000100612	ENST00000557185	0	51635	DHRS7	dehydrogenase/reductase 7	337.14	FALSE
8	79765141	79765758	618	*	6.68	7.42	5.08	2.34	3.66e-16	6.13e-14	4	0	Promoter (<=1kb)	8	79764720	79766475	1756	2	ENSG00000164683	ENST00000523976	717	23462	HEY1	hes related family bHLH transcription factor with YRPW motif 1	277.111	FALSE
10	72260388	72261345	958	*	6.7	7.5	4.7	2.8	3.69e-16	6.18e-14	4	0	Distal Intergenic	10	72273920	72276036	2117	1	ENSG00000168209	ENST00000307365	-12575	54541	DDIT4	DNA damage inducible transcript 4	188.955	FALSE
2	37924905	37925931	1027	*	7.42	8.14	5.87	2.27	3.78e-16	6.32e-14	4	3	Promoter (<=1kb)	2	37925319	38017264	91946	1	ENSG00000115841	ENST00000354545	0	151393	RMDN2	regulator of microtubule dynamics 2	274.672	FALSE
4	13484395	13485087	693	*	5.68	6.56	3.07	3.49	3.86e-16	6.45e-14	4	0	Promoter (<=1kb)	4	13367724	13484365	116642	2	ENSG00000157869	ENST00000288723	-30	9364	RAB28	RAB28, member RAS oncogene family	136.152	TRUE
7	127252667	127254150	1484	*	6.89	7.67	5.05	2.62	3.93e-16	6.56e-14	4	0	Promoter (<=1kb)	7	126438598	127253294	814697	2	ENSG00000179603	ENST00000339582	0	2918	GRM8	glutamate metabotropic receptor 8	137.235	FALSE
10	99731806	99732957	1152	*	6.57	7.34	4.79	2.55	3.97e-16	6.62e-14	4	1	Promoter (<=1kb)	10	99711844	99732100	20257	2	ENSG00000014919	ENST00000370483	0	1355	COX15	COX15, cytochrome c oxidase assembly homolog	140.64	FALSE
9	70601270	70602116	847	*	7.21	8.18	2.77	5.41	4.02e-16	6.7e-14	4	0	Intron (ENST00000377110/ENSG00000083067, intron 6 of 24)	9	70579163	70579461	299	2	ENSG00000272232	ENST00000605957	-21809				342.406	TRUE
17	45371374	45372115	742	*	6.32	7.12	4.37	2.75	4.09e-16	6.81e-14	4	0	Promoter (<=1kb)	17	45371402	45372057	656	2	ENSG00000267446	ENST00000589730	0				187.469	FALSE
17	41634658	41636327	1670	*	7.63	8.35	6.12	2.22	4.2e-16	6.99e-14	4	1	Promoter (<=1kb)	17	41626327	41635413	9087	2	ENSG00000214514	ENST00000438131	0	284116	KRT42P	keratin 42 pseudogene	195.382	FALSE
14	93206552	93207876	1325	*	6.22	7.03	4.13	2.91	4.24e-16	7.05e-14	4	0	Promoter (<=1kb)	14	93207056	93227070	20015	1	ENSG00000012963	ENST00000416753	0	55148	UBR7	ubiquitin protein ligase E3 component n-recognin 7 (putative)	98.6336	FALSE
17	35487066	35488334	1269	*	7.29	8.05	5.6	2.45	4.32e-16	7.17e-14	4	2	Promoter (<=1kb)	17	35473689	35487857	14169	2	ENSG00000205045	ENST00000260908	0	100506736	SLFN12L	schlafen family member 12 like	208.848	FALSE
6	31736251	31736743	493	*	5.15	6.09	1.54	4.55	4.32e-16	7.17e-14	4	0	Promoter (<=1kb)	6	31730581	31736567	5987	2	ENSG00000213719	ENST00000375784	0	1192	CLIC1	chloride intracellular channel 1	138.174	TRUE
2	241508492	241509505	1014	*	6.13	6.93	4.18	2.75	4.4e-16	7.29e-14	4	0	Promoter (<=1kb)	2	241492674	241508692	16019	2	ENSG00000115694	ENST00000316586	0	10494	STK25	serine/threonine kinase 25	120.254	FALSE
15	69073925	69074776	852	*	7.27	7.98	5.79	2.19	4.49e-16	7.44e-14	4	1	Promoter (<=1kb)	15	69074419	69095820	21402	1	ENSG00000212766	ENST00000558922	0	283673	EWSAT1	Ewing sarcoma associated transcript 1	296.333	FALSE
7	30284150	30285214	1065	*	6.31	7.14	4.21	2.93	4.63e-16	7.66e-14	4	0	Promoter (<=1kb)	7	30284307	30367692	83386	1	ENSG00000180233	ENST00000323037	0	223082	ZNRF2	zinc and ring finger 2	132.436	FALSE
7	35185548	35187407	1860	*	7.75	8.48	6.19	2.29	4.65e-16	7.69e-14	4	4	Promoter (<=1kb)	7	35081593	35186041	104449	2	ENSG00000189212	ENST00000454445	0				191.965	FALSE
3	43769471	43769975	505	*	5.88	6.67	3.99	2.68	4.74e-16	7.84e-14	4	0	Distal Intergenic	3	43778961	43779982	1022	2	ENSG00000235886	ENST00000432423	10007				201.641	FALSE
13	41310926	41312095	1170	*	6.5	7.25	4.82	2.43	4.77e-16	7.88e-14	4	2	Promoter (<=1kb)	13	41311205	41377030	65826	1	ENSG00000172766	ENST00000379406	0	79612	NAA16	N(alpha)-acetyltransferase 16, NatA auxiliary subunit	130.101	FALSE
11	64246968	64247896	929	*	6.7	7.42	5.21	2.21	5.36e-16	8.85e-14	4	0	Promoter (<=1kb)	11	64247054	64248177	1124	1	ENSG00000256940	ENST00000538355	0	105369340	LOC105369340	uncharacterized LOC105369340	184.343	FALSE
11	8603967	8604382	416	*	5.06	6.03	0.45	5.59	5.38e-16	8.87e-14	2	0	Distal Intergenic	11	8474793	8594289	119497	2	ENSG00000130413	ENST00000454443	-9678	65975	STK33	serine/threonine kinase 33	157.079	FALSE
8	73293921	73294466	546	*	5.98	6.81	3.76	3.06	5.4e-16	8.9e-14	4	0	Promoter (<=1kb)	8	73291042	73294438	3397	2	ENSG00000147604	ENST00000396465	0	6129	RPL7	ribosomal protein L7	205.505	TRUE
1	146037456	146038040	585	*	6.11	6.88	4.37	2.51	5.66e-16	9.31e-14	4	0	Distal Intergenic	1	146052081	146052244	164	2	ENSG00000201558	ENST00000364688	14204	101954276	RNVU1-6	RNA, variant U1 small nuclear 6	201.34	FALSE
20	51331321	51331956	636	*	6.85	7.61	5.15	2.46	5.67e-16	9.32e-14	4	1	Distal Intergenic	20	51377235	51377321	87	2	ENSG00000263645	ENST00000516531	45365				307.172	FALSE
X	64205430	64206437	1008	*	6.02	6.86	3.8	3.06	5.69e-16	9.35e-14	4	0	Promoter (<=1kb)	23	64185117	64205744	20628	2	ENSG00000184675	ENST00000330258	0	139285	AMER1	APC membrane recruitment protein 1	115.241	TRUE
3	126267026	126268006	981	*	7.57	8.26	6.24	2.02	5.7e-16	9.36e-14	4	4	Promoter (<=1kb)	3	126266817	126288417	21601	1	ENSG00000250934	ENST00000512435	209				312.492	FALSE
8	122779933	122781442	1510	*	8.64	9.32	7.28	2.04	5.72e-16	9.39e-14	4	4	Promoter (<=1kb)	8	122781394	122974512	193119	1	ENSG00000178764	ENST00000314393	0	22882	ZHX2	zinc fingers and homeoboxes 2	423.275	FALSE
2	55049912	55051178	1267	*	6.28	7.08	4.33	2.75	5.87e-16	9.62e-14	4	1	Promoter (<=1kb)	2	54972189	55050544	78356	2	ENSG00000115310	ENST00000317610	0	57142	RTN4	reticulon 4	106.786	FALSE
2	204544882	204546314	1433	*	7.23	7.95	5.73	2.21	5.94e-16	9.72e-14	4	1	Promoter (<=1kb)	2	204545793	205048595	502803	1	ENSG00000116117	ENST00000415947	0	117583	PARD3B	par-3 family cell polarity regulator beta	172.561	FALSE
7	112789801	112790776	976	*	6.6	7.39	4.67	2.72	6e-16	9.8e-14	4	0	Promoter (<=1kb)	7	112762382	112790592	28211	2	ENSG00000146802	ENST00000312814	0	64418	TMEM168	transmembrane protein 168	171.855	FALSE
1	213015012	213015952	941	*	7.03	7.88	4.71	3.17	6.02e-16	9.84e-14	4	2	Promoter (<=1kb)	1	212992182	213015826	23645	2	ENSG00000174606	ENST00000360506	0	90806	ANGEL2	angel homolog 2	250.338	TRUE
11	10807894	10809764	1871	*	7.55	8.26	6.09	2.18	6.21e-16	1.01e-13	4	2	Promoter (<=1kb)	11	10797050	10807973	10924	2	ENSG00000110321	ENST00000526148	0	1982	EIF4G2	eukaryotic translation initiation factor 4 gamma 2	163.845	FALSE
14	64726320	64726898	579	*	5.81	6.66	3.47	3.19	6.27e-16	1.02e-13	3	0	Promoter (<=1kb)	14	64727884	64730688	2805	1	ENSG00000126822	ENST00000556801	-986	26030	PLEKHG3	pleckstrin homology and RhoGEF domain containing G3	174.655	FALSE
12	8026789	8027753	965	*	6.28	7.12	4.1	3.01	6.43e-16	1.05e-13	4	0	Distal Intergenic	12	8032703	8055503	22801	1	ENSG00000065970	ENST00000162391	-4950	55810	FOXJ2	forkhead box J2	144.147	TRUE
15	58987501	58988486	986	*	7.14	7.9	5.49	2.41	6.46e-16	1.05e-13	4	0	Promoter (<=1kb)	15	58987655	59097419	109765	1	ENSG00000157450	ENST00000348370	0	54778	RNF111	ring finger protein 111	242.248	FALSE
5	140691051	140691896	846	*	6.27	7.04	4.49	2.55	6.56e-16	1.07e-13	4	2	Promoter (<=1kb)	5	140691426	140699291	7866	1	ENSG00000112855	ENST00000230771	0	23438	HARS2	histidyl-tRNA synthetase 2, mitochondrial	155.554	FALSE
11	2825754	2826849	1096	*	6.11	6.93	4.03	2.9	6.58e-16	1.07e-13	4	0	Intron (ENST00000155840/ENSG00000053918, intron 15 of 15)	11	2840135	2861568	21434	2	ENSG00000229414	ENST00000440887	34719	338653	KCNQ1-AS1	KCNQ1 antisense RNA 1	111.257	FALSE
10	91632764	91633630	867	*	7.38	8.16	5.59	2.57	6.65e-16	1.08e-13	4	3	Promoter (<=1kb)	10	91628442	91633054	4613	2	ENSG00000119938	ENST00000238994	0	5507	PPP1R3C	protein phosphatase 1 regulatory subunit 3C	329.903	FALSE
12	53994821	53995927	1107	*	6.55	7.27	5.04	2.23	6.7e-16	1.09e-13	4	4	Promoter (<=1kb)	12	53994895	54002888	7994	1	ENSG00000180806	ENST00000504557	0	3225	HOXC9	homeobox C9	139.425	FALSE
1	41713766	41714194	429	*	5.86	6.7	3.56	3.15	6.7e-16	1.09e-13	4	0	Intron (ENST00000372583/ENSG00000127124, intron 8 of 8)	1	41506368	41701001	194634	2	ENSG00000127124	ENST00000247584	-12765	59269	HIVEP3	human immunodeficiency virus type I enhancer binding protein 3	242.35	TRUE
17	29389978	29390785	808	*	6.14	6.99	3.89	3.1	6.74e-16	1.09e-13	4	0	Promoter (<=1kb)	17	29390464	29475703	85240	1	ENSG00000160551	ENST00000583121	0	57551	TAOK1	TAO kinase 1	157.322	TRUE
4	38318743	38319245	503	*	5.85	6.69	3.62	3.07	6.86e-16	1.11e-13	4	0	Distal Intergenic	4	38286994	38287491	498	1	ENSG00000251642	ENST00000506010	31749				205.269	TRUE
4	61200054	61202571	2518	*	8.28	8.96	6.95	2.01	6.93e-16	1.12e-13	4	4	Promoter (<=1kb)	4	61201258	62078335	877078	1	ENSG00000150471	ENST00000512091	0	23284	ADGRL3	adhesion G protein-coupled receptor L3	197.776	FALSE
9	35603866	35605216	1351	*	7.49	8.27	5.69	2.58	6.97e-16	1.13e-13	4	0	Promoter (<=1kb)	9	35605305	35610032	4728	1	ENSG00000107140	ENST00000620767	-89	7016	TESK1	testis-specific kinase 1	228.488	FALSE
12	10420181	10420863	683	*	4.95	5.91	1.05	4.86	7.32e-16	1.18e-13	4	0	Promoter (<=1kb)	12	10412312	10420595	8284	2	ENSG00000205810	ENST00000396439	0	3823	KLRC3	killer cell lectin like receptor C3	88.0373	FALSE
13	112690333	112691530	1198	*	6.71	7.5	4.78	2.72	7.42e-16	1.2e-13	4	0	Promoter (<=1kb)	13	112690329	112887168	196840	1	ENSG00000068650	ENST00000375630	4	23250	ATP11A	ATPase phospholipid transporting 11A	151.101	FALSE
4	145180119	145181006	888	*	5.35	6.22	2.87	3.35	7.48e-16	1.21e-13	4	0	Promoter (<=1kb)	4	145137134	145180161	43028	2	ENSG00000164164	ENST00000447906	0	54726	OTUD4	OTU deubiquitinase 4	83.9448	FALSE
9	97038900	97039554	655	*	5.78	6.62	3.53	3.09	7.52e-16	1.21e-13	4	0	Promoter (<=1kb)	9	97032658	97039310	6653	2	ENSG00000136943	ENST00000259470	0	1515	CTSV	cathepsin V	150.168	TRUE
4	54233073	54234314	1242	*	7.49	8.18	6.15	2.03	7.59e-16	1.22e-13	4	2	Promoter (2-3kb)	4	54230322	54263773	33452	1	ENSG00000134853	ENST00000504461	2751	5156	PDGFRA	platelet derived growth factor receptor alpha	233.509	FALSE
8	136530203	136531167	965	*	7.14	7.82	5.82	2	7.69e-16	1.24e-13	4	3	Promoter (<=1kb)	8	136530798	136897601	366804	1	ENSG00000254101	ENST00000524346	0				234.168	FALSE
9	35664616	35665577	962	*	7.04	7.79	5.39	2.4	7.71e-16	1.24e-13	4	0	Promoter (<=1kb)	9	35658877	35665192	6316	2	ENSG00000137135	ENST00000475323	0	84904	ARHGEF39	Rho guanine nucleotide exchange factor 39	230.064	FALSE
8	65841693	65842895	1203	*	7.46	8.28	5.35	2.93	7.74e-16	1.24e-13	4	3	Promoter (<=1kb)	8	65717510	65841952	124443	2	ENSG00000205268	ENST00000401827	0	5150	PDE7A	phosphodiesterase 7A	258.382	FALSE
15	45586978	45587849	872	*	6.82	7.64	4.76	2.88	7.79e-16	1.25e-13	4	0	Promoter (<=1kb)	15	45587123	45609711	22589	1	ENSG00000104164	ENST00000220531	0	26258	BLOC1S6	biogenesis of lysosomal organelles complex 1 subunit 6	228.746	FALSE
11	133064032	133064934	903	*	6.65	7.45	4.7	2.75	7.92e-16	1.27e-13	4	0	Promoter (<=1kb)	11	133064697	133068129	3433	1	ENSG00000279711	ENST00000623990	0				193.636	FALSE
12	56127907	56129602	1696	*	7.09	7.81	5.6	2.21	8.06e-16	1.29e-13	4	1	Promoter (<=1kb)	12	56128056	56144671	16616	1	ENSG00000139641	ENST00000394048	0	23344	ESYT1	extended synaptotagmin 1	132.318	FALSE
4	55395415	55396740	1326	*	7.09	7.83	5.47	2.36	8.22e-16	1.32e-13	4	2	Promoter (<=1kb)	4	55395957	55425657	29701	1	ENSG00000134851	ENST00000506198	0	55858	TMEM165	transmembrane protein 165	171.602	FALSE
11	122984125	122985171	1047	*	7.01	7.78	5.29	2.49	8.24e-16	1.32e-13	4	1	Promoter (2-3kb)	11	122977570	122981720	4151	2	ENSG00000188909	ENST00000343035	-2405	390259	BSX	brain specific homeobox	209.926	FALSE
3	190513538	190514388	851	*	6.68	7.54	4.31	3.22	8.25e-16	1.32e-13	4	0	Promoter (<=1kb)	3	190514051	190651519	137469	1	ENSG00000196083	ENST00000072516	0	3556	IL1RAP	interleukin 1 receptor accessory protein	218.694	TRUE
20	24917738	24918599	862	*	6.6	7.32	5.1	2.22	8.36e-16	1.33e-13	4	1	Distal Intergenic	20	24931840	24932983	1144	1	ENSG00000274173	ENST00000620459	-13241				185.367	FALSE
17	62065493	62066262	770	*	6.8	7.58	4.97	2.61	8.41e-16	1.34e-13	4	0	Promoter (<=1kb)	17	61942605	62065282	122678	2	ENSG00000108510	ENST00000397786	-211	9969	MED13	mediator complex subunit 13	248.494	FALSE
21	32569251	32569993	743	*	7.25	8	5.62	2.38	8.66e-16	1.38e-13	4	3	Downstream (2-3kb)	21	32572238	32575881	3644	2	ENSG00000186842	ENST00000334165	5888				344.549	FALSE
12	104456378	104458693	2316	*	7.52	8.23	6.08	2.15	8.8e-16	1.4e-13	4	1	Promoter (<=1kb)	12	104456968	104602279	145312	1	ENSG00000171310	ENST00000547956	0	50515	CHST11	carbohydrate sulfotransferase 11	129.64	FALSE
16	24539064	24540537	1474	*	6.59	7.38	4.67	2.71	8.89e-16	1.41e-13	4	0	Promoter (<=1kb)	16	24539556	24555859	16304	1	ENSG00000122257	ENST00000568015	0	5930	RBBP6	RB binding protein 6, ubiquitin ligase	113.007	FALSE
18	3261426	3262821	1396	*	7.47	8.26	5.58	2.68	8.92e-16	1.42e-13	4	3	Promoter (<=1kb)	18	3261909	3278284	16376	1	ENSG00000118680	ENST00000237500	0	103910	MYL12B	myosin light chain 12B	219.595	FALSE
2	63587967	63589244	1278	*	7.65	8.4	5.96	2.45	9.31e-16	1.48e-13	4	0	Promoter (<=1kb)	2	63588609	63597657	9049	1	ENSG00000014641	ENST00000485781	0	4190	MDH1	malate dehydrogenase 1	264.315	FALSE
10	122374276	122374771	496	*	5.33	6.27	1.57	4.7	9.38e-16	1.49e-13	4	0	Promoter (<=1kb)	10	122374696	122416006	41311	1	ENSG00000107679	ENST00000494222	0	59338	PLEKHA1	pleckstrin homology domain containing A1	155.588	TRUE
17	28598679	28599642	964	*	6.78	7.58	4.84	2.74	9.6e-16	1.52e-13	4	0	Promoter (<=1kb)	17	28577574	28599279	21706	2	ENSG00000076382	ENST00000321765	0	10615	SPAG5	sperm associated antigen 5	198.486	FALSE
19	40420258	40421563	1306	*	7.05	7.76	5.58	2.18	9.61e-16	1.52e-13	4	1	Downstream (<1kb)	19	40421592	40426025	4434	2	ENSG00000197019	ENST00000357949	4462	29950	SERTAD1	SERTA domain containing 1	165.978	FALSE
10	43648187	43649381	1195	*	7.96	8.81	5.61	3.2	9.7e-16	1.54e-13	4	3	Promoter (<=1kb)	10	43643859	43648856	4998	2	ENSG00000169740	ENST00000374433	0	7580	ZNF32	zinc finger protein 32	375.583	TRUE
2	86440580	86441501	922	*	6.45	7.21	4.73	2.49	9.83e-16	1.55e-13	4	0	Promoter (<=1kb)	2	86440647	86451123	10477	1	ENSG00000115548	ENST00000452034	0	55818	KDM3A	lysine demethylase 3A	160.581	FALSE
8	37762138	37763303	1166	*	7.93	8.75	5.79	2.96	1e-15	1.58e-13	4	1	Promoter (<=1kb)	8	37762593	37779767	17175	1	ENSG00000147471	ENST00000328195	0	11212	PROSC	proline synthetase cotranscribed homolog (bacterial)	369.244	FALSE
5	151770353	151771637	1285	*	6.8	7.52	5.32	2.2	1e-15	1.58e-13	3	1	Promoter (<=1kb)	5	151771045	151791029	19985	1	ENSG00000145907	ENST00000523519	0	10146	G3BP1	G3BP stress granule assembly factor 1	142.838	FALSE
2	113198632	113199580	949	*	6.75	7.46	5.27	2.2	1.01e-15	1.59e-13	4	0	Promoter (<=1kb)	2	113198558	113202912	4355	1	ENSG00000125637	ENST00000464559	74	23550	PSD4	pleckstrin and Sec7 domain containing 4	185.531	FALSE
10	96129616	96130904	1289	*	8.08	8.87	6.25	2.62	1.01e-15	1.59e-13	4	3	Promoter (<=1kb)	10	96129715	96162742	33028	1	ENSG00000177853	ENST00000316045	0	9849	ZNF518A	zinc finger protein 518A	362.98	FALSE
13	72727246	72728283	1038	*	6.05	6.82	4.26	2.56	1.01e-15	1.59e-13	4	0	Promoter (<=1kb)	13	72727749	72756198	28450	1	ENSG00000136122	ENST00000390667	0	79866	BORA	bora, aurora kinase A activator	108.85	FALSE
12	57110340	57112627	2288	*	7.2	8	5.3	2.69	1.02e-15	1.6e-13	4	0	Promoter (<=1kb)	12	57095408	57111433	16026	2	ENSG00000166888	ENST00000300134	0	6778	STAT6	signal transducer and activator of transcription 6	111.888	FALSE
11	78416377	78417374	998	*	6.58	7.33	4.94	2.4	1.03e-15	1.62e-13	4	1	Promoter (<=1kb)	11	78280460	78417771	137312	2	ENSG00000033327	ENST00000534823	397	9846	GAB2	GRB2 associated binding protein 2	161.22	FALSE
1	183471062	183472354	1293	*	7.05	7.88	4.92	2.96	1.03e-15	1.62e-13	4	0	Promoter (<=1kb)	1	183472216	183529014	56799	1	ENSG00000116698	ENST00000440812	0	9887	SMG7	SMG7, nonsense mediated mRNA decay factor	182.187	FALSE
15	68277203	68278732	1530	*	8.36	9.14	6.53	2.61	1.03e-15	1.62e-13	4	3	Promoter (<=1kb)	15	68277803	68295865	18063	1	ENSG00000169018	ENST00000306917	0	10116	FEM1B	fem-1 homolog B	368.742	FALSE
1	159924306	159925739	1434	*	6.87	7.63	5.19	2.44	1.03e-15	1.62e-13	4	0	Promoter (<=1kb)	1	159918107	159925732	7626	2	ENSG00000158710	ENST00000368097	0	8407	TAGLN2	transgelin 2	138.137	FALSE
10	13161277	13161989	713	*	5.94	6.71	4.15	2.56	1.04e-15	1.62e-13	4	1	Promoter (<=1kb)	10	13161554	13211104	49551	1	ENSG00000065328	ENST00000378714	0	55388	MCM10	minichromosome maintenance 10 replication initiation factor	146.832	FALSE
12	53500853	53501784	932	*	7.18	7.99	5.13	2.87	1.04e-15	1.62e-13	4	1	Promoter (<=1kb)	12	53500921	53506431	5511	1	ENSG00000139546	ENST00000550147	0	6895	TARBP2	TARBP2, RISC loading complex RNA binding subunit	272.781	FALSE
4	189940051	189941487	1437	*	6.76	7.61	4.41	3.2	1.04e-15	1.62e-13	4	1	Promoter (<=1kb)	4	189940788	189963204	22417	1	ENSG00000109536	ENST00000226798	0	2483	FRG1	FSHD region gene 1	135.951	TRUE
6	70566705	70567388	684	*	6.29	7.02	4.72	2.3	1.04e-15	1.63e-13	4	0	Promoter (<=1kb)	6	70566917	70567659	743	1	ENSG00000154079	ENST00000468640	0	135154	SDHAF4	succinate dehydrogenase complex assembly factor 4	189.747	FALSE
7	30026618	30027088	471	*	5.45	6.39	1.75	4.64	1.05e-15	1.64e-13	3	0	Promoter (<=1kb)	7	30010587	30026684	16098	2	ENSG00000106080	ENST00000222803	0	55033	FKBP14	FK506 binding protein 14	178.058	FALSE
17	55750793	55751737	945	*	6.57	7.36	4.63	2.73	1.06e-15	1.65e-13	4	1	Promoter (<=1kb)	17	55750979	55777374	26396	1	ENSG00000141179	ENST00000268896	0	58488	PCTP	phosphatidylcholine transfer protein	173.84	FALSE
4	87422081	87423112	1032	*	7.07	7.86	5.17	2.69	1.06e-15	1.66e-13	4	1	Promoter (<=1kb)	4	87422582	87458345	35764	1	ENSG00000170502	ENST00000302174	0	53343	NUDT9	nudix hydrolase 9	225.121	FALSE
6	55368584	55369574	991	*	6.13	6.95	4.04	2.91	1.08e-15	1.68e-13	4	4	Intron (ENST00000340465/ENSG00000187871, intron 6 of 8)	6	55327469	55402493	75025	1	ENSG00000187871	ENST00000340465	41115	389400	GFRAL	GDNF family receptor alpha like	124.763	FALSE
4	78775498	78776029	532	*	5.04	5.98	1.43	4.55	1.08e-15	1.69e-13	4	0	Promoter (<=1kb)	4	78773654	78775973	2320	2	ENSG00000260278	ENST00000564925	0				118.645	TRUE
1	26692505	26693645	1141	*	7.06	7.84	5.25	2.59	1.1e-15	1.71e-13	4	0	Promoter (<=1kb)	1	26692132	26694131	2000	2	ENSG00000260063	ENST00000569378	486	101928728	LOC101928728	uncharacterized LOC101928728	200.812	FALSE
9	75890374	75891749	1376	*	6.86	7.58	5.38	2.2	1.1e-15	1.71e-13	4	0	Promoter (<=1kb)	9	75890644	76362339	471696	1	ENSG00000099139	ENST00000545128	0	5125	PCSK5	proprotein convertase subtilisin/kexin type 5	139.056	FALSE
3	111072014	111072772	759	*	6.31	7.1	4.37	2.73	1.14e-15	1.77e-13	4	0	Promoter (<=1kb)	3	111072020	111126297	54278	1	ENSG00000177707	ENST00000486596	0	25945	NECTIN3	nectin cell adhesion molecule 3	180.747	FALSE
16	3400526	3401752	1227	*	7.44	8.14	6	2.15	1.14e-15	1.77e-13	4	3	Promoter (<=1kb)	16	3401235	3405043	3809	1	ENSG00000103343	ENST00000575752	0	7727	ZNF174	zinc finger protein 174	229.9	FALSE
1	54199898	54200718	821	*	6.82	7.59	5.08	2.51	1.15e-15	1.78e-13	4	0	Promoter (<=1kb)	1	54200167	54218381	18215	1	ENSG00000116221	ENST00000336230	0	51253	MRPL37	mitochondrial ribosomal protein L37	234.679	FALSE
3	138915709	138916444	736	*	6.32	7.18	3.85	3.33	1.15e-15	1.78e-13	4	0	Distal Intergenic	3	138889255	138889957	703	2	ENSG00000242244	ENST00000463301	-25752				197.023	TRUE
2	135985029	135986087	1059	*	7.12	7.93	5.1	2.83	1.17e-15	1.82e-13	4	0	Promoter (<=1kb)	2	135906677	135985684	79008	2	ENSG00000115866	ENST00000264161	0	1615	DARS	aspartyl-tRNA synthetase	230.288	FALSE
15	35545724	35546508	785	*	5.65	6.5	3.35	3.15	1.18e-15	1.82e-13	4	0	Promoter (<=1kb)	15	35370882	35546168	175287	2	ENSG00000134146	ENST00000256538	0	89978	DPH6	diphthamine biosynthesis 6	115.299	TRUE
12	114405049	114405892	844	*	6.53	7.26	4.98	2.28	1.19e-15	1.85e-13	4	1	Promoter (<=1kb)	12	114355381	114406084	50704	2	ENSG00000089225	ENST00000405440	192	6910	TBX5	T-box 5	181.608	FALSE
1	1303919	1307725	3807	*	8.79	9.63	6.54	3.1	1.21e-15	1.88e-13	4	1	Promoter (<=1kb)	1	1292390	1305929	13540	2	ENSG00000131584	ENST00000492936	0	116983	ACAP3	ArfGAP with coiled-coil, ankyrin repeat and PH domains 3	208.131	TRUE
19	33373112	33373951	840	*	7.22	8.01	5.36	2.65	1.22e-15	1.88e-13	4	3	Promoter (<=1kb)	19	33373330	33382686	9357	1	ENSG00000153879	ENST00000284000	0	1054	CEBPG	CCAAT/enhancer binding protein gamma	306.882	FALSE
7	41955904	41956454	551	*	6.12	6.98	3.74	3.24	1.22e-15	1.89e-13	4	0	Distal Intergenic	7	41972440	41977922	5483	2	ENSG00000106571	ENST00000464291	21468	2737	GLI3	GLI family zinc finger 3	229.107	TRUE
9	88818541	88819018	478	*	4.75	5.72	-0.13	5.86	1.23e-15	1.9e-13	2	0	Distal Intergenic	9	88745836	88745905	70	2	ENSG00000265873	ENST00000581736	-72636	100423015	MIR4289	microRNA 4289	110.272	FALSE
16	15649833	15650990	1158	*	5.89	6.7	3.85	2.85	1.25e-15	1.92e-13	4	0	Promoter (<=1kb)	16	15650227	15726353	76127	1	ENSG00000072864	ENST00000396354	0	54820	NDE1	nudE neurodevelopment protein 1	89.7826	FALSE
19	42075547	42076340	794	*	6.08	6.92	3.86	3.06	1.25e-15	1.92e-13	4	0	Promoter (<=1kb)	19	42076166	42081405	5240	1	ENSG00000105732	ENST00000359044	0	64763	ZNF574	zinc finger protein 574	152.513	TRUE
15	97295471	97296490	1020	*	6.27	7.11	3.98	3.13	1.31e-15	2.01e-13	4	4	Promoter (<=1kb)	15	97295881	97415824	119944	1	ENSG00000259485	ENST00000560314	0				135.433	TRUE
5	74639733	74641712	1980	*	7.68	8.41	6.08	2.33	1.34e-15	2.07e-13	4	4	Promoter (<=1kb)	5	74640023	74721288	81266	1	ENSG00000049860	ENST00000511181	0	3074	HEXB	hexosaminidase subunit beta	171.79	FALSE
21	38985111	38985573	463	*	5.03	5.98	1.3	4.67	1.35e-15	2.07e-13	3	0	Distal Intergenic	21	38974429	38977774	3346	2	ENSG00000232837	ENST00000433952	-7337	101928435	LOC101928435	uncharacterized LOC101928435	136.326	FALSE
12	31073315	31074391	1077	*	6.47	7.31	4.18	3.13	1.35e-15	2.08e-13	4	1	Promoter (<=1kb)	12	31073845	31103943	30099	1	ENSG00000013573	ENST00000542838	0	1663	DDX11	DEAD/H-box helicase 11	147.338	TRUE
19	40425486	40426379	894	*	6.26	7.08	4.14	2.94	1.36e-15	2.08e-13	4	0	Promoter (<=1kb)	19	40421592	40426025	4434	2	ENSG00000197019	ENST00000357949	0	29950	SERTAD1	SERTA domain containing 1	151.34	FALSE
9	110034039	110034448	410	*	5.24	6.17	1.94	4.22	1.36e-15	2.08e-13	2	0	Intron (ENST00000374530/ENSG00000157654, intron 7 of 10)	9	110024881	110025358	478	2	ENSG00000228053	ENST00000418441	-8681				175.619	FALSE
16	27549803	27550537	735	*	4.98	5.91	1.56	4.35	1.37e-15	2.09e-13	4	0	Promoter (<=1kb)	16	27550133	27574295	24163	1	ENSG00000047578	ENST00000566023	0	23247	KIAA0556	KIAA0556	81.8088	FALSE
2	202375086	202375703	618	*	5.65	6.57	2.5	4.07	1.38e-15	2.11e-13	3	0	Promoter (<=1kb)	2	202374932	202375604	673	2	ENSG00000273456	ENST00000607928	0				153.737	FALSE
3	122974943	122975620	678	*	6.46	7.27	4.41	2.86	1.38e-15	2.11e-13	4	0	Promoter (<=1kb)	3	122948582	122975370	26789	2	ENSG00000082684	ENST00000449546	0	54437	SEMA5B	semaphorin 5B	227.645	FALSE
12	6851718	6852941	1224	*	7.08	7.89	5.06	2.84	1.4e-15	2.14e-13	4	0	Promoter (<=1kb)	12	6848809	6852066	3258	2	ENSG00000111665	ENST00000538862	0	83461	CDCA3	cell division cycle associated 3	193.796	FALSE
4	153152885	153154017	1133	*	7.05	7.76	5.55	2.22	1.41e-15	2.15e-13	4	2	Promoter (<=1kb)	4	153153118	153336362	183245	1	ENSG00000109654	ENST00000437508	0	23321	TRIM2	tripartite motif containing 2	191.321	FALSE
4	73258866	73259530	665	*	6.54	7.34	4.55	2.8	1.41e-15	2.15e-13	4	1	Promoter (<=1kb)	4	73259209	73317953	58745	1	ENSG00000250220	ENST00000502790	0				243.634	FALSE
6	73653620	73654499	880	*	6.04	6.9	3.64	3.26	1.42e-15	2.16e-13	4	0	Promoter (<=1kb)	6	73593379	73654155	60777	2	ENSG00000119899	ENST00000355773	0	26503	SLC17A5	solute carrier family 17 member 5	135.714	TRUE
7	52273606	52274670	1065	*	7.4	8.13	5.85	2.28	1.44e-15	2.19e-13	4	1	Distal Intergenic	7	52269437	52269569	133	2	ENSG00000253028	ENST00000517219	-4037				263.041	FALSE
4	56387136	56387710	575	*	7.05	7.81	5.33	2.48	1.44e-15	2.19e-13	4	0	Promoter (<=1kb)	4	56338287	56387508	49222	2	ENSG00000157426	ENST00000451613	0	132949	AASDH	aminoadipate-semialdehyde dehydrogenase	390.28	FALSE
6	122995807	122996850	1044	*	7.26	7.97	5.78	2.19	1.44e-15	2.2e-13	4	2	Promoter (<=1kb)	6	122995971	123072927	76957	1	ENSG00000146352	ENST00000275162	0	134829	CLVS2	clavesin 2	240.164	FALSE
1	145964237	145964911	675	*	5.39	6.33	1.84	4.48	1.46e-15	2.22e-13	4	0	Promoter (<=1kb)	1	145964702	145978848	14147	1	ENSG00000121851	ENST00000622508	0	84265	POLR3GL	RNA polymerase III subunit G like	119.183	TRUE
15	49045913	49046931	1019	*	6.95	7.76	4.99	2.76	1.46e-15	2.22e-13	4	3	Promoter (<=1kb)	15	48988638	49046563	57926	2	ENSG00000138593	ENST00000559471	0	9728	SECISBP2L	SECIS binding protein 2 like	212.725	FALSE
1	165375887	165377129	1243	*	6.99	7.71	5.47	2.23	1.46e-15	2.22e-13	4	0	Distal Intergenic	1	165201867	165356715	154849	2	ENSG00000162761	ENST00000342310	-19172	4009	LMX1A	LIM homeobox transcription factor 1 alpha	168.45	FALSE
20	63232501	63233030	530	*	6.86	7.65	4.93	2.72	1.48e-15	2.24e-13	4	0	Promoter (2-3kb)	20	63235883	63240495	4613	1	ENSG00000101197	ENST00000342412	-2853	79444	BIRC7	baculoviral IAP repeat containing 7	378.969	FALSE
2	176637357	176638381	1025	*	6.69	7.46	4.94	2.52	1.49e-15	2.26e-13	4	4	Promoter (<=1kb)	2	176629589	176637931	8343	2	ENSG00000163364	ENST00000295549	0				171.775	FALSE
20	49046193	49047183	991	*	7.36	8.15	5.51	2.64	1.5e-15	2.27e-13	4	0	Promoter (<=1kb)	20	49046246	49096960	50715	1	ENSG00000124207	ENST00000396192	0	1434	CSE1L	chromosome segregation 1 like	286.629	FALSE
X	53281152	53281819	668	*	5.97	6.8	3.85	2.95	1.5e-15	2.27e-13	4	0	Promoter (<=1kb)	23	53234110	53281614	47505	2	ENSG00000124313	ENST00000375365	0	23096	IQSEC2	IQ motif and Sec7 domain 2	166.812	FALSE
19	42387049	42387884	836	*	6.52	7.29	4.73	2.57	1.51e-15	2.29e-13	4	0	Promoter (2-3kb)	19	42387101	42390268	3168	2	ENSG00000105427	ENST00000597255	2384	84518	CNFN	cornifelin	187.199	FALSE
6	151451795	151452987	1193	*	7.01	7.73	5.52	2.21	1.56e-15	2.36e-13	4	1	Promoter (<=1kb)	6	151452258	151470097	17840	1	ENSG00000146476	ENST00000545879	0	79624	ARMT1	acidic residue methyltransferase 1	177.96	FALSE
6	150866063	150867019	957	*	5.88	6.7	3.82	2.88	1.56e-15	2.36e-13	4	0	Promoter (<=1kb)	6	150866333	151101885	235553	1	ENSG00000120254	ENST00000618312	0	25902	MTHFD1L	methylenetetrahydrofolate dehydrogenase (NADP+ dependent) 1-like	108.64	FALSE
17	57875143	57875692	550	*	6.38	7.16	4.56	2.6	1.57e-15	2.36e-13	4	0	Promoter (2-3kb)	17	57862963	57872670	9708	2	ENSG00000180891	ENST00000581898	-2473	404093	CUEDC1	CUE domain containing 1	260.023	FALSE
2	38601820	38603725	1906	*	7.51	8.26	5.87	2.39	1.6e-15	2.41e-13	4	1	Promoter (<=1kb)	2	38561978	38602966	40989	2	ENSG00000143889	ENST00000449105	0	92906	HNRNPLL	heterogeneous nuclear ribonucleoprotein L like	160.837	FALSE
22	39290582	39291619	1038	*	7.18	7.93	5.51	2.42	1.61e-15	2.42e-13	4	2	Promoter (1-2kb)	22	39292988	39295563	2576	1	ENSG00000224794	ENST00000434516	-1369				234.947	FALSE
11	127003073	127003749	677	*	6.33	7.16	4.19	2.97	1.61e-15	2.42e-13	4	0	Promoter (<=1kb)	11	126549284	127003460	454177	2	ENSG00000149571	ENST00000533026	0	84623	KIRREL3	kin of IRRE like 3 (Drosophila)	211.245	FALSE
19	35757898	35758427	530	*	4.84	5.81	0.44	5.37	1.61e-15	2.42e-13	2	0	Promoter (<=1kb)	19	35754568	35758079	3512	2	ENSG00000004776	ENST00000592984	0	126393	HSPB6	heat shock protein family B (small) member 6	105.854	FALSE
X	80405130	80406076	947	*	5.29	6.16	2.77	3.38	1.62e-15	2.43e-13	4	3	Intron (ENST00000538312/ENSG00000174016, intron 3 of 4)	23	80420466	80445311	24846	1	ENSG00000174016	ENST00000308293	-14390	169966	FAM46D	family with sequence similarity 46 member D	75.5083	FALSE
7	55086398	55086909	512	*	6.76	7.56	4.84	2.72	1.63e-15	2.44e-13	4	0	Intron (ENST00000455089/ENSG00000146648, intron 1 of 25)	7	55109723	55146724	37002	1	ENSG00000146648	ENST00000450046	-22814	1956	EGFR	epidermal growth factor receptor	368.567	FALSE
4	76305927	76307776	1850	*	8.27	9.01	6.66	2.35	1.66e-15	2.49e-13	4	3	Promoter (<=1kb)	4	76306026	76311599	5574	1	ENSG00000118804	ENST00000237642	0	8987	STBD1	starch binding domain 1	278.682	FALSE
8	143990651	143991241	591	*	5.93	6.73	3.93	2.8	1.68e-15	2.52e-13	4	0	Promoter (<=1kb)	8	143985550	143990933	5384	2	ENSG00000178685	ENST00000525879	0	84875	PARP10	poly(ADP-ribose) polymerase family member 10	179.616	FALSE
17	75288835	75289897	1063	*	7.28	8.01	5.74	2.27	1.71e-15	2.57e-13	4	3	Promoter (<=1kb)	17	75272981	75289449	16469	2	ENSG00000125454	ENST00000375261	0	60386	SLC25A19	solute carrier family 25 member 19	242.503	FALSE
11	20363467	20364369	903	*	6.44	7.19	4.78	2.41	1.73e-15	2.59e-13	4	1	Promoter (<=1kb)	11	20363685	20367625	3941	1	ENSG00000109854	ENST00000530266	0	10553	HTATIP2	HIV-1 Tat interactive protein 2	161.703	FALSE
11	16738280	16739023	744	*	6.52	7.28	4.83	2.45	1.73e-15	2.59e-13	4	3	Promoter (<=1kb)	11	16264449	16738643	474195	2	ENSG00000110693	ENST00000530378	0	55553	SOX6	SRY-box 6	208.894	FALSE
1	179026233	179026846	614	*	6.46	7.33	3.88	3.45	1.75e-15	2.62e-13	4	0	Promoter (<=1kb)	1	179025896	179076562	50667	1	ENSG00000116199	ENST00000263733	337	9917	FAM20B	FAM20B, glycosaminoglycan xylosylkinase	262.048	TRUE
12	76084062	76085365	1304	*	6.61	7.4	4.73	2.67	1.83e-15	2.73e-13	4	0	Promoter (<=1kb)	12	76036587	76085033	48447	2	ENSG00000187109	ENST00000618691	0	4673	NAP1L1	nucleosome assembly protein 1 like 1	129.522	FALSE
14	68815828	68816990	1163	*	8.56	9.32	6.86	2.46	1.86e-15	2.77e-13	4	4	Distal Intergenic	14	68789945	68796253	6309	2	ENSG00000185650	ENST00000557086	-19575	677	ZFP36L1	ZFP36 ring finger protein like 1	549.566	FALSE
6	28141449	28142345	897	*	7.08	7.81	5.5	2.31	1.87e-15	2.79e-13	4	1	Promoter (<=1kb)	6	28141910	28154111	12202	1	ENSG00000198315	ENST00000606198	0	7745	ZKSCAN8	zinc finger with KRAB and SCAN domains 8	250.18	FALSE
6	29976587	29977507	921	*	7.49	8.27	5.71	2.56	1.9e-15	2.84e-13	4	3	Promoter (<=1kb)	6	29977467	29977717	251	1	ENSG00000204625	ENST00000463275	0	10255	HCG9	HLA complex group 9 (non-protein coding)	335.165	FALSE
10	102117320	102118201	882	*	6.46	7.25	4.57	2.68	1.93e-15	2.87e-13	4	1	Promoter (2-3kb)	10	102110630	102120448	9819	2	ENSG00000198728	ENST00000490751	2247	8861	LDB1	LIM domain binding 1	172.583	FALSE
1	42924091	42924835	745	*	6.7	7.47	4.92	2.56	1.95e-15	2.9e-13	4	1	Downstream (<1kb)	1	42929020	42931125	2106	2	ENSG00000117394	ENST00000439722	6290	6513	SLC2A1	solute carrier family 2 member 1	237.979	FALSE
1	113389722	113391579	1858	*	7.38	8.18	5.44	2.73	2.03e-15	3.01e-13	4	2	Promoter (<=1kb)	1	113390749	113682434	291686	1	ENSG00000081026	ENST00000369617	0	260425	MAGI3	membrane associated guanylate kinase, WW and PDZ domain containing 3	156.092	FALSE
4	183097430	183099305	1876	*	6.83	7.64	4.8	2.84	2.05e-15	3.05e-13	4	1	Promoter (<=1kb)	4	183099293	183320777	221485	1	ENSG00000151718	ENST00000403733	0	80014	WWC2	WW and C2 domain containing 2	106.325	FALSE
7	129433793	129435305	1513	*	6.73	7.52	4.86	2.66	2.1e-15	3.11e-13	4	0	Promoter (<=1kb)	7	129434433	129488399	53967	1	ENSG00000128578	ENST00000249344	0	57464	STRIP2	striatin interacting protein 2	121.313	FALSE
7	6483910	6484495	586	*	6.03	6.92	3.26	3.66	2.1e-15	3.11e-13	4	0	Promoter (<=1kb)	7	6445953	6484190	38238	2	ENSG00000136240	ENST00000463747	0	11014	KDELR2	KDEL endoplasmic reticulum protein retention receptor 2	206.647	TRUE
5	78359859	78361217	1359	*	7.21	7.98	5.45	2.53	2.13e-15	3.15e-13	4	3	Promoter (<=1kb)	5	78360583	78479071	118489	1	ENSG00000085365	ENST00000621999	0	9522	SCAMP1	secretory carrier membrane protein 1	185.78	FALSE
3	170907940	170909429	1490	*	7.02	7.8	5.21	2.59	2.14e-15	3.17e-13	4	0	Promoter (<=1kb)	3	170888415	170908693	20279	2	ENSG00000163577	ENST00000295822	0	56648	EIF5A2	eukaryotic translation initiation factor 5A2	149.571	FALSE
3	138114444	138115970	1527	*	6.82	7.62	4.84	2.78	2.15e-15	3.18e-13	4	0	Promoter (<=1kb)	3	138061990	138115609	53620	2	ENSG00000158163	ENST00000327532	0	199221	DZIP1L	DAZ interacting zinc finger protein 1 like	128.828	FALSE
1	28369421	28370318	898	*	7	7.72	5.51	2.2	2.16e-15	3.19e-13	4	0	Promoter (<=1kb)	1	28369582	28459239	89658	1	ENSG00000204138	ENST00000633371	0	65979	PHACTR4	phosphatase and actin regulator 4	234.788	FALSE
22	30210364	30210995	632	*	7.04	7.86	4.96	2.9	2.17e-15	3.21e-13	4	1	Distal Intergenic	22	30184644	30207109	22466	2	ENSG00000225676	ENST00000432360	-3255				367.603	FALSE
7	37915900	37917280	1381	*	7.61	8.33	6.1	2.24	2.19e-15	3.24e-13	4	4	Promoter (<=1kb)	7	37905932	37916915	10984	2	ENSG00000106483	ENST00000436072	0	6424	SFRP4	secreted frizzled related protein 4	233.016	FALSE
1	155193148	155195097	1950	*	7.24	7.97	5.7	2.27	2.2e-15	3.24e-13	4	1	Promoter (<=1kb)	1	155195004	155200346	5343	1	ENSG00000231064	ENST00000447623	0	693235	MIR92B	microRNA 92b	128.58	FALSE
14	60248358	60249176	819	*	6.84	7.59	5.16	2.43	2.22e-15	3.27e-13	4	2	Promoter (<=1kb)	14	60240127	60248765	8639	2	ENSG00000254718	ENST00000529171	0	101927702	LOC101927702	uncharacterized LOC101927702	235.252	FALSE
17	5111434	5112754	1321	*	6.98	7.74	5.25	2.49	2.23e-15	3.28e-13	4	2	Promoter (<=1kb)	17	5105541	5111841	6301	2	ENSG00000167840	ENST00000575898	0	7775	ZNF232	zinc finger protein 232	161.834	FALSE
7	42493295	42493935	641	*	6.87	7.59	5.38	2.2	2.25e-15	3.31e-13	4	2	Distal Intergenic	7	42661726	42706447	44722	2	ENSG00000238284	ENST00000455947	212512	101928795	LINC01448	long intergenic non-protein coding RNA 1448	300.58	FALSE
12	42482694	42484504	1811	*	7.61	8.37	5.91	2.46	2.28e-15	3.35e-13	4	3	Promoter (<=1kb)	12	42458338	42483995	25658	2	ENSG00000139174	ENST00000455697	0	144165	PRICKLE1	prickle planar cell polarity protein 1	182.685	FALSE
17	5419156	5420455	1300	*	6.47	7.25	4.68	2.57	2.29e-15	3.37e-13	4	0	Promoter (<=1kb)	17	5386026	5420160	34135	2	ENSG00000108559	ENST00000573584	0	4927	NUP88	nucleoporin 88	117.091	FALSE
17	43171169	43171448	280	*	4.99	5.94	1.31	4.62	2.31e-15	3.39e-13	2	0	Promoter (<=1kb)	17	43171202	43209993	38792	1	ENSG00000188554	ENST00000542611	0	4077	NBR1	NBR1, autophagy cargo receptor	219.26	FALSE
1	2290418	2291193	776	*	5.93	6.81	3.36	3.45	2.33e-15	3.42e-13	4	0	Intron (ENST00000378536/ENSG00000157933, intron 1 of 6)	1	2303646	2304368	723	1	ENSG00000157933	ENST00000507179	-12453	6497	SKI	SKI proto-oncogene	144.595	TRUE
2	218400069	218400547	479	*	4.97	5.9	1.66	4.24	2.35e-15	3.44e-13	4	0	Promoter (<=1kb)	2	218400071	218403741	3671	1	ENSG00000144579	ENST00000497677	0	58190	CTDSP1	CTD small phosphatase 1	124.664	TRUE
7	93590908	93591839	932	*	5.74	6.6	3.35	3.24	2.36e-15	3.45e-13	4	4	Promoter (<=1kb)	7	93591573	93911075	319503	1	ENSG00000127928	ENST00000455502	0	2792	GNGT1	G protein subunit gamma transducin 1	104.084	TRUE
8	88327015	88328931	1917	*	8.42	9.16	6.84	2.32	2.37e-15	3.47e-13	4	4	Promoter (<=1kb)	8	88032009	88327488	295480	2	ENSG00000156103	ENST00000286614	0	4325	MMP16	matrix metallopeptidase 16	298.41	FALSE
12	55707254	55707769	516	*	5.56	6.44	2.94	3.49	2.46e-15	3.61e-13	4	0	Promoter (<=1kb)	12	55684568	55707701	23134	2	ENSG00000135424	ENST00000553804	0	3679	ITGA7	integrin subunit alpha 7	168.261	TRUE
2	60549258	60550440	1183	*	7.32	8.03	5.89	2.13	2.47e-15	3.62e-13	4	1	Promoter (<=1kb)	2	60451781	60550914	99134	2	ENSG00000119866	ENST00000489516	474	53335	BCL11A	B-cell CLL/lymphoma 11A	220.946	FALSE
11	65497262	65497995	734	*	5.4	6.32	2.26	4.06	2.55e-15	3.72e-13	4	0	Promoter (<=1kb)	11	65497762	65506469	8708	1	ENSG00000251562	ENST00000534336	0	378938	MALAT1	metastasis associated lung adenocarcinoma transcript 1 (non-protein coding)	108.846	TRUE
11	65652112	65653216	1105	*	6.46	7.21	4.8	2.41	2.58e-15	3.76e-13	4	0	Promoter (1-2kb)	11	65650282	65650918	637	1	ENSG00000213445	ENST00000528699	1830	6494	SIPA1	signal-induced proliferation-associated 1	133.987	FALSE
15	29268656	29270076	1421	*	6.32	7.2	3.69	3.51	2.61e-15	3.8e-13	4	0	Promoter (<=1kb)	15	29268149	29269829	1681	2	ENSG00000185115	ENST00000332303	0	56160	NSMCE3	NSE3 homolog, SMC5-SMC6 complex component	103.472	TRUE
1	59146654	59147346	693	*	6.44	7.29	4.04	3.26	2.66e-15	3.87e-13	4	0	Promoter (<=1kb)	1	59131936	59146875	14940	2	ENSG00000224609	ENST00000425914	0	729467	HSD52	uncharacterized LOC729467	225.827	TRUE
11	10930686	10931987	1302	*	6.42	7.18	4.72	2.46	2.69e-15	3.91e-13	4	1	Distal Intergenic	11	10884885	10899322	14438	2	ENSG00000250041	ENST00000503469	-31364				111.374	FALSE
4	55948500	55949264	765	*	6.55	7.43	3.88	3.55	2.7e-15	3.93e-13	4	0	Promoter (<=1kb)	4	55948871	55960925	12055	1	ENSG00000174799	ENST00000422247	0	9662	CEP135	centrosomal protein 135	225.419	TRUE
9	33166401	33167347	947	*	6.93	7.67	5.36	2.31	2.71e-15	3.93e-13	4	2	Promoter (<=1kb)	9	33166975	33179710	12736	1	ENSG00000233554	ENST00000426270	0	101929639	B4GALT1-AS1	B4GALT1 antisense RNA 1	215.055	FALSE
2	230411488	230412380	893	*	6.12	6.93	4.12	2.81	2.71e-15	3.94e-13	4	0	Promoter (<=1kb)	2	230410700	230412529	1830	2	ENSG00000279964	ENST00000623048	149				136.548	FALSE
3	44337888	44338977	1090	*	6.83	7.63	4.93	2.7	2.73e-15	3.96e-13	4	1	Promoter (<=1kb)	3	44338119	44359804	21686	1	ENSG00000179152	ENST00000383746	0	285343	TCAIM	T-cell activation inhibitor, mitochondrial	181.732	FALSE
11	18105654	18106274	621	*	6.09	6.9	4.13	2.77	2.75e-15	3.99e-13	4	0	Promoter (<=1kb)	11	18080292	18106091	25800	2	ENSG00000166788	ENST00000524803	0	113174	SAAL1	serum amyloid A like 1	192.316	FALSE
1	151327109	151327749	641	*	5.97	6.88	3.04	3.83	2.76e-15	3.99e-13	4	0	Promoter (<=1kb)	1	151291797	151327715	35919	2	ENSG00000143393	ENST00000368874	0	5298	PI4KB	phosphatidylinositol 4-kinase beta	183.75	TRUE
11	43358658	43359636	979	*	6.4	7.15	4.77	2.38	2.77e-15	4.01e-13	4	0	Promoter (<=1kb)	11	43358932	43446719	87788	1	ENSG00000052841	ENST00000299240	0	55761	TTC17	tetratricopeptide repeat domain 17	145.071	FALSE
7	134458353	134459443	1091	*	6.67	7.38	5.22	2.16	2.81e-15	4.07e-13	4	0	Promoter (<=1kb)	7	134442350	134459142	16793	2	ENSG00000085662	ENST00000285930	0	231	AKR1B1	aldo-keto reductase family 1 member B	152.678	FALSE
1	119647179	119648769	1591	*	7.37	8.05	6.03	2.02	2.85e-15	4.12e-13	4	2	Promoter (<=1kb)	1	119619422	119647773	28352	2	ENSG00000143067	ENST00000421812	0	90874	ZNF697	zinc finger protein 697	166.579	FALSE
16	66266670	66267618	949	*	7.09	7.82	5.58	2.23	2.88e-15	4.17e-13	4	3	Distal Intergenic	16	66301809	66301940	132	1	ENSG00000201999	ENST00000365129	-34191				238.116	FALSE
1	54715601	54716269	669	*	6.15	6.99	3.86	3.13	2.9e-15	4.19e-13	4	0	Promoter (<=1kb)	1	54715822	54742657	26836	1	ENSG00000243725	ENST00000371281	0	7268	TTC4	tetratricopeptide repeat domain 4	190.009	TRUE
17	63549682	63551053	1372	*	7.58	8.29	6.08	2.21	2.92e-15	4.21e-13	4	1	Promoter (<=1kb)	17	63550461	63594266	43806	1	ENSG00000136485	ENST00000614556	0	10238	DCAF7	DDB1 and CUL4 associated factor 7	228.131	FALSE
20	50242649	50243612	964	*	7.13	7.85	5.61	2.25	2.94e-15	4.24e-13	4	0	Distal Intergenic	20	50267486	50279795	12310	1	ENSG00000224397	ENST00000425497	-23874				239.336	FALSE
19	611192	611702	511	*	5.79	6.59	3.82	2.77	2.94e-15	4.24e-13	4	0	Intron (ENST00000251287/ENSG00000099822, intron 5 of 7)	19	617224	617997	774	2	ENSG00000099821	ENST00000592633	6295	5442	POLRMT	RNA polymerase mitochondrial	188.524	FALSE
5	61304460	61304891	432	*	4.99	5.94	1.05	4.89	3.08e-15	4.43e-13	3	0	Distal Intergenic	5	61332273	61546170	213898	1	ENSG00000130449	ENST00000252744	-27382	57688	ZSWIM6	zinc finger SWIM-type containing 6	142.113	FALSE
10	50622688	50625527	2840	*	8.23	9.03	6.25	2.79	3.16e-15	4.55e-13	4	1	Promoter (<=1kb)	10	50305586	50623977	318392	2	ENSG00000198964	ENST00000429490	0	259230	SGMS1	sphingomyelin synthase 1	184.07	FALSE
19	49085099	49086024	926	*	7.05	7.8	5.35	2.45	3.17e-15	4.56e-13	4	2	Promoter (<=1kb)	19	49085419	49108598	23180	1	ENSG00000104852	ENST00000601065	0	6625	SNRNP70	small nuclear ribonucleoprotein U1 subunit 70	240.671	FALSE
6	28923057	28924431	1375	*	6.76	7.45	5.37	2.08	3.21e-15	4.61e-13	4	0	Promoter (<=1kb)	6	28903002	28923913	20912	2	ENSG00000204713	ENST00000481474	0	5987	TRIM27	tripartite motif containing 27	127.166	FALSE
4	140755646	140757097	1452	*	6.82	7.59	5.05	2.54	3.24e-15	4.65e-13	4	2	Promoter (<=1kb)	4	140620765	140756120	135356	2	ENSG00000109436	ENST00000442267	0	23158	TBC1D9	TBC1 domain family member 9	132.694	FALSE
12	9283505	9284091	587	*	5.59	6.46	3.03	3.43	3.24e-15	4.65e-13	4	0	Promoter (2-3kb)	12	9286673	9286822	150	2	ENSG00000212440	ENST00000391138	2731				149.974	TRUE
19	34676999	34678108	1110	*	7.07	7.85	5.3	2.55	3.4e-15	4.88e-13	4	0	Promoter (<=1kb)	19	34677639	34683049	5411	1	ENSG00000089335	ENST00000512455	0	55900	ZNF302	zinc finger protein 302	207.856	FALSE
2	53767601	53768444	844	*	6.54	7.28	4.97	2.3	3.42e-15	4.9e-13	4	0	Promoter (<=1kb)	2	53670298	53768246	97949	2	ENSG00000115239	ENST00000482829	0	51130	ASB3	ankyrin repeat and SOCS box containing 3	184.143	FALSE
3	13849918	13851434	1517	*	7.45	8.14	6.12	2.02	3.46e-15	4.95e-13	4	1	Intron (ENST00000285018/ENSG00000154764, intron 1 of 3)	3	13863668	13875113	11446	2	ENSG00000154764	ENST00000489346	23679	7476	WNT7A	Wnt family member 7A	185.951	FALSE
18	3447957	3448808	852	*	7	7.75	5.37	2.38	3.59e-15	5.14e-13	4	3	Promoter (<=1kb)	18	3448499	3457839	9341	1	ENSG00000177426	ENST00000549780	0	7050	TGIF1	TGFB induced factor homeobox 1	252.664	FALSE
12	12890949	12891833	885	*	7.16	7.96	5.21	2.75	3.61e-15	5.17e-13	4	1	Promoter (<=1kb)	12	12891559	12909876	18318	1	ENSG00000013588	ENST00000537783	0	9052	GPRC5A	G protein-coupled receptor class C group 5 member A	281.356	FALSE
11	1862985	1864026	1042	*	6.43	7.14	4.94	2.2	3.7e-15	5.29e-13	4	3	Promoter (<=1kb)	11	1863246	1883428	20183	1	ENSG00000130592	ENST00000421485	0	4046	LSP1	lymphocyte-specific protein 1	135.359	FALSE
19	38975085	38975786	702	*	6.73	7.48	5.05	2.43	3.7e-15	5.29e-13	4	3	Promoter (<=1kb)	19	38942682	38975702	33021	2	ENSG00000269190	ENST00000596025	0	115290	FBXO17	F-box protein 17	254.312	FALSE
11	114399867	114401040	1174	*	7.69	8.49	5.75	2.74	3.85e-15	5.5e-13	4	3	Promoter (<=1kb)	11	114400030	114410607	10578	1	ENSG00000076053	ENST00000540163	0	10179	RBM7	RNA binding motif protein 7	306.25	FALSE
16	10579952	10581039	1088	*	7.01	7.77	5.27	2.5	3.86e-15	5.5e-13	4	1	Promoter (<=1kb)	16	10528422	10580698	52277	2	ENSG00000213853	ENST00000359543	0	2013	EMP2	epithelial membrane protein 2	200.62	FALSE
9	63858912	63860428	1517	*	7.26	8	5.71	2.29	3.86e-15	5.5e-13	4	4	Promoter (<=1kb)	9	63832127	63859641	27515	2	ENSG00000215548	ENST00000376334	0				168.754	FALSE
19	17079571	17080337	767	*	4.95	5.89	1.32	4.57	3.87e-15	5.52e-13	4	0	Intron (ENST00000595618/ENSG00000099331, intron 1 of 39)	19	17075786	17213284	137499	1	ENSG00000099331	ENST00000594824	3785	4650	MYO9B	myosin IXB	77.3163	FALSE
5	69369251	69370069	819	*	6.1	6.87	4.32	2.55	3.93e-15	5.59e-13	4	1	Promoter (<=1kb)	5	69350984	69369542	18559	2	ENSG00000085231	ENST00000380822	0	102157402	AK6	adenylate kinase 6	142.821	FALSE
11	118619031	118619505	475	*	4.95	5.91	0.66	5.25	3.94e-15	5.61e-13	3	0	Promoter (1-2kb)	11	118621363	118627593	6231	1	ENSG00000019144	ENST00000526374	-1858	23187	PHLDB1	pleckstrin homology like domain family B member 1	126.588	FALSE
11	67805519	67806644	1126	*	5.23	6.16	1.86	4.31	3.94e-15	5.61e-13	4	0	Promoter (<=1kb)	11	67796683	67805336	8654	2	ENSG00000160172	ENST00000525180	-183	645332	FAM86C2P	family with sequence similarity 86, member A pseudogene	63.5048	FALSE
1	211675150	211675788	639	*	6.67	7.42	5.03	2.39	3.99e-15	5.66e-13	4	3	Promoter (<=1kb)	1	211658657	211675630	16974	2	ENSG00000117650	ENST00000540251	0	4751	NEK2	NIMA related kinase 2	268.004	FALSE
5	141320340	141320916	577	*	5.62	6.5	2.92	3.58	4.06e-15	5.75e-13	4	0	Promoter (<=1kb)	5	141260225	141320645	60421	2	ENSG00000178913	ENST00000624699	0	6879	TAF7	TATA-box binding protein associated factor 7	156.863	TRUE
1	204493891	204494949	1059	*	6.79	7.49	5.38	2.11	4.07e-15	5.77e-13	4	3	Promoter (<=1kb)	1	204469410	204494724	25315	2	ENSG00000133056	ENST00000415899	0	5287	PIK3C2B	phosphatidylinositol-4-phosphate 3-kinase catalytic subunit type 2 beta	169.753	FALSE
17	19977416	19978394	979	*	6.28	7.06	4.46	2.61	4.16e-15	5.89e-13	4	1	Promoter (<=1kb)	17	19904302	19977837	73536	2	ENSG00000108599	ENST00000225737	0	11216	AKAP10	A-kinase anchoring protein 10	136.298	FALSE
3	98592874	98594012	1139	*	6.65	7.41	4.95	2.46	4.17e-15	5.91e-13	4	1	Promoter (<=1kb)	3	98579442	98593723	14282	2	ENSG00000080819	ENST00000264193	0	1371	CPOX	coproporphyrinogen oxidase	149.317	FALSE
6	44056758	44057481	724	*	6.56	7.29	4.99	2.3	4.22e-15	5.96e-13	4	1	Intron (ENST00000422059/ENSG00000237686, intron 4 of 4)	6	44073913	44077952	4040	1	ENSG00000231881	ENST00000455005	-16432				216.157	FALSE
11	125886948	125888304	1357	*	6.86	7.58	5.34	2.24	4.24e-15	5.99e-13	4	0	Promoter (<=1kb)	11	125887060	125900648	13589	1	ENSG00000198331	ENST00000425380	0	219844	HYLS1	HYLS1, centriolar and ciliogenesis associated	141.003	FALSE
2	200963088	200964106	1019	*	7.09	7.83	5.47	2.36	4.33e-15	6.11e-13	4	0	Promoter (<=1kb)	2	200908973	200963680	54708	2	ENSG00000115942	ENST00000234296	0	4999	ORC2	origin recognition complex subunit 2	223.301	FALSE
20	46688875	46689824	950	*	7	7.72	5.48	2.24	4.36e-15	6.15e-13	4	2	Promoter (<=1kb)	20	46684365	46689779	5415	2	ENSG00000172315	ENST00000372114	0	112858	TP53RK	TP53 regulating kinase	221.936	FALSE
8	93229635	93230282	648	*	6	6.79	4.13	2.66	4.45e-15	6.27e-13	4	0	Promoter (<=1kb)	8	93229659	93229916	258	1	ENSG00000268080	ENST00000598428	0				170.773	FALSE
19	17333611	17335206	1596	*	6.65	7.43	4.86	2.57	4.45e-15	6.27e-13	4	0	Promoter (<=1kb)	19	17323223	17334737	11515	2	ENSG00000074855	ENST00000597643	0	57719	ANO8	anoctamin 8	108.049	FALSE
11	96389361	96390485	1125	*	7.12	7.85	5.53	2.33	4.48e-15	6.3e-13	4	3	Promoter (<=1kb)	11	96383961	96389412	5452	2	ENSG00000149231	ENST00000538597	0	79780	CCDC82	coiled-coil domain containing 82	205.085	FALSE
17	80474755	80475748	994	*	6.75	7.5	5.08	2.42	4.53e-15	6.37e-13	4	0	Promoter (<=1kb)	17	80467148	80474698	7551	2	ENSG00000171246	ENST00000535681	-57	4884	NPTX1	neuronal pentraxin 1	182.112	FALSE
14	74881403	74882414	1012	*	7.09	7.8	5.65	2.15	4.56e-15	6.4e-13	4	2	Promoter (<=1kb)	14	74881891	74892947	11057	1	ENSG00000119689	ENST00000556460	0	1743	DLST	dihydrolipoamide S-succinyltransferase	220.218	FALSE
2	110100596	110102327	1732	*	8.16	8.99	5.94	3.05	4.62e-15	6.49e-13	4	2	Intron (ENST00000272462/ENSG00000144063, intron 3 of 3)	2	110085712	110115821	30110	2	ENSG00000144063	ENST00000424988	13494	7851	MALL	mal, T-cell differentiation protein like	293.57	TRUE
17	76103573	76104547	975	*	7.05	7.79	5.49	2.29	4.62e-15	6.49e-13	4	0	Promoter (<=1kb)	17	76081017	76103695	22679	2	ENSG00000182473	ENST00000332065	0	23265	EXOC7	exocyst complex component 7	226.996	FALSE
14	20681774	20683303	1530	*	7.27	8.09	5.18	2.91	4.66e-15	6.54e-13	4	0	Promoter (<=1kb)	14	20684100	20701215	17116	1	ENSG00000258818	ENST00000555835	-797	6038	RNASE4	ribonuclease A family member 4	178.091	FALSE
4	32716039	32717075	1037	*	6.52	7.23	5.05	2.17	4.72e-15	6.62e-13	4	1	Distal Intergenic	4	33010948	33011746	799	2	ENSG00000250076	ENST00000506459	294671				144.767	FALSE
1	84506000	84506993	994	*	6.34	7.16	4.25	2.91	4.76e-15	6.67e-13	4	0	Promoter (<=1kb)	1	84506291	84526888	20598	1	ENSG00000122432	ENST00000370638	0				143.876	FALSE
9	37465464	37466979	1516	*	8.15	8.87	6.64	2.23	4.78e-15	6.69e-13	4	3	Promoter (<=1kb)	9	37438114	37465399	27286	2	ENSG00000168795	ENST00000307750	-65	9925	ZBTB5	zinc finger and BTB domain containing 5	308.629	FALSE
19	2983380	2984310	931	*	6.4	7.13	4.87	2.26	4.79e-15	6.7e-13	4	3	Promoter (<=1kb)	19	2983906	2987187	3282	1	ENSG00000104953	ENST00000591953	0	79816	TLE6	transducin like enhancer of split 6	150.451	FALSE
19	34172555	34173139	585	*	5.93	6.71	4.07	2.64	4.81e-15	6.72e-13	4	0	Promoter (<=1kb)	19	34172566	34229515	56950	1	ENSG00000257103	ENST00000544216	0	26065	LSM14A	LSM14A, mRNA processing body assembly factor	178.96	FALSE
3	184017218	184018441	1224	*	7.44	8.19	5.82	2.37	4.82e-15	6.73e-13	4	2	Promoter (<=1kb)	3	183919934	184018015	98082	2	ENSG00000114770	ENST00000334444	0	10057	ABCC5	ATP binding cassette subfamily C member 5	238.591	FALSE
1	158180718	158181693	976	*	6.99	7.76	5.27	2.48	4.9e-15	6.83e-13	4	0	Promoter (<=1kb)	1	158179947	158184896	4950	1	ENSG00000158473	ENST00000368171	771	912	CD1D	CD1d molecule	222.097	FALSE
22	29603280	29604240	961	*	7.23	8	5.46	2.54	4.94e-15	6.89e-13	4	0	Promoter (<=1kb)	22	29603556	29698594	95039	1	ENSG00000186575	ENST00000413209	0	4771	NF2	neurofibromin 2	266.389	FALSE
18	6482398	6482987	590	*	7.02	7.77	5.35	2.42	4.94e-15	6.89e-13	4	2	Distal Intergenic	18	6493420	6495668	2249	1	ENSG00000266065	ENST00000582033	-10433				369.957	FALSE
X	2477984	2480070	2087	*	8.25	9.23	3.5	5.72	4.97e-15	6.93e-13	4	0	Intron (ENST00000334651/ENSG00000169084, intron 6 of 6)	23	2486982	2488971	1990	2	ENSG00000214717	ENST00000515319	8901	9189	ZBED1	zinc finger BED-type containing 1	287.73	TRUE
10	27099797	27100648	852	*	6.26	7.03	4.48	2.55	5.04e-15	7.01e-13	4	0	Promoter (<=1kb)	10	27004116	27100498	96383	2	ENSG00000107890	ENST00000436985	0	22852	ANKRD26	ankyrin repeat domain 26	153.391	FALSE
3	105366272	105367835	1564	*	7.24	7.97	5.71	2.26	5.05e-15	7.02e-13	4	1	Promoter (<=1kb)	3	105366909	105576900	209992	1	ENSG00000170017	ENST00000306107	0	214	ALCAM	activated leukocyte cell adhesion molecule	160.314	FALSE
16	81094843	81096708	1866	*	7.12	7.83	5.68	2.15	5.05e-15	7.02e-13	4	3	Promoter (<=1kb)	16	81081961	81096403	14443	2	ENSG00000140905	ENST00000315467	0	2653	GCSH	glycine cleavage system protein H	121.942	FALSE
1	24321310	24322729	1420	*	7.58	8.28	6.13	2.16	5.08e-15	7.06e-13	4	1	Promoter (<=1kb)	1	24307556	24321901	14346	2	ENSG00000232298	ENST00000437965	0				218.897	FALSE
17	3635307	3637155	1849	*	6.89	7.63	5.26	2.37	5.15e-15	7.14e-13	4	2	Promoter (<=1kb)	17	3636468	3661538	25071	1	ENSG00000040531	ENST00000046640	0	1497	CTNS	cystinosin, lysosomal cystine transporter	107.133	FALSE
15	50354274	50355776	1503	*	7.73	8.55	5.67	2.88	5.21e-15	7.22e-13	4	1	Promoter (<=1kb)	15	50275392	50355408	80017	2	ENSG00000104064	ENST00000380877	0	2553	GABPB1	GA binding protein transcription factor beta subunit 1	249.372	FALSE
11	59142437	59143435	999	*	7.11	7.85	5.51	2.34	5.21e-15	7.22e-13	4	1	Promoter (<=1kb)	11	59142748	59155039	12292	1	ENSG00000166801	ENST00000528737	0	63901	FAM111A	family with sequence similarity 111 member A	230.951	FALSE
15	75692568	75695077	2510	*	8.6	9.35	6.94	2.4	5.35e-15	7.4e-13	4	4	Exon (ENST00000308508/ENSG00000173546, exon 2 of 10)	15	75678548	75680752	2205	1	ENSG00000203392	ENST00000435356	14020				259.99	FALSE
12	125983176	125984439	1264	*	6.99	7.74	5.35	2.38	5.36e-15	7.42e-13	4	1	Promoter (<=1kb)	12	125958688	125983374	24687	2	ENSG00000249267	ENST00000545784	0	400084	LINC00939	long intergenic non-protein coding RNA 939	169.132	FALSE
12	49110280	49110998	719	*	6.56	7.36	4.64	2.72	5.36e-15	7.42e-13	4	0	Promoter (<=1kb)	12	49096551	49110898	14348	2	ENSG00000139636	ENST00000267102	0	55716	LMBR1L	limb development membrane protein 1 like	228.482	FALSE
7	138001398	138002311	914	*	6.4	7.18	4.55	2.63	5.4e-15	7.46e-13	4	0	Promoter (<=1kb)	7	137874979	138002057	127079	2	ENSG00000182158	ENST00000330387	0	64764	CREB3L2	cAMP responsive element binding protein 3 like 2	158.653	FALSE
8	108786992	108787731	740	*	6.19	7	4.16	2.84	5.43e-15	7.49e-13	4	1	Promoter (<=1kb)	8	108606850	108787594	180745	2	ENSG00000164841	ENST00000518838	0	157753	TMEM74	transmembrane protein 74	172.973	FALSE
4	70993190	70994294	1105	*	7.43	8.21	5.6	2.61	5.45e-15	7.52e-13	4	1	Promoter (<=1kb)	4	70993439	71030914	37476	1	ENSG00000156136	ENST00000286648	0	1633	DCK	deoxycytidine kinase	267.975	FALSE
17	68413347	68414185	839	*	5.98	6.84	3.64	3.2	5.46e-15	7.53e-13	4	4	Promoter (<=1kb)	17	68413623	68524949	111327	1	ENSG00000267009	ENST00000590353	0				136.547	TRUE
8	27614251	27615086	836	*	6.27	7.03	4.54	2.5	5.59e-15	7.7e-13	4	0	Promoter (<=1kb)	8	27596917	27615031	18115	2	ENSG00000120885	ENST00000316403	0	1191	CLU	clusterin	156.327	FALSE
2	136423513	136423998	486	*	5.75	6.57	3.65	2.92	5.61e-15	7.72e-13	4	0	Distal Intergenic	2	136390332	136390669	338	1	ENSG00000251976	ENST00000516167	33181				195.493	FALSE
2	38376268	38376840	573	*	5.99	6.78	4.1	2.68	5.89e-15	8.09e-13	4	0	Promoter (<=1kb)	2	38295908	38376594	80687	2	ENSG00000119787	ENST00000452935	0	64225	ATL2	atlastin GTPase 2	191.791	FALSE
15	66701362	66702570	1209	*	6.54	7.27	4.98	2.28	5.91e-15	8.11e-13	4	0	Promoter (<=1kb)	15	66702228	66782848	80621	1	ENSG00000137834	ENST00000288840	0	4091	SMAD6	SMAD family member 6	127.662	FALSE
1	235160952	235161584	633	*	5.6	6.45	3.32	3.13	6.04e-15	8.29e-13	3	0	Promoter (<=1kb)	1	235131183	235161457	30275	2	ENSG00000188739	ENST00000408888	0	23029	RBM34	RNA binding motif protein 34	138.115	FALSE
10	24383244	24383650	407	*	5.38	6.3	2.01	4.29	6.07e-15	8.32e-13	3	0	Intron (ENST00000376462/ENSG00000120549, intron 4 of 18)	10	24449433	24545268	95836	1	ENSG00000120549	ENST00000307544	-65783	56243	KIAA1217	KIAA1217	193.595	FALSE
12	100266537	100267199	663	*	4.81	5.76	0.88	4.88	6.13e-15	8.41e-13	4	0	Promoter (<=1kb)	12	100267140	100337404	70265	1	ENSG00000136021	ENST00000549687	0	55681	SCYL2	SCY1 like pseudokinase 2	81.7371	FALSE
12	113184878	113186137	1260	*	7.4	8.13	5.84	2.28	6.14e-15	8.41e-13	4	2	Promoter (<=1kb)	12	113157174	113185479	28306	2	ENSG00000123064	ENST00000306014	0	79039	DDX54	DEAD-box helicase 54	222.333	FALSE
6	159693372	159693970	599	*	6.38	7.21	4.24	2.97	6.19e-15	8.47e-13	4	0	Promoter (<=1kb)	6	159669057	159693328	24272	2	ENSG00000112096	ENST00000538183	-44	6648	SOD2	superoxide dismutase 2, mitochondrial	247.172	FALSE
2	210171371	210171994	624	*	6.13	6.99	3.67	3.32	6.28e-15	8.59e-13	4	0	Promoter (<=1kb)	2	210021423	210171383	149961	2	ENSG00000144445	ENST00000281772	0	151050	KANSL1L	KAT8 regulatory NSL complex subunit 1 like	203.711	TRUE
4	108303619	108304150	532	*	4.83	5.79	0.68	5.11	6.33e-15	8.65e-13	3	0	Distal Intergenic	4	108407843	108408578	736	2	ENSG00000239939	ENST00000476193	104428				104.004	FALSE
13	28718392	28719376	985	*	5.94	6.77	3.8	2.97	6.39e-15	8.72e-13	4	0	Promoter (<=1kb)	13	28700080	28718841	18762	2	ENSG00000139508	ENST00000266943	0	283537	SLC46A3	solute carrier family 46 member 3	110.799	FALSE
16	85514381	85515538	1158	*	7.55	8.26	6.1	2.17	6.45e-15	8.8e-13	4	1	Distal Intergenic	16	85489813	85490831	1019	1	ENSG00000278716	ENST00000620845	24568				264.728	FALSE
12	113422180	113422912	733	*	6.56	7.28	5.09	2.19	6.47e-15	8.83e-13	4	0	Promoter (<=1kb)	12	113422237	113438276	16040	1	ENSG00000139410	ENST00000403593	0	113675	SDSL	serine dehydratase like	212.029	FALSE
1	26169585	26170384	800	*	6.61	7.39	4.78	2.6	6.51e-15	8.87e-13	4	0	Promoter (<=1kb)	1	26169871	26172060	2190	1	ENSG00000142684	ENST00000374266	0	51042	ZNF593	zinc finger protein 593	209.663	FALSE
7	39413793	39414671	879	*	7.21	7.91	5.78	2.13	6.69e-15	9.11e-13	4	2	Intron (ENST00000403058/ENSG00000106536, intron 7 of 10)	7	39406618	39464710	58093	1	ENSG00000106536	ENST00000416452	7175	11281	POU6F2	POU class 6 homeobox 2	273.627	FALSE
20	50790544	50791169	626	*	7.03	7.75	5.51	2.25	6.85e-15	9.32e-13	4	0	Distal Intergenic	20	50794894	50877177	82284	1	ENSG00000124243	ENST00000358791	-3725	55653	BCAS4	breast carcinoma amplified sequence 4	343.881	FALSE
12	80936456	80937738	1283	*	6.72	7.47	5.06	2.41	6.86e-15	9.33e-13	4	1	Promoter (<=1kb)	12	80841689	80937704	96016	2	ENSG00000111052	ENST00000549417	0	8825	LIN7A	lin-7 homolog A, crumbs cell polarity complex component	138.187	FALSE
3	131331430	131332352	923	*	6.28	7.03	4.65	2.38	6.97e-15	9.47e-13	4	4	Promoter (<=1kb)	3	131327563	131330868	3306	2	ENSG00000250608	ENST00000511699	-562	339874	LOC339874	uncharacterized LOC339874	141.592	FALSE
2	240998084	240998677	594	*	5.97	6.8	3.72	3.08	7.16e-15	9.72e-13	4	0	Promoter (<=1kb)	2	240998838	241073986	75149	1	ENSG00000162804	ENST00000401884	-161	25992	SNED1	sushi, nidogen and EGF like domains 1	187.593	TRUE
13	52455664	52456139	476	*	5.5	6.38	2.91	3.47	7.16e-15	9.72e-13	4	0	Promoter (<=1kb)	13	52455972	52476349	20378	1	ENSG00000136108	ENST00000490903	0	26586	CKAP2	cytoskeleton associated protein 2	174.97	TRUE
13	41960653	41961538	886	*	5.9	6.69	3.97	2.73	7.24e-15	9.81e-13	4	0	Promoter (<=1kb)	13	41566837	41961084	394248	2	ENSG00000102763	ENST00000379310	0	23078	VWA8	von Willebrand factor A domain containing 8	116.535	FALSE
9	129333542	129334821	1280	*	7.38	8.13	5.74	2.39	7.27e-15	9.84e-13	4	3	Promoter (<=1kb)	9	129333906	129347399	13494	1	ENSG00000233901	ENST00000436710	0	100506119	LINC01503	long intergenic non-protein coding RNA 1503	218.859	FALSE
6	43369543	43370083	541	*	5.5	6.36	3.07	3.29	7.41e-15	1e-12	4	0	Promoter (<=1kb)	6	43311133	43369478	58346	2	ENSG00000171467	ENST00000605935	-65	24149	ZNF318	zinc finger protein 318	151.829	TRUE
7	120857503	120858327	825	*	6.13	6.89	4.42	2.46	7.53e-15	1.02e-12	4	1	Promoter (<=1kb)	7	120788374	120858323	69950	2	ENSG00000106025	ENST00000415871	0	23554	TSPAN12	tetraspanin 12	143.762	FALSE
7	157309542	157310110	569	*	5.71	6.52	3.67	2.85	7.58e-15	1.02e-12	3	0	Distal Intergenic	7	157335381	157382336	46956	1	ENSG00000105993	ENST00000441561	-25271	10049	DNAJB6	DnaJ heat shock protein family (Hsp40) member B6	161.288	FALSE
3	194333369	194334021	653	*	6.37	7.14	4.62	2.53	7.58e-15	1.02e-12	4	1	Distal Intergenic	3	194340772	194351318	10547	2	ENSG00000178772	ENST00000429275	17297	1370	CPN2	carboxypeptidase N subunit 2	215.994	FALSE
9	129495688	129496985	1298	*	6.46	7.2	4.83	2.37	7.71e-15	1.04e-12	4	0	Promoter (<=1kb)	9	129496009	129503597	7589	1	ENSG00000204054	ENST00000622120	0				113.277	FALSE
4	81471283	81472006	724	*	6.7	7.47	4.99	2.47	7.73e-15	1.04e-12	4	2	Promoter (<=1kb)	4	81427065	81471915	44851	2	ENSG00000138670	ENST00000264400	0	153020	RASGEF1B	RasGEF domain family member 1B	244.881	FALSE
10	13302057	13303059	1003	*	7.17	7.9	5.61	2.29	7.75e-15	1.04e-12	4	1	Promoter (<=1kb)	10	13277843	13302412	24570	2	ENSG00000107537	ENST00000396920	0	5264	PHYH	phytanoyl-CoA 2-hydroxylase	238.142	FALSE
13	102596351	102597233	883	*	5.29	6.13	3	3.13	7.76e-15	1.05e-12	4	0	Promoter (<=1kb)	13	102597003	102678461	81459	1	ENSG00000134900	ENST00000376065	0	7174	TPP2	tripeptidyl peptidase 2	79.3146	FALSE
7	43926008	43927063	1056	*	6.57	7.32	4.92	2.4	7.86e-15	1.06e-12	4	0	Promoter (<=1kb)	7	43926438	43952907	26470	1	ENSG00000078967	ENST00000450743	0	51619	UBE2D4	ubiquitin conjugating enzyme E2 D4 (putative)	151.313	FALSE
16	67277763	67278676	914	*	6.29	7.08	4.41	2.67	7.93e-15	1.07e-12	4	0	Promoter (<=1kb)	16	67277820	67280273	2454	1	ENSG00000196155	ENST00000562144	0	25894	PLEKHG4	pleckstrin homology and RhoGEF domain containing G4	148.029	FALSE
3	12483988	12485084	1097	*	7.31	8.11	5.37	2.74	7.93e-15	1.07e-12	4	1	Promoter (<=1kb)	3	12484432	12528924	44493	1	ENSG00000154743	ENST00000446004	0	80746	TSEN2	tRNA splicing endonuclease subunit 2	251.853	FALSE
9	71910247	71911720	1474	*	6.49	7.24	4.84	2.41	8.01e-15	1.08e-12	4	1	Promoter (<=1kb)	9	71862452	71910931	48480	2	ENSG00000107362	ENST00000377041	0	51104	ABHD17B	abhydrolase domain containing 17B	102.556	FALSE
13	113296644	113297298	655	*	6.55	7.34	4.66	2.68	8.03e-15	1.08e-12	4	0	Promoter (<=1kb)	13	113297241	113323672	26432	1	ENSG00000185896	ENST00000332556	0	3916	LAMP1	lysosomal associated membrane protein 1	247.354	FALSE
20	38033260	38034146	887	*	7.36	8.13	5.59	2.54	8.09e-15	1.09e-12	4	1	Promoter (<=1kb)	20	37983007	38033461	50455	2	ENSG00000101407	ENST00000373448	0	9675	TTI1	TELO2 interacting protein 1	315.828	FALSE
5	40835155	40836239	1085	*	6.95	7.67	5.46	2.21	8.24e-15	1.1e-12	4	0	Promoter (<=1kb)	5	40825262	40835335	10074	2	ENSG00000145592	ENST00000274242	0	6167	RPL37	ribosomal protein L37	187.703	FALSE
11	71448222	71449216	995	*	6.25	7.01	4.59	2.42	8.37e-15	1.12e-12	4	0	Promoter (<=1kb)	11	71434414	71448393	13980	2	ENSG00000172893	ENST00000407721	0	1717	DHCR7	7-dehydrocholesterol reductase	129.538	FALSE
2	124361462	124362388	927	*	5.81	6.63	3.72	2.91	8.5e-15	1.14e-12	4	4	Intron (ENST00000431078/ENSG00000155052, intron 3 of 23)	2	124221705	124242441	20737	1	ENSG00000155052	ENST00000470921	139757	129684	CNTNAP5	contactin associated protein like 5	106.844	FALSE
10	73997592	73998898	1307	*	6.99	7.72	5.42	2.3	8.6e-15	1.15e-12	4	2	Promoter (<=1kb)	10	73998114	74118048	119935	1	ENSG00000035403	ENST00000624354	0	7414	VCL	vinculin	161.315	FALSE
2	240586073	240586806	734	*	6.68	7.51	4.53	2.98	8.73e-15	1.17e-12	4	0	Promoter (<=1kb)	2	240586716	240599109	12394	1	ENSG00000142330	ENST00000391984	0	11132	CAPN10	calpain 10	248.336	FALSE
20	50730602	50732078	1477	*	7.16	7.9	5.56	2.34	8.92e-15	1.19e-12	4	1	Promoter (<=1kb)	20	50731544	50753741	22198	1	ENSG00000124171	ENST00000371610	0	84612	PARD6B	par-6 family cell polarity regulator beta	161.717	FALSE
4	70838801	70840005	1205	*	6.57	7.32	4.89	2.44	8.95e-15	1.19e-12	4	0	Promoter (<=1kb)	4	70815782	70839945	24164	2	ENSG00000132463	ENST00000254799	0	2926	GRSF1	G-rich RNA sequence binding factor 1	132.603	FALSE
7	50962847	50963316	470	*	5.79	6.68	3.05	3.63	9.16e-15	1.22e-12	4	0	Intron (ENST00000420449/ENSG00000228204, intron 1 of 3)	7	50935350	50935493	144	2	ENSG00000201133	ENST00000364263	-27354				218.164	TRUE
17	72715675	72716323	649	*	5.08	6.03	1.02	5.01	9.18e-15	1.22e-12	3	0	Promoter (1-2kb)	17	72714383	72714471	89	2	ENSG00000222545	ENST00000410613	-1204				100.685	FALSE
9	86353873	86355081	1209	*	6.71	7.45	5.11	2.34	9.27e-15	1.24e-12	4	1	Promoter (<=1kb)	9	86287733	86354410	66678	2	ENSG00000083223	ENST00000277141	0	79670	ZCCHC6	zinc finger CCHC-type containing 6	144.626	FALSE
3	192917935	192918395	461	*	4.64	5.6	0.18	5.42	9.29e-15	1.24e-12	4	0	Promoter (<=1kb)	3	192796815	192918161	121347	2	ENSG00000180611	ENST00000392452	0	151963	MB21D2	Mab-21 domain containing 2	105.212	TRUE
8	125659547	125659912	366	*	5.73	6.6	3.16	3.44	9.46e-15	1.26e-12	3	0	Distal Intergenic	8	125749055	125750241	1187	2	ENSG00000253470	ENST00000518339	90329	105375747	LOC105375747	uncharacterized LOC105375747	265.043	FALSE
12	132685815	132686811	997	*	6.54	7.27	5	2.27	9.55e-15	1.27e-12	4	4	Promoter (<=1kb)	12	132624690	132687328	62639	2	ENSG00000177084	ENST00000535270	517	5426	POLE	DNA polymerase epsilon, catalytic subunit	154.808	FALSE
6	82247228	82248110	883	*	6.01	6.78	4.22	2.57	9.63e-15	1.28e-12	4	0	Promoter (<=1kb)	6	82169983	82247754	77772	2	ENSG00000005700	ENST00000306270	0	25998	IBTK	inhibitor of Bruton tyrosine kinase	124.458	FALSE
12	121686904	121687410	507	*	6.02	6.8	4.18	2.62	9.79e-15	1.3e-12	4	0	Distal Intergenic	12	121651392	121672631	21240	2	ENSG00000139714	ENST00000542364	-14273	283385	MORN3	MORN repeat containing 3	219.784	FALSE
3	192409174	192410400	1227	*	6.25	7.02	4.52	2.5	9.85e-15	1.31e-12	4	0	Promoter (<=1kb)	3	192142509	192409049	266541	2	ENSG00000114279	ENST00000454309	-125	2257	FGF12	fibroblast growth factor 12	105.776	FALSE
6	41712542	41714253	1712	*	8.06	8.79	6.5	2.28	9.93e-15	1.32e-12	4	2	Intron (ENST00000230323/ENSG00000112561, intron 8 of 9)	6	41720396	41734032	13637	1	ENSG00000231102	ENST00000438967	-6143				258.553	FALSE
3	4977525	4979017	1493	*	7.4	8.14	5.79	2.35	9.99e-15	1.32e-12	4	2	Promoter (<=1kb)	3	4979116	4985323	6208	1	ENSG00000134107	ENST00000256495	-99	8553	BHLHE40	basic helix-loop-helix family member e40	188.94	FALSE
6	169751062	169752271	1210	*	7.17	7.93	5.46	2.48	1.01e-14	1.34e-12	4	1	Promoter (<=1kb)	6	169751622	169756735	5114	1	ENSG00000130023	ENST00000592367	0	55780	ERMARD	ER membrane associated RNA degradation	201.55	FALSE
16	19113458	19114144	687	*	5.8	6.6	3.89	2.71	1.01e-14	1.34e-12	4	0	Promoter (<=1kb)	16	19113932	19116455	2524	1	ENSG00000205730	ENST00000566735	0	162073	ITPRIPL2	inositol 1,4,5-trisphosphate receptor interacting protein like 2	141.202	FALSE
11	64778702	64779188	487	*	4.72	5.67	0.66	5.01	1.01e-14	1.34e-12	3	0	Promoter (<=1kb)	11	64764606	64778730	14125	2	ENSG00000168066	ENST00000377390	0	7536	SF1	splicing factor 1	104.547	FALSE
15	90265213	90266212	1000	*	6.94	7.69	5.24	2.45	1.01e-14	1.34e-12	4	0	Promoter (<=1kb)	15	90265659	90273231	7573	1	ENSG00000182768	ENST00000331497	0	51335	NGRN	neugrin, neurite outgrowth associated	206.5	FALSE
X	131578565	131579510	946	*	5.22	6.13	2.2	3.93	1.02e-14	1.35e-12	4	3	Promoter (<=1kb)	23	131273511	131578899	305389	2	ENSG00000147255	ENST00000370904	0	3547	IGSF1	immunoglobulin superfamily member 1	74.0326	FALSE
11	102451638	102453259	1622	*	6.86	7.55	5.47	2.08	1.02e-14	1.35e-12	4	0	Promoter (<=1kb)	11	102396332	102452839	56508	2	ENSG00000152558	ENST00000361236	0	114908	TMEM123	transmembrane protein 123	115.538	FALSE
12	119988485	119989129	645	*	5.06	5.97	2.05	3.92	1.05e-14	1.39e-12	4	0	Promoter (<=1kb)	12	119989869	120094494	104626	1	ENSG00000135127	ENST00000397558	-740	92558	BICDL1	BICD family like cargo adaptor 1	97.1828	FALSE
16	3022780	3024438	1659	*	7.15	7.91	5.44	2.47	1.07e-14	1.4e-12	4	2	Promoter (<=1kb)	16	3022620	3024246	1627	2	ENSG00000103145	ENST00000248089	0	54985	HCFC1R1	host cell factor C1 regulator 1	144.978	FALSE
17	48107278	48108042	765	*	6.21	7.03	4.11	2.91	1.07e-14	1.41e-12	4	0	Promoter (<=1kb)	17	48107549	48119008	11460	1	ENSG00000002919	ENST00000578861	0	29916	SNX11	sorting nexin 11	170.836	FALSE
1	108876596	108877577	982	*	6.28	7.07	4.4	2.67	1.08e-14	1.41e-12	4	0	Promoter (<=1kb)	1	108876981	108898724	21744	1	ENSG00000121957	ENST00000435987	0	29899	GPSM2	G-protein signaling modulator 2	136.827	FALSE
17	75904894	75905705	812	*	6.78	7.54	5.11	2.43	1.08e-14	1.42e-12	4	0	Promoter (<=1kb)	17	75898643	75905413	6771	2	ENSG00000204316	ENST00000309352	0	64978	MRPL38	mitochondrial ribosomal protein L38	229.198	FALSE
12	75329989	75330522	534	*	5.52	6.39	2.99	3.4	1.08e-14	1.42e-12	4	0	Promoter (<=1kb)	12	75275979	75330025	54047	2	ENSG00000180881	ENST00000409799	0	84698	CAPS2	calcyphosine 2	157.051	TRUE
15	94230971	94231875	905	*	6.17	6.94	4.4	2.54	1.09e-14	1.43e-12	4	0	Promoter (<=1kb)	15	94231538	94358606	127069	1	ENSG00000140563	ENST00000543482	0	55784	MCTP2	multiple C2 and transmembrane domain containing 2	135.675	FALSE
12	119876886	119877801	916	*	6.53	7.29	4.83	2.46	1.1e-14	1.44e-12	4	0	Promoter (<=1kb)	12	119685790	119877291	191502	2	ENSG00000122966	ENST00000392521	0	11113	CIT	citron rho-interacting serine/threonine kinase	170.849	FALSE
4	40055824	40056709	886	*	6.97	7.73	5.26	2.47	1.11e-14	1.45e-12	4	3	Promoter (<=1kb)	4	40056826	40158252	101427	1	ENSG00000078177	ENST00000261435	-117	55728	N4BP2	NEDD4 binding protein 2	239.623	FALSE
5	43556127	43557587	1461	*	6.78	7.53	5.14	2.39	1.11e-14	1.46e-12	4	1	Promoter (<=1kb)	5	43526267	43557079	30813	2	ENSG00000172239	ENST00000306846	0	10605	PAIP1	poly(A) binding protein interacting protein 1	126.504	FALSE
15	40038634	40039528	895	*	6.17	6.93	4.46	2.47	1.12e-14	1.46e-12	4	0	Promoter (<=1kb)	15	40035739	40039188	3450	2	ENSG00000140319	ENST00000267884	0	6727	SRP14	signal recognition particle 14	136.243	FALSE
19	39406820	39407345	526	*	6	6.84	3.68	3.16	1.16e-14	1.51e-12	4	1	Promoter (<=1kb)	19	39406857	39408179	1323	1	ENSG00000128016	ENST00000594045	0	7538	ZFP36	ZFP36 ring finger protein	217.801	TRUE
9	99821233	99822981	1749	*	8.03	8.76	6.49	2.27	1.16e-14	1.52e-12	4	3	Promoter (<=1kb)	9	99821855	99834059	12205	1	ENSG00000119508	ENST00000338488	0	8013	NR4A3	nuclear receptor subfamily 4 group A member 3	247.875	FALSE
18	79570550	79570989	440	*	5.92	6.78	3.53	3.25	1.17e-14	1.53e-12	3	0	Distal Intergenic	18	79576460	79579808	3349	1	ENSG00000267287	ENST00000586798	-5471				249.764	FALSE
2	233974472	233974855	384	*	4.62	5.59	-0.13	5.73	1.18e-14	1.54e-12	2	0	Intron (ENST00000324695/ENSG00000144481, intron 17 of 25)	2	233980122	233985795	5674	1	ENSG00000144481	ENST00000477103	-5267	79054	TRPM8	transient receptor potential cation channel subfamily M member 8	125.437	FALSE
22	24270742	24271658	917	*	7.58	8.29	6.12	2.18	1.18e-14	1.54e-12	4	3	Promoter (<=1kb)	22	24270817	24417739	146923	1	ENSG00000100014	ENST00000437398	0	23384	SPECC1L	sperm antigen with calponin homology and coiled-coil domains 1 like	341.326	FALSE
13	44141579	44142149	571	*	5.74	6.57	3.56	3.01	1.19e-14	1.55e-12	4	0	Promoter (<=1kb)	13	44142546	44148030	5485	1	ENSG00000227258	ENST00000444663	-397	101929212	SMIM2-AS1	SMIM2 antisense RNA 1	166.391	TRUE
1	212284659	212286661	2003	*	7.64	8.35	6.17	2.19	1.19e-14	1.55e-12	4	1	Promoter (<=1kb)	1	212285537	212361863	76327	1	ENSG00000066027	ENST00000261461	0	5525	PPP2R5A	protein phosphatase 2 regulatory subunit B'alpha	162.899	FALSE
7	69597116	69597966	851	*	6.38	7.13	4.77	2.36	1.2e-14	1.56e-12	4	1	Promoter (<=1kb)	7	69595958	69597448	1491	2	ENSG00000234215	ENST00000436600	0				164.594	FALSE
17	49707664	49708373	710	*	6.98	7.76	5.2	2.56	1.2e-14	1.56e-12	4	2	Promoter (<=1kb)	17	49700943	49708199	7257	2	ENSG00000121073	ENST00000240333	0	10237	SLC35B1	solute carrier family 35 member B1	305.305	FALSE
3	186782929	186783576	648	*	5.93	6.84	2.96	3.88	1.24e-14	1.61e-12	4	0	Promoter (<=1kb)	3	186783205	186784659	1455	1	ENSG00000156976	ENST00000441007	0	1974	EIF4A2	eukaryotic translation initiation factor 4A2	176.795	TRUE
16	89842573	89843248	676	*	6.85	7.62	5.06	2.56	1.25e-14	1.62e-12	4	0	Intron (ENST00000564878/ENSG00000204991, intron 1 of 2)	16	89849866	89870386	20521	1	ENSG00000204991	ENST00000569108	-6618	84501	SPIRE2	spire type actin nucleation factor 2	291.006	FALSE
15	62059832	62060990	1159	*	7.34	8.04	5.92	2.12	1.27e-14	1.65e-12	4	4	Promoter (<=1kb)	15	61852389	62060473	208085	2	ENSG00000129003	ENST00000249837	0	54832	VPS13C	vacuolar protein sorting 13 homolog C	227.09	FALSE
9	86947333	86948184	852	*	5.85	6.66	3.8	2.86	1.3e-14	1.69e-12	4	0	Promoter (<=1kb)	9	86944363	86947189	2827	2	ENSG00000180447	ENST00000298743	-144	2619	GAS1	growth arrest specific 1	118.692	FALSE
4	80072031	80073357	1327	*	7.45	8.17	5.93	2.24	1.31e-14	1.69e-12	4	1	Promoter (<=1kb)	4	79901149	80073086	171938	2	ENSG00000163297	ENST00000403729	0	118429	ANTXR2	anthrax toxin receptor 2	217.042	FALSE
6	166381825	166383718	1894	*	7.43	8.18	5.77	2.41	1.33e-14	1.72e-12	4	2	Promoter (<=1kb)	6	166364919	166382998	18080	2	ENSG00000060762	ENST00000360961	0	51660	MPC1	mitochondrial pyruvate carrier 1	153.125	FALSE
19	58183002	58183876	875	*	6.46	7.3	4.23	3.07	1.42e-14	1.84e-12	4	0	Promoter (<=1kb)	19	58183029	58213562	30534	1	ENSG00000171606	ENST00000424679	0	10782	ZNF274	zinc finger protein 274	180.099	TRUE
1	153566356	153567040	685	*	5.95	6.8	3.61	3.2	1.43e-14	1.85e-12	4	0	Promoter (<=1kb)	1	153561343	153566755	5413	2	ENSG00000196754	ENST00000368709	0	6273	S100A2	S100 calcium binding protein A2	162.672	TRUE
X	75522794	75523496	703	*	5.96	6.72	4.22	2.5	1.45e-14	1.87e-12	4	2	Promoter (<=1kb)	23	75368427	75523255	154829	2	ENSG00000102383	ENST00000373367	0	158866	ZDHHC15	zinc finger DHHC-type containing 15	149.957	FALSE
17	76353669	76354385	717	*	6.57	7.33	4.89	2.44	1.46e-14	1.88e-12	4	0	Promoter (<=1kb)	17	76309486	76354149	44664	2	ENSG00000161542	ENST00000446526	0	5635	PRPSAP1	phosphoribosyl pyrophosphate synthetase associated protein 1	224.404	FALSE
X	152830340	152831561	1222	*	6.1	6.86	4.41	2.45	1.47e-14	1.89e-12	4	0	Promoter (<=1kb)	23	152830967	152869363	38397	1	ENSG00000147383	ENST00000440023	0	50814	NSDHL	NAD(P) dependent steroid dehydrogenase-like	95.0593	FALSE
8	11465941	11467816	1876	*	7.87	8.6	6.33	2.26	1.48e-14	1.9e-12	4	1	Promoter (<=1kb)	8	11421463	11466767	45305	2	ENSG00000154319	ENST00000284486	0	83648	FAM167A	family with sequence similarity 167 member A	206.836	FALSE
12	9647673	9648686	1014	*	7.01	7.83	4.92	2.91	1.49e-14	1.92e-12	4	0	Promoter (<=1kb)	12	9647014	9648009	996	2	ENSG00000256442	ENST00000546259	0				224.402	FALSE
17	44541766	44542499	734	*	6.59	7.29	5.21	2.07	1.49e-14	1.92e-12	4	0	Distal Intergenic	17	44557459	44559570	2112	1	ENSG00000180340	ENST00000315323	-14960	2535	FZD2	frizzled class receptor 2	213.212	FALSE
9	35096035	35096787	753	*	7	7.74	5.41	2.33	1.49e-14	1.92e-12	4	2	Promoter (<=1kb)	9	35088688	35096220	7533	2	ENSG00000165282	ENST00000298004	0	84720	PIGO	phosphatidylinositol glycan anchor biosynthesis class O	283.908	FALSE
18	74147254	74148595	1342	*	6.83	7.63	4.95	2.68	1.53e-14	1.97e-12	4	0	Promoter (<=1kb)	18	74148511	74160530	12020	1	ENSG00000075336	ENST00000169551	0	29090	TIMM21	translocase of inner mitochondrial membrane 21	147.607	FALSE
1	54488839	54489882	1044	*	5.78	6.59	3.79	2.8	1.56e-14	2e-12	4	0	Distal Intergenic	1	54481504	54481566	63	2	ENSG00000281315	ENST00000627747	-7273				92.2757	FALSE
19	55599137	55600216	1080	*	5.31	6.26	1.32	4.94	1.56e-14	2e-12	2	0	Promoter (<=1kb)	19	55600022	55602503	2482	1	ENSG00000171443	ENST00000589521	0	147807	ZNF524	zinc finger protein 524	70.9617	FALSE
3	185253618	185254362	745	*	6.42	7.2	4.59	2.61	1.6e-14	2.06e-12	4	1	Promoter (<=1kb)	3	185190624	185254098	63475	2	ENSG00000113790	ENST00000231887	0	1962	EHHADH	enoyl-CoA hydratase and 3-hydroxyacyl CoA dehydrogenase	197.36	FALSE
5	169583646	169584212	567	*	5.97	6.77	3.96	2.82	1.61e-14	2.06e-12	4	0	Promoter (<=1kb)	5	169583738	169591153	7416	1	ENSG00000040275	ENST00000515224	0	54908	SPDL1	spindle apparatus coiled-coil protein 1	192.482	FALSE
17	48610180	48611441	1262	*	6.81	7.53	5.34	2.19	1.62e-14	2.08e-12	4	1	Promoter (<=1kb)	17	48607227	48611020	3794	2	ENSG00000260027	ENST00000239165	0	3217	HOXB7	homeobox B7	146.452	FALSE
1	108962944	108963810	867	*	7.4	8.1	5.96	2.14	1.64e-14	2.11e-12	4	1	Promoter (<=1kb)	1	108929508	108963457	33950	2	ENSG00000121940	ENST00000356970	0	23155	CLCC1	chloride channel CLIC like 1	316.464	FALSE
12	26239391	26239814	424	*	4.62	5.6	-0.13	5.73	1.66e-14	2.13e-12	2	0	Intron (ENST00000534829/ENSG00000123096, intron 1 of 3)	12	26230849	26271822	40974	2	ENSG00000255750	ENST00000537525	32008				114.394	FALSE
5	134465799	134467083	1285	*	6.92	7.71	5.06	2.64	1.67e-14	2.14e-12	4	0	Intron (ENST00000513329/ENSG00000250994, intron 1 of 1)	5	134429051	134460615	31565	2	ENSG00000250564	ENST00000512748	-5184	102546229	LOC102546229	uncharacterized LOC102546229	162.944	FALSE
18	76492683	76493240	558	*	6.18	6.97	4.34	2.63	1.69e-14	2.16e-12	4	0	Promoter (<=1kb)	18	76492564	76492889	326	1	ENSG00000265778	ENST00000613453	119	101927989	LOC101927989	uncharacterized LOC101927989	224.67	FALSE
3	47163048	47164994	1947	*	7.46	8.18	5.94	2.25	1.72e-14	2.2e-12	4	3	Promoter (<=1kb)	3	47016689	47163967	147279	2	ENSG00000181555	ENST00000409792	0	29072	SETD2	SET domain containing 2	148.956	FALSE
17	28717967	28718462	496	*	4.77	5.71	1.03	4.68	1.72e-14	2.2e-12	4	0	Promoter (<=1kb)	17	28714281	28718268	3988	2	ENSG00000109113	ENST00000453384	0	83871	RAB34	RAB34, member RAS oncogene family	105.536	TRUE
4	52037658	52038083	426	*	5.5	6.4	2.53	3.88	1.78e-14	2.27e-12	4	0	Promoter (<=1kb)	4	52028771	52038245	9475	2	ENSG00000163069	ENST00000506357	162	6443	SGCB	sarcoglycan beta	198.236	TRUE
17	56593626	56595103	1478	*	7	7.72	5.49	2.22	1.78e-14	2.27e-12	4	0	Promoter (<=1kb)	17	56593699	56595590	1892	1	ENSG00000183691	ENST00000332822	0	9241	NOG	noggin	142.652	FALSE
11	126990032	126990912	881	*	5.65	6.54	2.86	3.67	1.83e-14	2.33e-12	4	0	Promoter (1-2kb)	11	126988458	126988542	85	2	ENSG00000266215	ENST00000579623	-1490	100422918	MIR3167	microRNA 3167	105.623	TRUE
6	11093442	11094122	681	*	5.71	6.56	3.31	3.25	1.84e-14	2.35e-12	4	0	Promoter (<=1kb)	6	11094033	11138733	44701	1	ENSG00000224531	ENST00000416247	0	221710	SMIM13	small integral membrane protein 13	138.551	TRUE
12	121296862	121297439	578	*	5.4	6.28	2.76	3.52	1.9e-14	2.41e-12	4	0	Promoter (<=1kb)	12	121274265	121297336	23072	2	ENSG00000110931	ENST00000544485	0	10645	CAMKK2	calcium/calmodulin dependent protein kinase kinase 2	134.444	TRUE
1	32062587	32062990	404	*	5.76	6.58	3.64	2.94	1.9e-14	2.41e-12	4	0	Intron (ENST00000366152/ENSG00000203325, intron 2 of 2)	1	32072031	32102863	30833	1	ENSG00000121775	ENST00000487305	-9041	55116	TMEM39B	transmembrane protein 39B	236.808	FALSE
20	46363977	46364462	486	*	5.42	6.26	3.18	3.08	1.9e-14	2.42e-12	4	0	Promoter (<=1kb)	20	46345980	46364404	18425	2	ENSG00000080189	ENST00000543605	0	51006	SLC35C2	solute carrier family 35 member C2	157.693	TRUE
2	175167324	175168229	906	*	6.38	7.13	4.71	2.43	1.91e-14	2.43e-12	4	1	Promoter (<=1kb)	2	175072250	175168206	95957	2	ENSG00000115966	ENST00000264110	0	1386	ATF2	activating transcription factor 2	154.602	FALSE
3	129439654	129440774	1121	*	7.16	7.9	5.55	2.35	1.93e-14	2.45e-12	4	2	Promoter (<=1kb)	3	129430944	129440029	9086	2	ENSG00000129071	ENST00000429544	0	8930	MBD4	methyl-CpG binding domain 4, DNA glycosylase	213.074	FALSE
4	158170397	158171491	1095	*	7.17	7.85	5.83	2.02	1.99e-14	2.52e-12	4	3	Promoter (<=1kb)	4	158170752	158202877	32126	1	ENSG00000248429	ENST00000503611	0				210.703	FALSE
5	127228993	127230008	1016	*	7.12	7.84	5.61	2.22	1.99e-14	2.52e-12	4	4	Distal Intergenic	5	127179756	127179900	145	2	ENSG00000250956	ENST00000509908	-49093				225.518	FALSE
9	130835453	130836121	669	*	6.56	7.29	5.01	2.28	2.01e-14	2.54e-12	4	4	Promoter (<=1kb)	9	130835066	130887675	52610	1	ENSG00000097007	ENST00000318560	387	25	ABL1	ABL proto-oncogene 1, non-receptor tyrosine kinase	233.928	FALSE
3	127597819	127598831	1013	*	6.73	7.42	5.36	2.06	2.03e-14	2.56e-12	4	2	Promoter (<=1kb)	3	127598223	127622436	24214	1	ENSG00000073111	ENST00000265056	0	4171	MCM2	minichromosome maintenance complex component 2	169.057	FALSE
15	41416570	41417004	435	*	5.42	6.31	2.67	3.63	2.04e-14	2.58e-12	4	0	Promoter (<=1kb)	15	41417104	41483563	66460	1	ENSG00000137815	ENST00000389629	-100	23168	RTF1	RTF1 homolog, Paf1/RNA polymerase II complex component	182.394	TRUE
22	17171212	17172367	1156	*	6.05	6.84	4.17	2.67	2.05e-14	2.58e-12	3	0	Distal Intergenic	22	17137511	17165287	27777	2	ENSG00000069998	ENST00000155674	-5925	27440	CECR5	cat eye syndrome chromosome region, candidate 5	99.1031	FALSE
2	200889113	200889570	458	*	5.61	6.49	2.98	3.51	2.06e-14	2.6e-12	3	0	Promoter (<=1kb)	2	200889327	200895373	6047	1	ENSG00000196290	ENST00000426253	0	60491	NIF3L1	NGG1 interacting factor 3 like 1	196.254	FALSE
10	63464876	63466380	1505	*	8.18	8.93	6.5	2.43	2.07e-14	2.61e-12	4	4	Promoter (<=1kb)	10	63167221	63465881	298661	2	ENSG00000171988	ENST00000399262	0	221037	JMJD1C	jumonji domain containing 1C	324.087	FALSE
1	72283399	72284405	1007	*	6.1	6.93	3.92	3.01	2.08e-14	2.62e-12	3	0	Promoter (<=1kb)	1	71395940	72282734	886795	2	ENSG00000172260	ENST00000357731	-665	257194	NEGR1	neuronal growth regulator 1	121.09	FALSE
1	217695641	217696574	934	*	5.65	6.46	3.59	2.87	2.11e-14	2.66e-12	4	4	Intron (ENST00000470448/ENSG00000162814, intron 6 of 7)	1	217737844	217801768	63925	1	ENSG00000162814	ENST00000492747	-41270	128153	SPATA17	spermatogenesis associated 17	94.2555	FALSE
9	32384242	32385275	1034	*	7	7.71	5.54	2.17	2.11e-14	2.66e-12	4	3	Promoter (<=1kb)	9	32384603	32450832	66230	1	ENSG00000122729	ENST00000541043	0	48	ACO1	aconitase 1	202.498	FALSE
15	22785768	22786501	734	*	6.5	7.31	4.46	2.84	2.12e-14	2.67e-12	4	1	Promoter (<=1kb)	15	22785899	22824752	38854	1	ENSG00000170113	ENST00000561183	0	123606	NIPA1	non imprinted in Prader-Willi/Angelman syndrome 1	216.189	FALSE
11	93197348	93198351	1004	*	6.5	7.28	4.72	2.55	2.13e-14	2.68e-12	4	0	Promoter (<=1kb)	11	93144171	93197963	53793	2	ENSG00000180773	ENST00000326402	0	120103	SLC36A4	solute carrier family 36 member 4	154.798	FALSE
1	150234468	150235568	1101	*	6.76	7.44	5.42	2.02	2.25e-14	2.82e-12	4	2	Promoter (<=1kb)	1	150218555	150234678	16124	2	ENSG00000143401	ENST00000616917	0	81611	ANP32E	acidic nuclear phosphoprotein 32 family member E	157.716	FALSE
20	46709593	46710237	645	*	6.04	6.84	4.09	2.75	2.28e-14	2.86e-12	4	0	Promoter (<=1kb)	20	46709699	46710437	739	1	ENSG00000197496	ENST00000486000	0	81031	SLC2A10	solute carrier family 2 member 10	177.617	FALSE
5	120463929	120464656	728	*	5.69	6.51	3.57	2.94	2.32e-14	2.91e-12	4	0	Promoter (<=1kb)	5	120464278	120687332	223055	1	ENSG00000184838	ENST00000407149	0	51334	PRR16	proline rich 16	125.191	FALSE
11	62678745	62679406	662	*	6.54	7.29	4.88	2.41	2.32e-14	2.91e-12	4	0	Promoter (<=1kb)	11	62676498	62679055	2558	2	ENSG00000162191	ENST00000294119	0	51035	UBXN1	UBX domain protein 1	236.402	FALSE
19	39412079	39413404	1326	*	6.97	7.66	5.59	2.07	2.34e-14	2.94e-12	4	1	Promoter (<=1kb)	19	39412585	39428415	15831	1	ENSG00000090924	ENST00000425673	0	64857	PLEKHG2	pleckstrin homology and RhoGEF domain containing G2	152.527	FALSE
1	230104598	230105145	548	*	5.18	6.12	1.56	4.56	2.36e-14	2.95e-12	2	0	Intron (ENST00000494106/ENSG00000143641, intron 1 of 6)	1	230067259	230092033	24775	1	ENSG00000143641	ENST00000488903	37339	2590	GALNT2	polypeptide N-acetylgalactosaminyltransferase 2	126.918	FALSE
10	122980074	122980699	626	*	6.39	7.22	4.19	3.04	2.36e-14	2.96e-12	4	0	Promoter (<=1kb)	10	122980478	122990392	9915	1	ENSG00000179988	ENST00000406217	0	118672	PSTK	phosphoseryl-tRNA kinase	238.156	TRUE
1	108660599	108661743	1145	*	7.41	8.11	6.02	2.09	2.36e-14	2.96e-12	4	4	Promoter (<=1kb)	1	108648290	108661122	12833	2	ENSG00000162639	ENST00000402983	0	113802	HENMT1	HEN1 methyltransferase homolog 1	241.295	FALSE
19	24033427	24033988	562	*	5.06	5.98	1.87	4.1	2.37e-14	2.96e-12	4	0	Promoter (<=1kb)	19	24033445	24066909	33465	1	ENSG00000268362	ENST00000594934	0				112.311	TRUE
15	40160876	40161539	664	*	6.07	6.93	3.7	3.23	2.37e-14	2.96e-12	4	0	Promoter (<=1kb)	15	40161023	40176621	15599	1	ENSG00000156970	ENST00000560120	0	701	BUB1B	BUB1 mitotic checkpoint serine/threonine kinase B	183.641	TRUE
15	99100240	99101009	770	*	6.78	7.55	5.05	2.5	2.41e-14	3.01e-12	4	2	Promoter (2-3kb)	15	99098217	99135593	37377	1	ENSG00000182253	ENST00000560674	2023	23336	SYNM	synemin	243.38	FALSE
2	215311435	215312559	1125	*	6.51	7.32	4.49	2.82	2.41e-14	3.01e-12	4	0	Promoter (<=1kb)	2	215311817	215349763	37947	1	ENSG00000138363	ENST00000236959	0	471	ATIC	5-aminoimidazole-4-carboxamide ribonucleotide formyltransferase/IMP cyclohydrolase	142.032	FALSE
20	44326796	44327300	505	*	5.29	6.15	2.86	3.29	2.46e-14	3.07e-12	4	0	Distal Intergenic	20	44336986	44351235	14250	1	ENSG00000101074	ENST00000217043	-9686	140902	R3HDML	R3H domain containing like	140.619	TRUE
2	202912067	202912968	902	*	5.68	6.53	3.33	3.21	2.47e-14	3.08e-12	4	3	Promoter (<=1kb)	2	202912214	202987063	74850	1	ENSG00000138380	ENST00000402905	0	79800	CARF	calcium responsive transcription factor	102.452	TRUE
1	89417717	89418682	966	*	5.56	6.42	3.14	3.28	2.48e-14	3.09e-12	4	4	Intron (ENST00000513638/ENSG00000225492, intron 2 of 4)	1	89410319	89426243	15925	1	ENSG00000225492	ENST00000394662	7398	400759	GBP1P1	guanylate binding protein 1 pseudogene 1	88.6412	FALSE
20	18793996	18794362	367	*	5.23	6.16	1.75	4.41	2.54e-14	3.16e-12	4	0	Promoter (<=1kb)	20	18788547	18794335	5789	2	ENSG00000179935	ENST00000455340	0				194.84	TRUE
12	9869	10773	905	*	12.27	13.26	5.34	7.92	2.55e-14	3.17e-12	4	0	Promoter (1-2kb)	12	12310	13501	1192	1	ENSG00000256263	ENST00000535849	-1537				10839.5	TRUE
13	113490763	113491956	1194	*	6.48	7.22	4.86	2.36	2.58e-14	3.2e-12	4	0	Promoter (<=1kb)	13	113457047	113490952	33906	2	ENSG00000150401	ENST00000478244	0	55208	DCUN1D2	defective in cullin neddylation 1 domain containing 2	124.863	FALSE
1	153963133	153964439	1307	*	6.67	7.36	5.29	2.07	2.58e-14	3.21e-12	4	0	Promoter (<=1kb)	1	153959099	153963492	4394	2	ENSG00000143570	ENST00000621013	0	27173	SLC39A1	solute carrier family 39 member 1	125.691	FALSE
8	65644384	65645699	1316	*	6.35	7.06	4.91	2.15	2.61e-14	3.24e-12	4	0	Promoter (<=1kb)	8	65644734	65704747	60014	1	ENSG00000066855	ENST00000523170	0	9650	MTFR1	mitochondrial fission regulator 1	101.395	FALSE
1	215566993	215568151	1159	*	6.75	7.48	5.19	2.3	2.64e-14	3.28e-12	4	1	Promoter (<=1kb)	1	215567392	215621807	54416	1	ENSG00000136636	ENST00000259154	0	51133	KCTD3	potassium channel tetramerization domain containing 3	154.036	FALSE
3	61560579	61562501	1923	*	7.78	8.5	6.32	2.17	2.77e-14	3.43e-12	4	4	Promoter (<=1kb)	3	61561569	61771395	209827	1	ENSG00000144724	ENST00000495879	0	5793	PTPRG	protein tyrosine phosphatase, receptor type G	188.268	FALSE
4	70705122	70705986	865	*	6.48	7.21	4.92	2.29	2.8e-14	3.47e-12	4	3	Promoter (<=1kb)	4	70704801	70790082	85282	1	ENSG00000018189	ENST00000417478	321	22902	RUFY3	RUN and FYVE domain containing 3	171.163	FALSE
9	129626012	129626614	603	*	6.62	7.35	5.08	2.26	2.81e-14	3.48e-12	4	0	Promoter (<=1kb)	9	129626153	129636131	9979	1	ENSG00000148335	ENST00000611055	0	28989	NTMT1	N-terminal Xaa-Pro-Lys N-methyltransferase 1	270.553	FALSE
7	149028046	149028901	856	*	5.62	6.5	2.99	3.51	2.83e-14	3.51e-12	4	0	Promoter (<=1kb)	7	149003062	149028641	25580	2	ENSG00000155660	ENST00000286091	0	9601	PDIA4	protein disulfide isomerase family A member 4	105.736	TRUE
5	148230497	148231364	868	*	6.08	6.92	3.77	3.16	2.84e-14	3.51e-12	4	3	Distal Intergenic	5	148238570	148242594	4025	1	ENSG00000248109	ENST00000513133	-7206	105378220	LOC105378220	uncharacterized LOC105378220	139.511	TRUE
9	76459189	76459768	580	*	5.8	6.64	3.59	3.05	2.86e-14	3.53e-12	4	0	Promoter (<=1kb)	9	76459222	76502469	43248	1	ENSG00000187210	ENST00000480311	0	2650	GCNT1	glucosaminyl (N-acetyl) transferase 1, core 2	171.954	TRUE
2	55693584	55694056	473	*	6.1	6.93	3.92	3.01	2.88e-14	3.56e-12	4	0	Promoter (<=1kb)	2	55634265	55693910	59646	2	ENSG00000138035	ENST00000447944	0	87178	PNPT1	polyribonucleotide nucleotidyltransferase 1	257.796	TRUE
2	74120077	74120789	713	*	6.86	7.58	5.35	2.23	2.9e-14	3.58e-12	4	2	Promoter (<=1kb)	2	74120680	74123218	2539	1	ENSG00000257800	ENST00000551203	0				268.36	FALSE
9	95506187	95508292	2106	*	7.65	8.33	6.32	2.01	2.91e-14	3.59e-12	4	3	Promoter (<=1kb)	9	95442984	95507199	64216	2	ENSG00000185920	ENST00000418258	0	5727	PTCH1	patched 1	152.799	FALSE
5	25383671	25384623	953	*	5.94	6.71	4.19	2.53	2.91e-14	3.59e-12	4	4	Distal Intergenic	5	25349841	25350073	233	1	ENSG00000279671	ENST00000623006	33830				109.855	FALSE
19	43595635	43596829	1195	*	7.47	8.18	5.98	2.2	2.93e-14	3.61e-12	4	3	Promoter (<=1kb)	19	43596392	43600004	3613	1	ENSG00000124444	ENST00000391965	0	79177	ZNF576	zinc finger protein 576	242.693	FALSE
1	226939254	226940871	1618	*	7.54	8.25	6.08	2.17	2.95e-14	3.64e-12	4	1	Promoter (<=1kb)	1	226940286	226987544	47259	1	ENSG00000163050	ENST00000366778	0	56997	COQ8A	coenzyme Q8A	188.156	FALSE
16	67521232	67521732	501	*	5.41	6.32	2.4	3.91	2.96e-14	3.64e-12	2	0	Promoter (2-3kb)	16	67518418	67538471	20054	1	ENSG00000039523	ENST00000562116	2814	79567	FAM65A	family with sequence similarity 65 member A	159.467	FALSE
2	196639326	196640064	739	*	6.51	7.33	4.43	2.89	2.98e-14	3.67e-12	4	0	Promoter (<=1kb)	2	196639554	196732800	93247	1	ENSG00000144395	ENST00000431807	0	284992	CCDC150	coiled-coil domain containing 150	217.724	FALSE
2	39120863	39121427	565	*	5.47	6.3	3.29	3.01	3.02e-14	3.71e-12	4	0	Promoter (<=1kb)	2	38981396	39121051	139656	2	ENSG00000115904	ENST00000426016	0	6654	SOS1	SOS Ras/Rac guanine nucleotide exchange factor 1	139.457	TRUE
21	29073089	29074076	988	*	7.2	7.89	5.84	2.05	3.08e-14	3.78e-12	4	1	Promoter (<=1kb)	21	29056322	29073797	17476	2	ENSG00000156261	ENST00000540844	0	10694	CCT8	chaperonin containing TCP1 subunit 8	240.088	FALSE
3	149656551	149659101	2551	*	8.18	8.94	6.42	2.52	3.1e-14	3.81e-12	4	2	Promoter (<=1kb)	3	149520245	149658101	137857	2	ENSG00000018408	ENST00000360632	0	25937	WWTR1	WW domain containing transcription regulator 1	192.53	FALSE
16	66880148	66881232	1085	*	6.72	7.43	5.24	2.19	3.1e-14	3.81e-12	4	0	Promoter (<=1kb)	16	66880361	66891096	10736	1	ENSG00000172840	ENST00000311765	0	57546	PDP2	pyruvate dehyrogenase phosphatase catalytic subunit 2	158.936	FALSE
13	113002140	113002725	586	*	6.21	6.96	4.58	2.38	3.12e-14	3.83e-12	4	0	Promoter (<=1kb)	13	113001893	113027068	25176	1	ENSG00000126217	ENST00000397024	247	23263	MCF2L	MCF.2 cell line derived transforming sequence like	212.457	FALSE
16	75244983	75245945	963	*	7.5	8.28	5.7	2.58	3.14e-14	3.85e-12	4	2	Promoter (2-3kb)	16	75235668	75242702	7035	2	ENSG00000050820	ENST00000569340	-2281	9564	BCAR1	BCAR1, Cas family scaffolding protein	322.777	FALSE
8	99012727	99013685	959	*	7.49	8.27	5.66	2.61	3.14e-14	3.85e-12	4	2	Promoter (<=1kb)	8	99013266	99209787	196522	1	ENSG00000132549	ENST00000355155	0	157680	VPS13B	vacuolar protein sorting 13 homolog B	321.884	FALSE
18	3013269	3013671	403	*	5.48	6.41	2.1	4.31	3.14e-14	3.85e-12	4	0	Promoter (<=1kb)	18	2940605	3013315	72711	2	ENSG00000101577	ENST00000584294	0	9663	LPIN2	lipin 2	211.007	TRUE
20	46215671	46216580	910	*	7.64	8.32	6.3	2.03	3.15e-14	3.85e-12	4	3	Intron (ENST00000372262/ENSG00000149654, intron 7 of 10)	20	46209821	46220849	11029	2	ENSG00000149654	ENST00000474438	4269	64405	CDH22	cadherin 22	351.179	FALSE
14	39103195	39103747	553	*	5.88	6.75	3.35	3.4	3.16e-14	3.86e-12	4	0	Promoter (<=1kb)	14	39031920	39103528	71609	2	ENSG00000100934	ENST00000307712	0	10484	SEC23A	Sec23 homolog A, coat complex II component	194.638	TRUE
X	72181161	72181670	510	*	5	5.91	2.02	3.89	3.22e-14	3.93e-12	4	0	Promoter (<=1kb)	23	72181353	72197101	15749	1	ENSG00000102309	ENST00000373662	0	5303	PIN4	peptidylprolyl cis/trans isomerase, NIMA-interacting 4	117.901	TRUE
19	49928811	49930032	1222	*	7.01	7.83	4.96	2.86	3.25e-14	3.97e-12	4	2	Promoter (<=1kb)	19	49889654	49929416	39763	2	ENSG00000104951	ENST00000601717	0	259307	IL4I1	interleukin 4 induced 1	186.206	FALSE
1	23019155	23020284	1130	*	6.62	7.4	4.77	2.64	3.26e-14	3.97e-12	4	2	Promoter (<=1kb)	1	23019448	23083689	64242	1	ENSG00000004487	ENST00000356634	0	23028	KDM1A	lysine demethylase 1A	149.466	FALSE
9	97633009	97634207	1199	*	6.82	7.64	4.73	2.91	3.28e-14	4e-12	4	0	Promoter (<=1kb)	9	97600083	97633575	33493	2	ENSG00000136925	ENST00000341170	0	158427	TSTD2	thiosulfate sulfurtransferase like domain containing 2	166.36	FALSE
9	104747427	104748656	1230	*	6.76	7.53	5.01	2.53	3.33e-14	4.06e-12	4	1	Promoter (<=1kb)	9	104747688	104760122	12435	1	ENSG00000136783	ENST00000374767	0	25934	NIPSNAP3A	nipsnap homolog 3A	150.263	FALSE
5	73311260	73312156	897	*	6.25	7.04	4.37	2.67	3.43e-14	4.17e-12	4	0	Distal Intergenic	5	73291936	73294922	2987	1	ENSG00000249743	ENST00000513280	19324				146.71	FALSE
22	45268703	45269227	525	*	5.96	6.74	4.11	2.63	3.49e-14	4.24e-12	4	0	Distal Intergenic	22	45262273	45263585	1313	2	ENSG00000273287	ENST00000609206	-5118				203.602	FALSE
15	72230574	72231970	1397	*	7.18	7.93	5.55	2.37	3.49e-14	4.25e-12	4	2	Promoter (<=1kb)	15	72199029	72231386	32358	2	ENSG00000067225	ENST00000319622	0	5315	PKM	pyruvate kinase, muscle	174.571	FALSE
15	74314739	74315382	644	*	6.04	6.87	3.82	3.06	3.54e-14	4.3e-12	4	0	Intron (ENST00000398814/ENSG00000140481, intron 11 of 18)	15	74318541	74335013	16473	1	ENSG00000140481	ENST00000560565	-3159	80125	CCDC33	coiled-coil domain containing 33	181.631	TRUE
14	68939957	68940216	260	*	4.99	5.95	0.86	5.09	3.55e-14	4.31e-12	2	0	Intron (ENST00000193403/ENSG00000072110, intron 20 of 20)	14	68936602	68936864	263	1	ENSG00000258531	ENST00000553684	3355				237.769	FALSE
12	81758392	81759043	652	*	5.66	6.49	3.51	2.97	3.57e-14	4.33e-12	4	0	Promoter (<=1kb)	12	81258267	81758693	500427	2	ENSG00000139220	ENST00000550584	0	8499	PPFIA2	PTPRF interacting protein alpha 2	137.86	FALSE
17	44221001	44221776	776	*	6.34	7.13	4.49	2.63	3.69e-14	4.47e-12	4	1	Promoter (<=1kb)	17	44205033	44221626	16594	2	ENSG00000108312	ENST00000302904	0	7343	UBTF	upstream binding transcription factor, RNA polymerase I	180.502	FALSE
11	74170684	74171691	1008	*	6.57	7.27	5.15	2.12	3.7e-14	4.47e-12	4	0	Promoter (<=1kb)	11	74012714	74171019	158306	2	ENSG00000168014	ENST00000334126	0	26005	C2CD3	C2 calcium dependent domain containing 3	153.118	FALSE
6	57089729	57090660	932	*	6.43	7.29	4.08	3.21	3.71e-14	4.49e-12	4	4	Promoter (<=1kb)	6	57090010	57133176	43167	1	ENSG00000112200	ENST00000510483	0	26036	ZNF451	zinc finger protein 451	167.916	TRUE
9	37422249	37423114	866	*	7.08	7.77	5.7	2.07	3.72e-14	4.49e-12	4	2	Promoter (<=1kb)	9	37422666	37429158	6493	1	ENSG00000137106	ENST00000493368	0	9380	GRHPR	glyoxylate and hydroxypyruvate reductase	252.049	FALSE
10	119596596	119597564	969	*	6.2	6.99	4.25	2.75	3.72e-14	4.5e-12	4	0	Promoter (<=1kb)	10	119575399	119596964	21566	2	ENSG00000151923	ENST00000489822	0	7073	TIAL1	TIA1 cytotoxic granule associated RNA binding protein like 1	131.182	FALSE
11	65095570	65096476	907	*	6.7	7.43	5.15	2.28	3.73e-14	4.51e-12	4	1	Promoter (<=1kb)	11	65096115	65108319	12205	1	ENSG00000149823	ENST00000530773	0	738	VPS51	VPS51, GARP complex subunit	190.128	FALSE
19	38315787	38316432	646	*	4.99	5.88	2.26	3.61	3.8e-14	4.58e-12	4	0	Promoter (<=1kb)	19	38305104	38315914	10811	2	ENSG00000167645	ENST00000592694	0	90522	YIF1B	Yip1 interacting factor homolog B, membrane trafficking protein	91.1641	FALSE
12	110467922	110469675	1754	*	7.02	7.71	5.61	2.1	3.83e-14	4.62e-12	4	1	Promoter (<=1kb)	12	110452484	110468266	15783	2	ENSG00000111231	ENST00000228827	0	51184	GPN3	GPN-loop GTPase 3	119.375	FALSE
20	50321019	50321718	700	*	7	7.75	5.37	2.38	3.95e-14	4.76e-12	4	0	Promoter (<=1kb)	20	50310711	50321342	10632	2	ENSG00000233077	ENST00000441214	0	101927586	LINC01271	long intergenic non-protein coding RNA 1271	307.528	FALSE
16	3938790	3939539	750	*	6.84	7.55	5.37	2.19	3.95e-14	4.76e-12	4	1	Intron (ENST00000571302/ENSG00000262888, intron 1 of 2)	16	3931217	3946305	15089	2	ENSG00000262888	ENST00000571302	6766				249.871	FALSE
4	140426742	140428031	1290	*	6.81	7.55	5.25	2.3	4.02e-14	4.84e-12	4	1	Promoter (<=1kb)	4	140388455	140427661	39207	2	ENSG00000153132	ENST00000414773	0	1047	CLGN	calmegin	145.274	FALSE
4	83535545	83537017	1473	*	7.72	8.41	6.34	2.07	4.07e-14	4.9e-12	4	1	Promoter (<=1kb)	4	83535914	83544613	8700	1	ENSG00000138678	ENST00000514309	0	84803	GPAT3	glycerol-3-phosphate acyltransferase 3	230.919	FALSE
7	100874617	100875207	591	*	6.09	6.92	3.98	2.94	4.14e-14	4.97e-12	4	0	Promoter (<=1kb)	7	100875111	100875936	826	1	ENSG00000087087	ENST00000620394	0	51593	SRRT	serrate, RNA effector molecule	204.899	FALSE
18	12990910	12991843	934	*	7.24	8.05	5.26	2.79	4.14e-14	4.97e-12	4	1	Promoter (<=1kb)	18	12991362	13059314	67953	1	ENSG00000101639	ENST00000589596	0	55125	CEP192	centrosomal protein 192	283.756	FALSE
15	38453928	38454618	691	*	6.89	7.65	5.2	2.45	4.17e-14	5.01e-12	4	3	Promoter (<=1kb)	15	38454127	38487710	33584	1	ENSG00000171262	ENST00000397609	0	283742	FAM98B	family with sequence similarity 98 member B	290.671	FALSE
X	154373379	154374635	1257	*	6.55	7.35	4.57	2.79	4.2e-14	5.04e-12	4	0	Promoter (<=1kb)	23	154348648	154374626	25979	2	ENSG00000196924	ENST00000369850	0	2316	FLNA	filamin A	129.788	FALSE
18	32091630	32092424	795	*	6.27	7.12	3.88	3.24	4.21e-14	5.05e-12	4	0	Promoter (<=1kb)	18	32091855	32131561	39707	1	ENSG00000134758	ENST00000261593	0	51444	RNF138	ring finger protein 138	174.971	TRUE
11	87037461	87038241	781	*	6.33	7.18	4.01	3.17	4.29e-14	5.13e-12	4	0	Promoter (<=1kb)	11	87037844	87323758	285915	1	ENSG00000166575	ENST00000340353	0	65084	TMEM135	transmembrane protein 135	185.671	TRUE
10	14953551	14954527	977	*	7.06	7.86	5.12	2.74	4.29e-14	5.13e-12	4	1	Promoter (<=1kb)	10	14897359	14954432	57074	2	ENSG00000152457	ENST00000378289	0	64421	DCLRE1C	DNA cross-link repair 1C	237.794	FALSE
17	50177818	50178797	980	*	6.87	7.64	5.13	2.51	4.33e-14	5.17e-12	4	0	Promoter (2-3kb)	17	50171428	50181178	9751	2	ENSG00000188662	ENST00000504307	2381				203.537	FALSE
X	85243645	85245009	1365	*	6.06	6.89	3.92	2.96	4.42e-14	5.29e-12	4	0	Promoter (<=1kb)	23	85244032	85273360	29329	1	ENSG00000147180	ENST00000373165	0	7552	ZNF711	zinc finger protein 711	86.8888	FALSE
12	31589713	31590741	1029	*	6.68	7.39	5.24	2.15	4.46e-14	5.32e-12	4	4	Promoter (<=1kb)	12	31387393	31590442	203050	2	ENSG00000170456	ENST00000536562	0	160518	DENND5B	DENN domain containing 5B	163.003	FALSE
9	70418338	70419617	1280	*	6.5	7.23	4.97	2.26	4.58e-14	5.47e-12	4	0	Distal Intergenic	9	70384597	70414624	30028	2	ENSG00000119138	ENST00000377126	-3714	687	KLF9	Kruppel like factor 9	117.283	FALSE
6	89145743	89146996	1254	*	6.51	7.25	4.91	2.34	4.61e-14	5.5e-12	4	1	Promoter (<=1kb)	6	89146050	89165565	19516	1	ENSG00000146281	ENST00000275072	0	135293	PM20D2	peptidase M20 domain containing 2	121.386	FALSE
22	39592313	39593401	1089	*	6.98	7.7	5.46	2.24	4.62e-14	5.51e-12	4	0	Intron (ENST00000407673/ENSG00000100346, intron 1 of 34)	22	39570753	39684528	113776	1	ENSG00000100346	ENST00000407673	21560	8911	CACNA1I	calcium voltage-gated channel subunit alpha1 I	190.943	FALSE
4	108166467	108167929	1463	*	7.02	7.77	5.38	2.39	4.66e-14	5.55e-12	4	2	Promoter (<=1kb)	4	108048417	108167798	119382	2	ENSG00000138795	ENST00000438313	0	51176	LEF1	lymphoid enhancer binding factor 1	149.197	FALSE
1	67685038	67686905	1868	*	7.5	8.23	5.97	2.27	4.7e-14	5.6e-12	4	2	Promoter (<=1kb)	1	67685061	67688338	3278	1	ENSG00000116717	ENST00000370986	0	1647	GADD45A	growth arrest and DNA damage inducible alpha	160.731	FALSE
2	119465669	119466220	552	*	6.64	7.39	4.98	2.41	4.77e-14	5.68e-12	4	0	Exon (ENST00000019103/ENSG00000080293, exon 5 of 13)	2	119476448	119487346	10899	1	ENSG00000231013	ENST00000413602	-10228				303.859	FALSE
14	73569061	73570168	1108	*	6.93	7.73	5.04	2.69	4.8e-14	5.71e-12	4	3	Promoter (<=1kb)	14	73569115	73575653	6539	1	ENSG00000119673	ENST00000622407	0	10965	ACOT2	acyl-CoA thioesterase 2	191.612	FALSE
2	241686552	241687820	1269	*	6.79	7.57	4.97	2.6	4.88e-14	5.8e-12	4	1	Promoter (<=1kb)	2	241675742	241686991	11250	2	ENSG00000168393	ENST00000305784	0	1841	DTYMK	deoxythymidylate kinase	149.739	FALSE
15	56732881	56734064	1184	*	6.55	7.32	4.8	2.52	4.95e-14	5.89e-12	4	0	Promoter (<=1kb)	15	56630327	56733589	103263	2	ENSG00000137871	ENST00000267807	0	54816	ZNF280D	zinc finger protein 280D	134.955	FALSE
16	8674454	8674894	441	*	5.03	5.94	2.05	3.89	4.98e-14	5.91e-12	4	0	Promoter (<=1kb)	16	8674565	8784575	110011	1	ENSG00000183044	ENST00000268251	0	18	ABAT	4-aminobutyrate aminotransferase	139.213	TRUE
2	15591482	15592455	974	*	7.2	7.91	5.7	2.21	5.08e-14	6.03e-12	4	1	Promoter (<=1kb)	2	15591483	15595177	3695	1	ENSG00000079785	ENST00000434671	0	1653	DDX1	DEAD/H-box helicase 1	246.938	FALSE
1	60490058	60490966	909	*	6.29	7.1	4.33	2.76	5.1e-14	6.05e-12	4	4	Distal Intergenic	1	60519963	60596206	76244	2	ENSG00000226476	ENST00000635048	105240				150.921	FALSE
4	99950513	99951048	536	*	5.49	6.33	3.19	3.14	5.11e-14	6.06e-12	4	0	Promoter (<=1kb)	4	99950523	100037705	87183	1	ENSG00000245322	ENST00000501976	0	256880	LOC256880	uncharacterized LOC256880	150.091	TRUE
1	9413376	9414126	751	*	6.67	7.4	5.08	2.32	5.13e-14	6.08e-12	4	2	Distal Intergenic	1	9437669	9437778	110	2	ENSG00000252956	ENST00000517147	23652				224.896	FALSE
1	245742781	245743288	508	*	5.66	6.53	3.07	3.46	5.17e-14	6.12e-12	4	0	Distal Intergenic	1	245749342	245788942	39601	2	ENSG00000185420	ENST00000482592	45654	64754	SMYD3	SET and MYND domain containing 3	181.912	TRUE
20	56391911	56392807	897	*	6.73	7.49	5.04	2.44	5.26e-14	6.22e-12	4	0	Promoter (<=1kb)	20	56369389	56392295	22907	2	ENSG00000087586	ENST00000395914	0	6790	AURKA	aurora kinase A	200.411	FALSE
19	55258724	55259638	915	*	5.6	6.44	3.36	3.08	5.27e-14	6.23e-12	4	0	Promoter (<=1kb)	19	55229780	55258995	29216	2	ENSG00000105063	ENST00000412770	0	22870	PPP6R1	protein phosphatase 6 regulatory subunit 1	94.8882	FALSE
2	112583913	112584815	903	*	7.22	7.96	5.6	2.36	5.33e-14	6.3e-12	4	1	Promoter (<=1kb)	2	112584240	112586365	2126	1	ENSG00000125611	ENST00000489052	0	84269	CHCHD5	coiled-coil-helix-coiled-coil-helix domain containing 5	275.747	FALSE
7	47571602	47572269	668	*	7.18	7.91	5.62	2.28	5.4e-14	6.37e-12	4	0	Intron (ENST00000311160/ENSG00000136205, intron 30 of 30)	7	47439643	47581631	141989	2	ENSG00000136205	ENST00000434451	9362	64759	TNS3	tensin 3	360.057	FALSE
4	140523789	140524647	859	*	6.33	7.15	4.29	2.86	5.54e-14	6.54e-12	4	0	Promoter (<=1kb)	4	140524158	140553770	29613	1	ENSG00000179387	ENST00000323570	0	255520	ELMOD2	ELMO domain containing 2	165.337	FALSE
11	75340311	75341118	808	*	6.92	7.65	5.37	2.28	5.64e-14	6.65e-12	4	0	Intron (ENST00000420843/ENSG00000137486, intron 15 of 15)	11	75335092	75335186	95	2	ENSG00000199090	ENST00000362220	-5125	442900	MIR326	microRNA 326	248.581	FALSE
7	140062771	140063508	738	*	5.98	6.81	3.82	2.98	5.72e-14	6.74e-12	4	0	Promoter (<=1kb)	7	140023749	140062933	39185	2	ENSG00000059378	ENST00000473341	0	64761	PARP12	poly(ADP-ribose) polymerase family member 12	152.04	FALSE
19	46786215	46786840	626	*	5.89	6.7	3.84	2.87	5.73e-14	6.75e-12	4	0	Promoter (<=1kb)	19	46774924	46787342	12419	2	ENSG00000105281	ENST00000412532	502	6510	SLC1A5	solute carrier family 1 member 5	166.084	FALSE
7	42237237	42237881	645	*	5.96	6.77	3.93	2.84	5.76e-14	6.78e-12	4	0	Promoter (<=1kb)	7	42222800	42237870	15071	2	ENSG00000106571	ENST00000428534	0	2737	GLI3	GLI family zinc finger 3	169.205	FALSE
2	95158701	95159577	877	*	6.73	7.45	5.21	2.24	5.79e-14	6.81e-12	4	1	Promoter (<=1kb)	2	95148303	95159337	11035	2	ENSG00000144026	ENST00000411425	0	84874	ZNF514	zinc finger protein 514	199.376	FALSE
20	50153783	50154404	622	*	7.16	7.92	5.47	2.46	5.83e-14	6.85e-12	4	3	Promoter (<=1kb)	20	50118254	50153734	35481	2	ENSG00000240849	ENST00000371652	-49	387521	TMEM189	transmembrane protein 189	389.374	FALSE
1	220271969	220272809	841	*	5.88	6.65	4.15	2.5	5.92e-14	6.95e-12	4	0	Promoter (<=1kb)	1	220148293	220272454	124162	2	ENSG00000118873	ENST00000358951	0	25782	RAB3GAP2	RAB3 GTPase activating non-catalytic protein subunit 2	119.414	FALSE
19	36127829	36128420	592	*	6.6	7.39	4.72	2.67	5.96e-14	6.99e-12	4	0	Distal Intergenic	19	36121895	36125945	4051	1	ENSG00000105254	ENST00000468156	5934	1155	TBCB	tubulin folding cofactor B	283.328	FALSE
11	102047197	102047905	709	*	6.98	7.71	5.43	2.28	5.96e-14	6.99e-12	4	1	Promoter (<=1kb)	11	102047443	102084560	37118	1	ENSG00000137691	ENST00000434758	0	85016	C11orf70	chromosome 11 open reading frame 70	295.321	FALSE
5	173234425	173235440	1016	*	6.79	7.53	5.2	2.33	5.98e-14	7.01e-12	4	3	Promoter (<=1kb)	5	173232109	173235357	3249	2	ENSG00000183072	ENST00000329198	0	1482	NKX2-5	NK2 homeobox 5	181.912	FALSE
11	59669137	59669934	798	*	6.26	6.98	4.71	2.27	6.01e-14	7.04e-12	4	0	Promoter (<=1kb)	11	59669312	59675795	6484	1	ENSG00000255355	ENST00000534120	0				158.193	FALSE
5	150637323	150638013	691	*	6.59	7.36	4.81	2.56	6.03e-14	7.07e-12	4	1	Promoter (2-3kb)	5	150640658	150659220	18563	1	ENSG00000171992	ENST00000307662	-2645	11346	SYNPO	synaptopodin	237.74	FALSE
12	55729052	55730068	1017	*	6.44	7.22	4.56	2.67	6.09e-14	7.12e-12	4	0	Promoter (<=1kb)	12	55725482	55729707	4226	2	ENSG00000135404	ENST00000549117	0	967	CD63	CD63 molecule	146.594	FALSE
14	73228017	73228669	653	*	7.16	7.93	5.43	2.5	6.13e-14	7.17e-12	4	0	Distal Intergenic	14	73237497	73274640	37144	1	ENSG00000100767	ENST00000340738	-8828	89932	PAPLN	papilin, proteoglycan like sulfated glycoprotein	373.469	FALSE
15	47717363	47718700	1338	*	6.36	7.07	4.89	2.18	6.14e-14	7.18e-12	4	0	Promoter (<=1kb)	15	47717363	47771933	54571	1	ENSG00000137872	ENST00000536845	0	80031	SEMA6D	semaphorin 6D	100.421	FALSE
11	123430264	123431527	1264	*	6.94	7.65	5.46	2.19	6.22e-14	7.27e-12	4	4	Promoter (<=1kb)	11	123430737	123435710	4974	1	ENSG00000254667	ENST00000533341	0				158.903	FALSE
15	41332805	41333316	512	*	5.66	6.5	3.39	3.11	6.26e-14	7.31e-12	3	0	Promoter (<=1kb)	15	41332855	41351086	18232	1	ENSG00000137804	ENST00000559046	0	51203	NUSAP1	nucleolar and spindle associated protein 1	176.777	FALSE
19	14206819	14208079	1261	*	6.49	7.27	4.69	2.58	6.29e-14	7.34e-12	4	0	Promoter (<=1kb)	19	14147743	14206187	58445	2	ENSG00000072071	ENST00000340736	-632	22859	ADGRL1	adhesion G protein-coupled receptor L1	122.398	FALSE
1	10430113	10431254	1142	*	6.88	7.61	5.32	2.29	6.35e-14	7.4e-12	4	1	Promoter (<=1kb)	1	10430443	10442809	12367	1	ENSG00000175279	ENST00000309048	0	378708	CENPS	centromere protein S	171.069	FALSE
4	39458402	39459380	979	*	6.81	7.51	5.39	2.12	6.41e-14	7.46e-12	4	1	Promoter (<=1kb)	4	39459000	39477584	18585	1	ENSG00000121897	ENST00000340169	0	11019	LIAS	lipoic acid synthetase	186.188	FALSE
15	62606768	62607230	463	*	5.09	6.01	1.86	4.15	6.45e-14	7.51e-12	2	0	Intron (ENST00000561197/ENSG00000171914, intron 2 of 2)	15	62637636	62645181	7546	2	ENSG00000259458	ENST00000560347	37951	197003	MGC15885	uncharacterized protein MGC15885	139.19	FALSE
11	10750844	10751549	706	*	6.53	7.28	4.83	2.46	6.55e-14	7.63e-12	4	0	Promoter (<=1kb)	11	10750987	10779743	28757	1	ENSG00000198730	ENST00000361367	0	9646	CTR9	CTR9 homolog, Paf1/RNA polymerase II complex component	220.137	FALSE
1	111738482	111740210	1729	*	7.88	8.57	6.48	2.09	6.6e-14	7.67e-12	4	1	Promoter (<=1kb)	1	111680630	111739403	58774	2	ENSG00000197852	ENST00000527570	0	55924	FAM212B	family with sequence similarity 212 member B	219.802	FALSE
3	3963005	3963949	945	*	5.12	6.04	2.03	4.01	6.6e-14	7.68e-12	4	4	Intron (ENST00000448413/ENSG00000144455, intron 4 of 12)	3	3981981	3984295	2315	2	ENSG00000229241	ENST00000450418	20346				69.6289	FALSE
11	90134306	90134974	669	*	6.52	7.33	4.55	2.77	6.62e-14	7.69e-12	4	0	Promoter (<=1kb)	11	90134529	90192894	58366	1	ENSG00000077616	ENST00000534061	0	10003	NAALAD2	N-acetylated alpha-linked acidic dipeptidase 2	240.505	FALSE
2	235659793	235660245	453	*	5.35	6.2	2.99	3.22	6.69e-14	7.77e-12	3	0	Intron (ENST00000409457/ENSG00000157985, intron 1 of 9)	2	235669604	236126554	456951	1	ENSG00000157985	ENST00000409538	-9359	116987	AGAP1	ArfGAP with GTPase domain, ankyrin repeat and PH domain 1	162.289	FALSE
1	63593201	63594517	1317	*	7.14	7.84	5.7	2.14	6.7e-14	7.78e-12	4	3	Promoter (<=1kb)	1	63593276	63660245	66970	1	ENSG00000079739	ENST00000371084	0	5236	PGM1	phosphoglucomutase 1	173.976	FALSE
X	91434520	91435253	734	*	6.26	7.05	4.42	2.63	6.76e-14	7.84e-12	4	0	Promoter (<=1kb)	23	91434595	91437000	2406	1	ENSG00000174740	ENST00000373105	0	140886	PABPC5	poly(A) binding protein cytoplasmic 5	180.537	FALSE
1	24705347	24705676	330	*	4.66	5.64	-0.13	5.77	6.78e-14	7.85e-12	2	0	Distal Intergenic	1	24669583	24671469	1887	1	ENSG00000133226	ENST00000474843	35764	10250	SRRM1	serine and arginine repetitive matrix 1	151.111	FALSE
13	21603499	21604422	924	*	6.35	7.13	4.55	2.58	6.8e-14	7.88e-12	4	0	Promoter (<=1kb)	13	21492700	21604214	111515	2	ENSG00000165487	ENST00000382374	0	221154	MICU2	mitochondrial calcium uptake 2	151.59	FALSE
20	35092206	35093314	1109	*	7.01	7.74	5.48	2.26	6.82e-14	7.9e-12	4	2	Promoter (<=1kb)	20	35002404	35092807	90404	2	ENSG00000100991	ENST00000451813	0	26133	TRPC4AP	transient receptor potential cation channel subfamily C member 4 associated protein	192.771	FALSE
11	65024023	65024996	974	*	6.11	6.86	4.46	2.4	6.83e-14	7.9e-12	4	0	Promoter (1-2kb)	11	65025390	65026515	1126	2	ENSG00000270775	ENST00000605239	1519				119.263	FALSE
12	69585243	69586031	789	*	5.8	6.65	3.47	3.18	6.85e-14	7.92e-12	4	0	Promoter (<=1kb)	12	69585334	69601570	16237	1	ENSG00000166226	ENST00000299300	0	10576	CCT2	chaperonin containing TCP1 subunit 2	127.284	TRUE
8	133182724	133183243	520	*	5.79	6.59	3.85	2.75	7.03e-14	8.13e-12	3	0	Distal Intergenic	8	133191039	133228360	37322	1	ENSG00000104415	ENST00000377862	-7796	8840	WISP1	WNT1 inducible signaling pathway protein 1	185.261	FALSE
9	92764886	92765708	823	*	6.08	6.85	4.33	2.53	7.1e-14	8.2e-12	4	1	Promoter (<=1kb)	9	92711363	92764812	53450	2	ENSG00000185963	ENST00000356884	-74	23299	BICD2	BICD cargo adaptor 2	140.17	FALSE
12	52163369	52164402	1034	*	6.75	7.47	5.23	2.24	7.14e-14	8.25e-12	4	4	Distal Intergenic	12	52169523	52185749	16227	2	ENSG00000167767	ENST00000466011	21347	144501	KRT80	keratin 80	171.464	FALSE
1	94417844	94419012	1169	*	6.87	7.57	5.45	2.11	7.16e-14	8.26e-12	4	3	Promoter (<=1kb)	1	94418455	94518663	100209	1	ENSG00000117528	ENST00000370214	0	5825	ABCD3	ATP binding cassette subfamily D member 3	162.548	FALSE
2	69643276	69644473	1198	*	7.05	7.83	5.23	2.6	7.16e-14	8.26e-12	4	1	Promoter (<=1kb)	2	69461400	69643654	182255	2	ENSG00000115977	ENST00000409068	0	22848	AAK1	AP2 associated kinase 1	189.936	FALSE
12	47080024	47080506	483	*	5.38	6.24	2.95	3.29	7.18e-14	8.28e-12	4	0	Promoter (<=1kb)	12	47076600	47079951	3352	2	ENSG00000139211	ENST00000429635	-73	347902	AMIGO2	adhesion molecule with Ig like domain 2	156.488	TRUE
17	30707730	30709072	1343	*	6.75	7.51	5.05	2.46	7.21e-14	8.31e-12	4	2	Promoter (<=1kb)	17	30709299	30770034	60736	1	ENSG00000264538	ENST00000578070	-227				135.725	FALSE
5	38445529	38446279	751	*	6.99	7.69	5.6	2.09	7.21e-14	8.31e-12	4	3	Promoter (<=1kb)	5	38445540	38464556	19017	1	ENSG00000164318	ENST00000397210	0	133584	EGFLAM	EGF like, fibronectin type III and laminin G domains	274.967	FALSE
9	111599272	111600398	1127	*	6.58	7.3	5.07	2.23	7.24e-14	8.34e-12	4	1	Promoter (<=1kb)	9	111549722	111599855	50134	2	ENSG00000106853	ENST00000538962	0	22949	PTGR1	prostaglandin reductase 1	139.828	FALSE
20	18567159	18567720	562	*	5.37	6.25	2.72	3.53	7.27e-14	8.36e-12	4	0	Promoter (<=1kb)	20	18567453	18744216	176764	1	ENSG00000125821	ENST00000618693	0	92675	DTD1	D-tyrosyl-tRNA deacylase 1	135.426	TRUE
1	179293409	179294249	841	*	6.43	7.14	4.97	2.17	7.3e-14	8.39e-12	4	0	Promoter (<=1kb)	1	179293714	179358677	64964	1	ENSG00000057252	ENST00000539888	0	6646	SOAT1	sterol O-acyltransferase 1	167.71	FALSE
12	6278030	6278813	784	*	6.51	7.25	4.93	2.32	7.36e-14	8.45e-12	4	0	Distal Intergenic	12	6270168	6270425	258	2	ENSG00000256103	ENST00000537967	-7605				194.156	FALSE
10	12068550	12069173	624	*	5.41	6.28	2.9	3.37	7.43e-14	8.53e-12	4	0	Promoter (<=1kb)	10	12068972	12123225	54254	1	ENSG00000181192	ENST00000263035	0	55526	DHTKD1	dehydrogenase E1 and transketolase domain containing 1	124.533	TRUE
4	2843120	2843867	748	*	5.91	6.68	4.15	2.53	7.47e-14	8.57e-12	4	0	Promoter (<=1kb)	4	2843857	2900313	56457	1	ENSG00000087274	ENST00000508684	0	118	ADD1	adducin 1	137.081	FALSE
12	27523845	27524495	651	*	5.78	6.56	3.99	2.56	7.54e-14	8.65e-12	4	0	Promoter (<=1kb)	12	27524142	27658848	134707	1	ENSG00000110841	ENST00000545381	0	8496	PPFIBP1	PPFIA binding protein 1	144.936	FALSE
5	132556654	132557392	739	*	6.42	7.14	4.89	2.25	7.56e-14	8.67e-12	4	4	Promoter (<=1kb)	5	132556938	132642476	85539	1	ENSG00000113522	ENST00000533482	0	10111	RAD50	RAD50 double strand break repair protein	190.858	FALSE
1	228407142	228407587	446	*	5.27	6.2	1.93	4.27	7.63e-14	8.74e-12	4	0	Promoter (<=1kb)	1	228407381	228409694	2314	1	ENSG00000231563	ENST00000436779	0				164.836	TRUE
8	80486813	80487791	979	*	6.94	7.67	5.37	2.3	7.67e-14	8.78e-12	4	2	Promoter (<=1kb)	8	80486307	80520135	33829	1	ENSG00000205189	ENST00000610895	506	65986	ZBTB10	zinc finger and BTB domain containing 10	208.026	FALSE
19	6801342	6801953	612	*	5.9	6.69	4.01	2.68	7.73e-14	8.84e-12	4	0	Intron (ENST00000304076/ENSG00000141968, intron 1 of 25)	19	6816436	6857364	40929	1	ENSG00000141968	ENST00000539284	-14483	7409	VAV1	vav guanine nucleotide exchange factor 1	168.709	FALSE
5	160165038	160165764	727	*	6.42	7.26	4.15	3.12	7.75e-14	8.86e-12	4	0	Distal Intergenic	5	160187367	160238735	51369	1	ENSG00000170231	ENST00000393980	-21603	2172	FABP6	fatty acid binding protein 6	210.835	TRUE
9	98192732	98193448	717	*	5.88	6.7	3.76	2.94	7.75e-14	8.86e-12	4	0	Promoter (<=1kb)	9	98120975	98192640	71666	2	ENSG00000106789	ENST00000375077	-92	7464	CORO2A	coronin 2A	145.005	FALSE
4	105145834	105146977	1144	*	6.08	6.89	4.03	2.86	7.77e-14	8.88e-12	4	1	Promoter (<=1kb)	4	105145875	105242771	96897	1	ENSG00000168769	ENST00000305737	0	54790	TET2	tet methylcytosine dioxygenase 2	103.674	FALSE
5	113487350	113488925	1576	*	7.55	8.26	6.13	2.13	7.83e-14	8.94e-12	4	1	Promoter (<=1kb)	5	113027302	113488830	461529	2	ENSG00000171444	ENST00000408903	0	4163	MCC	mutated in colorectal cancers	194.514	FALSE
6	53064932	53066501	1570	*	7.16	7.85	5.8	2.04	7.99e-14	9.11e-12	4	0	Promoter (<=1kb)	6	53064998	53097888	32891	1	ENSG00000112146	ENST00000370939	0	26268	FBXO9	F-box protein 9	146.955	FALSE
2	174681956	174682849	894	*	5.03	5.94	1.95	3.99	8.17e-14	9.31e-12	4	0	Promoter (<=1kb)	2	174673267	174682847	9581	2	ENSG00000115935	ENST00000469002	0	7456	WIPF1	WAS/WASL interacting protein family member 1	68.6722	FALSE
21	36069737	36070574	838	*	6.18	6.9	4.66	2.25	8.18e-14	9.32e-12	4	1	Promoter (<=1kb)	21	36069941	36071216	1276	1	ENSG00000159228	ENST00000466328	0	873	CBR1	carbonyl reductase 1	142.516	FALSE
12	101697134	101697559	426	*	5.21	6.11	2.25	3.86	8.24e-14	9.38e-12	4	0	Promoter (<=1kb)	12	101697627	101729074	31448	1	ENSG00000111666	ENST00000229266	-68	56994	CHPT1	choline phosphotransferase 1	162.138	TRUE
19	43754354	43755752	1399	*	6.86	7.56	5.44	2.13	8.27e-14	9.41e-12	4	0	Promoter (<=1kb)	19	43727992	43754990	26999	2	ENSG00000105771	ENST00000270066	0	56006	SMG9	SMG9, nonsense mediated mRNA decay factor	134.887	FALSE
5	162036068	162037037	970	*	6.2	7.06	3.74	3.32	8.28e-14	9.42e-12	4	3	Distal Intergenic	5	162067540	162155536	87997	1	ENSG00000113327	ENST00000356592	-30503	2566	GABRG2	gamma-aminobutyric acid type A receptor gamma2 subunit	137.562	TRUE
5	145936422	145937084	663	*	6.42	7.29	3.88	3.41	8.37e-14	9.51e-12	4	0	Promoter (<=1kb)	5	145936579	146063316	126738	1	ENSG00000156463	ENST00000359120	0	153769	SH3RF2	SH3 domain containing ring finger 2	236.045	TRUE
2	149330519	149331386	868	*	6.66	7.38	5.18	2.2	8.39e-14	9.53e-12	4	2	Promoter (<=1kb)	2	149330537	149474148	143612	1	ENSG00000187123	ENST00000334166	0	130574	LYPD6	LY6/PLAUR domain containing 6	191.903	FALSE
5	123036366	123037343	978	*	6.78	7.5	5.29	2.21	8.4e-14	9.54e-12	4	4	Promoter (<=1kb)	5	123023250	123036741	13492	2	ENSG00000168938	ENST00000306442	0	5480	PPIC	peptidylprolyl isomerase C	185.091	FALSE
7	77798571	77799672	1102	*	7.23	7.92	5.86	2.05	8.42e-14	9.56e-12	4	2	Promoter (<=1kb)	7	77798792	77957503	158712	1	ENSG00000006576	ENST00000416283	0	57157	PHTF2	putative homeodomain transcription factor 2	219.774	FALSE
11	75490458	75491023	566	*	6.31	7.03	4.77	2.27	8.56e-14	9.7e-12	4	0	Promoter (<=1kb)	11	75434640	75490751	56112	2	ENSG00000158555	ENST00000529721	0	81544	GDPD5	glycerophosphodiester phosphodiesterase domain containing 5	230.9	FALSE
6	149717389	149718526	1138	*	6.89	7.6	5.41	2.19	8.57e-14	9.7e-12	4	3	Promoter (<=1kb)	6	149658153	149718256	60104	2	ENSG00000131023	ENST00000543571	0	9113	LATS1	large tumor suppressor kinase 1	170.485	FALSE
8	80577767	80578510	744	*	6.31	7.03	4.81	2.23	8.67e-14	9.82e-12	4	1	Distal Intergenic	8	80585585	80585773	189	2	ENSG00000223327	ENST00000411395	7263				175.658	FALSE
15	45402151	45402846	696	*	6.34	7.18	4.08	3.09	8.7e-14	9.84e-12	4	0	Promoter (<=1kb)	15	45402331	45421419	19089	1	ENSG00000171763	ENST00000305560	0	79029	SPATA5L1	spermatogenesis associated 5 like 1	208.346	TRUE
8	11284310	11285317	1008	*	6.25	7.05	4.33	2.73	8.8e-14	9.96e-12	4	0	Promoter (<=1kb)	8	11284416	11328146	43731	1	ENSG00000104643	ENST00000221086	0	66036	MTMR9	myotubularin related protein 9	131.462	FALSE
2	89779805	89780534	730	*	6.09	4.12	6.89	-2.77	8.89e-14	1e-11	0	2	Distal Intergenic	2	89851791	89852493	703	1	ENSG00000251039	ENST00000429992	-71257				23.8188	FALSE
17	50095020	50095553	534	*	5.63	6.42	3.73	2.7	8.92e-14	1.01e-11	4	0	Promoter (<=1kb)	17	50095275	50112152	16878	1	ENSG00000005882	ENST00000503176	0	5164	PDK2	pyruvate dehydrogenase kinase 2	160.351	FALSE
3	12663622	12664646	1025	*	6.98	7.66	5.64	2.02	9.01e-14	1.02e-11	4	2	Promoter (<=1kb)	3	12583601	12664226	80626	2	ENSG00000132155	ENST00000251849	0	5894	RAF1	Raf-1 proto-oncogene, serine/threonine kinase	197.318	FALSE
2	47034093	47034566	474	*	6.56	7.37	4.5	2.87	9.07e-14	1.02e-11	4	0	Promoter (<=1kb)	2	47034155	47060956	26802	1	ENSG00000068724	ENST00000484337	0	57217	TTC7A	tetratricopeptide repeat domain 7A	348.99	FALSE
11	94128246	94129693	1448	*	7.45	8.15	6.07	2.08	9.08e-14	1.02e-11	4	3	Promoter (<=1kb)	11	94128928	94181972	53045	1	ENSG00000110218	ENST00000227638	0	24145	PANX1	pannexin 1	196.167	FALSE
2	113603034	113604596	1563	*	6.88	7.59	5.4	2.2	9.22e-14	1.04e-11	4	4	Promoter (1-2kb)	2	113599036	113601261	2226	2	ENSG00000236397	ENST00000437401	-1773				123.27	FALSE
7	129054413	129055426	1014	*	6.13	6.93	4.19	2.74	9.35e-14	1.05e-11	4	0	Promoter (<=1kb)	7	128954180	129054914	100735	2	ENSG00000064419	ENST00000265388	0	23534	TNPO3	transportin 3	120.254	FALSE
16	67159126	67160385	1260	*	6.73	7.44	5.28	2.16	9.43e-14	1.06e-11	4	0	Promoter (<=1kb)	16	67154180	67160298	6119	2	ENSG00000102871	ENST00000345057	0	8717	TRADD	TNFRSF1A associated via death domain	137.814	FALSE
5	3320260	3320705	446	*	6.26	7	4.67	2.34	9.47e-14	1.07e-11	4	0	Distal Intergenic	5	3452816	3461660	8845	1	ENSG00000249830	ENST00000512521	-132111				286.996	FALSE
11	4393140	4393895	756	*	6.34	7.1	4.62	2.47	9.71e-14	1.09e-11	4	0	Promoter (<=1kb)	11	4384902	4393696	8795	2	ENSG00000132109	ENST00000254436	0	6737	TRIM21	tripartite motif containing 21	181.464	FALSE
9	34048509	34049744	1236	*	6.96	7.71	5.3	2.41	9.94e-14	1.12e-11	4	2	Promoter (<=1kb)	9	33921693	34048901	127209	2	ENSG00000137073	ENST00000379238	0	55833	UBAP2	ubiquitin associated protein 2	169.404	FALSE
18	36128895	36130145	1251	*	6.74	7.43	5.36	2.07	9.95e-14	1.12e-11	4	1	Promoter (<=1kb)	18	36129444	36142311	12868	1	ENSG00000134759	ENST00000543127	0	55250	ELP2	elongator acetyltransferase complex subunit 2	137.846	FALSE
11	12287524	12288513	990	*	7.33	8.07	5.68	2.39	1e-13	1.13e-11	4	2	Promoter (<=1kb)	11	12286900	12359144	72245	1	ENSG00000133808	ENST00000256186	624	84953	MICALCL	MICAL C-terminal like	271.442	FALSE
14	79278221	79279864	1644	*	7.81	8.51	6.4	2.11	1.01e-13	1.14e-11	4	3	Promoter (<=1kb)	14	79279339	79862478	583140	1	ENSG00000021645	ENST00000557594	0	9369	NRXN3	neurexin 3	221.75	FALSE
16	46883701	46884379	679	*	5.66	6.49	3.48	3.01	1.02e-13	1.15e-11	4	0	Promoter (<=1kb)	16	46884378	46931297	46920	1	ENSG00000166123	ENST00000340124	0	84706	GPT2	glutamic--pyruvic transaminase 2	132.378	TRUE
12	6493120	6494107	988	*	5.17	6.1	1.68	4.43	1.03e-13	1.15e-11	2	0	Promoter (<=1kb)	12	6493356	6511192	17837	1	ENSG00000010292	ENST00000541399	0	9918	NCAPD2	non-SMC condensin I complex subunit D2	69.4266	FALSE
7	85186035	85187357	1323	*	7.6	8.36	5.91	2.45	1.03e-13	1.15e-11	4	4	Promoter (<=1kb)	7	85050357	85186855	136499	2	ENSG00000153993	ENST00000444867	0	223117	SEMA3D	semaphorin 3D	248.342	FALSE
18	49486917	49487618	702	*	5.83	6.6	4.05	2.55	1.03e-13	1.16e-11	4	0	Promoter (<=1kb)	18	49477250	49487252	10003	2	ENSG00000177576	ENST00000613385	0	497661	C18orf32	chromosome 18 open reading frame 32	138.185	FALSE
2	149329881	149330396	516	*	5.92	6.7	4.13	2.56	1.05e-13	1.17e-11	4	0	Promoter (<=1kb)	2	149329985	149473623	143639	1	ENSG00000187123	ENST00000409381	0	130574	LYPD6	LY6/PLAUR domain containing 6	201.489	FALSE
12	15911041	15911693	653	*	6.24	7.02	4.43	2.59	1.06e-13	1.18e-11	4	1	Promoter (<=1kb)	12	15911172	16037282	126111	1	ENSG00000023697	ENST00000428559	0	51071	DERA	deoxyribose-phosphate aldolase	198.755	FALSE
11	44016028	44016500	473	*	5.38	6.32	1.94	4.38	1.06e-13	1.19e-11	3	0	Distal Intergenic	11	44047981	44059977	11997	1	ENSG00000205126	ENST00000378832	-31481	390110	ACCSL	1-aminocyclopropane-1-carboxylate synthase homolog (inactive) like	168.907	FALSE
16	1983395	1984434	1040	*	6.09	6.85	4.38	2.47	1.07e-13	1.19e-11	4	0	Promoter (<=1kb)	16	1984207	1986112	1906	1	ENSG00000127554	ENST00000569451	0	2671	GFER	growth factor, augmenter of liver regeneration	110.923	FALSE
4	127880600	127881668	1069	*	6.41	7.2	4.53	2.67	1.07e-13	1.19e-11	4	0	Promoter (<=1kb)	4	127880861	127899195	18335	1	ENSG00000142731	ENST00000270861	0	10733	PLK4	polo like kinase 4	137.543	FALSE
12	7017953	7019151	1199	*	6.8	7.56	5.13	2.43	1.08e-13	1.21e-11	4	0	Promoter (<=1kb)	12	6976186	7018477	42292	2	ENSG00000111684	ENST00000535479	0	10162	LPCAT3	lysophosphatidylcholine acyltransferase 3	157.387	FALSE
1	210233102	210234545	1444	*	7.12	7.82	5.71	2.11	1.08e-13	1.21e-11	4	2	Promoter (<=1kb)	1	210231456	210234044	2589	2	ENSG00000203706	ENST00000437764	0	574036	SERTAD4-AS1	SERTAD4 antisense RNA 1	156.49	FALSE
20	2101482	2103025	1544	*	7.46	8.24	5.69	2.55	1.09e-13	1.21e-11	4	2	Promoter (<=1kb)	20	2101611	2148555	46945	1	ENSG00000125834	ENST00000381482	0	140901	STK35	serine/threonine kinase 35	195.812	FALSE
20	28602151	28603493	1343	*	7.55	8.27	6.09	2.17	1.1e-13	1.22e-11	4	3	Promoter (<=1kb)	20	28580709	28602664	21956	2	ENSG00000282826	ENST00000358464	0	100289097	FRG1CP	FSHD region gene 1 family member C, pseudogene	229.849	FALSE
17	62626831	62628096	1266	*	7.31	8.03	5.83	2.19	1.11e-13	1.23e-11	4	3	Promoter (<=1kb)	17	62627401	62693597	66197	1	ENSG00000011028	ENST00000303375	0	9902	MRC2	mannose receptor C type 2	206.461	FALSE
11	88337274	88338191	918	*	6.85	7.63	5.03	2.61	1.11e-13	1.23e-11	4	0	Promoter (<=1kb)	11	88293592	88337787	44196	2	ENSG00000109861	ENST00000227266	0	1075	CTSC	cathepsin C	215.782	FALSE
10	12195493	12196409	917	*	6.89	7.63	5.33	2.3	1.11e-13	1.23e-11	4	1	Promoter (<=1kb)	10	12195965	12230978	35014	1	ENSG00000151465	ENST00000429258	0	8872	CDC123	cell division cycle 123	216.018	FALSE
17	65122682	65123870	1189	*	7.5	8.22	6	2.22	1.11e-13	1.23e-11	4	3	Distal Intergenic	17	65137431	65158791	21361	1	ENSG00000108370	ENST00000583473	-13561	8787	RGS9	regulator of G-protein signaling 9	250.775	FALSE
9	24229804	24230754	951	*	6.49	7.28	4.62	2.66	1.13e-13	1.26e-11	4	4	Distal Intergenic	9	23955760	23956444	685	1	ENSG00000277608	ENST00000612448	274044				163.425	FALSE
15	77910185	77910949	765	*	6.51	7.32	4.48	2.84	1.18e-13	1.31e-11	4	0	Distal Intergenic	15	77914725	77915801	1077	2	ENSG00000260776	ENST00000568307	4852				208.871	FALSE
4	6909100	6909734	635	*	5.89	6.73	3.61	3.12	1.18e-13	1.31e-11	4	0	Promoter (<=1kb)	4	6909242	6923771	14530	1	ENSG00000132405	ENST00000444368	0	57533	TBC1D14	TBC1 domain family member 14	167.17	TRUE
15	41620945	41622104	1160	*	6.44	7.24	4.49	2.75	1.2e-13	1.33e-11	4	1	Promoter (<=1kb)	15	41621224	41696583	75360	1	ENSG00000174197	ENST00000568630	0	23269	MGA	MGA, MAX dimerization protein	130.316	FALSE
6	133837856	133838335	480	*	6.15	6.98	3.98	3	1.21e-13	1.34e-11	4	0	Promoter (<=1kb)	6	133837184	133851800	14617	1	ENSG00000223586	ENST00000412745	672				262.995	FALSE
6	30066778	30067593	816	*	5.87	6.73	3.39	3.34	1.21e-13	1.34e-11	4	0	Promoter (<=1kb)	6	30067088	30070333	3246	1	ENSG00000204619	ENST00000376772	0	6992	PPP1R11	protein phosphatase 1 regulatory inhibitor subunit 11	130.089	TRUE
2	10448690	10449339	650	*	6.52	7.26	4.88	2.39	1.23e-13	1.36e-11	4	1	Promoter (<=1kb)	2	10448694	10451327	2634	1	ENSG00000257135	ENST00000553181	0				235.811	FALSE
18	13222283	13222861	579	*	6.73	7.43	5.33	2.1	1.23e-13	1.36e-11	4	1	Intron (ENST00000590371/ENSG00000168675, intron 1 of 2)	18	13218787	13652755	433969	1	ENSG00000168675	ENST00000399848	3496	753	LDLRAD4	low density lipoprotein receptor class A domain containing 4	297.834	FALSE
6	73695723	73696653	931	*	7.23	7.98	5.62	2.36	1.23e-13	1.36e-11	4	2	Promoter (<=1kb)	6	73695785	73828316	132532	1	ENSG00000156535	ENST00000422508	0	135228	CD109	CD109 molecule	271.188	FALSE
11	27472446	27473028	583	*	5.49	6.37	2.77	3.61	1.24e-13	1.37e-11	4	0	Promoter (<=1kb)	11	27365961	27472746	106786	2	ENSG00000205213	ENST00000379214	0	55366	LGR4	leucine rich repeat containing G protein-coupled receptor 4	141.871	TRUE
12	109900009	109900818	810	*	6.52	7.31	4.61	2.7	1.25e-13	1.38e-11	4	1	Promoter (<=1kb)	12	109900264	109905027	4764	1	ENSG00000139437	ENST00000537218	0	84260	TCHP	trichoplein keratin filament binding	195.904	FALSE
3	67654093	67654987	895	*	6.6	7.32	5.08	2.24	1.26e-13	1.38e-11	4	1	Promoter (<=1kb)	3	67360460	67654610	294151	2	ENSG00000172340	ENST00000493112	0	8801	SUCLG2	succinate-CoA ligase GDP-forming beta subunit	178.532	FALSE
3	49170995	49171834	840	*	6.17	6.95	4.4	2.54	1.26e-13	1.38e-11	4	0	Promoter (<=1kb)	3	49171611	49176486	4876	1	ENSG00000185909	ENST00000332780	0	200942	KLHDC8B	kelch domain containing 8B	147.19	FALSE
12	53097338	53098320	983	*	5.97	6.7	4.39	2.31	1.26e-13	1.39e-11	4	1	Promoter (<=1kb)	12	53097436	53102345	4910	1	ENSG00000167779	ENST00000548547	0	3489	IGFBP6	insulin like growth factor binding protein 6	105.766	FALSE
15	64825723	64826554	832	*	6.05	6.92	3.47	3.45	1.26e-13	1.39e-11	4	0	Promoter (<=1kb)	15	64815632	64825668	10037	2	ENSG00000140451	ENST00000268043	-55	80119	PIF1	PIF1 5'-to-3' DNA helicase	145.547	TRUE
3	113514696	113515651	956	*	6.71	7.48	4.96	2.52	1.27e-13	1.4e-11	4	1	Promoter (<=1kb)	3	113442718	113515156	72439	2	ENSG00000163611	ENST00000295872	0	152185	SPICE1	spindle and centriole associated protein 1	186.744	FALSE
15	41493096	41493822	727	*	6.7	7.55	4.32	3.23	1.27e-13	1.4e-11	4	1	Promoter (<=1kb)	15	41493393	41502488	9096	1	ENSG00000137825	ENST00000425927	0	3706	ITPKA	inositol-trisphosphate 3-kinase A	257.776	TRUE
2	75710352	75711202	851	*	6.72	7.48	5.01	2.47	1.31e-13	1.44e-11	4	2	Promoter (<=1kb)	2	75662706	75710989	48284	2	ENSG00000005436	ENST00000321027	0	6936	GCFC2	GC-rich sequence DNA-binding factor 2	209.785	FALSE
11	3854801	3855590	790	*	6.36	7.2	4.11	3.09	1.31e-13	1.44e-11	4	0	Promoter (<=1kb)	11	3854318	3855509	1192	2	ENSG00000228661	ENST00000415809	0	105376527	LOC105376527	uncharacterized LOC105376527	186.118	TRUE
1	224929346	224930273	928	*	6.87	7.61	5.25	2.36	1.32e-13	1.45e-11	4	2	Promoter (<=1kb)	1	224929654	225399269	469616	1	ENSG00000185842	ENST00000430092	0	127602	DNAH14	dynein axonemal heavy chain 14	210.519	FALSE
20	51022353	51023129	777	*	6.69	7.38	5.32	2.06	1.32e-13	1.45e-11	4	1	Promoter (<=1kb)	20	51003656	51023129	19474	2	ENSG00000026559	ENST00000371571	0	3755	KCNG1	potassium voltage-gated channel modifier subfamily G member 1	214.378	FALSE
8	12753846	12754738	893	*	5.34	6.26	2.25	4.01	1.33e-13	1.46e-11	4	0	Promoter (<=1kb)	8	12722971	12754342	31372	2	ENSG00000154359	ENST00000533751	0	91694	LONRF1	LON peptidase N-terminal domain and ring finger 1	85.8215	FALSE
8	89901809	89902664	856	*	6.54	7.29	4.93	2.36	1.35e-13	1.48e-11	4	1	Promoter (<=1kb)	8	89901859	89927868	26010	1	ENSG00000164823	ENST00000297438	0	734	OSGIN2	oxidative stress induced growth inhibitor family member 2	182.825	FALSE
3	177358841	177360374	1534	*	7.11	7.83	5.58	2.25	1.37e-13	1.5e-11	4	1	Distal Intergenic	3	177337628	177349166	11539	2	ENSG00000226782	ENST00000457125	-9675				148.334	FALSE
11	45663851	45665040	1190	*	6.56	7.24	5.23	2.01	1.38e-13	1.51e-11	4	0	Promoter (<=1kb)	11	45651233	45665594	14362	2	ENSG00000175264	ENST00000531322	554	8534	CHST1	carbohydrate sulfotransferase 1	127.031	FALSE
12	56359817	56360575	759	*	5.89	6.69	3.89	2.8	1.39e-13	1.52e-11	4	0	Promoter (<=1kb)	12	56342710	56360074	17365	2	ENSG00000170581	ENST00000314128	0	6773	STAT2	signal transducer and activator of transcription 2	136.034	FALSE
3	87088651	87089684	1034	*	6.67	7.44	4.91	2.53	1.4e-13	1.53e-11	4	0	Promoter (<=1kb)	3	87089129	87140346	51218	1	ENSG00000281392	ENST00000629052	0	100846978	LINC00506	long intergenic non-protein coding RNA 506	167.936	FALSE
17	44543206	44543650	445	*	4.63	5.58	0.67	4.92	1.42e-13	1.55e-11	2	0	Distal Intergenic	17	44557459	44559570	2112	1	ENSG00000180340	ENST00000315323	-13809	2535	FZD2	frizzled class receptor 2	107.495	FALSE
7	2863094	2864019	926	*	7.79	8.56	6.05	2.51	1.43e-13	1.56e-11	4	0	Distal Intergenic	7	2728112	2844324	116213	2	ENSG00000146535	ENST00000275364	-18770	2768	GNA12	G protein subunit alpha 12	407.573	FALSE
6	28399317	28400139	823	*	6.43	7.2	4.67	2.52	1.44e-13	1.57e-11	4	0	Promoter (<=1kb)	6	28378955	28399734	20780	2	ENSG00000158691	ENST00000361028	0	9753	ZSCAN12	zinc finger and SCAN domain containing 12	178.655	FALSE
5	14011257	14012134	878	*	6.81	7.6	4.92	2.68	1.44e-13	1.57e-11	4	1	Distal Intergenic	5	13690331	13944543	254213	2	ENSG00000039139	ENST00000265104	-66714	1767	DNAH5	dynein axonemal heavy chain 5	220.97	FALSE
4	152779248	152780324	1077	*	6.24	7.02	4.4	2.61	1.45e-13	1.58e-11	4	0	Promoter (<=1kb)	4	152779937	152911909	131973	1	ENSG00000164144	ENST00000353617	0	27236	ARFIP1	ADP ribosylation factor interacting protein 1	120.508	FALSE
2	28639870	28640255	386	*	4.64	5.61	-0.13	5.75	1.46e-13	1.59e-11	2	0	Intron (ENST00000327757/ENSG00000163803, intron 56 of 57)	2	28630586	28643267	12682	1	ENSG00000163803	ENST00000436775	9284	151056	PLB1	phospholipase B1	126.529	FALSE
19	940151	941500	1350	*	6.7	7.39	5.33	2.06	1.46e-13	1.59e-11	4	1	Intron (ENST00000263620/ENSG00000116017, intron 3 of 8)	19	932565	964366	31802	1	ENSG00000116017	ENST00000457152	7586	1820	ARID3A	AT-rich interaction domain 3A	124.245	FALSE
5	147509002	147510411	1410	*	7.42	8.15	5.87	2.27	1.47e-13	1.6e-11	4	1	Promoter (<=1kb)	5	147390812	147510056	119245	2	ENSG00000113657	ENST00000343218	0	1809	DPYSL3	dihydropyrimidinase like 3	201.454	FALSE
8	22066483	22066916	434	*	4.59	5.55	0.45	5.11	1.49e-13	1.62e-11	4	0	Promoter (<=1kb)	8	22066498	22067648	1151	1	ENSG00000158856	ENST00000522340	0	2039	DMTN	dematin actin binding protein	107.951	TRUE
4	186722981	186723772	792	*	5.79	6.57	3.92	2.66	1.49e-13	1.62e-11	4	0	Promoter (<=1kb)	4	186587795	186723833	136039	2	ENSG00000083857	ENST00000614102	61	2195	FAT1	FAT atypical cadherin 1	119.962	FALSE
16	88332151	88333733	1583	*	8.02	8.75	6.47	2.28	1.5e-13	1.63e-11	4	3	Distal Intergenic	16	88427471	88440749	13279	1	ENSG00000225614	ENST00000565624	-93738	84627	ZNF469	zinc finger protein 469	271.977	FALSE
11	72793582	72794227	646	*	6.22	7.04	4.16	2.88	1.5e-13	1.63e-11	4	0	Promoter (<=1kb)	11	72685069	72793599	108531	2	ENSG00000186635	ENST00000359373	0	116985	ARAP1	ArfGAP with RhoGAP domain, ankyrin repeat and PH domain 1	203.713	FALSE
1	93345454	93346477	1024	*	6.8	7.49	5.43	2.06	1.5e-13	1.63e-11	4	3	Promoter (<=1kb)	1	93345888	93369498	23611	1	ENSG00000117505	ENST00000370272	0	1810	DR1	down-regulator of transcription 1	175.556	FALSE
X	46903719	46904252	534	*	5.51	6.39	2.87	3.52	1.5e-13	1.63e-11	4	0	Distal Intergenic	23	46887417	46899703	12287	2	ENSG00000204904	ENST00000377879	-4016	724087	LINC01545	long intergenic non-protein coding RNA 1545	157.051	TRUE
1	27365941	27366411	471	*	5.04	5.93	2.19	3.74	1.5e-13	1.63e-11	4	0	Promoter (<=1kb)	1	27355186	27366858	11673	2	ENSG00000142733	ENST00000374040	447	9064	MAP3K6	mitogen-activated protein kinase kinase kinase 6	129.446	TRUE
15	63157064	63157946	883	*	6.78	7.47	5.38	2.1	1.51e-13	1.64e-11	4	1	Promoter (<=1kb)	15	63148250	63157802	9553	2	ENSG00000185088	ENST00000330964	0	51065	RPS27L	ribosomal protein S27 like	200.786	FALSE
14	105090817	105092178	1362	*	6.6	7.33	5.05	2.28	1.53e-13	1.66e-11	4	0	Promoter (1-2kb)	14	105093609	105095699	2091	1	ENSG00000257556	ENST00000548104	-1431				118.133	FALSE
15	92831728	92832136	409	*	6.28	7.1	4.24	2.86	1.54e-13	1.66e-11	4	0	Distal Intergenic	15	92819598	92819992	395	1	ENSG00000275175	ENST00000610332	12130				335.421	FALSE
20	47360494	47361379	886	*	6.53	7.28	4.88	2.39	1.54e-13	1.66e-11	4	0	Distal Intergenic	20	47209214	47356889	147676	2	ENSG00000101040	ENST00000355972	-3605	23613	ZMYND8	zinc finger MYND-type containing 8	175.414	FALSE
4	74444873	74445608	736	*	6.76	7.45	5.42	2.03	1.55e-13	1.67e-11	4	1	Promoter (<=1kb)	4	74445134	74455009	9876	1	ENSG00000109321	ENST00000395748	0	374	AREG	amphiregulin	237.572	FALSE
12	11648696	11649358	663	*	5.17	6.08	2.1	3.98	1.58e-13	1.71e-11	4	0	Promoter (<=1kb)	12	11649854	11895402	245549	1	ENSG00000139083	ENST00000396373	-496	2120	ETV6	ETS variant 6	102.035	TRUE
1	61724848	61725462	615	*	5.37	6.25	2.69	3.56	1.58e-13	1.71e-11	4	0	Promoter (<=1kb)	1	61681046	61725141	44096	2	ENSG00000162604	ENST00000606498	0	83941	TM2D1	TM2 domain containing 1	123.755	TRUE
6	134174678	134175832	1155	*	6.66	7.42	4.94	2.48	1.59e-13	1.72e-11	4	0	Promoter (<=1kb)	6	134169248	134174866	5619	2	ENSG00000118515	ENST00000474427	0	6446	SGK1	serum/glucocorticoid regulated kinase 1	148.272	FALSE
9	133199563	133200533	971	*	6.96	7.72	5.24	2.48	1.64e-13	1.76e-11	4	0	Distal Intergenic	9	133205318	133209227	3910	2	ENSG00000171102	ENST00000372032	8694	29989	OBP2B	odorant binding protein 2B	217.136	FALSE
6	116370948	116371814	867	*	5.98	6.85	3.4	3.45	1.65e-13	1.77e-11	4	0	Promoter (<=1kb)	6	116370947	116438277	67331	1	ENSG00000111817	ENST00000359564	1	29940	DSE	dermatan sulfate epimerase	133.057	TRUE
2	32946135	32947005	871	*	6.96	7.66	5.53	2.13	1.66e-13	1.78e-11	4	3	Promoter (<=1kb)	2	32946972	33399359	452388	1	ENSG00000049323	ENST00000404816	0	4052	LTBP1	latent transforming growth factor beta binding protein 1	232.205	FALSE
4	68349680	68350312	633	*	6.57	7.3	5.05	2.24	1.69e-13	1.81e-11	4	3	Promoter (<=1kb)	4	68310387	68350089	39703	2	ENSG00000083896	ENST00000344157	0	91746	YTHDC1	YTH domain containing 1	248.952	FALSE
13	49997009	49997593	585	*	5.77	6.63	3.28	3.36	1.69e-13	1.82e-11	4	0	Promoter (<=1kb)	13	49997019	50014331	17313	1	ENSG00000204977	ENST00000420995	0	10206	TRIM13	tripartite motif containing 13	169.306	TRUE
16	84291649	84292480	832	*	6.94	7.77	4.81	2.95	1.7e-13	1.82e-11	4	0	Promoter (2-3kb)	16	84294646	84329851	35206	1	ENSG00000103175	ENST00000219454	-2166	58189	WFDC1	WAP four-disulfide core domain 1	262.349	FALSE
3	196431553	196432779	1227	*	6.07	6.87	4.08	2.8	1.7e-13	1.83e-11	4	1	Promoter (<=1kb)	3	196347662	196432474	84813	2	ENSG00000163960	ENST00000296328	0	26043	UBXN7	UBX domain protein 7	95.3304	FALSE
2	169798627	169799462	836	*	6.41	7.18	4.67	2.51	1.71e-13	1.83e-11	4	1	Promoter (<=1kb)	2	169798812	169812064	13253	1	ENSG00000138385	ENST00000260956	0	6741	SSB	Sjogren syndrome antigen B	173.456	FALSE
9	95317375	95318064	690	*	5.84	6.67	3.67	3	1.71e-13	1.83e-11	4	0	Promoter (<=1kb)	9	95099054	95317702	218649	2	ENSG00000158169	ENST00000289081	0	2176	FANCC	Fanconi anemia complementation group C	147.578	FALSE
4	158671115	158672484	1370	*	6.59	7.38	4.71	2.67	1.71e-13	1.83e-11	4	1	Promoter (<=1kb)	4	158672125	158680607	8483	1	ENSG00000171503	ENST00000512251	0	2110	ETFDH	electron transfer flavoprotein dehydrogenase	121.585	FALSE
8	29085596	29086112	517	*	4.86	5.79	1.46	4.33	1.72e-13	1.84e-11	3	0	Intron (ENST00000524189/ENSG00000197892, intron 3 of 39)	8	29067279	29068454	1176	1	ENSG00000259607	ENST00000560714	18317				107.022	FALSE
2	241314761	241315837	1077	*	6.51	7.29	4.69	2.6	1.72e-13	1.84e-11	4	1	Promoter (<=1kb)	2	241229212	241315292	86081	2	ENSG00000115677	ENST00000391976	0	3069	HDLBP	high density lipoprotein binding protein	145.309	FALSE
17	30970731	30971654	924	*	6.82	7.64	4.72	2.92	1.73e-13	1.85e-11	4	2	Promoter (<=1kb)	17	30970984	30999370	28387	1	ENSG00000181481	ENST00000443677	0	84282	RNF135	ring finger protein 135	215.872	FALSE
1	16144906	16146777	1872	*	7.38	8.08	5.97	2.11	1.75e-13	1.87e-11	4	0	Promoter (<=1kb)	1	16134560	16146450	11891	2	ENSG00000142627	ENST00000480202	0	1969	EPHA2	EPH receptor A2	144.549	FALSE
4	95549328	95550024	697	*	6.39	7.16	4.64	2.51	1.75e-13	1.87e-11	4	0	Promoter (<=1kb)	4	95162504	95549206	386703	2	ENSG00000182168	ENST00000453304	-122	8633	UNC5C	unc-5 netrin receptor C	205.183	FALSE
20	50267016	50267970	955	*	6.72	7.44	5.18	2.26	1.76e-13	1.88e-11	4	0	Promoter (<=1kb)	20	50267486	50279795	12310	1	ENSG00000224397	ENST00000425497	0				181.828	FALSE
2	74457656	74458805	1150	*	6.88	7.64	5.21	2.42	1.77e-13	1.89e-11	4	0	Promoter (<=1kb)	2	74458329	74460891	2563	1	ENSG00000239779	ENST00000233615	0	23559	WBP1	WW domain binding protein 1	173.449	FALSE
2	72144636	72145625	990	*	6.91	7.63	5.43	2.2	1.77e-13	1.89e-11	4	3	Promoter (<=1kb)	2	72135280	72144415	9136	2	ENSG00000003137	ENST00000461519	-221	56603	CYP26B1	cytochrome P450 family 26 subfamily B member 1	200.089	FALSE
2	197498856	197500844	1989	*	7.88	8.56	6.55	2.01	1.78e-13	1.89e-11	4	4	Promoter (<=1kb)	2	197499994	197503457	3464	1	ENSG00000115541	ENST00000233893	0	3336	HSPE1	heat shock protein family E (Hsp10) member 1	189.75	FALSE
1	180502013	180503186	1174	*	7.57	8.32	5.9	2.42	1.78e-13	1.9e-11	4	2	Promoter (<=1kb)	1	180288230	180502954	214725	2	ENSG00000230124	ENST00000367595	0	84320	ACBD6	acyl-CoA binding domain containing 6	272.208	FALSE
11	126303644	126304295	652	*	5.7	6.54	3.41	3.14	1.79e-13	1.9e-11	4	0	Promoter (<=1kb)	11	126303752	126345749	41998	1	ENSG00000110063	ENST00000263579	0	28960	DCPS	decapping enzyme, scavenger	142.721	TRUE
4	122732229	122733042	814	*	5.97	6.82	3.61	3.21	1.8e-13	1.91e-11	4	0	Promoter (<=1kb)	4	122732702	122744942	12241	1	ENSG00000181004	ENST00000542236	0	166379	BBS12	Bardet-Biedl syndrome 12	138.803	TRUE
10	32445792	32446713	922	*	7.17	8.01	4.95	3.06	1.8e-13	1.91e-11	4	2	Promoter (<=1kb)	10	32446140	32574560	128421	1	ENSG00000216937	ENST00000476558	0	79741	CCDC7	coiled-coil domain containing 7	279.589	TRUE
10	91410343	91410928	586	*	5.56	6.39	3.35	3.04	1.83e-13	1.94e-11	4	0	Promoter (<=1kb)	10	91410344	91463664	53321	1	ENSG00000165338	ENST00000371681	0	143279	HECTD2	HECT domain E3 ubiquitin protein ligase 2	143.115	TRUE
11	114439237	114440144	908	*	6.93	7.68	5.29	2.39	1.83e-13	1.94e-11	4	3	Promoter (<=1kb)	11	114439386	114450276	10891	1	ENSG00000076043	ENST00000611665	0	25996	REXO2	RNA exonuclease 2	225.852	FALSE
10	68900577	68901850	1274	*	7.28	7.97	5.9	2.07	1.84e-13	1.96e-11	4	1	Promoter (<=1kb)	10	68901278	68946847	45570	1	ENSG00000107625	ENST00000373585	0	79009	DDX50	DEAD-box helicase 50	196.807	FALSE
8	144273752	144275637	1886	*	8.13	8.85	6.64	2.21	1.85e-13	1.96e-11	4	3	Intron (ENST00000569669/ENSG00000261236, intron 13 of 15)	8	144266560	144268481	1922	1	ENSG00000260428	ENST00000567180	7192	642658	SCX	scleraxis bHLH transcription factor	244.666	FALSE
1	108692030	108692968	939	*	6.84	7.57	5.32	2.25	1.88e-13	1.99e-11	4	0	Promoter (<=1kb)	1	108692323	108701803	9481	1	ENSG00000134186	ENST00000370025	0	55119	PRPF38B	pre-mRNA processing factor 38B	202.363	FALSE
8	119832490	119832920	431	*	6.56	7.27	5.09	2.19	1.92e-13	2.03e-11	4	0	Promoter (<=1kb)	8	119730775	119832863	102089	2	ENSG00000064313	ENST00000378164	0	6873	TAF2	TATA-box binding protein associated factor 2	358.105	FALSE
4	40629504	40629998	495	*	5.79	6.58	3.86	2.72	1.92e-13	2.03e-11	4	0	Promoter (<=1kb)	4	40423681	40629864	206184	2	ENSG00000163694	ENST00000510871	0	54502	RBM47	RNA binding motif protein 47	193.273	FALSE
10	120456232	120457131	900	*	6.37	7.1	4.8	2.3	1.93e-13	2.05e-11	4	0	Promoter (<=1kb)	10	120456954	120589855	132902	1	ENSG00000203805	ENST00000398250	0	196051	PLPP4	phospholipid phosphatase 4	152.43	FALSE
2	127885694	127887071	1378	*	6.41	7.16	4.72	2.44	1.97e-13	2.08e-11	4	3	Promoter (<=1kb)	2	127861630	127885922	24293	2	ENSG00000144233	ENST00000272647	0	83607	AMMECR1L	AMMECR1 like	103.783	FALSE
9	105448365	105448881	517	*	5.77	6.61	3.58	3.02	1.99e-13	2.1e-11	4	1	Promoter (<=1kb)	9	105448136	105506475	58340	1	ENSG00000106701	ENST00000480279	229	83856	FSD1L	fibronectin type III and SPRY domain containing 1 like	188.937	TRUE
1	156767210	156767891	682	*	6.06	6.9	3.8	3.1	2.01e-13	2.12e-11	4	0	Promoter (<=1kb)	1	156767500	156800817	33318	1	ENSG00000143294	ENST00000271526	0	5546	PRCC	papillary renal cell carcinoma (translocation-associated)	175.115	TRUE
7	130373354	130374361	1008	*	6.93	7.65	5.44	2.2	2.01e-13	2.12e-11	4	1	Distal Intergenic	7	130380339	130383482	3144	1	ENSG00000091704	ENST00000481342	-5978	1357	CPA1	carboxypeptidase A1	199.259	FALSE
16	4273298	4274150	853	*	6.49	7.22	4.91	2.32	2.01e-13	2.12e-11	4	1	Promoter (<=1kb)	16	4257186	4273075	15890	2	ENSG00000090447	ENST00000204517	-223	7023	TFAP4	transcription factor AP-4	174.778	FALSE
5	131796233	131797838	1606	*	7.26	7.94	5.94	2	2.07e-13	2.18e-11	4	3	Promoter (<=1kb)	5	131641714	131796921	155208	2	ENSG00000217128	ENST00000307968	0	96459	FNIP1	folliculin interacting protein 1	152.909	FALSE
7	30478254	30479167	914	*	7.28	8.02	5.69	2.34	2.11e-13	2.22e-11	4	2	Promoter (<=1kb)	7	30424527	30478780	54254	2	ENSG00000106100	ENST00000222823	0	10392	NOD1	nucleotide binding oligomerization domain containing 1	283.997	FALSE
10	31031434	31032744	1311	*	6.93	7.72	5.08	2.64	2.19e-13	2.31e-11	4	0	Promoter (<=1kb)	10	30844638	31031937	187300	2	ENSG00000183621	ENST00000413025	0	220929	ZNF438	zinc finger protein 438	160.823	FALSE
3	158109943	158110568	626	*	5.56	6.44	2.92	3.52	2.21e-13	2.32e-11	4	0	Promoter (<=1kb)	3	158110052	158544834	434783	1	ENSG00000174891	ENST00000611884	0	51319	RSRC1	arginine and serine rich coiled-coil 1	138.694	TRUE
21	29024613	29025212	600	*	6.8	7.51	5.32	2.2	2.23e-13	2.35e-11	4	2	Promoter (<=1kb)	21	29024629	29054488	29860	1	ENSG00000156256	ENST00000399975	0	10600	USP16	ubiquitin specific peptidase 16	303.797	FALSE
10	102420578	102421643	1066	*	5.75	6.62	3.14	3.49	2.27e-13	2.39e-11	4	0	Promoter (<=1kb)	10	102416710	102421539	4830	2	ENSG00000059915	ENST00000492902	0	5662	PSD	pleckstrin and Sec7 domain containing	92.2702	FALSE
22	31122827	31123401	575	*	6.31	7.08	4.59	2.49	2.27e-13	2.39e-11	4	1	Promoter (<=1kb)	22	31122923	31134696	11774	1	ENSG00000185133	ENST00000412277	0	27124	INPP5J	inositol polyphosphate-5-phosphatase J	235.301	FALSE
4	189722208	189722838	631	*	5.88	6.74	3.43	3.31	2.3e-13	2.41e-11	4	0	Distal Intergenic	4	189709539	189709714	176	2	ENSG00000202215	ENST00000365345	-12494				169.4	TRUE
19	49866870	49868380	1511	*	6.89	7.62	5.36	2.26	2.34e-13	2.46e-11	4	1	Promoter (<=1kb)	19	49861204	49867010	5807	2	ENSG00000039650	ENST00000594661	0	11284	PNKP	polynucleotide kinase 3'-phosphatase	130.192	FALSE
17	63621499	63622493	995	*	6.8	7.58	5.01	2.57	2.36e-13	2.47e-11	4	1	Promoter (<=1kb)	17	63622415	63695089	72675	1	ENSG00000198909	ENST00000579585	0	4215	MAP3K3	mitogen-activated protein kinase kinase kinase 3	192.302	FALSE
6	41895386	41895767	382	*	4.87	5.79	1.67	4.12	2.41e-13	2.52e-11	4	0	Promoter (<=1kb)	6	41797645	41895361	97717	2	ENSG00000164663	ENST00000373006	-25	25862	USP49	ubiquitin specific peptidase 49	144.844	TRUE
12	9064147	9065088	942	*	6.58	7.31	5.03	2.28	2.44e-13	2.56e-11	4	1	Promoter (<=1kb)	12	9055586	9065070	9485	2	ENSG00000214851	ENST00000538094	0	253128	LINC00612	long intergenic non-protein coding RNA 612	168.453	FALSE
1	202235665	202236621	957	*	6.81	7.53	5.27	2.26	2.44e-13	2.56e-11	4	1	Exon (ENST00000367278/ENSG00000133067, exon 4 of 18)	1	202225423	202236334	10912	1	ENSG00000133067	ENST00000503519	10242	59352	LGR6	leucine rich repeat containing G protein-coupled receptor 6	193.127	FALSE
1	43649726	43650246	521	*	5.95	6.81	3.52	3.29	2.45e-13	2.56e-11	4	0	Promoter (<=1kb)	1	43650158	43705515	55358	1	ENSG00000066135	ENST00000372396	0	9682	KDM4A	lysine demethylase 4A	215.366	TRUE
22	44448190	44448746	557	*	6.35	7.19	4.14	3.05	2.45e-13	2.56e-11	4	0	Distal Intergenic	22	44443327	44444788	1462	1	ENSG00000232655	ENST00000415702	4863	101927526	LOC101927526	uncharacterized LOC101927526	262.15	TRUE
16	30957091	30957989	899	*	6.05	6.84	4.15	2.69	2.45e-13	2.56e-11	4	0	Promoter (<=1kb)	16	30957294	30985116	27823	1	ENSG00000099381	ENST00000262519	0	9739	SETD1A	SET domain containing 1A	127.434	FALSE
2	23926194	23927691	1498	*	7.82	8.5	6.5	2	2.46e-13	2.57e-11	4	4	Promoter (<=1kb)	2	23748664	23927114	178451	2	ENSG00000119778	ENST00000238789	0	54454	ATAD2B	ATPase family, AAA domain containing 2B	241.681	FALSE
2	46616363	46617102	740	*	7.16	7.85	5.82	2.02	2.48e-13	2.59e-11	4	3	Promoter (<=1kb)	2	46616416	46625053	8638	1	ENSG00000119878	ENST00000486447	0	9419	CRIPT	CXXC repeat containing interactor of PDZ3 domain	311.784	FALSE
1	243255848	243256346	499	*	6.09	6.9	4.08	2.81	2.48e-13	2.59e-11	4	0	Promoter (<=1kb)	1	243256034	243286397	30364	1	ENSG00000054282	ENST00000490065	0	10806	SDCCAG8	serologically defined colon cancer antigen 8	239.335	FALSE
3	128879258	128879929	672	*	6.53	7.33	4.58	2.76	2.51e-13	2.62e-11	4	0	Promoter (<=1kb)	3	128879596	128884689	5094	1	ENSG00000177646	ENST00000505602	0	28976	ACAD9	acyl-CoA dehydrogenase family member 9	239.431	FALSE
1	202926833	202927554	722	*	6.5	7.26	4.84	2.42	2.52e-13	2.62e-11	4	0	Promoter (<=1kb)	1	202891100	202927262	36163	2	ENSG00000117153	ENST00000367261	0	59349	KLHL12	kelch like family member 12	212.295	FALSE
9	105244100	105244669	570	*	5.45	6.32	2.99	3.33	2.53e-13	2.64e-11	4	0	Promoter (<=1kb)	9	105244622	105397346	152725	1	ENSG00000070214	ENST00000374720	0	23446	SLC44A1	solute carrier family 44 member 1	140.163	TRUE
9	86127294	86127757	464	*	4.87	5.83	0.69	5.15	2.54e-13	2.64e-11	2	0	Distal Intergenic	9	86132622	86132851	230	1	ENSG00000233713	ENST00000427811	-4865				122.599	FALSE
6	53547783	53548508	726	*	6.3	7.07	4.49	2.58	2.55e-13	2.65e-11	4	0	Promoter (2-3kb)	6	53497341	53545129	47789	2	ENSG00000001084	ENST00000229416	-2654	2729	GCLC	glutamate-cysteine ligase catalytic subunit	185.074	FALSE
1	169794634	169795235	602	*	6.18	7.04	3.77	3.26	2.55e-13	2.65e-11	4	0	Promoter (<=1kb)	1	169794730	169804386	9657	1	ENSG00000000460	ENST00000472795	0	55732	C1orf112	chromosome 1 open reading frame 112	218.602	TRUE
15	100918019	100918760	742	*	6.86	7.61	5.23	2.37	2.6e-13	2.7e-11	4	1	Promoter (<=1kb)	15	100915657	100918841	3185	2	ENSG00000259583	ENST00000560461	81	101927751	LOC101927751	uncharacterized LOC101927751	263.29	FALSE
12	62466531	62467294	764	*	6.36	7.12	4.67	2.45	2.62e-13	2.71e-11	4	1	Promoter (<=1kb)	12	62466817	62600479	133663	1	ENSG00000061987	ENST00000393630	0	23041	MON2	MON2 homolog, regulator of endosome-to-Golgi trafficking	182.071	FALSE
12	124928008	124928683	676	*	6.36	7.12	4.67	2.44	2.62e-13	2.72e-11	4	0	Distal Intergenic	12	124935488	124935860	373	2	ENSG00000241129	ENST00000392735	7177				205.772	FALSE
1	26864169	26865971	1803	*	7.16	7.89	5.62	2.27	2.62e-13	2.72e-11	4	0	Promoter (1-2kb)	1	26863138	26864457	1320	1	ENSG00000175793	ENST00000339276	1031	2810	SFN	stratifin	131.562	FALSE
6	41545581	41546245	665	*	6.66	7.34	5.32	2.03	2.67e-13	2.76e-11	4	2	Promoter (<=1kb)	6	41494853	41546243	51391	2	ENSG00000234753	ENST00000440194	0	101060264	FOXP4-AS1	FOXP4 antisense RNA 1	243.634	FALSE
21	28884910	28885527	618	*	6.73	7.5	4.99	2.51	2.68e-13	2.77e-11	4	1	Promoter (<=1kb)	21	28872191	28885371	13181	2	ENSG00000156239	ENST00000303775	0	29104	N6AMT1	N-6 adenine-specific DNA methyltransferase 1 (putative)	292.912	FALSE
8	70088478	70088774	297	*	5.07	5.97	2.24	3.72	2.7e-13	2.79e-11	3	0	Distal Intergenic	8	70077906	70078032	127	2	ENSG00000212473	ENST00000391171	-10446				211.054	FALSE
10	131311974	131313005	1032	*	6.26	7.1	4	3.09	2.7e-13	2.79e-11	4	0	Promoter (<=1kb)	10	131092391	131311721	219331	2	ENSG00000176769	ENST00000368642	-253	256536	TCERG1L	transcription elongation regulator 1 like	132.933	TRUE
1	247332370	247332808	439	*	5.69	6.47	3.84	2.63	2.74e-13	2.83e-11	4	0	Promoter (<=1kb)	1	247328676	247331846	3171	2	ENSG00000162714	ENST00000478225	-524	84838	ZNF496	zinc finger protein 496	201.929	FALSE
11	18634160	18634969	810	*	6.45	7.22	4.65	2.57	2.74e-13	2.84e-11	4	0	Promoter (<=1kb)	11	18606401	18634493	28093	2	ENSG00000179119	ENST00000336349	0	144108	SPTY2D1	SPT2 chromatin protein domain containing 1	184.057	FALSE
16	56681973	56682624	652	*	6.78	7.55	5.02	2.52	2.77e-13	2.86e-11	4	0	Promoter (<=1kb)	16	56682424	56684196	1773	1	ENSG00000187193	ENST00000394485	0	4501	MT1X	metallothionein 1X	287.428	FALSE
15	39919474	39921297	1824	*	7.44	8.13	6.05	2.08	2.8e-13	2.89e-11	4	2	Promoter (<=1kb)	15	39799032	39920225	121194	2	ENSG00000166073	ENST00000299092	0	11245	GPR176	G protein-coupled receptor 176	153.585	FALSE
1	5667413	5668426	1014	*	6.54	7.29	4.9	2.39	2.84e-13	2.93e-11	4	2	Promoter (<=1kb)	1	5587368	5668295	80928	2	ENSG00000236948	ENST00000413887	0				154.337	FALSE
11	64869025	64869515	491	*	6.05	6.87	3.96	2.91	2.84e-13	2.93e-11	4	1	Intron (ENST00000320631/ENSG00000110047, intron 3 of 4)	11	64859945	64875666	15722	2	ENSG00000110047	ENST00000455148	6151	10938	EHD1	EH domain containing 1	238.229	FALSE
2	150485139	150486810	1672	*	7.39	8.09	5.97	2.12	2.85e-13	2.94e-11	4	1	Promoter (<=1kb)	2	150468209	150485382	17174	2	ENSG00000115963	ENST00000409557	0	390	RND3	Rho family GTPase 3	162.966	FALSE
10	17229242	17230830	1589	*	6.94	7.64	5.54	2.1	2.86e-13	2.95e-11	4	2	Promoter (<=1kb)	10	17229278	17237593	8316	1	ENSG00000026025	ENST00000224237	0	7431	VIM	vimentin	125.529	FALSE
3	127775566	127776213	648	*	6.38	7.24	4.03	3.21	2.89e-13	2.98e-11	4	0	Intron (ENST00000265052/ENSG00000074416, intron 5 of 7)	3	127721076	127784008	62933	2	ENSG00000074416	ENST00000493611	7795	11343	MGLL	monoglyceride lipase	233.283	TRUE
9	89310247	89311167	921	*	5.78	6.57	3.91	2.67	2.91e-13	2.99e-11	4	0	Promoter (<=1kb)	9	89311198	89316703	5506	1	ENSG00000123975	ENST00000314355	-31	1164	CKS2	CDC28 protein kinase regulatory subunit 2	103.159	FALSE
5	37248801	37249696	896	*	7.02	7.78	5.36	2.42	2.97e-13	3.05e-11	4	2	Promoter (<=1kb)	5	37106228	37249428	143201	2	ENSG00000197603	ENST00000425232	0	65250	C5orf42	chromosome 5 open reading frame 42	245.304	FALSE
15	89912710	89913378	669	*	6.19	6.96	4.42	2.54	2.97e-13	3.06e-11	4	0	Promoter (<=1kb)	15	89895006	89912956	17951	2	ENSG00000242498	ENST00000357484	0	348110	ARPIN	actin-related protein 2/3 complex inhibitor	186.098	FALSE
3	33798408	33799350	943	*	6.51	7.23	5	2.23	3e-13	3.08e-11	4	1	Promoter (<=1kb)	3	33798571	33869707	71137	1	ENSG00000170248	ENST00000457054	0	10015	PDCD6IP	programmed cell death 6 interacting protein	159.197	FALSE
12	62934173	62935501	1329	*	6.5	7.32	4.41	2.91	3e-13	3.08e-11	4	0	Promoter (<=1kb)	12	62643982	62935037	291056	2	ENSG00000111110	ENST00000228705	0	57460	PPM1H	protein phosphatase, Mg2+/Mn2+ dependent 1H	120.23	FALSE
2	75608837	75609415	579	*	6.38	7.09	4.93	2.16	3.01e-13	3.09e-11	4	0	Distal Intergenic	2	75598071	75598559	489	1	ENSG00000230477	ENST00000426657	10766				235.301	FALSE
[truncated: 11,381 more rows]
