# Supplementary material for: ZBTB48 is both a vertebrate telomere‐binding protein and a transcriptional activator
Source: EMBO Rep. 2017 May 12;18(6):929–46. doi: 10.15252/embr.201744095 (PMC5452029; doi:10.15252/embr.201744095)
Supplement: Supplementary file 3 — Dataset EV2 [file EMBR-18-929-s003.xlsx]

## Sheet: HeLa ZBTB48 WT vs KO ChIPseq
Dataset EV2: Peak identification from HeLa ZBTB48 ChIPseq WT vs KO
seqnames	start	end	width	strand	Conc	Conc_ZBTB48_WT	Conc_ZBTB48_KO	Fold	p.value	FDR	Called1	Called2	annotation	geneChr	geneStart	geneEnd	geneLength	geneStrand	geneId	transcriptId	distanceToTSS	ENTREZID	SYMBOL	GENENAME	rpk	DB
14	24113480	24115138	1659	*	11.76	12.74	6.35	6.4	4.49e-122	1.61e-116	4	4	Promoter (<=1kb)	14	24114195	24117306	3112	1	ENSG00000100897	ENST00000559017	0	80344	DCAF11	DDB1 and CUL4 associated factor 11	4123.59	TRUE
20	48845985	48847288	1304	*	11.54	12.53	5.69	6.85	1.56e-111	2.81e-106	4	4	Promoter (2-3kb)	20	48821688	48849458	27771	2	ENSG00000278231	ENST00000618168	2170				4535.53	TRUE
7	151276992	151278665	1674	*	12.31	13.3	5.58	7.72	2.5e-111	3e-106	4	4	Promoter (<=1kb)	7	151238973	151277452	38480	2	ENSG00000082014	ENST00000392811	0	6604	SMARCD3	SWI/SNF related, matrix associated, actin dependent regulator of chromatin, subfamily d, member 3	6024.81	TRUE
12	132687149	132687769	621	*	10.69	11.68	3.82	7.86	2.06e-109	1.85e-104	4	4	Promoter (<=1kb)	12	132687606	132704991	17386	1	ENSG00000176894	ENST00000317479	0	5827	PXMP2	peroxisomal membrane protein 2	5283.71	TRUE
11	71927984	71929488	1505	*	12.07	13.06	6.04	7.02	4.64e-109	3.33e-104	4	4	Promoter (<=1kb)	11	71928701	71997595	68895	1	ENSG00000137522	ENST00000361756	0	55298	RNF121	ring finger protein 121	5674.34	TRUE
20	49713834	49714775	942	*	11.26	12.25	4.33	7.92	2.77e-101	1.66e-96	4	2	Promoter (<=1kb)	20	49632945	49713878	80934	2	ENSG00000158470	ENST00000371711	0	9334	B4GALT5	beta-1,4-galactosyltransferase 5	5170.9	TRUE
X	2456124	2458473	2350	*	10.05	11.04	4.74	6.3	3.83e-98	1.97e-93	4	0	Intron (ENST00000334651/ENSG00000169084, intron 6 of 6)	23	2486982	2488971	1990	2	ENSG00000214717	ENST00000515319	30498	9189	ZBED1	zinc finger BED-type containing 1	895.99	TRUE
5	115841206	115842738	1533	*	11.45	12.43	6.46	5.97	1.66e-93	7.47e-89	4	4	Promoter (<=1kb)	5	115828200	115841858	13659	2	ENSG00000145782	ENST00000509910	0	9140	ATG12	autophagy related 12	3599.65	TRUE
X	2467701	2470140	2440	*	10.97	11.96	5.31	6.64	5.07e-90	2.03e-85	4	2	Intron (ENST00000334651/ENSG00000169084, intron 6 of 6)	23	2486982	2488971	1990	2	ENSG00000214717	ENST00000515319	18831	9189	ZBED1	zinc finger BED-type containing 1	1632.78	TRUE
X	2444487	2447488	3002	*	10.64	11.62	5.51	6.11	5.81e-90	2.09e-85	4	0	Intron (ENST00000334651/ENSG00000169084, intron 6 of 6)	23	2486982	2488971	1990	2	ENSG00000214717	ENST00000515319	41483	9189	ZBED1	zinc finger BED-type containing 1	1048.47	TRUE
X	2451059	2453101	2043	*	10.36	11.33	5.65	5.68	2.6e-82	8.49e-78	4	1	Intron (ENST00000334651/ENSG00000169084, intron 6 of 6)	23	2486982	2488971	1990	2	ENSG00000214717	ENST00000515319	35870	9189	ZBED1	zinc finger BED-type containing 1	1260.09	TRUE
16	67190317	67193504	3188	*	12.78	13.77	6.98	6.79	8.08e-81	2.42e-76	4	4	Promoter (<=1kb)	16	67192169	67198918	6750	1	ENSG00000205250	ENST00000379378	0	1874	E2F4	E2F transcription factor 4	4381.92	TRUE
12	31728424	31729719	1296	*	12.83	13.82	6.82	7	2.44e-80	6.74e-76	4	4	Promoter (<=1kb)	12	31671137	31729174	58038	2	ENSG00000151743	ENST00000281471	0	196394	AMN1	antagonist of mitotic exit network 1 homolog	11159.1	TRUE
10	73495102	73496954	1853	*	9.69	10.64	5.68	4.97	4.15e-79	1.07e-74	4	4	Promoter (<=1kb)	10	73436428	73496001	59574	2	ENSG00000107758	ENST00000360663	0	5532	PPP3CB	protein phosphatase 3 catalytic subunit beta	861.16	TRUE
12	57519480	57520788	1309	*	10.56	11.51	6.5	5.02	2.14e-78	5.14e-74	4	4	Promoter (<=1kb)	12	57520710	57525414	4705	1	ENSG00000166987	ENST00000548887	0	114785	MBD6	methyl-CpG binding domain protein 6	2228	TRUE
X	2463049	2465743	2695	*	12.18	13.17	5.98	7.2	3.48e-77	7.81e-73	4	1	Intron (ENST00000334651/ENSG00000169084, intron 6 of 6)	23	2486982	2488971	1990	2	ENSG00000214717	ENST00000515319	23228	9189	ZBED1	zinc finger BED-type containing 1	3419.84	TRUE
12	45728392	45729619	1228	*	11.02	12	5.74	6.26	6.52e-76	1.38e-71	4	4	Promoter (<=1kb)	12	45729665	45908040	178376	1	ENSG00000189079	ENST00000334344	-46	196528	ARID2	AT-rich interaction domain 2	3335.5	TRUE
10	103192251	103194204	1954	*	11.9	12.88	6.93	5.94	1.8e-75	3.6e-71	4	4	Promoter (<=1kb)	10	103088018	103193306	105289	2	ENSG00000076685	ENST00000343289	0	22978	NT5C2	5'-nucleotidase, cytosolic II	3857.82	TRUE
1	9687031	9689577	2547	*	11.14	12.11	6.42	5.69	2.34e-75	4.43e-71	4	3	Promoter (<=1kb)	1	9688176	9691946	3771	1	ENSG00000171608	ENST00000484851	0	5293	PIK3CD	phosphatidylinositol-4,5-bisphosphate 3-kinase catalytic subunit delta	1735.58	TRUE
5	171307222	171310499	3278	*	12.92	13.9	7.9	6	2.07e-73	3.73e-69	4	4	Promoter (<=1kb)	5	171309284	171312134	2851	1	ENSG00000164438	ENST00000296921	0	30012	TLX3	T-cell leukemia homeobox 3	4663.46	TRUE
15	43105564	43106459	896	*	11.39	12.37	5.78	6.59	3.09e-73	5.29e-69	4	3	Promoter (<=1kb)	15	42942897	43106101	163205	2	ENSG00000159459	ENST00000290650	0	197131	UBR1	ubiquitin protein ligase E3 component n-recognin 1	5907.9	TRUE
22	30422755	30427477	4723	*	13.04	14.01	8.25	5.76	3.06e-71	5e-67	4	4	Promoter (<=1kb)	22	30425530	30429053	3524	1	ENSG00000242114	ENST00000266263	0	51537	MTFP1	mitochondrial fission process 1	3493.11	TRUE
X	135973157	135974044	888	*	8.77	9.71	5.01	4.7	4e-70	6.26e-66	4	4	Promoter (<=1kb)	23	135962070	135974063	11994	2	ENSG00000169446	ENST00000305963	19	93380	MMGT1	membrane magnesium transporter 1	943.166	TRUE
7	102287038	102288508	1471	*	8.76	9.68	5.63	4.05	1.58e-65	2.37e-61	4	4	Promoter (<=1kb)	7	102286888	102301279	14392	1	ENSG00000160999	ENST00000444095	150	10603	SH2B2	SH2B adaptor protein 2	557.645	TRUE
3	119462946	119463928	983	*	9.44	10.37	5.89	4.48	4.57e-65	6.58e-61	4	4	Promoter (<=1kb)	3	119429500	119463597	34098	2	ENSG00000176142	ENST00000438581	0	55254	TMEM39A	transmembrane protein 39A	1346.26	TRUE
10	113563188	113563943	756	*	7.59	8.54	3.61	4.93	1.05e-64	1.45e-60	4	2	Intron (ENST00000542051/ENSG00000148702, intron 1 of 12)	10	113567484	113570158	2675	1	ENSG00000148702	ENST00000460714	-3541	3026	HABP2	hyaluronan binding protein 2	492.35	TRUE
20	44695268	44696826	1559	*	7.38	8.37	-0.36	8.73	7.25e-64	9.65e-60	4	0	Promoter (<=1kb)	20	44656451	44696096	39646	2	ENSG00000132832	ENST00000415889	0				212.214	TRUE
X	2477139	2480098	2960	*	10.63	11.6	6.14	5.46	5.74e-63	7.37e-59	4	0	Intron (ENST00000334651/ENSG00000169084, intron 6 of 6)	23	2486982	2488971	1990	2	ENSG00000214717	ENST00000515319	8873	9189	ZBED1	zinc finger BED-type containing 1	1048.71	TRUE
12	122973159	122977526	4368	*	13.96	14.95	8.21	6.74	7.39e-63	9.16e-59	4	4	Promoter (<=1kb)	12	122974580	122980042	5463	1	ENSG00000111325	ENST00000397389	0	79676	OGFOD2	2-oxoglutarate and iron dependent oxygenase domain containing 2	7246.29	TRUE
6	73520118	73522073	1956	*	11.53	12.48	7.66	4.82	4.85e-62	5.81e-58	4	4	Promoter (<=1kb)	6	73515750	73521018	5269	2	ENSG00000156508	ENST00000316292	0	1915	EEF1A1	eukaryotic translation elongation factor 1 alpha 1	2920.69	TRUE
19	45716719	45718609	1891	*	12.24	13.22	7.02	6.21	1.88e-61	2.18e-57	4	4	Promoter (<=1kb)	19	45714387	45717381	2995	2	ENSG00000279407	ENST00000623179	0				5045.74	TRUE
1	151715023	151718153	3131	*	9.59	10.5	6.58	3.93	1.97e-60	2.22e-56	4	2	Promoter (<=1kb)	1	151702404	151716052	13649	2	ENSG00000159409	ENST00000290585	0	11189	CELF3	CUGBP, Elav-like family member 3	462.521	TRUE
11	65661540	65664108	2569	*	10.9	11.86	6.85	5.01	1.45e-59	1.58e-55	4	4	Promoter (<=1kb)	11	65653596	65663094	9499	2	ENSG00000173039	ENST00000406246	0	5970	RELA	RELA proto-oncogene, NF-kB subunit	1446.94	TRUE
2	46541465	46542641	1177	*	10.58	11.55	6.37	5.17	1.49e-59	1.58e-55	4	4	Promoter (<=1kb)	2	46541806	46576249	34444	1	ENSG00000119729	ENST00000465198	0	23433	RHOQ	ras homolog family member Q	2547.53	TRUE
18	49491958	49494646	2689	*	9.02	9.92	6.09	3.83	3.21e-59	3.3e-55	4	4	Promoter (<=1kb)	18	49482152	49492479	10328	2	ENSG00000215472	ENST00000332968	0	6139	RPL17	ribosomal protein L17	360.269	TRUE
11	76781904	76784945	3042	*	10.74	11.68	6.99	4.69	7.2e-59	7.19e-55	4	4	Promoter (<=1kb)	11	76782251	76796068	13818	1	ENSG00000182704	ENST00000533752	0	25987	TSKU	tsukushi, small leucine rich proteoglycan	1078.63	TRUE
8	1896637	1898879	2243	*	9.43	10.37	5.92	4.45	1.38e-56	1.34e-52	4	1	Exon (ENST00000349830/ENSG00000104728, exon 15 of 29)	8	1904235	1923490	19256	1	ENSG00000104728	ENST00000524212	-5356	9639	ARHGEF10	Rho guanine nucleotide exchange factor 10	590	TRUE
20	48827937	48829127	1191	*	9.18	10.12	5.55	4.57	3.89e-56	3.68e-52	4	4	Promoter (<=1kb)	20	48624252	48827883	203632	2	ENSG00000124126	ENST00000371941	-54	57580	PREX1	phosphatidylinositol-3,4,5-trisphosphate dependent Rac exchange factor 1	934.355	TRUE
16	1308381	1309597	1217	*	14.75	15.74	7.09	8.65	4.32e-56	3.98e-52	4	4	Promoter (<=1kb)	16	1308880	1327018	18139	1	ENSG00000103275	ENST00000355803	0	7329	UBE2I	ubiquitin conjugating enzyme E2 I	44969.9	TRUE
1	27571720	27573288	1569	*	8.38	9.32	4.91	4.4	7.5e-56	6.74e-52	4	2	Intron (ENST00000247087/ENSG00000126705, intron 5 of 5)	1	27552042	27553304	1263	2	ENSG00000126705	ENST00000487743	-18416	27245	AHDC1	AT-hook DNA binding motif containing 1	407.358	TRUE
8	79768428	79769223	796	*	8.14	9.09	4.34	4.75	1.5e-55	1.32e-51	4	0	Promoter (<=1kb)	8	79768142	79802842	34701	1	ENSG00000272138	ENST00000607172	286	101927067	LINC01607	long intergenic non-protein coding RNA 1607	684.62	TRUE
14	77180259	77182784	2526	*	11.7	12.68	5.83	6.85	1.83e-55	1.57e-51	4	4	Promoter (<=1kb)	14	77181623	77231730	50108	1	ENSG00000165548	ENST00000554766	0	57156	TMEM63C	transmembrane protein 63C	2597.93	TRUE
7	91263257	91267040	3784	*	12.89	13.87	7.7	6.17	5.38e-55	4.5e-51	4	4	Promoter (<=1kb)	7	91264364	91271326	6963	1	ENSG00000157240	ENST00000287934	0	8321	FZD1	frizzled class receptor 1	3956.72	TRUE
6	28136558	28137561	1004	*	9.63	10.57	6.13	4.44	6.82e-55	5.57e-51	4	4	Promoter (<=1kb)	6	28136849	28139678	2830	1	ENSG00000261839	ENST00000565046	0				1514.1	TRUE
1	201153645	201155343	1699	*	10.15	11.08	6.66	4.42	5.4e-54	4.31e-50	4	4	Promoter (<=1kb)	1	201134772	201154494	19723	2	ENSG00000116857	ENST00000367334	0	252839	TMEM9	transmembrane protein 9	1274.15	TRUE
10	969491	970362	872	*	9.13	10.1	4.68	5.41	8.4e-54	6.57e-50	4	0	Downstream (<1kb)	10	988019	1019936	31918	1	ENSG00000107937	ENST00000360803	-17657	23560	GTPBP4	GTP binding protein 4	1258.6	TRUE
15	40062733	40064456	1724	*	11.01	11.99	5.96	6.03	4.97e-53	3.8e-49	4	3	Promoter (<=1kb)	15	40064387	40065705	1319	1	ENSG00000248508	ENST00000559012	0	100131089	SRP14-AS1	SRP14 antisense RNA1 (head to head)	2359.46	TRUE
1	246517390	246522942	5553	*	11.33	12.26	7.85	4.41	1.08e-52	8.12e-49	4	4	Promoter (<=1kb)	1	246509038	246522592	13555	2	ENSG00000227728	ENST00000398739	0				883.283	TRUE
1	1307808	1310735	2928	*	11.63	12.6	7.07	5.53	4.39e-52	3.22e-48	4	4	Promoter (<=1kb)	1	1292376	1308018	15643	2	ENSG00000131584	ENST00000354700	0	116983	ACAP3	ArfGAP with coiled-coil, ankyrin repeat and PH domains 3	2120.35	TRUE
12	57744333	57745974	1642	*	9.52	10.47	5.64	4.83	3.15e-51	2.26e-47	4	2	Promoter (<=1kb)	12	57744881	57748232	3352	1	ENSG00000135452	ENST00000257910	0	6302	TSPAN31	tetraspanin 31	863.795	TRUE
16	75516097	75518602	2506	*	9.25	10.13	6.6	3.52	1.66e-49	1.17e-45	4	4	Promoter (<=1kb)	16	75504658	75516280	11623	2	ENSG00000262583	ENST00000571737	0				447.15	TRUE
19	923106	925975	2870	*	11.33	12.27	7.74	4.53	1.74e-49	1.2e-45	4	4	Promoter (<=1kb)	19	925781	929498	3718	1	ENSG00000116017	ENST00000585895	0	1820	ARID3A	AT-rich interaction domain 3A	1720.9	TRUE
7	76547880	76550374	2495	*	9.28	10.22	5.8	4.42	4.97e-49	3.33e-45	4	4	Promoter (<=1kb)	7	76549360	76627982	78623	1	ENSG00000205485	ENST00000418663	0	100133091	LOC100133091	uncharacterized LOC100133091	478.031	TRUE
13	43785607	43787819	2213	*	9.2	10.07	6.67	3.4	5e-49	3.33e-45	4	4	Promoter (<=1kb)	13	43213518	43786908	573391	2	ENSG00000120658	ENST00000261488	0	55068	ENOX1	ecto-NOX disulfide-thiol exchanger 1	485.725	TRUE
5	159100156	159101215	1060	*	9.37	10.31	5.76	4.54	6.8e-49	4.45e-45	4	4	Promoter (<=1kb)	5	159100483	159115323	14841	1	ENSG00000245812	ENST00000517335	0	101927740	LOC101927740	uncharacterized LOC101927740	1197.6	TRUE
2	85561314	85563408	2095	*	9.23	10.11	6.54	3.57	1.88e-48	1.21e-44	4	4	Promoter (<=1kb)	2	85544723	85561509	16787	2	ENSG00000115486	ENST00000233838	0	2677	GGCX	gamma-glutamyl carboxylase	527.508	TRUE
1	164440036	164440701	666	*	6.82	7.81	1.12	6.69	3.81e-48	2.4e-44	4	0	Distal Intergenic	1	164356767	164357364	598	1	ENSG00000213070	ENST00000444896	83269				336.954	TRUE
11	65478601	65480126	1526	*	8.78	9.69	5.72	3.97	6.48e-48	4.02e-44	4	3	Distal Intergenic	11	65487241	65488136	896	2	ENSG00000279243	ENST00000622944	8010				541.285	TRUE
21	33491241	33492657	1417	*	9.33	10.27	5.71	4.56	1.14e-47	6.93e-44	4	4	Promoter (<=1kb)	21	33485530	33491473	5944	2	ENSG00000177692	ENST00000617313	0	54943	DNAJC28	DnaJ heat shock protein family (Hsp40) member C28	871.381	TRUE
7	102362772	102365466	2695	*	11.1	12.06	6.89	5.16	3.63e-47	2.18e-43	4	4	Promoter (<=1kb)	7	102363872	102404625	40754	1	ENSG00000128563	ENST00000477886	0	79706	PRKRIP1	PRKR interacting protein 1 (IL11 inducible)	1584.39	TRUE
12	45726722	45728192	1471	*	12.73	13.71	7.82	5.88	1.53e-46	8.99e-43	4	4	Promoter (<=1kb)	12	45718046	45727775	9730	2	ENSG00000273015	ENST00000609803	0				9109.79	TRUE
11	69636157	69639548	3392	*	12.27	13.24	7.84	5.4	7.5e-46	4.35e-42	4	4	Promoter (1-2kb)	11	69641087	69654474	13388	1	ENSG00000110092	ENST00000227507	-1539	595	CCND1	cyclin D1	2852.21	TRUE
4	145481149	145482843	1695	*	8.06	8.99	4.76	4.23	8.8e-46	5.02e-42	4	3	Promoter (<=1kb)	4	145481194	145514932	33739	1	ENSG00000170365	ENST00000514778	0	4086	SMAD1	SMAD family member 1	299.978	TRUE
21	44802177	44803200	1024	*	8.75	9.68	5.38	4.3	2.48e-45	1.39e-41	4	2	Promoter (<=1kb)	21	44802577	44804717	2141	1	ENSG00000236519	ENST00000417820	0				801.07	TRUE
17	55725313	55726225	913	*	6.4	7.39	-0.36	7.75	6e-44	3.32e-40	4	0	Promoter (2-3kb)	17	55721463	55723024	1562	2	ENSG00000166292	ENST00000575685	-2289	55273	TMEM100	transmembrane protein 100	183.713	TRUE
17	78166254	78168793	2540	*	11.11	12.04	7.52	4.52	1.41e-43	7.71e-40	4	4	Promoter (<=1kb)	17	78168558	78173527	4970	1	ENSG00000108639	ENST00000225777	0	9144	SYNGR2	synaptogyrin 2	1657.93	TRUE
15	40107655	40110312	2658	*	14.13	15.12	8.16	6.96	2.54e-43	1.36e-39	4	4	Promoter (<=1kb)	15	40087890	40108874	20985	2	ENSG00000104081	ENST00000354670	0	90427	BMF	Bcl2 modifying factor	13397.3	TRUE
15	40594127	40595084	958	*	8.35	9.23	5.63	3.6	5.77e-43	3.05e-39	4	4	Promoter (<=1kb)	15	40594249	40610297	16049	1	ENSG00000137812	ENST00000532056	0	57082	KNL1	kinetochore scaffold 1	626.818	TRUE
22	41090959	41091553	595	*	7.48	8.37	4.66	3.71	1.06e-42	5.51e-39	4	3	Promoter (<=1kb)	22	41091786	41180079	88294	1	ENSG00000100393	ENST00000263253	-233	2033	EP300	E1A binding protein p300	556.038	TRUE
3	127588431	127591737	3307	*	12.58	13.55	7.9	5.65	6.91e-42	3.55e-38	4	4	Promoter (<=1kb)	3	127573069	127590707	17639	2	ENSG00000163870	ENST00000296210	0	131601	TPRA1	transmembrane protein adipocyte associated 1	3626.79	TRUE
20	64134640	64136799	2160	*	9.45	10.39	5.73	4.67	1.25e-41	6.34e-38	4	2	Distal Intergenic	20	64151791	64228102	76312	1	ENSG00000196132	ENST00000360149	-14992	4661	MYT1	myelin transcription factor 1	621.224	TRUE
2	43178084	43179478	1395	*	9.1	9.99	6.3	3.69	1.27e-41	6.37e-38	4	4	Distal Intergenic	2	43224235	43226379	2145	2	ENSG00000152518	ENST00000620081	46901	678	ZFP36L2	ZFP36 ring finger protein like 2	728.98	TRUE
1	145858201	145860843	2643	*	10.72	11.67	7.02	4.64	2.91e-41	1.43e-37	4	3	Promoter (<=1kb)	1	145848522	145859045	10524	2	ENSG00000131788	ENST00000369298	0	10401	PIAS3	protein inhibitor of activated STAT 3	1232.89	TRUE
9	35110314	35111577	1264	*	7.66	8.56	4.84	3.72	4.5e-41	2.18e-37	4	3	Promoter (<=1kb)	9	35104123	35111574	7452	2	ENSG00000005238	ENST00000378561	0	80256	FAM214B	family with sequence similarity 214 member B	298.586	TRUE
17	79005133	79006391	1259	*	8.15	9.01	5.68	3.33	7.4e-41	3.55e-37	4	4	Promoter (<=1kb)	17	78997666	79006213	8548	2	ENSG00000171302	ENST00000592887	0	124583	CANT1	calcium activated nucleotidase 1	409.501	TRUE
8	143590469	143597741	7273	*	12.93	13.87	9.24	4.63	1.14e-40	5.4e-37	4	4	Promoter (<=1kb)	8	143579697	143597388	17692	2	ENSG00000104529	ENST00000317198	0	1936	EEF1D	eukaryotic translation elongation factor 1 delta	2058.6	TRUE
11	3641290	3643503	2214	*	9.77	10.62	7.42	3.19	1.3e-40	6.06e-37	4	4	Promoter (<=1kb)	11	3638503	3642255	3753	2	ENSG00000167311	ENST00000397068	0	116969	ART5	ADP-ribosyltransferase 5	710.822	TRUE
11	64303882	64305041	1160	*	8.37	9.23	5.95	3.28	3.22e-40	1.48e-36	4	4	Promoter (<=1kb)	11	64303655	64304749	1095	1	ENSG00000219435	ENST00000535981	227				517.665	TRUE
X	154377458	154379829	2372	*	9.05	9.92	6.54	3.38	3.53e-40	1.61e-36	4	4	Promoter (<=1kb)	23	154379197	154381523	2327	1	ENSG00000102119	ENST00000369842	0	2010	EMD	emerin	408.416	TRUE
14	55107729	55109035	1307	*	8.89	9.81	5.71	4.09	4.9e-40	2.2e-36	4	3	Distal Intergenic	14	55124110	55138292	14183	1	ENSG00000131981	ENST00000553493	-15075	3958	LGALS3	galectin 3	686.797	TRUE
11	65025745	65028054	2310	*	11.21	12.17	6.79	5.39	2.17e-39	9.61e-36	4	4	Promoter (<=1kb)	11	65027408	65040572	13165	1	ENSG00000110025	ENST00000377244	0	29907	SNX15	sorting nexin 15	1994.91	TRUE
2	73283261	73285492	2232	*	8.64	9.5	6.25	3.25	3.61e-39	1.58e-35	4	4	Promoter (<=1kb)	2	73254690	73284431	29742	2	ENSG00000163013	ENST00000521871	0	150726	FBXO41	F-box protein 41	324.407	TRUE
17	45099118	45099768	651	*	7.28	8.2	4.08	4.12	7.38e-39	3.19e-35	4	1	Promoter (1-2kb)	17	45097128	45099820	2693	1	ENSG00000136448	ENST00000590310	1990	4836	NMT1	N-myristoyltransferase 1	451.715	TRUE
12	113334545	113335272	728	*	8.11	9	5.33	3.67	8.09e-39	3.46e-35	4	4	Promoter (<=1kb)	12	113298759	113335030	36272	2	ENSG00000089060	ENST00000552014	0	80024	SLC8B1	solute carrier family 8 member B1	703.297	TRUE
4	53702288	53703425	1138	*	8.46	9.38	5.25	4.13	1.91e-38	8.08e-35	4	4	Promoter (<=1kb)	4	53573626	53701405	127780	2	ENSG00000072201	ENST00000513421	-883	84708	LNX1	ligand of numb-protein X 1	585.489	TRUE
2	218395422	218398517	3096	*	12.09	13.03	8.42	4.61	2.26e-38	9.45e-35	4	4	Promoter (<=1kb)	2	218398256	218404418	6163	1	ENSG00000144579	ENST00000491064	0	58190	CTDSP1	CTD small phosphatase 1	2701.59	TRUE
1	205535898	205537553	1656	*	9.61	10.54	6.15	4.4	4.51e-38	1.86e-34	4	2	Distal Intergenic	1	205530313	205531666	1354	1	ENSG00000117266	ENST00000459862	5585	5129	CDK18	cyclin dependent kinase 18	899.075	TRUE
4	153466316	153467759	1444	*	8.08	8.91	5.9	3.02	1.84e-37	7.5e-34	4	4	Promoter (<=1kb)	4	153466346	153636711	170366	1	ENSG00000121210	ENST00000409663	0	23240	KIAA0922	KIAA0922	333.127	TRUE
9	113275012	113276186	1175	*	8.57	9.45	5.98	3.47	2.57e-37	1.04e-33	4	3	Promoter (<=1kb)	9	113275343	113292905	17563	1	ENSG00000136875	ENST00000374199	0	9128	PRPF4	pre-mRNA processing factor 4	595.245	TRUE
7	72878402	72880356	1955	*	9.21	10.12	6.12	4	1.04e-36	4.14e-33	4	4	Promoter (<=1kb)	7	72879365	72951440	72076	1	ENSG00000196313	ENST00000395270	0	9883	POM121	POM121 transmembrane nucleoporin	569.216	TRUE
10	123743420	123744649	1230	*	8.65	9.55	5.77	3.78	1.31e-36	5.18e-33	4	2	Intron (ENST00000368854/ENSG00000121898, intron 5 of 19)	10	123734785	123734856	72	2	ENSG00000221293	ENST00000408366	-8564				609.441	TRUE
10	91923588	91924584	997	*	8.3	9.15	5.9	3.25	1.6e-35	6.26e-32	4	4	Promoter (<=1kb)	10	91923769	92030325	106557	1	ENSG00000095564	ENST00000265990	0	9044	BTAF1	B-TFIID TATA-box binding protein associated factor 1	569.809	TRUE
6	77341066	77341781	716	*	5.78	6.77	-0.36	7.12	2.3e-35	8.88e-32	4	0	Promoter (1-2kb)	6	77343557	77343654	98	1	ENSG00000276064	ENST00000614661	-1776				152.426	TRUE
2	46849402	46850365	964	*	7.85	8.69	5.53	3.16	6.04e-35	2.31e-31	4	3	Intron (ENST00000422294/ENSG00000239332, intron 1 of 2)	2	46852020	46853496	1477	2	ENSG00000226548	ENST00000453936	3131				428.424	TRUE
1	16613261	16614211	951	*	9.54	10.39	7.29	3.1	9.6e-35	3.63e-31	4	4	Promoter (<=1kb)	1	16562319	16613487	51169	2	ENSG00000219481	ENST00000430580	0	55672	NBPF1	neuroblastoma breakpoint family member 1	1410.98	TRUE
X	49123443	49124322	880	*	7.3	8.17	4.74	3.44	1.98e-34	7.43e-31	4	4	Promoter (<=1kb)	23	49113389	49123801	10413	2	ENSG00000068394	ENST00000156109	0	27238	GPKOW	G-patch domain and KOW motifs	327.29	TRUE
16	370412	380286	9875	*	12.79	13.72	9.34	4.38	2.27e-34	8.41e-31	4	4	Promoter (<=1kb)	16	367384	370509	3126	2	ENSG00000086504	ENST00000483764	0	10573	MRPL28	mitochondrial ribosomal protein L28	1366.45	TRUE
17	75045978	75047231	1254	*	8.36	9.17	6.4	2.77	3.28e-34	1.2e-30	4	4	Promoter (<=1kb)	17	75038863	75046963	8101	2	ENSG00000167863	ENST00000301587	0	10476	ATP5H	ATP synthase, H+ transporting, mitochondrial Fo complex subunit D	459.354	FALSE
3	10738533	10739238	706	*	6.6	7.5	3.71	3.79	1.74e-33	6.32e-30	4	2	Distal Intergenic	3	10761706	10764181	2476	2	ENSG00000226567	ENST00000436060	24943	285370	LINC00606	long intergenic non-protein coding RNA 606	256.401	TRUE
4	704440	705707	1268	*	7.26	8.17	4.14	4.04	3.68e-33	1.31e-29	4	1	Promoter (<=1kb)	4	705748	734943	29196	1	ENSG00000185619	ENST00000419774	-41	10336	PCGF3	polycomb group ring finger 3	227.141	TRUE
14	22829728	22830438	711	*	7.52	8.4	4.9	3.49	3.69e-33	1.31e-29	4	2	Promoter (<=1kb)	14	22812975	22829820	16846	2	ENSG00000155465	ENST00000488800	0	9056	SLC7A7	solute carrier family 7 member 7	475.097	TRUE
X	1296092	1298851	2760	*	7.81	8.68	5.32	3.36	4.18e-33	1.47e-29	4	4	Promoter (1-2kb)	23	1300256	1300375	120	2	ENSG00000223274	ENST00000411342	1524				148.604	TRUE
13	98171959	98172687	729	*	7	7.89	4.23	3.65	5.16e-33	1.8e-29	4	1	Intron (ENST00000595437/ENSG00000152767, intron 1 of 27)	13	98175785	98177265	1481	2	ENSG00000139797	ENST00000267291	4578	140432	RNF113B	ring finger protein 113B	325.386	TRUE
20	36819714	36820866	1153	*	7.7	8.6	4.81	3.79	7.38e-33	2.55e-29	4	0	Intron (ENST00000237536/ENSG00000149639, intron 12 of 14)	20	36783782	36816281	32500	2	ENSG00000149639	ENST00000465671	-3433	140710	SOGA1	suppressor of glucose, autophagy associated 1	336.534	TRUE
7	6706042	6707461	1420	*	8.39	9.28	5.55	3.73	9.67e-33	3.31e-29	4	3	Promoter (<=1kb)	7	6688433	6706923	18491	2	ENSG00000164631	ENST00000405858	0	7559	ZNF12	zinc finger protein 12	437.794	TRUE
21	32415979	32416738	760	*	5.56	6.55	-0.36	6.9	2.58e-32	8.75e-29	4	0	Intron (ENST00000469079/ENSG00000166979, intron 1 of 3)	21	32412764	32433284	20521	1	ENSG00000166979	ENST00000481638	3215	59271	EVA1C	eva-1 homolog C	123.291	TRUE
17	81976338	81977723	1386	*	9.33	10.15	7.21	2.94	5.3e-32	1.78e-28	4	4	Promoter (<=1kb)	17	81976807	81996843	20037	1	ENSG00000169696	ENST00000581484	0	79058	ASPSCR1	ASPSCR1, UBX domain containing tether for SLC2A4	819.768	FALSE
14	35292197	35293019	823	*	7.57	8.43	5.1	3.34	2.27e-31	7.55e-28	4	2	Promoter (<=1kb)	14	35292317	35293080	764	1	ENSG00000100902	ENST00000628955	0	5687	PSMA6	proteasome subunit alpha 6	419.067	TRUE
14	64762016	64763505	1490	*	8.6	9.44	6.4	3.04	2.35e-31	7.73e-28	4	4	Promoter (<=1kb)	14	64748307	64763840	15534	2	ENSG00000070182	ENST00000342835	335	6710	SPTB	spectrin beta, erythrocytic	466.162	TRUE
2	20091261	20092059	799	*	7.6	8.53	4.27	4.26	4.7e-31	1.53e-27	4	0	Intron (ENST00000430429/ENSG00000234378, intron 1 of 1)	2	20063856	20106829	42974	2	ENSG00000234378	ENST00000430429	14770				462.636	TRUE
8	11465533	11468019	2487	*	8.54	9.3	6.82	2.47	2.63e-30	8.53e-27	4	4	Promoter (<=1kb)	8	11421463	11466767	45305	2	ENSG00000154319	ENST00000284486	0	83648	FAM167A	family with sequence similarity 167 member A	253.456	FALSE
3	12556527	12557692	1166	*	7.87	8.68	5.83	2.85	3.82e-30	1.23e-26	4	4	Promoter (<=1kb)	3	12557014	12583713	26700	1	ENSG00000075975	ENST00000170447	0	23609	MKRN2	makorin ring finger protein 2	351.756	FALSE
2	200810848	200812792	1945	*	8.68	9.57	5.82	3.76	6.87e-30	2.18e-26	4	4	Promoter (<=1kb)	2	200811546	200818083	6538	1	ENSG00000082153	ENST00000452206	0	9689	BZW1	basic leucine zipper and W2 domains 1	390.785	TRUE
9	122904459	122905633	1175	*	7.72	8.55	5.51	3.04	1.23e-29	3.87e-26	4	4	Promoter (<=1kb)	9	122847555	122905222	57668	2	ENSG00000056586	ENST00000498479	0	54542	RC3H2	ring finger and CCCH-type domains 2	318.984	TRUE
1	190477971	190478791	821	*	7.07	7.98	3.96	4.02	1.27e-29	3.96e-26	4	2	Promoter (<=1kb)	1	190477426	190478404	979	2	ENSG00000162670	ENST00000633243	0	339479	BRINP3	BMP/retinoic acid inducible neural specific 3	307.522	TRUE
6	44206083	44206949	867	*	7.59	8.47	5.04	3.43	2.98e-29	9.22e-26	4	1	Promoter (2-3kb)	6	44209766	44210063	298	1	ENSG00000265439	ENST00000580735	-2817				408.983	TRUE
6	34695913	34696779	867	*	7.78	8.66	5.15	3.5	4.54e-29	1.4e-25	4	2	Promoter (<=1kb)	6	34696317	34697470	1154	1	ENSG00000272288	ENST00000606971	0	101929243	LOC101929243	uncharacterized LOC101929243	466.553	TRUE
1	211830733	211831277	545	*	6	6.93	2.58	4.35	4.9e-29	1.49e-25	4	0	Promoter (<=1kb)	1	211743457	211830772	87316	2	ENSG00000123684	ENST00000366997	0	9926	LPGAT1	lysophosphatidylglycerol acyltransferase 1	223.739	TRUE
19	42281141	42282641	1501	*	7.55	8.37	5.41	2.96	5.72e-29	1.73e-25	4	3	Promoter (1-2kb)	19	42279992	42286893	6902	1	ENSG00000079432	ENST00000575839	1149	23152	CIC	capicua transcriptional repressor	220.415	FALSE
X	2472903	2476390	3488	*	11.08	12.07	5.23	6.83	5.96e-29	1.79e-25	4	1	Intron (ENST00000334651/ENSG00000169084, intron 6 of 6)	23	2486982	2488971	1990	2	ENSG00000214717	ENST00000515319	12581	9189	ZBED1	zinc finger BED-type containing 1	1232.69	TRUE
10	68471308	68472310	1003	*	8.36	9.21	5.99	3.22	1.03e-28	3.07e-25	4	4	Promoter (<=1kb)	10	68414064	68471886	57823	2	ENSG00000138346	ENST00000551118	0	1763	DNA2	DNA replication helicase/nuclease 2	590.453	TRUE
17	40054373	40054973	601	*	6.71	7.61	3.7	3.92	1.55e-28	4.56e-25	4	0	Promoter (<=1kb)	17	40019098	40054407	35310	2	ENSG00000008838	ENST00000356271	0	9862	MED24	mediator complex subunit 24	325.06	TRUE
13	97114965	97116001	1037	*	7.15	8.14	0.92	7.22	3.2e-28	9.34e-25	4	0	Distal Intergenic	13	97172469	97179622	7154	2	ENSG00000233124	ENST00000453862	63621	103625683	LINC00456	long intergenic non-protein coding RNA 456	272.023	TRUE
5	172110471	172111735	1265	*	8.03	8.85	5.97	2.87	3.22e-28	9.34e-25	4	3	Promoter (2-3kb)	5	172096438	172108288	11851	2	ENSG00000072786	ENST00000517524	-2183	6793	STK10	serine/threonine kinase 10	364.775	FALSE
16	74700126	74701115	990	*	8.29	9.1	6.25	2.85	3.32e-28	9.55e-25	4	4	Promoter (<=1kb)	16	74671855	74700790	28936	2	ENSG00000168404	ENST00000306247	0	197259	MLKL	mixed lineage kinase domain like	554.291	FALSE
12	52189420	52190362	943	*	7.68	8.5	5.63	2.87	3.56e-28	1.02e-24	4	3	Promoter (1-2kb)	12	52168996	52192000	23005	2	ENSG00000167767	ENST00000313234	1638	144501	KRT80	keratin 80	383.922	FALSE
11	47552172	47553797	1626	*	8.69	9.47	6.85	2.62	7.18e-28	2.03e-24	4	4	Promoter (<=1kb)	11	47468404	47553117	84714	2	ENSG00000149187	ENST00000310513	0	10658	CELF1	CUGBP, Elav-like family member 1	436.148	FALSE
14	39432654	39433399	746	*	6.78	7.65	4.22	3.43	9.25e-28	2.6e-24	4	2	Promoter (<=1kb)	14	39397669	39432500	34832	2	ENSG00000165355	ENST00000298097	-154	254170	FBXO33	F-box protein 33	269.241	TRUE
17	75087004	75087904	901	*	8.21	9.05	5.95	3.1	9.35e-28	2.61e-24	4	4	Promoter (<=1kb)	17	75087727	75106162	18436	1	ENSG00000170190	ENST00000580123	0	9121	SLC16A5	solute carrier family 16 member 5	588.297	TRUE
20	63834979	63835986	1008	*	7.35	8.22	4.86	3.36	1.14e-27	3.16e-24	4	2	Distal Intergenic	20	63744525	63831244	86720	2	ENSG00000130584	ENST00000302995	-3735	140685	ZBTB46	zinc finger and BTB domain containing 46	295.805	TRUE
7	6103309	6104965	1657	*	8.53	9.33	6.58	2.75	1.61e-27	4.43e-24	4	4	Promoter (<=1kb)	7	6104884	6161564	56681	1	ENSG00000106346	ENST00000306177	0	84132	USP42	ubiquitin specific peptidase 42	388.407	FALSE
12	121399413	121400957	1545	*	9.12	9.93	7.1	2.83	2.29e-27	6.23e-24	4	4	Promoter (<=1kb)	12	121345999	121399896	53898	2	ENSG00000089053	ENST00000536837	0	51433	ANAPC5	anaphase promoting complex subunit 5	631.392	FALSE
3	100491800	100492783	984	*	7.37	8.19	5.34	2.85	2.41e-27	6.51e-24	4	3	Promoter (<=1kb)	3	100492619	100577444	84826	1	ENSG00000181458	ENST00000323523	0	55076	TMEM45A	transmembrane protein 45A	296.784	FALSE
X	9313100	9313559	460	*	5.71	6.67	1.54	5.12	2.65e-27	7.1e-24	4	0	Distal Intergenic	23	9249920	9275206	25287	1	ENSG00000228543	ENST00000432442	63180				221.367	TRUE
4	186725557	186727251	1695	*	8.4	9.25	6.07	3.18	3e-27	7.98e-24	4	4	Promoter (<=1kb)	4	186708363	186726722	18360	2	ENSG00000083857	ENST00000509647	0	2195	FAT1	FAT atypical cadherin 1	359.218	TRUE
3	108588995	108589885	891	*	7.79	8.64	5.44	3.2	3.08e-27	8.13e-24	4	4	Promoter (<=1kb)	3	108549869	108589452	39584	2	ENSG00000163507	ENST00000295746	0	57650	KIAA1524	KIAA1524	447.735	TRUE
17	80414425	80416369	1945	*	9.52	10.31	7.66	2.65	4.35e-27	1.14e-23	4	4	Promoter (<=1kb)	17	80415165	80416253	1089	1	ENSG00000173818	ENST00000520537	0	284131	ENDOV	endonuclease V	652.679	FALSE
13	44141432	44142262	831	*	6.9	7.78	4.27	3.51	6.22e-27	1.62e-23	4	3	Promoter (<=1kb)	13	44142546	44148030	5485	1	ENSG00000227258	ENST00000444663	-284	101929212	SMIM2-AS1	SMIM2 antisense RNA 1	264.492	TRUE
9	127567035	127568834	1800	*	8.34	9.12	6.49	2.62	7.85e-27	2.03e-23	4	4	Promoter (<=1kb)	9	127505343	127568885	63543	2	ENSG00000136830	ENST00000478917	51	64855	FAM129B	family with sequence similarity 129 member B	309.116	FALSE
14	74570021	74570966	946	*	6.96	7.88	3.84	4.03	1.16e-26	2.99e-23	4	0	Intron (ENST00000261978/ENSG00000119681, intron 33 of 35)	14	74552181	74560048	7868	1	ENSG00000258425	ENST00000554552	17840				249.015	TRUE
5	176446641	176448491	1851	*	8.62	9.4	6.79	2.61	1.27e-26	3.24e-23	4	4	Promoter (<=1kb)	5	176447628	176486427	38800	1	ENSG00000113194	ENST00000510730	0	23197	FAF2	Fas associated factor family member 2	364.985	FALSE
11	73982904	73984010	1107	*	8.51	9.32	6.48	2.83	1.46e-26	3.7e-23	4	4	Promoter (<=1kb)	11	73974667	73983307	8641	2	ENSG00000175567	ENST00000310473	0	7351	UCP2	uncoupling protein 2	577.367	FALSE
19	32580397	32582171	1775	*	8.1	8.84	6.5	2.34	4.73e-26	1.19e-22	4	4	Promoter (<=1kb)	19	32581068	32587427	6360	1	ENSG00000105185	ENST00000590247	0	9141	PDCD5	programmed cell death 5	258.171	FALSE
21	32411450	32414286	2837	*	9.18	9.95	7.44	2.51	5.8e-26	1.45e-22	4	4	Promoter (<=1kb)	21	32412006	32468055	56050	1	ENSG00000166979	ENST00000469079	0	59271	EVA1C	eva-1 homolog C	348.65	FALSE
22	31122348	31123600	1253	*	7.71	8.49	5.88	2.61	1.02e-25	2.52e-22	4	4	Promoter (<=1kb)	22	31122731	31124881	2151	1	ENSG00000185133	ENST00000463528	0	27124	INPP5J	inositol polyphosphate-5-phosphatase J	286.942	FALSE
X	46836570	46837629	1060	*	7.88	8.72	5.65	3.07	1.11e-25	2.72e-22	4	3	Promoter (<=1kb)	23	46836940	46882358	45419	1	ENSG00000102218	ENST00000218340	0	6102	RP2	retinitis pigmentosa 2 (X-linked recessive)	397.81	TRUE
22	29265991	29269329	3339	*	13.02	13.98	8.97	5.02	1.12e-25	2.73e-22	4	4	Promoter (<=1kb)	22	29259852	29267978	8127	2	ENSG00000100263	ENST00000216085	0	25807	RHBDD3	rhomboid domain containing 3	4839.3	TRUE
7	149064643	149066565	1923	*	8.29	9.03	6.71	2.32	1.43e-25	3.47e-22	4	4	Distal Intergenic	7	149053961	149054173	213	1	ENSG00000234565	ENST00000415962	10682				271.845	FALSE
9	87119307	87120325	1019	*	6.61	7.46	4.25	3.22	1.59e-25	3.83e-22	4	0	Distal Intergenic	9	87113940	87114027	88	2	ENSG00000276743	ENST00000611051	-5280				172.786	TRUE
11	8603901	8604313	413	*	5.19	6.17	-0.36	6.53	1.7e-25	4.07e-22	3	0	Distal Intergenic	11	8474793	8594289	119497	2	ENSG00000130413	ENST00000454443	-9612	65975	STK33	serine/threonine kinase 33	174.343	FALSE
7	143381554	143383466	1913	*	8.23	8.96	6.67	2.3	2.25e-25	5.35e-22	4	4	Promoter (<=1kb)	7	143381575	143391109	9535	1	ENSG00000159840	ENST00000354434	0	7791	ZYX	zyxin	260.324	FALSE
17	77834242	77834978	737	*	6.98	7.81	4.86	2.94	2.54e-25	6.02e-22	4	1	Distal Intergenic	17	77879027	77884087	5061	2	ENSG00000204283	ENST00000374983	49109	400624	FLJ45079	FLJ45079 protein	304.493	FALSE
7	73717285	73719554	2270	*	8.18	8.93	6.54	2.38	2.66e-25	6.26e-22	4	3	Promoter (<=1kb)	7	73702845	73719626	16782	2	ENSG00000106089	ENST00000470878	72	6804	STX1A	syntaxin 1A	214.868	FALSE
17	42535334	42536353	1020	*	7.9	8.74	5.71	3.02	2.97e-25	6.94e-22	4	4	Promoter (<=1kb)	17	42536172	42544449	8278	1	ENSG00000108784	ENST00000225927	0	4669	NAGLU	N-acetyl-alpha-glucosaminidase	419.181	TRUE
16	10652026	10653532	1507	*	7.99	8.83	5.75	3.08	6.62e-25	1.54e-21	4	2	Intron (ENST00000574923/ENSG00000153060, intron 2 of 2)	16	10627501	10671778	44278	2	ENSG00000153060	ENST00000574923	18246	146279	TEKT5	tektin 5	301.982	TRUE
8	66924827	66926179	1353	*	7.94	8.69	6.29	2.4	9.27e-25	2.14e-21	4	4	Promoter (<=1kb)	8	66921684	66925541	3858	2	ENSG00000245910	ENST00000520348	0				305.248	FALSE
9	4489826	4490609	784	*	7.07	7.9	4.92	2.98	1.05e-24	2.39e-21	4	2	Promoter (<=1kb)	9	4490444	4587469	97026	1	ENSG00000106688	ENST00000262352	0	6505	SLC1A1	solute carrier family 1 member 1	304.664	FALSE
2	73779569	73780328	760	*	7.23	8.04	5.22	2.82	1.1e-24	2.51e-21	4	2	Promoter (<=1kb)	2	73762184	73780157	17974	2	ENSG00000144048	ENST00000272444	0	8446	DUSP11	dual specificity phosphatase 11	346.312	FALSE
6	145814816	145815685	870	*	7.5	8.36	5.07	3.3	1.86e-24	4.22e-21	4	3	Promoter (<=1kb)	6	145814873	145883316	68444	1	ENSG00000235652	ENST00000627375	0	100507557	LOC100507557	uncharacterized LOC100507557	377.652	TRUE
1	17688348	17689354	1007	*	6.8	7.67	4.35	3.32	2.15e-24	4.83e-21	4	0	Intron (ENST00000361221/ENSG00000074964, intron 27 of 28)	1	17694047	17697874	3828	1	ENSG00000074964	ENST00000495593	-4693	55160	ARHGEF10L	Rho guanine nucleotide exchange factor 10 like	202.242	TRUE
1	16016817	16019436	2620	*	9.35	10.17	7.28	2.88	2.25e-24	5.03e-21	4	4	Promoter (<=1kb)	1	16014028	16018041	4014	2	ENSG00000173641	ENST00000411503	0	27129	HSPB7	heat shock protein family B (small) member 7	439.718	FALSE
19	43951071	43952302	1232	*	7.02	7.84	4.9	2.94	3.16e-24	7.01e-21	4	4	Promoter (<=1kb)	19	43951223	43965893	14671	1	ENSG00000159905	ENST00000591168	0	7638	ZNF221	zinc finger protein 221	185.979	FALSE
12	401254	402136	883	*	7.62	8.43	5.54	2.89	3.25e-24	7.16e-21	4	2	Promoter (<=1kb)	12	401576	442645	41070	1	ENSG00000120647	ENST00000239830	0	84318	CCDC77	coiled-coil domain containing 77	390.591	FALSE
16	3157322	3158832	1511	*	8.98	9.78	7.01	2.78	3.45e-24	7.56e-21	4	4	Promoter (<=1kb)	16	3156736	3157483	748	2	ENSG00000261889	ENST00000570843	0				581.847	FALSE
22	46562837	46564773	1937	*	8.49	9.27	6.71	2.56	6.72e-24	1.46e-20	4	4	Distal Intergenic	22	46576012	46637936	61925	1	ENSG00000075240	ENST00000447351	-11239	23151	GRAMD4	GRAM domain containing 4	318.727	FALSE
12	12356806	12357873	1068	*	9.01	9.85	6.81	3.04	7.15e-24	1.55e-20	4	4	Promoter (<=1kb)	12	12357079	12465783	108705	1	ENSG00000165714	ENST00000542728	0	118426	BORCS5	BLOC-1 related complex subunit 5	864.12	TRUE
15	99123262	99125978	2717	*	8.77	9.53	7.03	2.5	8.15e-24	1.76e-20	4	4	Intron (ENST00000560674/ENSG00000182253, intron 2 of 4)	15	99128832	99131806	2975	2	ENSG00000261054	ENST00000566974	5828				272.099	FALSE
6	157323046	157324273	1228	*	7.48	8.25	5.69	2.56	9.86e-24	2.11e-20	4	3	Promoter (<=1kb)	6	157289386	157323601	34216	2	ENSG00000215712	ENST00000400788	0	729515	TMEM242	transmembrane protein 242	247.913	FALSE
16	67108945	67110622	1678	*	8.19	8.93	6.58	2.35	1e-23	2.13e-20	4	4	Promoter (<=1kb)	16	67109958	67144376	34419	1	ENSG00000125149	ENST00000563853	0	80262	C16orf70	chromosome 16 open reading frame 70	290.674	FALSE
11	62761081	62762198	1118	*	7.08	7.92	4.89	3.03	1.54e-23	3.25e-20	4	4	Promoter (<=1kb)	11	62761544	62766710	5167	1	ENSG00000168002	ENST00000301788	0	5436	POLR2G	RNA polymerase II subunit G	216.629	TRUE
6	149451429	149452987	1559	*	7.82	8.61	5.92	2.69	1.88e-23	3.94e-20	4	4	Promoter (2-3kb)	6	149447658	149449380	1723	2	ENSG00000178199	ENST00000498662	-2049	340152	ZC3H12D	zinc finger CCCH-type containing 12D	250.624	FALSE
2	88016552	88017750	1199	*	8.13	8.95	5.99	2.96	2.33e-23	4.86e-20	4	4	Promoter (<=1kb)	2	88016354	88016547	194	2	ENSG00000222724	ENST00000410792	-5				412.477	FALSE
17	47239626	47240238	613	*	6.7	7.54	4.42	3.12	2.75e-23	5.72e-20	4	0	Distal Intergenic	17	47253846	47311816	57971	1	ENSG00000259207	ENST00000559488	-13608	3690	ITGB3	integrin subunit beta 3	303.603	TRUE
1	40668583	40669221	639	*	6.32	7.16	4.03	3.13	3.16e-23	6.54e-20	4	1	Promoter (2-3kb)	1	40620679	40665657	44979	2	ENSG00000117016	ENST00000372684	-2926	9783	RIMS3	regulating synaptic membrane exocytosis 3	223.807	TRUE
8	114503868	114504899	1032	*	6.37	7.19	4.32	2.86	5.82e-23	1.19e-19	4	4	Distal Intergenic	8	114318400	114318911	512	2	ENSG00000253499	ENST00000518851	-184957				141.49	FALSE
2	119465261	119466253	993	*	7.45	8.33	4.91	3.42	6.47e-23	1.32e-19	4	1	Exon (ENST00000019103/ENSG00000080293, exon 5 of 13)	2	119476448	119487346	10899	1	ENSG00000231013	ENST00000413602	-10195				324.064	TRUE
11	83071270	83072511	1242	*	8.6	9.38	6.75	2.63	6.6e-23	1.34e-19	4	4	Promoter (<=1kb)	11	82973133	83071462	98330	2	ENSG00000137502	ENST00000612684	0	27314	RAB30	RAB30, member RAS oncogene family	536.463	FALSE
11	65911001	65912599	1599	*	7.42	8.19	5.63	2.57	6.82e-23	1.38e-19	4	2	Distal Intergenic	11	65916833	65918360	1528	2	ENSG00000175573	ENST00000530188	5761	83638	C11orf68	chromosome 11 open reading frame 68	182.636	FALSE
3	33096060	33097990	1931	*	8.04	8.82	6.22	2.6	7.28e-23	1.46e-19	4	4	Promoter (<=1kb)	3	32996608	33097230	100623	2	ENSG00000170266	ENST00000307363	0	2720	GLB1	galactosidase beta 1	234.047	FALSE
7	12988904	12989679	776	*	5.57	6.5	2.2	4.3	7.78e-23	1.55e-19	4	3	Distal Intergenic	7	12922545	12922920	376	2	ENSG00000230879	ENST00000441256	-65984				116.636	TRUE
4	17614496	17615107	612	*	6.34	7.19	3.97	3.22	7.79e-23	1.55e-19	4	1	Promoter (<=1kb)	4	17614631	17634105	19475	1	ENSG00000118579	ENST00000237380	0	80306	MED28	mediator complex subunit 28	238.591	TRUE
12	121805287	121809136	3850	*	8.7	9.41	7.23	2.18	1.54e-22	3.04e-19	4	4	Promoter (<=1kb)	12	121804738	121830239	25502	1	ENSG00000139718	ENST00000267197	549	23067	SETD1B	SET domain containing 1B	176.698	FALSE
1	184051378	184052312	935	*	8.11	8.95	5.88	3.07	1.77e-22	3.48e-19	4	4	Promoter (<=1kb)	1	184051677	184074212	22536	1	ENSG00000198860	ENST00000361641	0	116461	TSEN15	tRNA splicing endonuclease subunit 15	528.941	TRUE
16	55502588	55503451	864	*	7.27	8.07	5.35	2.72	1.82e-22	3.56e-19	4	2	Promoter (1-2kb)	16	55505375	55506239	865	1	ENSG00000087245	ENST00000566564	-1924	4313	MMP2	matrix metallopeptidase 2	311.027	FALSE
1	227999101	227999896	796	*	7.52	8.36	5.29	3.07	1.84e-22	3.58e-19	4	2	Distal Intergenic	1	228007051	228061260	54210	1	ENSG00000154342	ENST00000284523	-7155	89780	WNT3A	Wnt family member 3A	412.76	TRUE
15	41806335	41807070	736	*	7.06	7.85	5.2	2.65	2.95e-22	5.7e-19	4	4	Intron (ENST00000512970/ENSG00000137802, intron 3 of 29)	15	41810692	41812709	2018	1	ENSG00000137802	ENST00000515164	-3622	23005	MAPKBP1	mitogen-activated protein kinase binding protein 1	313.478	FALSE
12	113422042	113423150	1109	*	6.96	7.73	5.24	2.49	4.69e-22	9.01e-19	4	3	Promoter (<=1kb)	12	113422237	113438276	16040	1	ENSG00000139410	ENST00000403593	0	113675	SDSL	serine dehydratase like	191.439	FALSE
20	48921811	48922423	613	*	6.2	7.05	3.85	3.19	5.34e-22	1.02e-18	4	3	Promoter (<=1kb)	20	48921890	49036693	114804	1	ENSG00000124198	ENST00000371917	0	10564	ARFGEF2	ADP ribosylation factor guanine nucleotide exchange factor 2	216.173	TRUE
8	27907587	27908626	1040	*	7.35	8.17	5.18	3	6.11e-22	1.16e-18	4	2	Intron (ENST00000517735/ENSG00000253397, intron 1 of 2)	8	27904481	27910310	5830	1	ENSG00000253397	ENST00000517735	3106				276.937	FALSE
6	138087471	138087930	460	*	5.67	6.64	1.22	5.42	7.25e-22	1.37e-18	4	0	Downstream (<1kb)	6	138088505	138107511	19007	2	ENSG00000112378	ENST00000421351	19581	64065	PERP	PERP, TP53 apoptosis effector	216.811	TRUE
19	55340102	55341167	1066	*	6.95	7.78	4.76	3.02	1.2e-21	2.26e-18	4	2	Promoter (<=1kb)	19	55339918	55348120	8203	1	ENSG00000133247	ENST00000445196	184	84787	KMT5C	lysine methyltransferase 5C	206.185	TRUE
2	72886772	72888263	1492	*	7.64	8.41	5.84	2.57	1.31e-21	2.45e-18	4	3	Promoter (<=1kb)	2	72887360	72892158	4799	1	ENSG00000116096	ENST00000234454	0	6697	SPR	sepiapterin reductase (7,8-dihydrobiopterin:NADP+ oxidoreductase)	227.978	FALSE
2	165953192	165954160	969	*	6.47	7.31	4.15	3.16	1.59e-21	2.95e-18	4	2	Promoter (<=1kb)	2	165873362	165953843	80482	2	ENSG00000123607	ENST00000243344	0	79809	TTC21B	tetratricopeptide repeat domain 21B	163.759	TRUE
1	225777466	225778425	960	*	8.12	8.91	6.25	2.66	1.61e-21	2.98e-18	4	4	Promoter (<=1kb)	1	225777813	225786969	9157	1	ENSG00000143742	ENST00000619790	0	6726	SRP9	signal recognition particle 9	501.079	FALSE
1	248857133	248858891	1759	*	9.04	9.85	7.02	2.83	1.8e-21	3.31e-18	4	4	Promoter (<=1kb)	1	248850006	248858713	8708	2	ENSG00000171163	ENST00000463519	0	55657	ZNF692	zinc finger protein 692	524.662	FALSE
8	122038089	122038781	693	*	4.87	5.85	-0.07	5.92	1.88e-21	3.45e-18	4	0	Intron (ENST00000523792/ENSG00000254303, intron 2 of 2)	8	122091480	122091609	130	1	ENSG00000253814	ENST00000519284	-52699				83.2324	FALSE
15	31597821	31599365	1545	*	7.74	8.53	5.86	2.66	2.36e-21	4.3e-18	4	3	Intron (ENST00000307050/ENSG00000169918, intron 10 of 10)	15	31475398	31655339	179942	2	ENSG00000169918	ENST00000307050	55974	161725	OTUD7A	OTU deubiquitinase 7A	239.253	FALSE
1	161044925	161046114	1190	*	8.33	9.1	6.6	2.49	2.55e-21	4.62e-18	4	4	Promoter (<=1kb)	1	161039251	161044941	5691	2	ENSG00000158773	ENST00000368020	0	7391	USF1	upstream transcription factor 1	461.133	FALSE
16	75555190	75556693	1504	*	7.86	8.56	6.45	2.11	2.61e-21	4.71e-18	4	4	Promoter (<=1kb)	16	75536744	75556286	19543	2	ENSG00000205084	ENST00000258173	0	79583	TMEM231	transmembrane protein 231	250.939	FALSE
5	140241092	140241985	894	*	7.61	8.44	5.52	2.92	2.85e-21	5.11e-18	4	4	Intron (ENST00000261811/ENSG00000120306, intron 2 of 2)	5	140245347	140281535	36189	2	ENSG00000113068	ENST00000512707	39550	5201	PFDN1	prefoldin subunit 1	388.468	FALSE
2	9142155	9143634	1480	*	7.52	8.28	5.84	2.43	2.88e-21	5.14e-18	4	4	Promoter (<=1kb)	2	9143166	9146106	2941	1	ENSG00000240980	ENST00000474561	0				210.023	FALSE
19	3050235	3052038	1804	*	8.23	9.09	5.78	3.3	3.03e-21	5.39e-18	4	4	Promoter (<=1kb)	19	3052910	3053724	815	1	ENSG00000267469	ENST00000592758	-872				302.083	TRUE
19	45507845	45509903	2059	*	7.77	8.53	6.04	2.49	4.02e-21	7.12e-18	4	3	Promoter (<=1kb)	19	45507510	45522217	14708	1	ENSG00000125753	ENST00000586619	335	7408	VASP	vasodilator-stimulated phosphoprotein	179.527	FALSE
11	124114793	124116339	1547	*	7.95	8.92	3.47	5.44	4.09e-21	7.21e-18	4	1	Promoter (<=1kb)	11	124115362	124147721	32360	1	ENSG00000110002	ENST00000456829	0	4013	VWA5A	von Willebrand factor A domain containing 5A	313.11	TRUE
20	33262343	33262927	585	*	4.84	5.82	-0.36	6.18	4.12e-21	7.22e-18	3	0	Distal Intergenic	20	33272262	33272657	396	2	ENSG00000233106	ENST00000440080	9730				96.5692	FALSE
7	5044880	5047014	2135	*	8.26	9.09	6.09	2.99	4.18e-21	7.29e-18	4	4	Promoter (<=1kb)	7	5045821	5067257	21437	1	ENSG00000146587	ENST00000353796	0	57786	RBAK	RB associated KRAB zinc finger	255.249	FALSE
7	75527011	75528867	1857	*	8.02	8.78	6.26	2.52	6.42e-21	1.12e-17	4	4	Promoter (<=1kb)	7	75502930	75527809	24880	2	ENSG00000127957	ENST00000529061	0	5387	PMS2P3	PMS1 homolog 2, mismatch repair system component pseudogene 3	236.718	FALSE
14	73755999	73757053	1055	*	7.14	7.96	5.07	2.89	9.31e-21	1.61e-17	4	2	Promoter (<=1kb)	14	73739812	73755016	15205	2	ENSG00000156030	ENST00000421708	-983	91748	ELMSAN1	ELM2 and Myb/SANT domain containing 1	236.019	FALSE
20	56843236	56843965	730	*	6.81	7.61	4.88	2.73	1.03e-20	1.77e-17	4	2	Distal Intergenic	20	56785981	56786087	107	2	ENSG00000207158	ENST00000384429	-57149				267.618	FALSE
2	75608711	75609454	744	*	6.94	7.79	4.65	3.14	1.26e-20	2.15e-17	4	0	Distal Intergenic	2	75598071	75598559	489	1	ENSG00000230477	ENST00000426657	10640				297.475	TRUE
2	69149681	69150366	686	*	7.58	8.42	5.34	3.08	1.27e-20	2.17e-17	4	4	Intron (ENST00000303714/ENSG00000169604, intron 12 of 17)	2	69181897	69182003	107	2	ENSG00000251850	ENST00000516041	31637				499.285	TRUE
7	75485317	75487205	1889	*	8.17	9.03	5.72	3.31	1.35e-20	2.29e-17	4	4	Promoter (<=1kb)	7	75474707	75486108	11402	2	ENSG00000242073	ENST00000415277	0				276.738	TRUE
2	46499427	46501230	1804	*	11.04	12.03	5.49	6.54	1.41e-20	2.38e-17	4	2	Promoter (<=1kb)	2	46499731	46501278	1548	1	ENSG00000253515	ENST00000517716	0				2318.22	TRUE
19	47599517	47601493	1977	*	7.39	8.13	5.82	2.31	1.44e-20	2.42e-17	4	4	Distal Intergenic	19	47607524	47733098	125575	1	ENSG00000268746	ENST00000599924	-6031				141.699	FALSE
5	115262291	115263123	833	*	7.28	8.02	5.67	2.35	1.6e-20	2.67e-17	4	4	Promoter (<=1kb)	5	115204012	115262872	58861	2	ENSG00000164219	ENST00000419445	0	5229	PGGT1B	protein geranylgeranyltransferase type I subunit beta	311.613	FALSE
19	15672264	15673831	1568	*	8.36	9.21	5.99	3.21	1.78e-20	2.96e-17	4	2	Promoter (<=1kb)	19	15672757	15697174	24418	1	ENSG00000186204	ENST00000550308	0	66002	CYP4F12	cytochrome P450 family 4 subfamily F member 12	377.694	TRUE
11	820031	822791	2761	*	9.24	10.03	7.39	2.64	1.81e-20	3e-17	4	4	Promoter (<=1kb)	11	820835	825219	4385	1	ENSG00000177666	ENST00000525250	0	57104	PNPLA2	patatin like phospholipase domain containing 2	378.673	FALSE
6	31736176	31737564	1389	*	7.5	8.35	5.14	3.21	1.98e-20	3.27e-17	4	4	Promoter (<=1kb)	6	31730581	31736567	5987	2	ENSG00000213719	ENST00000375784	0	1192	CLIC1	chloride intracellular channel 1	234.908	TRUE
1	213014912	213016370	1459	*	8.08	8.83	6.44	2.39	2.2e-20	3.62e-17	4	4	Promoter (<=1kb)	1	212992182	213015826	23645	2	ENSG00000174606	ENST00000360506	0	90806	ANGEL2	angel homolog 2	311.917	FALSE
7	73721351	73722260	910	*	7.01	7.8	5.15	2.65	2.38e-20	3.9e-17	4	2	Promoter (1-2kb)	7	73704180	73719672	15493	2	ENSG00000106089	ENST00000462135	-1679	6804	STX1A	syntaxin 1A	244.902	FALSE
5	52787518	52788743	1226	*	7.6	8.35	5.94	2.41	2.71e-20	4.4e-17	4	4	Promoter (<=1kb)	5	52787940	52804046	16107	1	ENSG00000152684	ENST00000274311	0	53918	PELO	pelota homolog (Drosophila)	266.14	FALSE
14	80941115	80942120	1006	*	6.7	7.54	4.42	3.12	2.9e-20	4.69e-17	4	2	Promoter (<=1kb)	14	80496478	80941785	445308	2	ENSG00000100629	ENST00000555265	0	145508	CEP128	centrosomal protein 128	184.998	TRUE
2	41840703	41841620	918	*	7.4	8.22	5.26	2.96	3.18e-20	5.12e-17	4	2	Distal Intergenic	2	41850203	41850601	399	2	ENSG00000236533	ENST00000414823	8981				324.806	FALSE
1	185256866	185257911	1046	*	7.08	7.89	5.08	2.81	3.68e-20	5.91e-17	4	4	Promoter (<=1kb)	1	185257911	185258015	105	2	ENSG00000206640	ENST00000383913	104				226.775	FALSE
1	110209441	110210092	652	*	6.84	7.64	4.94	2.7	3.85e-20	6.15e-17	4	3	Promoter (<=1kb)	1	110208834	110209987	1154	2	ENSG00000224965	ENST00000455967	0				305.93	FALSE
22	35648351	35648898	548	*	6.13	7.02	3.34	3.68	3.99e-20	6.35e-17	4	0	Promoter (<=1kb)	22	35648395	35668409	20015	1	ENSG00000221963	ENST00000409652	0	80830	APOL6	apolipoprotein L6	236.837	TRUE
6	43171834	43173139	1306	*	9.06	10.01	5.2	4.81	4.87e-20	7.72e-17	4	4	Promoter (<=1kb)	6	43171299	43181507	10209	1	ENSG00000112658	ENST00000265354	535	6722	SRF	serum response factor	789.527	TRUE
5	123422706	123423799	1094	*	7.18	8.02	4.95	3.07	6.3e-20	9.93e-17	4	3	Promoter (<=1kb)	5	123344885	123423303	78419	2	ENSG00000168944	ENST00000306467	0	153241	CEP120	centrosomal protein 120	237.27	TRUE
5	5335856	5336179	324	*	5.03	6.01	-0.36	6.37	6.57e-20	1.03e-16	2	0	Distal Intergenic	5	5375723	5376836	1114	2	ENSG00000251568	ENST00000508806	40657				198.905	FALSE
6	2631123	2631700	578	*	6.8	7.57	5.06	2.52	7.05e-20	1.1e-16	4	2	Promoter (2-3kb)	6	2621913	2634603	12691	2	ENSG00000164385	ENST00000624527	2903	154386	LINC01600	long intergenic non-protein coding RNA 1600	328.753	FALSE
22	22928202	22929253	1052	*	7.24	8.08	4.94	3.14	8.64e-20	1.34e-16	4	3	Distal Intergenic	22	22922594	22923034	441	1	ENSG00000211685	ENST00000390331	5608				257.221	TRUE
16	75148011	75149268	1258	*	9.76	10.7	6.01	4.7	9.96e-20	1.54e-16	4	4	Promoter (<=1kb)	16	75148492	75170372	21881	1	ENSG00000184517	ENST00000570010	0	162239	ZFP1	ZFP1 zinc finger protein	1322.33	TRUE
6	7672388	7673557	1170	*	7.52	8.25	5.93	2.33	1.03e-19	1.59e-16	4	3	Distal Intergenic	6	7620422	7620878	457	1	ENSG00000236512	ENST00000456647	51966				260.203	FALSE
20	3733339	3734943	1605	*	7.54	8.39	5.24	3.15	1.04e-19	1.59e-16	4	1	Promoter (<=1kb)	20	3732711	3753111	20401	1	ENSG00000132622	ENST00000399701	628	116835	HSPA12B	heat shock protein family A (Hsp70) member 12B	209.01	TRUE
22	24952756	24953956	1201	*	7.99	8.69	6.6	2.09	1.3e-19	1.98e-16	4	4	Promoter (<=1kb)	22	24952730	25194457	241728	1	ENSG00000197077	ENST00000406486	26	85379	KIAA1671	KIAA1671	343.881	FALSE
16	68085396	68086280	885	*	7.2	7.93	5.63	2.3	1.3e-19	1.98e-16	4	4	Promoter (<=1kb)	16	68085441	68192210	106770	1	ENSG00000072736	ENST00000539828	0	4775	NFATC3	nuclear factor of activated T-cells 3	275.565	FALSE
12	52907028	52908212	1185	*	8.21	9.02	6.2	2.82	2.13e-19	3.24e-16	4	3	Promoter (<=1kb)	12	52904676	52907060	2385	2	ENSG00000170421	ENST00000546542	0	3856	KRT8	keratin 8	438.099	FALSE
16	67959113	67960768	1656	*	7.7	8.42	6.2	2.21	2.15e-19	3.25e-16	4	3	Intron (ENST00000316341/ENSG00000124067, intron 21 of 23)	16	67944593	67964065	19473	2	ENSG00000124067	ENST00000537830	3297	6560	SLC12A4	solute carrier family 12 member 4	206.829	FALSE
2	39436253	39438148	1896	*	8.34	9.13	6.46	2.67	2.3e-19	3.46e-16	4	4	Promoter (<=1kb)	2	39249266	39437312	188047	2	ENSG00000011566	ENST00000263881	0	8491	MAP4K3	mitogen-activated protein kinase kinase kinase kinase 3	295.505	FALSE
1	112715366	112716116	751	*	6.71	7.53	4.66	2.87	2.34e-19	3.51e-16	4	3	Promoter (<=1kb)	1	112709994	112715477	5484	2	ENSG00000155367	ENST00000309276	0	333926	PPM1J	protein phosphatase, Mg2+/Mn2+ dependent 1J	246.102	FALSE
18	35345111	35346112	1002	*	5.63	6.58	1.67	4.91	2.49e-19	3.71e-16	4	0	Promoter (<=1kb)	18	35340235	35345482	5248	2	ENSG00000172466	ENST00000590140	0	7572	ZNF24	zinc finger protein 24	95.4794	FALSE
1	9388245	9389674	1430	*	6.79	7.64	4.53	3.1	3.59e-19	5.34e-16	4	1	Distal Intergenic	1	9355707	9367575	11869	1	ENSG00000171621	ENST00000377399	32538	80176	SPSB1	splA/ryanodine receptor domain and SOCS box containing 1	139.487	TRUE
1	110176172	110176971	800	*	7.32	8.09	5.53	2.56	4.27e-19	6.32e-16	4	3	Promoter (1-2kb)	1	110177643	110178719	1077	2	ENSG00000235526	ENST00000440688	1748				340.598	FALSE
16	58024502	58029260	4759	*	9.53	10.25	8.03	2.22	5.27e-19	7.77e-16	4	4	Promoter (<=1kb)	16	58025566	58046901	21336	1	ENSG00000102996	ENST00000219271	0	4324	MMP15	matrix metallopeptidase 15	255.883	FALSE
5	159262824	159263840	1017	*	7.68	8.43	6.01	2.42	5.53e-19	8.12e-16	4	4	Promoter (<=1kb)	5	159263081	159286040	22960	1	ENSG00000164332	ENST00000296786	0	134510	UBLCP1	ubiquitin like domain containing CTD phosphatase 1	339.127	FALSE
12	113297785	113300707	2923	*	8.81	9.52	7.36	2.16	5.65e-19	8.25e-16	4	4	3' UTR	12	113293019	113296012	2994	1	ENSG00000186815	ENST00000546787	4766	53373	TPCN1	two pore segment channel 1	251.175	FALSE
9	114587392	114588293	902	*	7.29	8.03	5.67	2.36	6.21e-19	9.03e-16	4	3	Promoter (<=1kb)	9	114587746	114598373	10628	1	ENSG00000136888	ENST00000374050	0	9550	ATP6V1G1	ATPase H+ transporting V1 subunit G1	289.777	FALSE
16	86790431	86791975	1545	*	6.85	7.7	4.44	3.26	6.36e-19	9.22e-16	4	0	Distal Intergenic	16	86722092	86737719	15628	1	ENSG00000261175	ENST00000562064	68339	102724344	LOC102724344	uncharacterized LOC102724344	134.587	TRUE
8	93740195	93741729	1535	*	8.23	9.06	6.08	2.98	6.74e-19	9.73e-16	4	4	Promoter (<=1kb)	8	93729356	93741017	11662	2	ENSG00000183808	ENST00000399300	0	389677	RBM12B	RNA binding motif protein 12B	347.715	FALSE
7	131537872	131539863	1992	*	8.62	9.36	7.02	2.35	7.49e-19	1.08e-15	4	4	Intron (ENST00000446198/ENSG00000128567, intron 6 of 6)	7	131500262	131556563	56302	2	ENSG00000128567	ENST00000446198	16700	5420	PODXL	podocalyxin like	329.877	FALSE
2	27416056	27417058	1003	*	6.87	7.69	4.78	2.91	7.79e-19	1.11e-15	4	2	Distal Intergenic	2	27381194	27409687	28494	2	ENSG00000115241	ENST00000344034	-6369	5496	PPM1G	protein phosphatase, Mg2+/Mn2+ dependent 1G	205.883	FALSE
14	73457457	73458387	931	*	7.52	8.35	5.28	3.08	7.8e-19	1.11e-15	4	2	Promoter (<=1kb)	14	73284254	73458283	174030	2	ENSG00000133961	ENST00000555307	0	8650	NUMB	NUMB, endocytic adaptor protein	350.47	TRUE
12	48995162	48996025	864	*	6.98	7.71	5.46	2.24	8.39e-19	1.19e-15	4	3	Promoter (<=1kb)	12	48995150	48996334	1185	1	ENSG00000258283	ENST00000549516	12				242.341	FALSE
1	156336929	156337583	655	*	6.72	7.6	4.1	3.5	9.53e-19	1.35e-15	4	1	Promoter (<=1kb)	1	156337314	156346995	9682	1	ENSG00000163467	ENST00000368255	0	128229	TSACC	TSSK6 activating cochaperone	296.201	TRUE
17	74200500	74201462	963	*	7.71	8.55	5.41	3.14	9.68e-19	1.36e-15	4	2	Promoter (2-3kb)	17	74203582	74209880	6299	1	ENSG00000172809	ENST00000439590	-2120	6169	RPL38	ribosomal protein L38	389.207	TRUE
19	57435083	57436064	982	*	7.44	8.14	6.04	2.1	1e-18	1.41e-15	4	4	Promoter (<=1kb)	19	57435329	57445485	10157	1	ENSG00000186230	ENST00000334181	0	388567	ZNF749	zinc finger protein 749	287.258	FALSE
10	103691789	103693205	1417	*	7.36	8.09	5.81	2.28	1.08e-18	1.51e-15	4	4	Promoter (<=1kb)	10	103599520	103693623	94104	2	ENSG00000107957	ENST00000315994	418	9644	SH3PXD2A	SH3 and PX domains 2A	192.293	FALSE
22	42358975	42360827	1853	*	7.81	8.52	6.32	2.21	1.1e-18	1.54e-15	4	4	Distal Intergenic	22	42364400	42369168	4769	2	ENSG00000229891	ENST00000432473	8341	102723775	LINC01315	long intergenic non-protein coding RNA 1315	198.107	FALSE
17	75904886	75905865	980	*	6.99	7.71	5.44	2.27	1.3e-18	1.8e-15	4	4	Promoter (<=1kb)	17	75898643	75905413	6771	2	ENSG00000204316	ENST00000309352	0	64978	MRPL38	mitochondrial ribosomal protein L38	213.656	FALSE
9	127244880	127246093	1214	*	7.23	8.04	5.18	2.86	1.32e-18	1.81e-15	4	3	Promoter (<=1kb)	9	127245337	127320778	75442	1	ENSG00000136895	ENST00000478702	0	84253	GARNL3	GTPase activating Rap/RanGAP domain like 3	216.802	FALSE
16	66342066	66342950	885	*	7.11	7.95	4.84	3.11	1.42e-18	1.95e-15	4	1	Distal Intergenic	16	66366622	66404782	38161	1	ENSG00000179776	ENST00000614547	-23672	1003	CDH5	cadherin 5	279.412	TRUE
8	90000815	90002193	1379	*	7.54	8.28	5.96	2.32	1.68e-18	2.3e-15	4	4	Promoter (<=1kb)	8	90001405	90051920	50516	1	ENSG00000104325	ENST00000519328	0	1666	DECR1	2,4-dienoyl-CoA reductase 1, mitochondrial	225.405	FALSE
6	2986203	2986785	583	*	5.19	6.15	0.99	5.16	1.84e-18	2.51e-15	4	0	Promoter (1-2kb)	6	2987967	2990348	2382	1	ENSG00000244041	ENST00000450238	-1182	401232	LINC01011	long intergenic non-protein coding RNA 1011	121.805	TRUE
17	43303860	43306314	2455	*	7.47	8.3	5.32	2.98	1.87e-18	2.53e-15	4	4	Promoter (<=1kb)	17	43221417	43305976	84560	2	ENSG00000236383	ENST00000433702	0	100874261	LINC00854	long intergenic non-protein coding RNA 854	128.38	FALSE
20	31566688	31567507	820	*	6.37	7.15	4.58	2.57	1.93e-18	2.61e-15	4	1	Promoter (<=1kb)	20	31566154	31569567	3414	1	ENSG00000101294	ENST00000487281	534	81502	HM13	histocompatibility minor 13	173.201	FALSE
16	75431830	75433751	1922	*	8.38	9.1	6.86	2.24	2.2e-18	2.96e-15	4	4	Promoter (<=1kb)	16	75293710	75433485	139776	2	ENSG00000153774	ENST00000283882	0	10428	CFDP1	craniofacial development protein 1	285.509	FALSE
1	26530033	26531637	1605	*	7.79	8.57	5.97	2.59	2.63e-18	3.53e-15	4	2	Promoter (<=1kb)	1	26531218	26574431	43214	1	ENSG00000117676	ENST00000526792	0	6195	RPS6KA1	ribosomal protein S6 kinase A1	236.784	FALSE
1	36373791	36375031	1241	*	8.48	9.3	6.43	2.87	2.76e-18	3.69e-15	4	3	Intron (ENST00000373129/ENSG00000196182, intron 11 of 11)	1	36355205	36366072	10868	2	ENSG00000196182	ENST00000460417	-7719	83931	STK40	serine/threonine kinase 40	507.934	FALSE
21	39388091	39389064	974	*	7.47	8.23	5.77	2.46	3.06e-18	4.07e-15	4	3	Promoter (<=1kb)	21	39387791	39397254	9464	1	ENSG00000182093	ENST00000466787	300	7485	WRB	tryptophan rich basic protein	308.261	FALSE
1	143246728	143247583	856	*	5.79	-0.64	6.79	-7.42	3.18e-18	4.21e-15	3	3	Distal Intergenic	1	143343180	143343275	96	1	ENSG00000276118	ENST00000612151	-95597				0.749665	FALSE
1	31296276	31297687	1412	*	7.95	8.7	6.29	2.41	3.21e-18	4.25e-15	4	4	Promoter (<=1kb)	1	31259568	31296770	37203	2	ENSG00000060688	ENST00000263694	0	9410	SNRNP40	small nuclear ribonucleoprotein U5 subunit 40	294.528	FALSE
17	56912803	56914614	1812	*	8.58	9.31	7.05	2.26	3.38e-18	4.45e-15	4	4	Promoter (<=1kb)	17	56887909	56914038	26130	2	ENSG00000121060	ENST00000316881	0	7706	TRIM25	tripartite motif containing 25	350.293	FALSE
11	16924649	16926358	1710	*	7.79	8.52	6.26	2.26	3.53e-18	4.63e-15	4	4	Intron (ENST00000531066/ENSG00000166689, intron 24 of 26)	11	16854889	16881619	26731	2	ENSG00000166689	ENST00000528637	-43030	144100	PLEKHA7	pleckstrin homology domain containing A7	214.674	FALSE
1	24705256	24705780	525	*	5.37	6.29	2.1	4.19	4.03e-18	5.25e-15	4	0	Distal Intergenic	1	24669583	24671469	1887	1	ENSG00000133226	ENST00000474843	35673	10250	SRRM1	serine and arginine repetitive matrix 1	149.046	TRUE
1	161523460	161526272	2813	*	8.49	9.19	7.1	2.09	4.03e-18	5.25e-15	4	4	Promoter (<=1kb)	1	161524540	161526910	2371	1	ENSG00000173110	ENST00000309758	0	3310	HSPA6	heat shock protein family A (Hsp70) member 6	207.633	FALSE
4	185210400	185211122	723	*	7.22	8.17	3.07	5.1	4.12e-18	5.34e-15	4	1	Promoter (<=1kb)	4	185210161	185267028	56868	1	ENSG00000109762	ENST00000506896	239	83891	SNX25	sorting nexin 25	398.361	TRUE
3	79017302	79019713	2412	*	8.19	8.98	6.3	2.68	4.29e-18	5.55e-15	4	4	Promoter (<=1kb)	3	78597240	79019459	422220	2	ENSG00000169855	ENST00000618833	0	6091	ROBO1	roundabout guidance receptor 1	209.35	FALSE
19	58394306	58396418	2113	*	8.1	8.84	6.47	2.37	4.72e-18	6.09e-15	4	3	Promoter (<=1kb)	19	58396090	58397079	990	1	ENSG00000269855	ENST00000601382	0	646862	RNF225	ring finger protein 225	216.873	FALSE
16	19521363	19522356	994	*	8.18	8.96	6.34	2.62	5.02e-18	6.45e-15	4	4	Promoter (<=1kb)	16	19501689	19522145	20457	2	ENSG00000006007	ENST00000353258	0	51573	GDE1	glycerophosphodiester phosphodiesterase 1	501.005	FALSE
X	152830337	152831704	1368	*	7.56	8.39	5.37	3.02	5.75e-18	7.35e-15	4	3	Promoter (<=1kb)	23	152830967	152869363	38397	1	ENSG00000147383	ENST00000440023	0	50814	NSDHL	NAD(P) dependent steroid dehydrogenase-like	245.22	TRUE
2	171433585	171434907	1323	*	7.61	8.35	5.99	2.37	6.28e-18	8.01e-15	4	4	Promoter (<=1kb)	2	171434217	171482158	47942	1	ENSG00000115827	ENST00000468592	0	80067	DCAF17	DDB1 and CUL4 associated factor 17	246.627	FALSE
1	74197985	74198622	638	*	7.21	7.99	5.4	2.59	6.5e-18	8.26e-15	4	4	Promoter (<=1kb)	1	74026031	74198187	172157	2	ENSG00000162620	ENST00000354431	0	127255	LRRIQ3	leucine rich repeats and IQ motif containing 3	398.482	FALSE
13	87810335	87811377	1043	*	7.35	8.08	5.82	2.26	6.71e-18	8.49e-15	4	3	Promoter (<=1kb)	13	87807634	87811232	3599	2	ENSG00000272046	ENST00000606221	0				259.441	FALSE
1	27772906	27773911	1006	*	6.75	7.48	5.21	2.28	7.14e-18	8.97e-15	4	3	Promoter (<=1kb)	1	27773183	27824452	51270	1	ENSG00000117758	ENST00000373943	0	23673	STX12	syntaxin 12	177.462	FALSE
19	35744467	35746269	1803	*	7.11	7.88	5.36	2.52	7.36e-18	9.21e-15	4	3	Promoter (<=1kb)	19	35742464	35745418	2955	2	ENSG00000161265	ENST00000591057	0	199746	U2AF1L4	U2 small nuclear RNA auxiliary factor 1 like 4	130.653	FALSE
1	84077298	84078826	1529	*	8.91	9.62	7.44	2.18	7.75e-18	9.68e-15	4	4	Promoter (<=1kb)	1	84078062	84238498	160437	1	ENSG00000142875	ENST00000370689	0	5567	PRKACB	protein kinase cAMP-activated catalytic subunit beta	514.637	FALSE
1	109782578	109784004	1427	*	7.63	8.33	6.21	2.12	7.86e-18	9.78e-15	4	4	Distal Intergenic	1	109750081	109764027	13947	2	ENSG00000198758	ENST00000369805	-18551	79574	EPS8L3	EPS8 like 3	225.505	FALSE
16	10876755	10877999	1245	*	8.81	9.75	5.13	4.63	8.13e-18	1.01e-14	4	1	Promoter (<=1kb)	16	10877198	10924983	47786	1	ENSG00000179583	ENST00000618207	0	4261	CIITA	class II major histocompatibility complex transactivator	691.629	TRUE
11	70399354	70400107	754	*	6.36	7.1	4.75	2.35	8.76e-18	1.08e-14	4	3	Promoter (<=1kb)	11	70398541	70436579	38039	1	ENSG00000085733	ENST00000376561	813	2017	CTTN	cortactin	181.946	FALSE
7	23105403	23106570	1168	*	8.16	8.89	6.59	2.3	8.86e-18	1.09e-14	4	4	Promoter (<=1kb)	7	23105758	23143901	38144	1	ENSG00000122550	ENST00000479288	0	55975	KLHL7	kelch like family member 7	406.176	FALSE
20	62766453	62767373	921	*	6.83	7.62	4.98	2.64	1.08e-17	1.33e-14	4	4	Distal Intergenic	20	62774128	62775412	1285	2	ENSG00000228705	ENST00000412500	8039	100652730	LINC00659	long intergenic non-protein coding RNA 659	213.594	FALSE
11	72223900	72224901	1002	*	6.36	7.2	4.11	3.08	1.09e-17	1.33e-14	4	2	Promoter (<=1kb)	11	72223944	72225037	1094	1	ENSG00000165458	ENST00000543234	0	3636	INPPL1	inositol polyphosphate phosphatase like 1	146.74	TRUE
4	125314488	125316077	1590	*	7.94	8.71	6.21	2.49	1.14e-17	1.39e-14	4	4	Promoter (<=1kb)	4	125316399	125492932	176534	1	ENSG00000196159	ENST00000394329	-322	79633	FAT4	FAT atypical cadherin 4	263.375	FALSE
16	68298927	68299480	554	*	4.79	5.77	-0.36	6.13	1.29e-17	1.56e-14	3	0	3' UTR	16	68294678	68297433	2756	1	ENSG00000103064	ENST00000567325	4249	9057	SLC7A6	solute carrier family 7 member 6	98.4993	FALSE
6	36026616	36028850	2235	*	8.47	9.17	7.04	2.14	1.29e-17	1.56e-14	4	4	Promoter (<=1kb)	6	36027677	36075847	48171	1	ENSG00000112062	ENST00000622903	0	1432	MAPK14	mitogen-activated protein kinase 14	257.732	FALSE
17	3635054	3637296	2243	*	8.36	9.09	6.83	2.26	1.32e-17	1.59e-14	4	4	Promoter (<=1kb)	17	3636468	3661538	25071	1	ENSG00000040531	ENST00000046640	0	1497	CTNS	cystinosin, lysosomal cystine transporter	242.959	FALSE
2	109448883	109449724	842	*	7.68	8.51	5.55	2.96	1.38e-17	1.66e-14	4	4	Exon (ENST00000309415/ENSG00000172985, exon 8 of 10)	2	109552536	109552846	311	1	ENSG00000237916	ENST00000417974	-102812				432.965	FALSE
3	138915714	138916743	1030	*	7.15	7.87	5.63	2.24	1.59e-17	1.9e-14	4	4	Distal Intergenic	3	138889255	138889957	703	2	ENSG00000242244	ENST00000463301	-25757				227.127	FALSE
14	64759058	64760476	1419	*	7.09	7.89	5.1	2.79	1.76e-17	2.1e-14	4	1	Promoter (1-2kb)	14	64748955	64757541	8587	2	ENSG00000070182	ENST00000556227	-1517	6710	SPTB	spectrin beta, erythrocytic	167.165	FALSE
7	6728892	6730717	1826	*	8.27	9.02	6.6	2.42	1.77e-17	2.1e-14	4	4	Promoter (<=1kb)	7	6729781	6731944	2164	1	ENSG00000187953	ENST00000348899	0	441194	PMS2CL	PMS2 C-terminal like pseudogene	284.308	FALSE
11	96389210	96390526	1317	*	7.6	8.32	6.11	2.2	1.8e-17	2.13e-14	4	4	Promoter (<=1kb)	11	96383961	96389412	5452	2	ENSG00000149231	ENST00000538597	0	79780	CCDC82	coiled-coil domain containing 82	242.652	FALSE
15	84929665	84930788	1124	*	8.02	8.84	5.99	2.85	2.05e-17	2.43e-14	4	2	Intron (ENST00000394573/ENSG00000156222, intron 12 of 18)	15	84938416	84938522	107	2	ENSG00000207037	ENST00000384310	7734				407.698	FALSE
8	76307971	76308997	1027	*	7.25	8.1	4.97	3.13	2.18e-17	2.58e-14	4	4	Distal Intergenic	8	76265543	76265732	190	2	ENSG00000222231	ENST00000410299	-42239				267.161	TRUE
1	11652404	11654402	1999	*	7.63	8.36	6.06	2.3	2.31e-17	2.71e-14	4	4	Promoter (<=1kb)	1	11649874	11654197	4324	2	ENSG00000116661	ENST00000466919	0	26232	FBXO2	F-box protein 2	164.361	FALSE
11	62011458	62013928	2471	*	8.93	9.69	7.23	2.47	2.33e-17	2.73e-14	4	3	Promoter (<=1kb)	11	62011751	62012602	852	2	ENSG00000244176	ENST00000491725	0				334.278	FALSE
6	89612072	89612617	546	*	5.96	6.88	2.88	4	2.42e-17	2.82e-14	4	0	Promoter (1-2kb)	6	89613793	89623460	9668	1	ENSG00000135299	ENST00000524056	-1176	22881	ANKRD6	ankyrin repeat domain 6	215.722	TRUE
3	134422929	134424016	1088	*	6.52	7.34	4.45	2.89	2.47e-17	2.87e-14	4	1	Distal Intergenic	3	134410044	134410140	97	2	ENSG00000221313	ENST00000408386	-12789				148.913	FALSE
10	97764700	97766615	1916	*	7.61	8.33	6.11	2.22	2.71e-17	3.15e-14	4	2	Downstream (<1kb)	10	97766751	97771952	5202	2	ENSG00000120057	ENST00000266066	5337	6425	SFRP5	secreted frizzled related protein 5	167.952	FALSE
17	78968769	78981341	12573	*	11.34	12.07	9.76	2.31	3.21e-17	3.71e-14	4	4	Promoter (<=1kb)	17	78971238	78979918	8681	2	ENSG00000108679	ENST00000591778	0	3959	LGALS3BP	galectin 3 binding protein	341.974	FALSE
2	63840344	63841977	1634	*	8.27	9.02	6.61	2.41	3.77e-17	4.34e-14	4	4	Promoter (<=1kb)	2	63840940	63891562	50623	1	ENSG00000169764	ENST00000394417	0	7360	UGP2	UDP-glucose pyrophosphorylase 2	317.716	FALSE
11	61361255	61362532	1278	*	8.3	9.04	6.72	2.32	3.96e-17	4.55e-14	4	4	Promoter (<=1kb)	11	61362001	61369509	7509	1	ENSG00000149483	ENST00000278826	0	51524	TMEM138	transmembrane protein 138	411.889	FALSE
10	84139257	84140113	857	*	7.07	7.87	5.15	2.72	4.2e-17	4.81e-14	4	4	Promoter (<=1kb)	10	84139440	84153245	13806	1	ENSG00000165678	ENST00000372134	0	27069	GHITM	growth hormone inducible transmembrane protein	272.976	FALSE
8	80029489	80030574	1086	*	7.28	8.05	5.51	2.53	5.39e-17	6.15e-14	4	4	Promoter (<=1kb)	8	79918717	80030271	111555	2	ENSG00000147586	ENST00000276585	0	28957	MRPS28	mitochondrial ribosomal protein S28	244.04	FALSE
16	87540849	87542642	1794	*	7.84	8.55	6.4	2.14	5.56e-17	6.33e-14	4	4	Distal Intergenic	16	87494187	87515635	21449	1	ENSG00000260750	ENST00000563921	46662	101928737	LOC101928737	uncharacterized LOC101928737	208.922	FALSE
9	136901460	136902769	1310	*	8.14	8.84	6.72	2.12	6.13e-17	6.95e-14	4	4	Promoter (<=1kb)	9	136901944	136920320	18377	1	ENSG00000127191	ENST00000482854	0	7186	TRAF2	TNF receptor associated factor 2	349.811	FALSE
2	113603359	113603751	393	*	5.31	6.2	2.47	3.73	6.85e-17	7.72e-14	4	0	Promoter (2-3kb)	2	113599036	113601261	2226	2	ENSG00000236397	ENST00000437401	-2098				187.065	TRUE
14	34539207	34540192	986	*	7.49	8.29	5.55	2.74	6.98e-17	7.84e-14	4	3	Promoter (<=1kb)	14	34515929	34539710	23782	2	ENSG00000129518	ENST00000250454	0	55837	EAPP	E2F associated phosphoprotein	317.44	FALSE
18	158506	159471	966	*	6.66	7.48	4.54	2.94	7.56e-17	8.46e-14	4	3	Promoter (<=1kb)	18	158536	211350	52815	1	ENSG00000101557	ENST00000400266	0	9097	USP14	ubiquitin specific peptidase 14	184.811	FALSE
1	41476329	41477902	1574	*	8.27	9.02	6.63	2.39	7.96e-17	8.88e-14	4	4	Downstream (<1kb)	1	41479454	41484085	4632	2	ENSG00000127129	ENST00000460255	6183	1907	EDN2	endothelin 2	329.827	FALSE
19	55488430	55489029	600	*	5.01	5.93	1.82	4.11	9.78e-17	1.09e-13	4	0	Promoter (<=1kb)	19	55488497	55492856	4360	1	ENSG00000179954	ENST00000588254	0	284297	SSC5D	scavenger receptor cysteine rich family member with 5 domains	101.615	TRUE
1	1303889	1307701	3813	*	8.63	9.31	7.28	2.03	1.08e-16	1.2e-13	4	4	Promoter (<=1kb)	1	1292390	1305929	13540	2	ENSG00000131584	ENST00000492936	0	116983	ACAP3	ArfGAP with coiled-coil, ankyrin repeat and PH domains 3	166.465	FALSE
7	128404832	128405958	1127	*	7.69	8.46	5.95	2.5	1.08e-16	1.2e-13	4	3	Promoter (<=1kb)	7	128392277	128405865	13589	2	ENSG00000106348	ENST00000469328	0	3614	IMPDH1	inosine monophosphate dehydrogenase 1	312.457	FALSE
7	29606313	29606777	465	*	5.24	6.22	-0.36	6.58	1.24e-16	1.37e-13	2	0	Intron (ENST00000442865/ENSG00000225264, intron 1 of 1)	7	29625870	29625983	114	1	ENSG00000223437	ENST00000445144	-19093				160.307	FALSE
7	128398287	128399284	998	*	7.05	7.79	5.46	2.33	1.27e-16	1.39e-13	4	2	Promoter (1-2kb)	7	128398490	128400685	2196	2	ENSG00000106348	ENST00000468842	1401	3614	IMPDH1	inosine monophosphate dehydrogenase 1	221.765	FALSE
7	75073692	75074475	784	*	6.38	7.19	4.39	2.8	1.36e-16	1.49e-13	4	3	Promoter (<=1kb)	7	75027122	75073881	46760	2	ENSG00000274523	ENST00000614461	0	81554	RCC1L	RCC1 like	186.247	FALSE
1	153568009	153569184	1176	*	7.08	7.79	5.61	2.18	1.4e-16	1.53e-13	4	1	Promoter (<=1kb)	1	153561340	153567890	6551	2	ENSG00000196754	ENST00000368710	-119	6273	S100A2	S100 calcium binding protein A2	188.199	FALSE
1	25858746	25859944	1199	*	6.93	7.7	5.17	2.53	1.45e-16	1.58e-13	4	3	Promoter (<=1kb)	1	25831913	25859458	27546	2	ENSG00000127423	ENST00000538789	0	79000	AUNIP	aurora kinase A and ninein interacting protein	173.425	FALSE
1	8026212	8027693	1482	*	7.98	8.74	6.26	2.48	1.47e-16	1.6e-13	4	4	Promoter (<=1kb)	1	8004404	8026283	21880	2	ENSG00000116285	ENST00000474874	0	54206	ERRFI1	ERBB receptor feedback inhibitor 1	288.505	FALSE
16	11396114	11397188	1075	*	7.66	8.39	6.11	2.28	1.51e-16	1.63e-13	4	4	Exon (ENST00000598234/ENSG00000188897, exon 52 of 65)	16	11372015	11392065	20051	2	ENSG00000188897	ENST00000599216	-4049	400499	LOC400499	vitellogenin	312.056	FALSE
8	8701332	8702831	1500	*	7.41	8.19	5.6	2.59	1.58e-16	1.71e-13	4	3	Promoter (<=1kb)	8	8701938	8704106	2169	1	ENSG00000253958	ENST00000519106	0	137075	CLDN23	claudin 23	194.69	FALSE
5	692404	693217	814	*	8.01	8.81	6.07	2.75	1.86e-16	2e-13	4	4	Promoter (<=1kb)	5	659862	693395	33534	2	ENSG00000171368	ENST00000360578	178	11076	TPPP	tubulin polymerization promoting protein	551.379	FALSE
6	10693690	10695235	1546	*	8.75	9.47	7.26	2.21	1.87e-16	2e-13	4	4	Promoter (<=1kb)	6	10694695	10709782	15088	1	ENSG00000111845	ENST00000379568	0	55003	PAK1IP1	PAK1 interacting protein 1	458.717	FALSE
12	132687842	132689634	1793	*	6.54	7.41	3.93	3.48	2e-16	2.14e-13	4	2	Promoter (<=1kb)	12	132688049	132714912	26864	1	ENSG00000256632	ENST00000537262	0				94.8532	FALSE
1	23524434	23525556	1123	*	5.72	6.55	3.57	2.98	2.08e-16	2.22e-13	4	1	Exon (ENST00000361729/ENSG00000007968, exon 2 of 7)	1	23516359	23519396	3038	2	ENSG00000007968	ENST00000487237	-5038	1870	E2F2	E2F transcription factor 2	83.4385	FALSE
1	223074027	223074794	768	*	6.72	7.57	4.37	3.2	2.1e-16	2.24e-13	4	1	Distal Intergenic	1	223109406	223137287	27882	2	ENSG00000187554	ENST00000540964	62493	7100	TLR5	toll like receptor 5	247.421	TRUE
1	42765859	42767839	1981	*	8.38	9.13	6.73	2.4	2.12e-16	2.25e-13	4	4	Promoter (<=1kb)	1	42746335	42767084	20750	2	ENSG00000117385	ENST00000397054	0	64175	P3H1	prolyl 3-hydroxylase 1	282.826	FALSE
14	94689440	94690226	787	*	5.96	6.76	4.05	2.71	2.21e-16	2.33e-13	4	0	Distal Intergenic	14	94674877	94675829	953	2	ENSG00000259140	ENST00000556151	-13611				137.717	FALSE
7	155257516	155258520	1005	*	7.7	8.43	6.13	2.29	2.43e-16	2.56e-13	4	4	Distal Intergenic	7	155267299	155268052	754	1	ENSG00000225612	ENST00000418523	-8779				343.176	FALSE
5	43483190	43484626	1437	*	9.21	9.92	7.76	2.16	2.52e-16	2.65e-13	4	4	Promoter (<=1kb)	5	43444252	43483836	39585	2	ENSG00000151881	ENST00000500337	0	64417	TMEM267	transmembrane protein 267	674.157	FALSE
X	15789850	15791000	1151	*	7.52	8.27	5.88	2.39	2.6e-16	2.72e-13	4	4	Promoter (<=1kb)	23	15790472	15801790	11319	1	ENSG00000169249	ENST00000380308	0	8233	ZRSR2	zinc finger CCCH-type, RNA binding motif and serine/arginine rich 2	268.19	FALSE
13	50208556	50209444	889	*	8.05	9	4.01	4.99	2.78e-16	2.9e-13	4	0	Intron (ENST00000486895/ENSG00000176124, intron 1 of 1)	13	50221273	50336404	115132	1	ENSG00000176124	ENST00000473075	-11829	10301	DLEU1	deleted in lymphocytic leukemia 1	575.928	TRUE
8	100493213	100493676	464	*	5.17	6.14	0.72	5.41	2.91e-16	3.04e-13	3	0	Promoter (<=1kb)	8	100492528	100493713	1186	1	ENSG00000254364	ENST00000523784	685				151.987	FALSE
17	39056629	39057684	1056	*	7.49	8.25	5.82	2.42	3.01e-16	3.12e-13	4	4	Promoter (<=1kb)	17	39057019	39081451	24433	1	ENSG00000263818	ENST00000583447	0	100131347	LOC100131347	RAD52 motif containing 1 pseudogene	288.293	FALSE
17	43578720	43579647	928	*	7.08	7.8	5.6	2.2	3.17e-16	3.28e-13	4	4	Promoter (<=1kb)	17	43544976	43579620	34645	2	ENSG00000175832	ENST00000586764	0	2118	ETV4	ETS variant 4	240.152	FALSE
16	56862009	56862743	735	*	5.02	5.97	1.12	4.85	3.75e-16	3.86e-13	4	0	Promoter (2-3kb)	16	56864952	56865012	61	1	ENSG00000274182	ENST00000611887	-2209				85.2829	FALSE
1	160085583	160086259	677	*	6.49	7.27	4.67	2.6	4.62e-16	4.74e-13	4	0	Intron (ENST00000368088/ENSG00000162728, intron 2 of 2)	1	160081570	160090563	8994	1	ENSG00000162728	ENST00000368088	4013	3765	KCNJ9	potassium voltage-gated channel subfamily J member 9	227.981	FALSE
1	202188985	202190531	1547	*	7.63	8.32	6.26	2.06	4.93e-16	5.05e-13	4	2	Promoter (2-3kb)	1	202186855	202189455	2601	1	ENSG00000243323	ENST00000490575	2130	148713	PTPRVP	protein tyrosine phosphatase, receptor type V, pseudogene	206.576	FALSE
2	20491831	20492732	902	*	6.65	7.46	4.67	2.79	5.04e-16	5.15e-13	4	2	Distal Intergenic	2	20499571	20501311	1741	2	ENSG00000227047	ENST00000441870	8579				195.199	FALSE
16	50806305	50806805	501	*	5.31	6.27	0.99	5.28	5.06e-16	5.15e-13	2	0	Promoter (<=1kb)	16	50806668	50807629	962	1	ENSG00000261703	ENST00000565327	0	105371252	LOC105371252	uncharacterized LOC105371252	154.035	FALSE
14	68563941	68565134	1194	*	7.52	8.31	5.57	2.75	5.14e-16	5.21e-13	4	3	Intron (ENST00000487861/ENSG00000182185, intron 10 of 10)	14	68545562	68594988	49427	1	ENSG00000182185	ENST00000556251	18379	5890	RAD51B	RAD51 paralog B	265.8	FALSE
7	73671598	73672529	932	*	6.52	7.26	4.93	2.33	5.14e-16	5.21e-13	4	3	3' UTR	7	73667893	73672112	4220	1	ENSG00000176428	ENST00000451519	3705	155382	VPS37D	VPS37D, ESCRT-I subunit	164.461	FALSE
1	223088862	223090513	1652	*	7.6	8.43	5.42	3	5.16e-16	5.21e-13	4	2	Distal Intergenic	1	223109406	223137287	27882	2	ENSG00000187554	ENST00000540964	46774	7100	TLR5	toll like receptor 5	208.772	FALSE
17	31517290	31517963	674	*	6.35	7.23	3.72	3.51	5.18e-16	5.22e-13	4	1	Promoter (<=1kb)	17	31518432	31518729	298	1	ENSG00000264862	ENST00000578050	-469				222.734	TRUE
4	143336410	143338217	1808	*	7.07	7.76	5.7	2.07	5.5e-16	5.53e-13	4	4	Promoter (<=1kb)	4	143336762	143474568	137807	1	ENSG00000109458	ENST00000262995	0	2549	GAB1	GRB2 associated binding protein 1	119.893	FALSE
X	153469407	153470638	1232	*	7.68	8.44	5.97	2.48	5.8e-16	5.81e-13	4	4	Promoter (<=1kb)	23	153444720	153470587	25868	2	ENSG00000183479	ENST00000330912	0	11219	TREX2	three prime repair exonuclease 2	281.892	FALSE
18	24398357	24398898	542	*	5.98	6.87	3.2	3.66	5.84e-16	5.83e-13	4	0	Promoter (<=1kb)	18	24280842	24397880	117039	2	ENSG00000141447	ENST00000578091	-477	114876	OSBPL1A	oxysterol binding protein like 1A	215.813	TRUE
7	100245679	100249178	3500	*	8.63	9.34	7.18	2.17	7.17e-16	7.14e-13	4	4	Promoter (<=1kb)	7	100222645	100246548	23904	2	ENSG00000239521	ENST00000538588	0	352954	GATS	GATS, stromal antigen 3 opposite strand	185.162	FALSE
5	172910281	172911346	1066	*	6.36	7.1	4.76	2.35	7.26e-16	7.21e-13	4	2	Promoter (<=1kb)	5	172909667	172932478	22812	1	ENSG00000113719	ENST00000519796	614	57222	ERGIC1	endoplasmic reticulum-golgi intermediate compartment 1	128.693	FALSE
20	48826436	48827754	1319	*	7.49	8.28	5.59	2.69	7.73e-16	7.66e-13	4	4	Promoter (<=1kb)	20	48624252	48827883	203632	2	ENSG00000124126	ENST00000371941	129	57580	PREX1	phosphatidylinositol-3,4,5-trisphosphate dependent Rac exchange factor 1	235.659	FALSE
1	171741584	171742708	1125	*	7.52	8.22	6.07	2.16	7.84e-16	7.74e-13	4	4	Promoter (<=1kb)	1	171700160	171742247	42088	2	ENSG00000117533	ENST00000236192	0	8674	VAMP4	vesicle associated membrane protein 4	265.042	FALSE
6	41780759	41781613	855	*	6.82	7.68	4.45	3.22	8.64e-16	8.51e-13	4	2	Promoter (<=1kb)	6	41780762	41787372	6611	1	ENSG00000124593	ENST00000458694	0	29964	PRICKLE4	prickle planar cell polarity protein 4	239.853	TRUE
20	49277026	49277834	809	*	4.63	5.59	0.38	5.21	8.72e-16	8.57e-13	4	0	Promoter (<=1kb)	20	49255808	49278041	22234	2	ENSG00000124201	ENST00000371744	207	57169	ZNFX1	zinc finger NFX1-type containing 1	59.54	FALSE
22	24246410	24248804	2395	*	7.99	8.71	6.49	2.22	8.87e-16	8.66e-13	4	4	Promoter (<=1kb)	22	24248074	24249466	1393	2	ENSG00000230712	ENST00000402176	662				174.85	FALSE
9	20657852	20658998	1147	*	6.69	7.49	4.75	2.74	9.03e-16	8.78e-13	4	4	Promoter (<=1kb)	9	20658309	20995955	337647	1	ENSG00000188352	ENST00000380249	0	54914	FOCAD	focadhesin	156.73	FALSE
19	17234684	17236032	1349	*	7.52	8.21	6.15	2.06	9.04e-16	8.78e-13	4	4	Exon (ENST00000291442/ENSG00000160113, exon 3 of 4)	19	17228256	17229215	960	1	ENSG00000099330	ENST00000600826	6428	79629	OCEL1	occludin/ELL domain containing 1	219.505	FALSE
7	155003460	155004111	652	*	6.73	7.46	5.15	2.32	9.96e-16	9.65e-13	4	4	Promoter (<=1kb)	7	155003448	155005703	2256	1	ENSG00000273344	ENST00000608317	12	202781	PAXIP1-AS1	PAXIP1 antisense RNA 1 (head to head)	270.045	FALSE
19	48469994	48470825	832	*	5.97	6.78	3.91	2.88	1.06e-15	1.03e-12	4	0	Promoter (<=1kb)	19	48465611	48469693	4083	2	ENSG00000268530	ENST00000593476	-301	105372430	LOC105372430	uncharacterized LOC105372430	132.087	FALSE
12	118103222	118104994	1773	*	8.02	8.74	6.53	2.21	1.15e-15	1.11e-12	4	4	Promoter (<=1kb)	12	118063593	118103948	40356	2	ENSG00000176834	ENST00000359236	0	54621	VSIG10	V-set and immunoglobulin domain containing 10	241.153	FALSE
14	44961508	44962988	1481	*	6.95	7.64	5.59	2.05	1.32e-15	1.27e-12	4	2	Promoter (<=1kb)	14	44924319	44961965	37647	2	ENSG00000179454	ENST00000396128	0	54813	KLHL28	kelch like family member 28	134.683	FALSE
7	4744376	4745582	1207	*	7.7	8.46	5.99	2.47	1.38e-15	1.33e-12	4	4	Intron (ENST00000328914/ENSG00000164916, intron 2 of 8)	7	4740859	4755051	14193	1	ENSG00000164916	ENST00000460979	3517	221937	FOXK1	forkhead box K1	291.747	FALSE
11	120128189	120129212	1024	*	6.64	7.4	4.9	2.5	1.39e-15	1.33e-12	4	1	Promoter (<=1kb)	11	120112410	120128913	16504	2	ENSG00000137699	ENST00000529044	0	23650	TRIM29	tripartite motif containing 29	164.938	FALSE
14	59188611	59189801	1191	*	6.91	7.61	5.51	2.1	1.42e-15	1.36e-12	4	3	Promoter (<=1kb)	14	59188646	59266161	77516	1	ENSG00000100592	ENST00000556596	0	23002	DAAM1	dishevelled associated activator of morphogenesis 1	164.031	FALSE
9	128683491	128684872	1382	*	7.7	8.48	5.9	2.58	1.53e-15	1.46e-12	4	4	Promoter (<=1kb)	9	128683655	128696400	12746	1	ENSG00000119335	ENST00000372692	0	6418	SET	SET nuclear proto-oncogene	258.361	FALSE
11	75339891	75341214	1324	*	7.45	8.22	5.68	2.54	1.62e-15	1.53e-12	4	2	Intron (ENST00000420843/ENSG00000137486, intron 15 of 15)	11	75335092	75335186	95	2	ENSG00000199090	ENST00000362220	-4705	442900	MIR326	microRNA 326	225.205	FALSE
14	100154646	100156463	1818	*	7.24	7.96	5.75	2.21	1.67e-15	1.58e-12	4	3	Promoter (<=1kb)	14	100148985	100155717	6733	2	ENSG00000168350	ENST00000557117	0	123099	DEGS2	delta 4-desaturase, sphingolipid 2	136.964	FALSE
20	25256464	25257461	998	*	6.32	7.07	4.69	2.38	1.78e-15	1.67e-12	4	1	Intron (ENST00000216962/ENSG00000100994, intron 1 of 19)	20	25251008	25251304	297	2	ENSG00000274507	ENST00000614331	-5160				134.633	FALSE
9	107739390	107740195	806	*	7.41	8.14	5.87	2.27	2e-15	1.87e-12	4	4	Distal Intergenic	9	107712364	107712461	98	1	ENSG00000275701	ENST00000612913	27026				349.985	FALSE
1	36150221	36151145	925	*	7.15	7.95	5.19	2.76	2.04e-15	1.91e-12	4	3	Promoter (<=1kb)	1	36136570	36149514	12945	2	ENSG00000054116	ENST00000616074	-707	27095	TRAPPC3	trafficking protein particle complex 3	267.329	FALSE
16	72848676	72849553	878	*	6.93	7.63	5.53	2.09	2.11e-15	1.97e-12	4	4	Intron (ENST00000268489/ENSG00000140836, intron 6 of 9)	16	72821933	72821992	60	2	ENSG00000251868	ENST00000516059	-26684				225.613	FALSE
20	56690541	56691649	1109	*	7.08	7.86	5.25	2.6	2.33e-15	2.16e-12	4	2	Promoter (2-3kb)	20	56688401	56688695	295	1	ENSG00000241821	ENST00000487098	2140				209.49	FALSE
17	30477212	30477976	765	*	6.18	6.97	4.29	2.68	2.44e-15	2.26e-12	4	3	Promoter (<=1kb)	17	30477362	30527592	50231	1	ENSG00000108587	ENST00000225724	0	9527	GOSR1	golgi SNAP receptor complex member 1	163.877	FALSE
19	44753844	44755002	1159	*	7.54	8.33	5.66	2.68	2.48e-15	2.29e-12	4	4	Promoter (<=1kb)	19	44755149	44757168	2020	1	ENSG00000069399	ENST00000473468	-147	602	BCL3	B-cell CLL/lymphoma 3	277.649	FALSE
16	25177805	25179179	1375	*	7.27	8.01	5.69	2.32	2.56e-15	2.36e-12	4	4	3' UTR	16	25174746	25178228	3483	1	ENSG00000205629	ENST00000574450	3059	51451	LCMT1	leucine carboxyl methyltransferase 1	187.477	FALSE
2	108448351	108449748	1398	*	7.7	8.4	6.27	2.13	3.53e-15	3.24e-12	4	4	Promoter (<=1kb)	2	108448561	108509398	60838	1	ENSG00000135968	ENST00000309863	0	9648	GCC2	GRIP and coiled-coil domain containing 2	241.627	FALSE
2	20487769	20489118	1350	*	5.85	6.68	3.71	2.97	3.67e-15	3.36e-12	4	0	Distal Intergenic	2	20480844	20480955	112	1	ENSG00000200829	ENST00000363959	6925				75.9533	FALSE
1	26006206	26007186	981	*	6.8	7.59	4.91	2.67	3.83e-15	3.5e-12	4	1	Promoter (<=1kb)	1	26006216	26006299	84	1	ENSG00000252691	ENST00000516882	0				196.403	FALSE
1	63773636	63774426	791	*	6.93	7.67	5.36	2.3	3.9e-15	3.55e-12	4	4	Promoter (<=1kb)	1	63774022	64143385	369364	1	ENSG00000185483	ENST00000371080	0	4919	ROR1	receptor tyrosine kinase like orphan receptor 1	257.468	FALSE
13	112652133	112652758	626	*	6.68	7.5	4.62	2.88	3.95e-15	3.58e-12	4	2	Intron (ENST00000623100/ENSG00000197595, intron 1 of 2)	13	112647044	112684497	37454	1	ENSG00000197595	ENST00000623100	5089				289.168	FALSE
11	64847127	64847815	689	*	6.08	6.84	4.43	2.41	4.04e-15	3.66e-12	4	2	Promoter (2-3kb)	11	64823387	64844569	21183	2	ENSG00000171219	ENST00000342711	-2558	55561	CDC42BPG	CDC42 binding protein kinase gamma	166.275	FALSE
2	46307521	46308324	804	*	5.93	6.79	3.48	3.32	4.42e-15	3.99e-12	3	0	Intron (ENST00000460015/ENSG00000116016, intron 1 of 1)	2	46297764	46347537	49774	1	ENSG00000116016	ENST00000467888	9757	2034	EPAS1	endothelial PAS domain protein 1	137.638	FALSE
16	58733343	58734829	1487	*	8.01	8.71	6.61	2.1	4.53e-15	4.09e-12	4	4	Promoter (<=1kb)	16	58707131	58734357	27227	2	ENSG00000125166	ENST00000245206	0	2806	GOT2	glutamic-oxaloacetic transaminase 2	281.618	FALSE
16	30935033	30936299	1267	*	6.5	7.21	5.06	2.15	4.6e-15	4.13e-12	4	1	Intron (ENST00000471231/ENSG00000099364, intron 7 of 10)	16	30942375	30948012	5638	1	ENSG00000099364	ENST00000566320	-6076	54620	FBXL19	F-box and leucine rich repeat protein 19	116.856	FALSE
15	70199560	70200194	635	*	5.76	6.62	3.34	3.28	4.72e-15	4.23e-12	4	1	Promoter (1-2kb)	15	70195638	70198509	2872	2	ENSG00000259252	ENST00000561310	-1051				154.898	TRUE
15	72670585	72671542	958	*	6.7	7.44	5.1	2.34	4.73e-15	4.23e-12	4	3	Distal Intergenic	15	72664577	72664799	223	1	ENSG00000274350	ENST00000617250	6008				181.258	FALSE
8	96338401	96339151	751	*	7.28	8.07	5.38	2.69	4.76e-15	4.25e-12	4	2	Distal Intergenic	8	96330317	96333892	3576	1	ENSG00000156471	ENST00000517982	8084	9791	PTDSS1	phosphatidylserine synthase 1	357.826	FALSE
22	37674282	37676078	1797	*	7.57	8.27	6.14	2.12	4.87e-15	4.34e-12	4	4	Promoter (<=1kb)	22	37675608	37679806	4199	1	ENSG00000100097	ENST00000215909	0	3956	LGALS1	galectin 1	171.779	FALSE
19	11638983	11640509	1527	*	7.85	8.56	6.39	2.17	5.11e-15	4.53e-12	4	4	Promoter (<=1kb)	19	11639776	11686569	46794	1	ENSG00000197332	ENST00000344893	0				247.16	FALSE
1	26169399	26170931	1533	*	7.15	7.85	5.7	2.16	5.53e-15	4.89e-12	4	3	Promoter (<=1kb)	1	26169871	26172060	2190	1	ENSG00000142684	ENST00000374266	0	51042	ZNF593	zinc finger protein 593	150.502	FALSE
4	3480542	3481636	1095	*	6.54	7.31	4.79	2.53	5.95e-15	5.24e-12	4	1	Promoter (2-3kb)	4	3484544	3494481	9938	1	ENSG00000175920	ENST00000515886	-2908	285489	DOK7	docking protein 7	144.916	FALSE
6	15245248	15246476	1229	*	14.53	15.51	9.05	6.46	5.99e-15	5.27e-12	4	4	Promoter (<=1kb)	6	15246296	15522021	275726	1	ENSG00000008083	ENST00000341776	0	3720	JARID2	jumonji and AT-rich interaction domain containing 2	37968.5	TRUE
9	130681748	130682930	1183	*	7.21	7.89	5.88	2.01	6.06e-15	5.32e-12	4	4	3' UTR	9	130693721	130703774	10054	1	ENSG00000130713	ENST00000491115	-10791	23404	EXOSC2	exosome component 2	200.513	FALSE
5	64768200	64768847	648	*	6.29	7.05	4.61	2.44	6.14e-15	5.37e-12	4	3	Promoter (<=1kb)	5	64718144	64768685	50542	2	ENSG00000153006	ENST00000513458	0	285672	SREK1IP1	SREK1 interacting protein 1	204.497	FALSE
10	8053217	8054318	1102	*	6.09	6.87	4.27	2.61	6.18e-15	5.39e-12	4	2	Promoter (<=1kb)	10	8053604	8055553	1950	1	ENSG00000107485	ENST00000481743	0	2625	GATA3	GATA binding protein 3	106.144	FALSE
13	42271269	42271988	720	*	7.01	7.85	4.74	3.11	6.26e-15	5.45e-12	4	1	Promoter (<=1kb)	13	42272153	42323267	51115	1	ENSG00000023516	ENST00000025301	-165	11215	AKAP11	A-kinase anchoring protein 11	320.445	TRUE
5	783764	784613	850	*	8.5	9.25	6.84	2.41	6.98e-15	6.06e-12	4	4	Distal Intergenic	5	767382	768930	1549	2	ENSG00000249908	ENST00000506203	-14834				716.322	FALSE
14	102543980	102546661	2682	*	8.14	8.82	6.81	2.01	7.04e-15	6.1e-12	4	4	Promoter (<=1kb)	14	102545254	102555826	10573	1	ENSG00000259230	ENST00000559946	0	105370681	LOC105370681	uncharacterized LOC105370681	168.51	FALSE
15	59104947	59105848	902	*	7.11	7.82	5.65	2.16	7.07e-15	6.11e-12	4	4	Promoter (<=1kb)	15	59105078	59125045	19968	1	ENSG00000157456	ENST00000288207	0	9133	CCNB2	cyclin B2	250.523	FALSE
1	222753976	222755018	1043	*	6.41	7.26	4.02	3.24	7.3e-15	6.26e-12	4	3	Distal Intergenic	1	222746529	222750660	4132	1	ENSG00000197520	ENST00000445590	7447	400823	FAM177B	family with sequence similarity 177 member B	146.958	TRUE
20	25407340	25408308	969	*	7.16	7.93	5.35	2.59	7.45e-15	6.36e-12	4	4	Promoter (<=1kb)	20	25407727	25448555	40829	1	ENSG00000101003	ENST00000262460	0	9837	GINS1	GINS complex subunit 1	251.677	FALSE
17	62423555	62424538	984	*	7.3	8.04	5.74	2.3	7.71e-15	6.57e-12	4	4	Promoter (<=1kb)	17	62423867	62450093	26227	1	ENSG00000087995	ENST00000311506	0	339175	METTL2A	methyltransferase like 2A	267.477	FALSE
10	46022413	46023813	1401	*	7.49	8.24	5.82	2.42	9.2e-15	7.82e-12	4	4	Promoter (<=1kb)	10	46005088	46023455	18368	2	ENSG00000266412	ENST00000585132	0	8031	NCOA4	nuclear receptor coactivator 4	215.799	FALSE
2	207768160	207769672	1513	*	7.6	8.32	6.09	2.23	9.69e-15	8.22e-12	4	4	Promoter (<=1kb)	2	207762586	207769563	6978	2	ENSG00000163251	ENST00000295417	0	7855	FZD5	frizzled class receptor 5	211.218	FALSE
18	74495642	74497282	1641	*	7.4	8.12	5.9	2.22	1.12e-14	9.49e-12	4	4	Promoter (<=1kb)	18	74495816	74508874	13059	1	ENSG00000133313	ENST00000581272	0	55748	CNDP2	CNDP dipeptidase 2 (metallopeptidase M20 family)	169.533	FALSE
X	16786860	16787571	712	*	5.53	6.38	3.19	3.19	1.17e-14	9.81e-12	4	1	Promoter (<=1kb)	23	16786432	16844517	58086	1	ENSG00000086712	ENST00000398155	428	55787	TXLNG	taxilin gamma	116.975	TRUE
14	74881350	74882541	1192	*	7.2	7.97	5.41	2.56	1.19e-14	9.96e-12	4	3	Promoter (<=1kb)	14	74881891	74892947	11057	1	ENSG00000119689	ENST00000556460	0	1743	DLST	dihydrolipoamide S-succinyltransferase	210.345	FALSE
9	129347299	129348515	1217	*	6.36	7.06	4.93	2.13	1.31e-14	1.09e-11	4	2	Exon (ENST00000436710/ENSG00000233901, exon 4 of 4)	9	129341843	129359538	17696	1	ENSG00000233901	ENST00000423122	5456	100506119	LINC01503	long intergenic non-protein coding RNA 1503	109.643	FALSE
5	102753848	102755464	1617	*	7.77	8.5	6.26	2.24	1.4e-14	1.16e-11	4	4	Promoter (<=1kb)	5	102753981	102866282	112302	1	ENSG00000145730	ENST00000505654	0	5066	PAM	peptidylglycine alpha-amidating monooxygenase	223.895	FALSE
10	122979285	122980708	1424	*	7.65	8.38	6.08	2.29	1.53e-14	1.27e-11	4	4	Promoter (<=1kb)	10	122980040	122990390	10351	1	ENSG00000179988	ENST00000368887	0	118672	PSTK	phosphoseryl-tRNA kinase	233.949	FALSE
7	5597893	5601144	3252	*	8.75	9.45	7.36	2.09	1.58e-14	1.31e-11	4	4	Promoter (1-2kb)	7	5602872	5606654	3783	1	ENSG00000075618	ENST00000473330	-1728	6624	FSCN1	fascin actin-bundling protein 1	215.072	FALSE
X	150567573	150568552	980	*	6.49	7.26	4.74	2.52	1.67e-14	1.38e-11	4	1	Promoter (<=1kb)	23	150568619	150673322	104704	1	ENSG00000171100	ENST00000370396	-67	4534	MTM1	myotubularin 1	156.405	FALSE
9	27572716	27573466	751	*	7.14	7.91	5.41	2.5	1.71e-14	1.41e-11	4	3	Promoter (<=1kb)	9	27546546	27573450	26905	2	ENSG00000147894	ENST00000380003	0	203228	C9orf72	chromosome 9 open reading frame 72	320.263	FALSE
9	114281257	114282756	1500	*	8.31	9.08	6.51	2.57	1.75e-14	1.43e-11	4	4	3' UTR	9	114268807	114274230	5424	1	ENSG00000196739	ENST00000477421	12450	85301	COL27A1	collagen type XXVII alpha 1 chain	360.795	FALSE
17	75557081	75558900	1820	*	9.1	9.85	7.45	2.4	1.78e-14	1.46e-11	4	4	Promoter (<=1kb)	17	75557805	75575208	17404	1	ENSG00000073350	ENST00000545227	0	3993	LLGL2	LLGL2, scribble cell polarity complex component	507.077	FALSE
11	22829209	22829872	664	*	5.92	6.72	3.98	2.74	1.79e-14	1.46e-11	4	2	Promoter (<=1kb)	11	22818929	22829865	10937	2	ENSG00000198168	ENST00000354193	0	258010	SVIP	small VCP interacting protein	158.765	FALSE
20	48819722	48820492	771	*	6.37	7.18	4.34	2.85	1.84e-14	1.5e-11	4	0	Intron (ENST00000371941/ENSG00000124126, intron 39 of 39)	20	48624252	48827883	203632	2	ENSG00000124126	ENST00000371941	7391	57580	PREX1	phosphatidylinositol-3,4,5-trisphosphate dependent Rac exchange factor 1	188.079	FALSE
6	108294588	108295769	1182	*	8.1	8.85	6.44	2.41	2.17e-14	1.77e-11	4	4	Promoter (<=1kb)	6	108294894	108526001	231108	1	ENSG00000135537	ENST00000368977	0	246269	LACE1	lactation elevated 1	390.389	FALSE
12	55737898	55738566	669	*	5.79	6.63	3.54	3.09	2.28e-14	1.85e-11	4	0	Distal Intergenic	12	55743280	55757278	13999	1	ENSG00000135414	ENST00000257868	-4714	10220	GDF11	growth differentiation factor 11	148.048	TRUE
9	5629182	5629997	816	*	6.1	6.87	4.31	2.56	2.33e-14	1.89e-11	4	4	Promoter (<=1kb)	9	5629119	5776552	147434	1	ENSG00000107036	ENST00000418622	63	57589	RIC1	RIC1 homolog, RAB6A GEF complex partner 1	143.346	FALSE
X	13652880	13653774	895	*	7.84	8.6	6.11	2.49	2.38e-14	1.92e-11	4	4	Promoter (<=1kb)	23	13653189	13664828	11640	1	ENSG00000176896	ENST00000490617	0	170082	TCEANC	transcription elongation factor A N-terminal and central domain containing	433.546	FALSE
17	54968038	54969421	1384	*	8.12	8.86	6.51	2.35	2.39e-14	1.93e-11	4	4	Promoter (<=1kb)	17	54951902	54968653	16752	2	ENSG00000166260	ENST00000576370	0	1353	COX11	COX11, cytochrome c oxidase copper chaperone	335.73	FALSE
9	129750100	129750966	867	*	6.68	7.37	5.33	2.04	2.49e-14	2e-11	4	2	Promoter (2-3kb)	9	129738331	129753019	14689	2	ENSG00000148344	ENST00000481476	2053	9536	PTGES	prostaglandin E synthase	190.797	FALSE
17	43544871	43545506	636	*	6.15	6.98	3.98	2.99	2.54e-14	2.03e-11	4	2	Promoter (<=1kb)	17	43532930	43545402	12473	2	ENSG00000175832	ENST00000590236	0	2118	ETV4	ETS variant 4	198.487	FALSE
15	22785722	22786514	793	*	7.1	7.85	5.45	2.4	2.56e-14	2.03e-11	4	4	Promoter (<=1kb)	15	22785899	22824752	38854	1	ENSG00000170113	ENST00000561183	0	123606	NIPA1	non imprinted in Prader-Willi/Angelman syndrome 1	290.946	FALSE
5	150163349	150164112	764	*	6.78	7.48	5.36	2.13	2.56e-14	2.03e-11	4	4	Promoter (2-3kb)	5	150166795	150184558	17764	1	ENSG00000113722	ENST00000231656	-2683	1044	CDX1	caudal type homeobox 1	233.674	FALSE
2	20071270	20071829	560	*	6.55	7.36	4.56	2.8	2.65e-14	2.09e-11	4	2	Intron (ENST00000430429/ENSG00000234378, intron 1 of 1)	2	20052134	20054496	2363	1	ENSG00000223734	ENST00000452342	19136	105373463	LOC105373463	uncharacterized LOC105373463	293.354	FALSE
19	6475111	6477506	2396	*	8.03	8.77	6.42	2.36	2.65e-14	2.09e-11	4	4	Promoter (<=1kb)	19	6467207	6476246	9040	2	ENSG00000205744	ENST00000590444	0	79958	DENND1C	DENN domain containing 1C	182.199	FALSE
20	50308511	50309643	1133	*	9.42	10.36	5.78	4.58	2.89e-14	2.28e-11	4	3	Promoter (1-2kb)	20	50310974	50312014	1041	1	ENSG00000203999	ENST00000457853	-1331	284751	LINC01270	long intergenic non-protein coding RNA 1270	1159.95	TRUE
16	85364029	85365662	1634	*	7.84	8.53	6.47	2.06	2.95e-14	2.32e-11	4	4	Distal Intergenic	16	85357463	85359449	1987	1	ENSG00000261567	ENST00000568080	6566				226.221	FALSE
12	54036596	54037524	929	*	6.85	7.56	5.43	2.12	3.22e-14	2.52e-11	4	3	Promoter (<=1kb)	12	54037854	54053424	15571	1	ENSG00000198353	ENST00000507650	-330	3221	HOXC4	homeobox C4	203.129	FALSE
10	56360742	56361600	859	*	7.08	7.79	5.62	2.17	3.52e-14	2.75e-11	4	3	Promoter (<=1kb)	10	56357228	56361275	4048	2	ENSG00000122952	ENST00000373944	0	11130	ZWINT	ZW10 interacting kinetochore protein	257.65	FALSE
7	75045576	75047539	1964	*	7.91	8.64	6.35	2.29	3.63e-14	2.83e-11	4	4	Intron (ENST00000614461/ENSG00000274523, intron 1 of 10)	7	75057877	75058188	312	1	ENSG00000277127	ENST00000576563	-10338				203.122	FALSE
6	89829699	89830399	701	*	5.77	6.58	3.73	2.85	3.67e-14	2.86e-11	4	2	Promoter (<=1kb)	6	89829894	89862793	32900	1	ENSG00000118412	ENST00000552401	0	9994	CASP8AP2	caspase 8 associated protein 2	136.477	FALSE
11	62600815	62603498	2684	*	8.61	9.34	7.08	2.26	3.69e-14	2.86e-11	4	4	Promoter (<=1kb)	11	62593214	62601840	8627	2	ENSG00000149480	ENST00000278823	0	9219	MTA2	metastasis associated 1 family member 2	241.456	FALSE
16	90166101	90172031	5931	*	7.85	8.55	6.43	2.11	4.18e-14	3.23e-11	4	4	Promoter (<=1kb)	16	90110574	90168225	57652	2	ENSG00000261172	ENST00000565965	0				63.1944	FALSE
15	55318779	55319590	812	*	7.52	8.21	6.14	2.08	4.24e-14	3.27e-11	4	4	Promoter (<=1kb)	15	55318960	55355647	36688	1	ENSG00000069943	ENST00000565367	0	9488	PIGB	phosphatidylinositol glycan anchor biosynthesis class B	364.67	FALSE
3	14438917	14440074	1158	*	7.65	8.37	6.18	2.19	4.47e-14	3.44e-11	4	4	Intron (ENST00000610642/ENSG00000131389, intron 2 of 10)	3	14432670	14445816	13147	1	ENSG00000131389	ENST00000452775	6247	6533	SLC6A6	solute carrier family 6 member 6	285.701	FALSE
9	136203362	136205079	1718	*	7.38	8.07	6.03	2.03	4.57e-14	3.51e-11	4	4	Promoter (<=1kb)	9	136196251	136205109	8859	2	ENSG00000107187	ENST00000371748	30	8022	LHX3	LIM homeobox 3	156.419	FALSE
2	113283780	113284615	836	*	6.13	6.96	3.94	3.02	4.75e-14	3.64e-11	4	1	Distal Intergenic	2	113215997	113278950	62954	2	ENSG00000125618	ENST00000429538	-4830	7849	PAX8	paired box 8	148.923	TRUE
11	77140142	77140817	676	*	6.76	7.54	4.93	2.61	5.84e-14	4.44e-11	4	1	Intron (ENST00000409709/ENSG00000137474, intron 2 of 48)	11	77128302	77214954	86653	1	ENSG00000137474	ENST00000409619	11840	4647	MYO7A	myosin VIIA	275.308	FALSE
11	4393079	4393959	881	*	7.25	7.96	5.82	2.14	6.09e-14	4.62e-11	4	4	Promoter (<=1kb)	11	4384902	4393696	8795	2	ENSG00000132109	ENST00000254436	0	6737	TRIM21	tripartite motif containing 21	282.633	FALSE
15	34855543	34855991	449	*	4.25	5.22	-0.36	5.58	6.28e-14	4.75e-11	2	0	3' UTR	15	34849137	34850395	1259	2	ENSG00000259751	ENST00000559655	-5148				83.01	FALSE
2	85438309	85439106	798	*	6.67	7.39	5.2	2.18	6.68e-14	5.04e-11	4	4	Promoter (2-3kb)	2	85435420	85436738	1319	1	ENSG00000152292	ENST00000488219	2889	284948	SH2D6	SH2 domain containing 6	210.188	FALSE
9	69130336	69131427	1092	*	6.69	7.48	4.81	2.67	7.36e-14	5.55e-11	4	3	Intron (ENST00000453658/ENSG00000119139, intron 1 of 21)	9	69121308	69221016	99709	1	ENSG00000119139	ENST00000606364	9028	9414	TJP2	tight junction protein 2	163.486	FALSE
2	85750514	85752960	2447	*	7.66	8.33	6.33	2	7.42e-14	5.58e-11	4	2	Promoter (<=1kb)	2	85751344	85788066	36723	1	ENSG00000168874	ENST00000469442	0	84913	ATOH8	atonal bHLH transcription factor 8	131.506	FALSE
2	33134434	33135169	736	*	6.1	7.07	1.4	5.67	7.77e-14	5.82e-11	4	0	Promoter (<=1kb)	2	33134597	33399506	264910	1	ENSG00000049323	ENST00000418533	0	4052	LTBP1	latent transforming growth factor beta binding protein 1	182.559	TRUE
19	48636405	48637832	1428	*	7.33	8.04	5.91	2.13	8.36e-14	6.25e-11	4	4	Promoter (<=1kb)	19	48630030	48637438	7409	2	ENSG00000105516	ENST00000222122	0	1628	DBP	D-box binding PAR bZIP transcription factor	184.312	FALSE
1	222711420	222712325	906	*	6.95	7.68	5.4	2.27	9.54e-14	7.12e-11	4	3	Promoter (<=1kb)	1	222670190	222712263	42074	2	ENSG00000186063	ENST00000470437	0	64853	AIDA	axin interactor, dorsalization associated	226.351	FALSE
11	12287415	12288770	1356	*	8.38	9.11	6.8	2.32	9.9e-14	7.37e-11	4	4	Promoter (<=1kb)	11	12286900	12359144	72245	1	ENSG00000133808	ENST00000256186	515	84953	MICALCL	MICAL C-terminal like	407.496	FALSE
18	11993338	11994161	824	*	6.91	7.71	4.91	2.8	1.01e-13	7.47e-11	4	2	Promoter (<=1kb)	18	11993988	11994938	951	2	ENSG00000266955	ENST00000592820	777				254.105	FALSE
8	140636097	140636792	696	*	6.45	7.28	4.32	2.96	1.02e-13	7.55e-11	4	3	Promoter (<=1kb)	8	140636281	140638283	2003	1	ENSG00000280303	ENST00000623655	0				223.3	FALSE
1	143221938	143223658	1721	*	5.1	-0.64	6.09	-6.72	1.04e-13	7.71e-11	4	3	Distal Intergenic	1	143343180	143343275	96	1	ENSG00000276118	ENST00000612151	-119522				0.372872	FALSE
16	80924557	80925186	630	*	5.8	6.67	3.23	3.44	1.07e-13	7.9e-11	4	0	Distal Intergenic	16	80828735	80892595	63861	2	ENSG00000260896	ENST00000562231	-31962	100996425	PRCAT47	prostate cancer-associated 47	161.633	TRUE
11	118622015	118623713	1699	*	7.67	8.38	6.21	2.17	1.1e-13	8.07e-11	4	3	Promoter (<=1kb)	11	118624084	118625059	976	1	ENSG00000019144	ENST00000617208	-371	23187	PHLDB1	pleckstrin homology like domain family B member 1	196.082	FALSE
4	152936410	152937356	947	*	6.53	7.28	4.88	2.4	1.12e-13	8.2e-11	4	4	Promoter (<=1kb)	4	152936352	152979686	43335	1	ENSG00000137460	ENST00000511601	58	85462	FHDC1	FH2 domain containing 1	164.115	FALSE
22	37848877	37849941	1065	*	7.65	8.38	6.09	2.3	1.22e-13	8.9e-11	4	4	Promoter (<=1kb)	22	37831860	37849327	17468	2	ENSG00000100124	ENST00000609454	0	129138	ANKRD54	ankyrin repeat domain 54	312.811	FALSE
2	237223442	237223981	540	*	5.76	6.64	3.14	3.49	1.3e-13	9.49e-11	4	0	Distal Intergenic	2	237257091	237257676	586	1	ENSG00000224132	ENST00000445534	-33110				184.691	TRUE
14	75542349	75543083	735	*	6.16	7.02	3.81	3.21	1.41e-13	1.02e-10	4	0	Intron (ENST00000286639/ENSG00000156127, intron 2 of 2)	14	75522560	75546993	24434	1	ENSG00000156127	ENST00000555504	19789	10538	BATF	basic leucine zipper ATF-like transcription factor	176.581	TRUE
2	55268709	55269554	846	*	7.54	8.26	6.01	2.26	1.53e-13	1.11e-10	4	4	Promoter (<=1kb)	2	55236595	55269243	32649	2	ENSG00000085760	ENST00000403721	0	4528	MTIF2	mitochondrial translational initiation factor 2	362.358	FALSE
6	13845886	13847218	1333	*	6.68	7.51	4.49	3.02	1.53e-13	1.11e-10	4	2	Distal Intergenic	6	13825432	13826574	1143	1	ENSG00000272209	ENST00000607518	20454				136.743	TRUE
1	233614642	233615553	912	*	7.56	8.26	6.15	2.1	1.54e-13	1.11e-10	4	4	Promoter (<=1kb)	1	233614004	233672512	58509	1	ENSG00000135750	ENST00000366621	638	3775	KCNK1	potassium two pore domain channel subfamily K member 1	336.134	FALSE
9	71769023	71769927	905	*	7.65	8.37	6.15	2.22	1.62e-13	1.17e-10	4	4	Promoter (<=1kb)	9	71683366	71768884	85519	2	ENSG00000135048	ENST00000377044	-139	23670	TMEM2	transmembrane protein 2	365.572	FALSE
19	40190268	40191469	1202	*	8.08	8.79	6.62	2.16	1.74e-13	1.25e-10	4	4	Promoter (<=1kb)	19	40191744	40215575	23832	1	ENSG00000130758	ENST00000253055	-275	4294	MAP3K10	mitogen-activated protein kinase kinase kinase 10	368.255	FALSE
22	32558509	32559097	589	*	6.28	7.09	4.29	2.8	1.8e-13	1.29e-10	4	2	Intron (ENST00000358763/ENSG00000185666, intron 7 of 13)	22	32513692	32541716	28025	2	ENSG00000185666	ENST00000332840	-16793	8224	SYN3	synapsin III	231.306	FALSE
14	20681754	20683281	1528	*	7.02	7.72	5.62	2.09	1.81e-13	1.3e-10	4	4	Promoter (<=1kb)	14	20684100	20701215	17116	1	ENSG00000258818	ENST00000555835	-819	6038	RNASE4	ribonuclease A family member 4	137.984	FALSE
2	73983542	73984703	1162	*	7.53	8.24	6.09	2.16	1.82e-13	1.3e-10	4	4	Promoter (<=1kb)	2	73985132	73986343	1212	1	ENSG00000235499	ENST00000441217	-429				260.184	FALSE
6	44010105	44011272	1168	*	7.63	8.38	5.99	2.39	1.84e-13	1.32e-10	4	2	Promoter (1-2kb)	6	44013001	44013101	101	1	ENSG00000265518	ENST00000579127	-1729				285.226	FALSE
17	4950096	4951643	1548	*	7.94	8.63	6.53	2.1	1.89e-13	1.34e-10	4	4	Promoter (<=1kb)	17	4950190	4955268	5079	1	ENSG00000108515	ENST00000522301	0	2027	ENO3	enolase 3	255.928	FALSE
5	40797391	40798179	789	*	6.63	7.42	4.74	2.68	1.89e-13	1.34e-10	4	3	Promoter (<=1kb)	5	40764937	40798148	33212	2	ENSG00000132356	ENST00000506652	0	5562	PRKAA1	protein kinase AMP-activated catalytic subunit alpha 1	217.053	FALSE
1	230073549	230074233	685	*	6.62	7.38	4.92	2.46	2.03e-13	1.43e-10	4	2	Intron (ENST00000494106/ENSG00000143641, intron 1 of 6)	1	230067259	230092033	24775	1	ENSG00000143641	ENST00000488903	6290	2590	GALNT2	polypeptide N-acetylgalactosaminyltransferase 2	243.17	FALSE
3	16885122	16885750	629	*	6.41	7.23	4.35	2.88	2.06e-13	1.45e-10	4	1	Promoter (<=1kb)	3	16884959	17090594	205636	1	ENSG00000154822	ENST00000615277	163	23228	PLCL2	phospholipase C like 2	238.669	FALSE
X	139931045	139932162	1118	*	6.63	7.38	4.98	2.4	2.2e-13	1.55e-10	4	3	Promoter (<=1kb)	23	139726346	139933070	206725	2	ENSG00000101974	ENST00000370557	908	286410	ATP11C	ATPase phospholipid transporting 11C	148.991	FALSE
7	73622690	73624840	2151	*	8.14	8.87	6.55	2.32	2.3e-13	1.61e-10	4	4	Promoter (<=1kb)	7	73593194	73624492	31299	2	ENSG00000009950	ENST00000345114	0	51085	MLXIPL	MLX interacting protein like	217.518	FALSE
8	95214137	95214686	550	*	6.2	6.97	4.42	2.54	2.39e-13	1.67e-10	4	1	Promoter (1-2kb)	8	95207007	95216374	9368	2	ENSG00000253351	ENST00000523171	1688	619344	LINC01298	long intergenic non-protein coding RNA 1298	227.938	FALSE
17	78186741	78187631	891	*	7.37	8.08	5.93	2.15	2.42e-13	1.69e-10	4	4	Promoter (<=1kb)	17	78174075	78187233	13159	2	ENSG00000167900	ENST00000301634	0	7083	TK1	thymidine kinase 1	303.7	FALSE
10	72324435	72327203	2769	*	8.46	9.2	6.85	2.35	2.53e-13	1.76e-10	4	4	Distal Intergenic	10	72335557	72336865	1309	2	ENSG00000148719	ENST00000473051	9662	54788	DNAJB12	DnaJ heat shock protein family (Hsp40) member B12	212.399	FALSE
9	107738230	107739061	832	*	6.89	7.69	4.98	2.71	2.88e-13	2e-10	4	1	Distal Intergenic	9	107712364	107712461	98	1	ENSG00000275701	ENST00000612913	25866				248.197	FALSE
1	54199530	54200891	1362	*	7.96	8.67	6.48	2.2	2.94e-13	2.03e-10	4	4	Promoter (<=1kb)	1	54200167	54218381	18215	1	ENSG00000116221	ENST00000336230	0	51253	MRPL37	mitochondrial ribosomal protein L37	299.056	FALSE
7	105521254	105522245	992	*	6.92	7.63	5.48	2.15	2.96e-13	2.04e-10	4	4	Promoter (<=1kb)	7	105456511	105522258	65748	2	ENSG00000091127	ENST00000356362	13	54517	PUS7	pseudouridylate synthase 7 (putative)	199.686	FALSE
6	73523043	73524019	977	*	7.48	8.19	6.05	2.14	2.97e-13	2.05e-10	4	4	Promoter (<=1kb)	6	73519341	73523797	4457	2	ENSG00000156508	ENST00000455918	0	1915	EEF1A1	eukaryotic translation elongation factor 1 alpha 1	298.91	FALSE
8	97594740	97595840	1101	*	6.34	7.16	4.2	2.97	3.16e-13	2.17e-10	4	4	Distal Intergenic	8	97624203	97625079	877	2	ENSG00000213750	ENST00000492365	29239				129.894	FALSE
1	202105632	202108645	3014	*	9.75	10.5	8.1	2.4	3.18e-13	2.18e-10	4	4	Distal Intergenic	1	202096759	202096978	220	1	ENSG00000227109	ENST00000416794	8873				480.476	FALSE
X	106894594	106895516	923	*	6.08	6.9	4	2.9	3.22e-13	2.21e-10	4	0	Intron (ENST00000604604/ENSG00000133131, intron 1 of 1)	23	106900164	106930859	30696	1	ENSG00000165376	ENST00000541806	-4648	9075	CLDN2	claudin 2	129.391	FALSE
1	223700013	223700519	507	*	5.2	6.1	2.34	3.76	3.26e-13	2.23e-10	4	0	Promoter (1-2kb)	1	223701593	223776016	74424	1	ENSG00000162909	ENST00000433674	-1074	824	CAPN2	calpain 2	135.293	TRUE
20	5073184	5074196	1013	*	6.38	7.14	4.66	2.48	3.34e-13	2.27e-10	4	3	Intron (ENST00000615008/ENSG00000089063, intron 2 of 5)	20	5066082	5068154	2073	2	ENSG00000277425	ENST00000616569	-5030				139.234	FALSE
18	58768080	58768947	868	*	6.34	7.09	4.71	2.38	3.53e-13	2.4e-10	4	2	Distal Intergenic	18	58754859	58757842	2984	2	ENSG00000267501	ENST00000586383	-10238				156.958	FALSE
9	129597553	129598725	1173	*	6.47	7.17	5.07	2.09	3.6e-13	2.44e-10	4	1	Distal Intergenic	9	129608884	129635930	27047	1	ENSG00000148335	ENST00000372486	-10159	28989	NTMT1	N-terminal Xaa-Pro-Lys N-methyltransferase 1	122.769	FALSE
9	114278735	114279461	727	*	6.82	7.61	4.89	2.73	3.62e-13	2.45e-10	4	2	Intron (ENST00000356083/ENSG00000196739, intron 37 of 60)	9	114268807	114274230	5424	1	ENSG00000196739	ENST00000477421	9928	85301	COL27A1	collagen type XXVII alpha 1 chain	268.722	FALSE
21	45041309	45042052	744	*	6.45	7.16	4.98	2.18	3.86e-13	2.6e-10	4	3	Distal Intergenic	21	45071828	45072239	412	2	ENSG00000235374	ENST00000415143	30187	728039	SSR4P1	signal sequence receptor subunit 4 pseudogene 1	192.221	FALSE
11	107565047	107565805	759	*	6.64	7.41	4.87	2.54	3.95e-13	2.65e-10	4	2	Promoter (<=1kb)	11	107502726	107565746	63021	2	ENSG00000137760	ENST00000428149	0	91801	ALKBH8	alkB homolog 8, tRNA methyltransferase	224.073	FALSE
1	17531631	17532754	1124	*	6.81	7.54	5.27	2.28	4.03e-13	2.7e-10	4	2	Distal Intergenic	1	17539835	17697869	158035	1	ENSG00000074964	ENST00000361221	-7081	55160	ARHGEF10L	Rho guanine nucleotide exchange factor 10 like	165.577	FALSE
15	36578690	36580226	1537	*	7.9	8.61	6.47	2.14	4.08e-13	2.73e-10	4	4	Promoter (<=1kb)	15	36579611	36810223	230613	1	ENSG00000186073	ENST00000566621	0	84529	C15orf41	chromosome 15 open reading frame 41	254.211	FALSE
2	1081032	1082130	1099	*	6.92	7.73	4.94	2.79	4.2e-13	2.81e-10	4	2	Intron (ENST00000452177/ENSG00000172554, intron 1 of 7)	2	1059133	1068341	9209	2	ENSG00000235403	ENST00000437132	-12691				193.181	FALSE
21	33324031	33325505	1475	*	8.19	8.87	6.86	2.01	4.63e-13	3.08e-10	4	4	Promoter (<=1kb)	21	33324477	33335611	11135	1	ENSG00000142166	ENST00000493503	0	3454	IFNAR1	interferon alpha and beta receptor subunit 1	317.208	FALSE
4	1770928	1772773	1846	*	6.61	7.32	5.17	2.15	4.72e-13	3.13e-10	4	2	Distal Intergenic	4	1793307	1808865	15559	1	ENSG00000068078	ENST00000481110	-20534	2261	FGFR3	fibroblast growth factor receptor 3	86.5581	FALSE
1	72282788	72284686	1899	*	8.67	9.35	7.33	2.02	4.82e-13	3.2e-10	4	4	Promoter (<=1kb)	1	71395940	72282734	886795	2	ENSG00000172260	ENST00000357731	-54	257194	NEGR1	neuronal growth regulator 1	343.641	FALSE
1	222814501	222815635	1135	*	7.49	8.2	6.06	2.14	5.16e-13	3.42e-10	4	4	Promoter (<=1kb)	1	222815022	222837384	22363	1	ENSG00000228106	ENST00000450784	0	84976	DISP1	dispatched RND transporter family member 1	259.09	FALSE
6	36643101	36643860	760	*	6.9	7.66	5.19	2.47	5.83e-13	3.82e-10	4	3	Distal Intergenic	6	36639545	36639672	128	2	ENSG00000238554	ENST00000459274	-3429				266.119	FALSE
X	11758504	11759479	976	*	6.85	7.57	5.36	2.22	5.88e-13	3.85e-10	4	3	Promoter (<=1kb)	23	11758582	11762219	3638	1	ENSG00000005302	ENST00000476743	0	10943	MSL3	male-specific lethal 3 homolog (Drosophila)	194.692	FALSE
17	68291662	68292670	1009	*	7.49	8.2	6.05	2.15	5.93e-13	3.88e-10	4	4	Promoter (<=1kb)	17	68291518	68420785	129268	1	ENSG00000141337	ENST00000452479	144	22901	ARSG	arylsulfatase G	291.444	FALSE
10	122170504	122171562	1059	*	6.78	7.59	4.82	2.77	6.04e-13	3.94e-10	4	2	Intron (ENST00000369005/ENSG00000138162, intron 7 of 22)	10	122163844	122254538	90695	1	ENSG00000138162	ENST00000260733	6660	10579	TACC2	transforming acidic coiled-coil containing protein 2	181.937	FALSE
X	154373250	154374632	1383	*	7.22	7.93	5.76	2.17	6.42e-13	4.18e-10	4	4	Promoter (<=1kb)	23	154348648	154374626	25979	2	ENSG00000196924	ENST00000369850	0	2316	FLNA	filamin A	176.338	FALSE
22	29257626	29258225	600	*	5.87	6.67	3.94	2.73	6.49e-13	4.22e-10	4	1	Promoter (2-3kb)	22	29260889	29262037	1149	1	ENSG00000237015	ENST00000433125	-2664				169.714	FALSE
20	45347256	45348413	1158	*	6.46	7.22	4.72	2.51	6.52e-13	4.23e-10	4	3	Promoter (<=1kb)	20	45325288	45348424	23137	2	ENSG00000124145	ENST00000372733	11	6385	SDC4	syndecan 4	128.744	FALSE
15	69092833	69093658	826	*	5.95	6.78	3.78	2.99	6.8e-13	4.41e-10	4	0	Intron (ENST00000415504/ENSG00000212766, intron 4 of 4)	15	69103820	69103945	126	1	ENSG00000281169	ENST00000628524	-10162				133.046	FALSE
1	160096994	160098478	1485	*	7.88	8.58	6.49	2.08	6.82e-13	4.41e-10	4	4	Promoter (<=1kb)	1	160091340	160098689	7350	2	ENSG00000162729	ENST00000314485	211	93185	IGSF8	immunoglobulin superfamily member 8	257.698	FALSE
1	205631896	205632554	659	*	7.03	7.83	5.1	2.73	7.2e-13	4.65e-10	4	3	Promoter (<=1kb)	1	205607943	205631962	24020	2	ENSG00000158711	ENST00000357992	0	2005	ELK4	ELK4, ETS transcription factor	345.286	FALSE
1	118831362	118832396	1035	*	6.29	7.04	4.66	2.37	7.46e-13	4.8e-10	4	4	Distal Intergenic	1	118883047	118914125	31079	2	ENSG00000092607	ENST00000449873	81729	6913	TBX15	T-box 15	127.148	FALSE
3	48623314	48624182	869	*	6.36	7.09	4.79	2.3	7.48e-13	4.8e-10	4	2	Promoter (1-2kb)	3	48620759	48621855	1097	2	ENSG00000183396	ENST00000330862	-1459	440955	TMEM89	transmembrane protein 89	156.777	FALSE
10	86954840	86956057	1218	*	7.59	8.26	6.26	2.01	7.54e-13	4.83e-10	4	4	Promoter (<=1kb)	10	86943821	86954258	10438	2	ENSG00000173269	ENST00000610081	-582	79812	MMRN2	multimerin 2	251.687	FALSE
5	173741900	173742367	468	*	5.1	6.01	2.11	3.89	7.77e-13	4.96e-10	4	0	Intron (ENST00000517733/ENSG00000253686, intron 2 of 2)	5	173707614	173746209	38596	2	ENSG00000253686	ENST00000517733	3842	101928136	LINC01484	long intergenic non-protein coding RNA 1484	137.703	TRUE
4	102760302	102761429	1128	*	7.27	7.98	5.78	2.2	7.98e-13	5.09e-10	4	4	Promoter (<=1kb)	4	102631488	102760941	129454	2	ENSG00000109323	ENST00000514430	0	4126	MANBA	mannosidase beta	223.826	FALSE
18	11908073	11908880	808	*	6.5	7.24	4.92	2.32	8.21e-13	5.22e-10	4	3	Promoter (<=1kb)	18	11883471	11908349	24879	2	ENSG00000154889	ENST00000317235	0	65258	MPPE1	metallophosphoesterase 1	187.088	FALSE
8	119832455	119833017	563	*	6.36	7.06	4.94	2.12	8.29e-13	5.26e-10	4	3	Promoter (<=1kb)	8	119730775	119832863	102089	2	ENSG00000064313	ENST00000378164	0	6873	TAF2	TATA-box binding protein associated factor 2	237.008	FALSE
3	45178050	45178668	619	*	6.4	7.21	4.4	2.81	8.59e-13	5.45e-10	4	2	Distal Intergenic	3	45159774	45160175	402	2	ENSG00000224094	ENST00000431490	-17875				239.186	FALSE
19	53333444	53334438	995	*	6.32	7.06	4.76	2.29	8.92e-13	5.64e-10	4	3	Promoter (<=1kb)	19	53333749	53351084	17336	1	ENSG00000213799	ENST00000601857	0	91664	ZNF845	zinc finger protein 845	134.106	FALSE
16	57418848	57419874	1027	*	6.53	7.21	5.17	2.05	9.34e-13	5.89e-10	4	1	Distal Intergenic	16	57413869	57416062	2194	1	ENSG00000102970	ENST00000616880	4979	6361	CCL17	C-C motif chemokine ligand 17	144.164	FALSE
17	9842427	9842971	545	*	5.55	6.38	3.42	2.96	1.03e-12	6.49e-10	4	1	Promoter (<=1kb)	17	9842485	9860071	17587	1	ENSG00000065325	ENST00000304773	0	9340	GLP2R	glucagon like peptide 2 receptor	152.818	FALSE
12	113966158	113966733	576	*	6.06	6.76	4.61	2.16	1.04e-12	6.54e-10	4	2	Promoter (<=1kb)	12	113816742	113966306	149565	2	ENSG00000122965	ENST00000545145	0	9904	RBM19	RNA binding motif protein 19	188.166	FALSE
14	24270691	24271834	1144	*	6.59	7.31	5.11	2.2	1.12e-12	6.98e-10	4	4	Promoter (<=1kb)	14	24265538	24271599	6062	2	ENSG00000100949	ENST00000399409	0	5875	RABGGTA	Rab geranylgeranyltransferase alpha subunit	138.709	FALSE
X	153702237	153704174	1938	*	7.66	8.4	6.05	2.35	1.12e-12	6.98e-10	4	4	Exon (ENST00000345046/ENSG00000185825, exon 5 of 8)	23	153693462	153694164	703	1	ENSG00000130821	ENST00000457723	8775	6535	SLC6A8	solute carrier family 6 member 8	174.3	FALSE
2	172084119	172086174	2056	*	8.01	8.7	6.64	2.06	1.2e-12	7.45e-10	4	4	Promoter (<=1kb)	2	172084740	172086854	2115	1	ENSG00000144355	ENST00000361609	0	1745	DLX1	distal-less homeobox 1	202.273	FALSE
1	33036295	33037235	941	*	7.22	7.91	5.86	2.06	1.2e-12	7.49e-10	4	4	Promoter (<=1kb)	1	33007940	33036911	28972	2	ENSG00000004455	ENST00000629371	0	204	AK2	adenylate kinase 2	255.598	FALSE
17	31900927	31902110	1184	*	6.55	7.35	4.57	2.78	1.28e-12	7.96e-10	4	1	Promoter (<=1kb)	17	31860899	31901765	40867	2	ENSG00000108651	ENST00000261708	0	55813	UTP6	UTP6, small subunit processome component	137.79	FALSE
4	113978619	113980183	1565	*	8.32	9	6.95	2.05	1.31e-12	8.1e-10	4	4	Promoter (<=1kb)	4	113900284	113979701	79418	2	ENSG00000180801	ENST00000315366	0	79642	ARSJ	arylsulfatase family member J	327.157	FALSE
4	76179933	76180426	494	*	5.29	6.18	2.59	3.58	1.32e-12	8.17e-10	4	0	Intron (ENST00000264896/ENSG00000138760, intron 9 of 11)	4	76163209	76166864	3656	2	ENSG00000138760	ENST00000511129	-13069	950	SCARB2	scavenger receptor class B member 2	146.77	TRUE
8	22668533	22669416	884	*	6.85	7.57	5.34	2.23	1.48e-12	9.11e-10	4	4	Promoter (<=1kb)	8	22620418	22669120	48703	2	ENSG00000147439	ENST00000276416	0	55909	BIN3	bridging integrator 3	214.954	FALSE
1	147541407	147542475	1069	*	7.03	7.84	5.01	2.83	1.52e-12	9.39e-10	4	2	Promoter (<=1kb)	1	147541412	147626211	84800	1	ENSG00000116128	ENST00000622552	0	607	BCL9	B-cell CLL/lymphoma 9	214.337	FALSE
17	6505339	6505870	532	*	4.13	5.09	-0.36	5.45	1.59e-12	9.79e-10	2	0	Intron (ENST00000421306/ENSG00000091622, intron 17 of 18)	17	6521131	6521412	282	1	ENSG00000274860	ENST00000612122	-15261				64.0223	FALSE
1	183330353	183330693	341	*	4.58	5.56	-0.36	5.91	1.63e-12	1e-09	2	0	Intron (ENST00000287713/ENSG00000157064, intron 10 of 10)	1	183248237	183304874	56638	2	ENSG00000157064	ENST00000294868	-25479	23057	NMNAT2	nicotinamide nucleotide adenylyltransferase 2	138.348	FALSE
12	96034646	96036264	1619	*	7.46	8.2	5.84	2.35	1.72e-12	1.05e-09	4	4	Promoter (<=1kb)	12	96000828	96035661	34834	2	ENSG00000111144	ENST00000228740	0	4048	LTA4H	leukotriene A4 hydrolase	181.635	FALSE
19	2977485	2978601	1117	*	7.16	7.91	5.48	2.43	1.74e-12	1.06e-09	4	2	Promoter (<=1kb)	19	2977538	2987161	9624	1	ENSG00000104953	ENST00000453329	0	79816	TLE6	transducin like enhancer of split 6	215.325	FALSE
3	52467971	52468834	864	*	5.69	6.44	4.02	2.42	1.74e-12	1.06e-09	4	1	Promoter (1-2kb)	3	52470556	52472373	1818	1	ENSG00000010322	ENST00000488157	-1722	11188	NISCH	nischarin	100.489	FALSE
14	77059565	77060270	706	*	6.21	6.95	4.59	2.36	1.77e-12	1.08e-09	4	4	Exon (ENST00000500215/ENSG00000246548, exon 2 of 4)	14	77074542	77076142	1601	2	ENSG00000258819	ENST00000556781	15872	102724190	LOC102724190	uncharacterized LOC102724190	175.127	FALSE
19	2032082	2033134	1053	*	6.82	7.51	5.48	2.03	1.79e-12	1.09e-09	4	3	Promoter (1-2kb)	19	2030853	2031051	199	2	ENSG00000267180	ENST00000589141	-1031				173.104	FALSE
15	99100183	99101040	858	*	6.5	7.22	5.02	2.2	1.81e-12	1.09e-09	4	3	Promoter (1-2kb)	15	99098217	99135593	37377	1	ENSG00000182253	ENST00000560674	1966	23336	SYNM	synemin	173.76	FALSE
11	126061994	126062474	481	*	5.24	6.15	2.15	4	1.82e-12	1.1e-09	4	0	Promoter (<=1kb)	11	126019687	126062811	43125	2	ENSG00000064309	ENST00000527967	337	50937	CDON	cell adhesion associated, oncogene regulated	147.635	TRUE
1	7116544	7118268	1725	*	7.36	8.27	4.37	3.9	2e-12	1.2e-09	4	4	Intron (ENST00000303635/ENSG00000171735, intron 4 of 22)	1	7219360	7219524	165	1	ENSG00000207056	ENST00000384328	-101092				178.949	TRUE
7	100793427	100794582	1156	*	7.17	7.86	5.77	2.09	2.05e-12	1.23e-09	4	4	3' UTR	7	100805973	100807579	1607	2	ENSG00000196411	ENST00000492403	12997	2050	EPHB4	EPH receptor B4	200.973	FALSE
11	111735142	111736068	927	*	6.88	7.61	5.33	2.28	2.09e-12	1.25e-09	4	2	Promoter (<=1kb)	11	111726970	111735323	8354	2	ENSG00000137713	ENST00000530787	0	5519	PPP2R1B	protein phosphatase 2 scaffold subunit Abeta	210.746	FALSE
17	28570793	28572035	1243	*	7.6	8.32	6.08	2.24	2.31e-12	1.38e-09	4	4	Promoter (<=1kb)	17	28553383	28571528	18146	2	ENSG00000087111	ENST00000268758	0	94005	PIGS	phosphatidylinositol glycan anchor biosynthesis class S	257.098	FALSE
11	107017340	107017840	501	*	5.36	6.22	2.9	3.32	2.44e-12	1.46e-09	4	0	Promoter (<=1kb)	11	106687375	107018151	330777	2	ENSG00000152402	ENST00000347596	311	2977	GUCY1A2	guanylate cyclase 1 soluble subunit alpha 2	148.788	TRUE
14	73851447	73852512	1066	*	6.89	7.62	5.33	2.29	2.54e-12	1.51e-09	4	2	Promoter (<=1kb)	14	73851844	73885456	33613	1	ENSG00000140043	ENST00000555228	0	145482	PTGR2	prostaglandin reductase 2	184.54	FALSE
1	234373138	234374148	1011	*	8.24	8.99	6.6	2.39	2.59e-12	1.54e-09	4	4	Promoter (<=1kb)	1	234373456	234384049	10594	1	ENSG00000168275	ENST00000366615	0	388753	COA6	cytochrome c oxidase assembly factor 6	502.931	FALSE
19	33133618	33134186	569	*	6.46	7.28	4.37	2.9	2.61e-12	1.55e-09	4	2	Promoter (1-2kb)	19	33132094	33175795	43702	1	ENSG00000166359	ENST00000355868	1524	126248	WDR88	WD repeat domain 88	273.141	FALSE
17	80785437	80786199	763	*	5.5	6.37	2.92	3.45	2.67e-12	1.58e-09	3	0	Intron (ENST00000574767/ENSG00000141564, intron 5 of 11)	17	80801640	80805632	3993	2	ENSG00000262833	ENST00000570335	19433	101928855	LOC101928855	uncharacterized LOC101928855	108.402	FALSE
2	119426768	119427469	702	*	6.37	7.13	4.69	2.43	2.77e-12	1.63e-09	4	3	Promoter (2-3kb)	2	119429901	119437599	7699	1	ENSG00000171227	ENST00000409826	-2432	140738	TMEM37	transmembrane protein 37	199.529	FALSE
19	19366450	19367255	806	*	6.41	7.16	4.75	2.42	2.85e-12	1.67e-09	4	0	Distal Intergenic	19	19355143	19356013	871	1	ENSG00000129933	ENST00000589637	11307	23383	MAU2	MAU2 sister chromatid cohesion factor	177.435	FALSE
7	47519146	47520300	1155	*	6.87	7.59	5.34	2.26	3.23e-12	1.89e-09	4	4	Intron (ENST00000311160/ENSG00000136205, intron 29 of 30)	7	47369281	47539277	169997	2	ENSG00000136205	ENST00000450444	18977	64759	TNS3	tensin 3	166.815	FALSE
13	52455181	52456235	1055	*	6.39	7.15	4.67	2.48	3.27e-12	1.91e-09	4	1	Promoter (<=1kb)	13	52455429	52461353	5925	1	ENSG00000136108	ENST00000468284	0	26586	CKAP2	cytoskeleton associated protein 2	134.621	FALSE
3	45179085	45179711	627	*	6.48	7.27	4.61	2.66	3.38e-12	1.97e-09	4	0	Distal Intergenic	3	45159774	45160175	402	2	ENSG00000224094	ENST00000431490	-18910				246.162	FALSE
1	145424733	145426168	1436	*	7.74	8.47	6.19	2.28	3.53e-12	2.04e-09	4	4	Distal Intergenic	1	145431527	145431693	167	2	ENSG00000270384	ENST00000580816	5525				246.928	FALSE
7	134646482	134647368	887	*	7.13	7.93	5.21	2.72	3.53e-12	2.04e-09	4	3	Promoter (<=1kb)	7	134646808	134679813	33006	1	ENSG00000172331	ENST00000344924	0	669	BPGM	bisphosphoglycerate mutase	274.944	FALSE
2	38376268	38376845	578	*	6.36	7.12	4.68	2.45	3.81e-12	2.19e-09	4	3	Promoter (<=1kb)	2	38295908	38376594	80687	2	ENSG00000119787	ENST00000452935	0	64225	ATL2	atlastin GTPase 2	240.661	FALSE
1	27569494	27570576	1083	*	6.1	6.87	4.38	2.48	3.93e-12	2.25e-09	4	1	Intron (ENST00000247087/ENSG00000126705, intron 5 of 5)	1	27552042	27553304	1263	2	ENSG00000126705	ENST00000487743	-16190	27245	AHDC1	AT-hook DNA binding motif containing 1	108.006	FALSE
19	42325297	42326633	1337	*	7.5	8.24	5.91	2.33	4.24e-12	2.43e-09	4	4	Promoter (<=1kb)	19	42325609	42378769	53161	1	ENSG00000105429	ENST00000334370	0	1954	MEGF8	multiple EGF like domains 8	226.129	FALSE
22	36481212	36482040	829	*	6.94	7.65	5.48	2.17	4.35e-12	2.49e-09	4	4	Promoter (<=1kb)	22	36467036	36482030	14995	2	ENSG00000100348	ENST00000216185	0	25828	TXN2	thioredoxin 2	242.284	FALSE
20	63625749	63626744	996	*	6.7	7.46	5.03	2.42	4.5e-12	2.57e-09	4	4	Promoter (<=1kb)	20	63587602	63627041	39440	2	ENSG00000101216	ENST00000370077	297	26205	GMEB2	glucocorticoid modulatory element binding protein 2	176.776	FALSE
16	86566466	86567037	572	*	6.69	7.5	4.61	2.9	4.51e-12	2.58e-09	4	2	Promoter (<=1kb)	16	86567251	86569728	2478	1	ENSG00000176692	ENST00000320354	-214	2303	FOXC2	forkhead box C2	316.467	FALSE
1	228166288	228167070	783	*	6.96	7.64	5.63	2	4.55e-12	2.59e-09	4	3	Promoter (<=1kb)	1	228165815	228182257	16443	1	ENSG00000181873	ENST00000366711	473	200205	IBA57	IBA57 homolog, iron-sulfur cluster assembly	254.746	FALSE
3	12288123	12289120	998	*	7.78	8.54	6.09	2.45	4.75e-12	2.69e-09	4	4	Promoter (<=1kb)	3	12288838	12379834	90997	1	ENSG00000132170	ENST00000455517	0	5468	PPARG	peroxisome proliferator activated receptor gamma	372.963	FALSE
7	100118973	100120411	1439	*	7.76	8.53	6	2.52	4.75e-12	2.69e-09	4	3	Promoter (<=1kb)	7	100107070	100119359	12290	2	ENSG00000106290	ENST00000421980	0	6878	TAF6	TATA-box binding protein associated factor 6	256.877	FALSE
1	156502593	156503343	751	*	6.93	7.74	4.86	2.88	4.79e-12	2.71e-09	4	0	Promoter (1-2kb)	1	156463727	156500828	37102	2	ENSG00000116604	ENST00000348159	-1765	4209	MEF2D	myocyte enhancer factor 2D	284.664	FALSE
10	70551782	70552376	595	*	5.95	6.71	4.23	2.48	5.28e-12	2.98e-09	4	3	Intron (ENST00000263563/ENSG00000107719, intron 18 of 19)	10	70597348	70602759	5412	2	ENSG00000180644	ENST00000373209	50383	5551	PRF1	perforin 1	175.952	FALSE
6	30689957	30691329	1373	*	6.43	7.16	4.9	2.26	5.89e-12	3.3e-09	4	4	Promoter (<=1kb)	6	30688047	30690353	2307	2	ENSG00000137404	ENST00000495946	0	11270	NRM	nurim (nuclear envelope membrane protein)	104.161	FALSE
16	31713103	31713928	826	*	6.52	7.23	5.06	2.17	6.12e-12	3.4e-09	4	3	Promoter (<=1kb)	16	31713229	31754536	41308	1	ENSG00000197302	ENST00000529943	0	124411	ZNF720	zinc finger protein 720	181.747	FALSE
5	150758320	150759329	1010	*	6.93	7.62	5.55	2.08	6.3e-12	3.49e-09	4	4	Promoter (<=1kb)	5	150708440	150759109	50670	2	ENSG00000132912	ENST00000447998	0	51164	DCTN4	dynactin subunit 4	194.772	FALSE
8	2026234	2027245	1012	*	5.94	6.76	3.86	2.89	6.4e-12	3.54e-09	4	0	Distal Intergenic	8	2033508	2035587	2080	1	ENSG00000253805	ENST00000517731	-6263				107.098	FALSE
10	30553814	30554273	460	*	5.68	6.46	3.81	2.65	6.58e-12	3.63e-09	4	0	Promoter (<=1kb)	10	30553854	30554483	630	2	ENSG00000228800	ENST00000440932	210				191.38	FALSE
6	26071118	26071772	655	*	6.55	7.48	3.13	4.35	7.2e-12	3.96e-09	4	0	Intron (ENST00000629531/ENSG00000276410, intron 1 of 1)	6	26055787	26056428	642	2	ENSG00000187837	ENST00000343677	-14690	3006	HIST1H1C	histone cluster 1 H1 family member c	272.561	TRUE
3	184154479	184155320	842	*	6.64	7.42	4.84	2.58	7.36e-12	4.04e-09	4	2	Promoter (<=1kb)	3	184155388	184173610	18223	1	ENSG00000161202	ENST00000313143	-68	1857	DVL3	dishevelled segment polarity protein 3	203.39	FALSE
16	53703483	53704524	1042	*	7.46	8.16	6.02	2.14	8.19e-12	4.46e-09	4	4	Promoter (<=1kb)	16	53597683	53703889	106207	2	ENSG00000103494	ENST00000262135	0	23322	RPGRIP1L	RPGRIP1 like	274.497	FALSE
11	115581275	115581797	523	*	5.27	6.17	2.4	3.77	8.19e-12	4.46e-09	4	1	Promoter (<=1kb)	11	115582297	115600339	18043	1	ENSG00000255689	ENST00000306533	-500				137.674	TRUE
15	73982081	73983016	936	*	6.42	7.15	4.86	2.29	8.66e-12	4.7e-09	4	4	3' UTR	15	73983220	73986500	3281	2	ENSG00000067221	ENST00000561480	3484	9399	STOML1	stomatin like 1	151.736	FALSE
2	134118590	134121752	3163	*	11.95	12.94	5.66	7.29	8.84e-12	4.79e-09	4	3	Promoter (<=1kb)	2	134119983	134254606	134624	1	ENSG00000152127	ENST00000481801	0	4249	MGAT5	mannosyl (alpha-1,6-)-glycoprotein beta-1,6-N-acetyl-glucosaminyltransferase	2484.44	TRUE
6	43173742	43174972	1231	*	7.92	8.66	6.31	2.35	9.27e-12	5e-09	4	4	Promoter (2-3kb)	6	43171299	43181507	10209	1	ENSG00000112658	ENST00000265354	2443	6722	SRF	serum response factor	328.596	FALSE
2	133265301	133266605	1305	*	6.01	6.75	4.41	2.34	9.29e-12	5.01e-09	4	2	Promoter (<=1kb)	2	133266195	133284762	18568	1	ENSG00000226953	ENST00000432414	0	101928161	LOC101928161	uncharacterized LOC101928161	82.4787	FALSE
12	62466567	62467497	931	*	7.22	7.91	5.83	2.09	9.34e-12	5.02e-09	4	4	Promoter (<=1kb)	12	62466817	62600479	133663	1	ENSG00000061987	ENST00000393630	0	23041	MON2	MON2 homolog, regulator of endosome-to-Golgi trafficking	258.344	FALSE
19	44709110	44710217	1108	*	5.97	6.76	4.07	2.69	9.45e-12	5.07e-09	4	0	Intron (ENST00000587331/ENSG00000213892, intron 6 of 6)	19	44701360	44710714	9355	1	ENSG00000213892	ENST00000405314	7750	388551	CEACAM16	carcinoembryonic antigen related cell adhesion molecule 16	97.819	FALSE
1	201512002	201512895	894	*	6.92	7.61	5.52	2.09	9.73e-12	5.21e-09	4	2	Promoter (2-3kb)	1	201483530	201509456	25927	2	ENSG00000159176	ENST00000367306	-2546	1465	CSRP1	cysteine and glycine rich protein 1	218.525	FALSE
11	73334273	73335221	949	*	6.73	7.46	5.15	2.31	9.92e-12	5.3e-09	4	2	Intron (ENST00000263674/ENSG00000110237, intron 1 of 20)	11	73342996	73353262	10267	1	ENSG00000110237	ENST00000536170	-7775	9828	ARHGEF17	Rho guanine nucleotide exchange factor 17	185.531	FALSE
3	158716948	158718200	1253	*	6.74	7.48	5.16	2.31	1e-11	5.34e-09	4	0	Intron (ENST00000237696/ENSG00000118849, intron 5 of 5)	3	158698121	158710872	12752	2	ENSG00000118849	ENST00000462663	-6076	5918	RARRES1	retinoic acid receptor responder 1	142.48	FALSE
17	18858254	18858787	534	*	5.74	6.47	4.21	2.26	1.07e-11	5.7e-09	4	3	Promoter (<=1kb)	17	18858442	18877770	19329	1	ENSG00000141127	ENST00000576355	0	5636	PRPSAP2	phosphoribosyl pyrophosphate synthetase associated protein 2	166.006	FALSE
19	53395107	53396094	988	*	6.57	7.28	5.12	2.16	1.11e-11	5.88e-09	4	4	Promoter (<=1kb)	19	53395144	53427321	32178	1	ENSG00000196417	ENST00000504235	0	91661	ZNF765	zinc finger protein 765	157.305	FALSE
X	152903682	152904780	1099	*	6.35	7.03	5.01	2.02	1.14e-11	6.03e-09	4	1	Distal Intergenic	23	152914442	152973480	59039	1	ENSG00000147394	ENST00000318504	-9662	7739	ZNF185	zinc finger protein 185 (LIM domain)	118.917	FALSE
16	71288781	71289642	862	*	7.29	7.99	5.87	2.12	1.14e-11	6.03e-09	4	4	Promoter (<=1kb)	16	71281389	71289609	8221	2	ENSG00000180917	ENST00000338099	0	55783	CMTR2	cap methyltransferase 2	294.932	FALSE
1	28642360	28643365	1006	*	6.98	7.7	5.49	2.21	1.19e-11	6.26e-09	4	3	Promoter (<=1kb)	1	28602850	28643066	40217	2	ENSG00000120656	ENST00000373824	0	6883	TAF12	TATA-box binding protein associated factor 12	206.696	FALSE
4	184472542	184473229	688	*	5.86	6.63	4.04	2.59	1.23e-11	6.45e-09	4	3	Promoter (<=1kb)	4	184471924	184472609	686	2	ENSG00000270426	ENST00000605082	0				143.96	FALSE
17	44123729	44124374	646	*	6.5	7.2	5.06	2.14	1.24e-11	6.5e-09	4	3	Promoter (<=1kb)	17	44093664	44123702	30039	2	ENSG00000108840	ENST00000588703	-27	10014	HDAC5	histone deacetylase 5	227.606	FALSE
16	81583821	81584370	550	*	5.97	6.78	3.95	2.83	1.27e-11	6.61e-09	4	0	Intron (ENST00000537098/ENSG00000153815, intron 1 of 20)	16	81606948	81711762	104815	1	ENSG00000153815	ENST00000621537	-22578	80790	CMIP	c-Maf inducing protein	199.812	FALSE
16	66977195	66977983	789	*	6.74	7.46	5.22	2.24	1.29e-11	6.71e-09	4	2	Distal Intergenic	16	66967475	66975148	7674	1	ENSG00000172828	ENST00000543856	9720	23491	CES3	carboxylesterase 3	223.155	FALSE
19	12610543	12611599	1057	*	7.61	8.35	6.01	2.33	1.32e-11	6.84e-09	4	4	Promoter (<=1kb)	19	12610918	12631921	21004	1	ENSG00000173875	ENST00000343325	0	163049	ZNF791	zinc finger protein 791	308.692	FALSE
9	98270253	98270748	496	*	5.95	6.72	4.19	2.52	1.36e-11	7.03e-09	4	2	Distal Intergenic	9	98198999	98255721	56723	2	ENSG00000095383	ENST00000465784	-14532	55357	TBC1D2	TBC1 domain family member 2	212.54	FALSE
15	88638152	88639732	1581	*	8.27	8.99	6.8	2.19	1.43e-11	7.39e-09	4	3	Promoter (<=1kb)	15	88638743	88656483	17741	1	ENSG00000172183	ENST00000306072	0	3669	ISG20	interferon stimulated exonuclease gene 20	321.609	FALSE
6	157379702	157381219	1518	*	7.46	8.19	5.89	2.31	1.46e-11	7.55e-09	4	4	Promoter (<=1kb)	6	157381133	157673945	292813	1	ENSG00000175048	ENST00000414563	0	79683	ZDHHC14	zinc finger DHHC-type containing 14	192.382	FALSE
11	69043463	69044535	1073	*	6.95	7.68	5.39	2.29	1.5e-11	7.71e-09	4	2	Distal Intergenic	11	69048897	69088524	39628	1	ENSG00000162341	ENST00000294309	-4362	219931	TPCN2	two pore segment channel 2	191.122	FALSE
7	26490610	26491193	584	*	6.25	7.06	4.21	2.85	1.54e-11	7.87e-09	4	0	Intron (ENST00000439120/ENSG00000214870, intron 1 of 1)	7	26538378	26541048	2671	1	ENSG00000280255	ENST00000623092	-47185				228.486	FALSE
9	128504414	128505219	806	*	6.4	7.09	5.03	2.06	1.54e-11	7.91e-09	4	4	Promoter (<=1kb)	9	128504700	128542288	37589	1	ENSG00000119392	ENST00000309971	0	2733	GLE1	GLE1, RNA export mediator	169.031	FALSE
15	73632415	73633064	650	*	5.6	6.43	3.45	2.98	1.61e-11	8.24e-09	4	2	Promoter (<=1kb)	15	73570228	73632805	62578	2	ENSG00000156642	ENST00000565282	0	27020	NPTN	neuroplastin	132.651	FALSE
5	975791	976455	665	*	6.5	7.29	4.58	2.71	1.65e-11	8.41e-09	4	3	Promoter (2-3kb)	5	979365	981300	1936	1	ENSG00000250173	ENST00000511936	-2910				235.335	FALSE
12	54038300	54039983	1684	*	7.86	8.57	6.4	2.18	1.69e-11	8.59e-09	4	3	Promoter (<=1kb)	12	54037854	54053424	15571	1	ENSG00000198353	ENST00000507650	446	3221	HOXC4	homeobox C4	225.676	FALSE
1	220967258	220967682	425	*	4.49	5.41	1.24	4.17	1.7e-11	8.59e-09	3	0	Distal Intergenic	1	220881069	220884493	3425	1	ENSG00000136630	ENST00000427693	86189	3142	HLX	H2.0 like homeobox	100.042	FALSE
9	104093523	104094517	995	*	6.73	7.42	5.35	2.07	1.7e-11	8.59e-09	4	4	Promoter (<=1kb)	9	104094260	104141409	47150	1	ENSG00000136824	ENST00000286398	0	10592	SMC2	structural maintenance of chromosomes 2	172.115	FALSE
2	219159900	219161058	1159	*	6.37	7.07	4.95	2.12	1.73e-11	8.75e-09	4	4	Promoter (<=1kb)	2	219075321	219160853	85533	2	ENSG00000187736	ENST00000356853	0	79840	NHEJ1	non-homologous end joining factor 1	115.931	FALSE
19	48618597	48619967	1371	*	7.52	8.2	6.18	2.02	1.74e-11	8.79e-09	4	4	Promoter (<=1kb)	19	48619291	48630405	11115	1	ENSG00000063176	ENST00000245222	0	56848	SPHK2	sphingosine kinase 2	214.491	FALSE
10	71974262	71975031	770	*	6.81	7.5	5.44	2.06	1.95e-11	9.84e-09	4	2	Intron (ENST00000373115/ENSG00000122863, intron 1 of 2)	10	71964365	72013564	49200	1	ENSG00000122863	ENST00000373115	9897	9469	CHST3	carbohydrate sulfotransferase 3	235.09	FALSE
15	40314924	40315269	346	*	4.14	5.11	-0.36	5.47	2.1e-11	1.05e-08	2	0	Promoter (1-2kb)	15	40312352	40313289	938	2	ENSG00000244705	ENST00000471253	-1635				99.813	FALSE
8	37762064	37763358	1295	*	7.72	8.44	6.21	2.23	2.38e-11	1.19e-08	4	3	Promoter (<=1kb)	8	37762593	37779767	17175	1	ENSG00000147471	ENST00000328195	0	11212	PROSC	proline synthetase cotranscribed homolog (bacterial)	268.178	FALSE
1	46516870	46518534	1665	*	7.17	7.88	5.73	2.15	2.43e-11	1.21e-08	4	4	Distal Intergenic	1	46506997	46514226	7230	1	ENSG00000197587	ENST00000360032	9873	127343	DMBX1	diencephalon/mesencephalon homeobox 1	141.482	FALSE
12	31589688	31590832	1145	*	7.29	7.98	5.93	2.06	2.53e-11	1.26e-08	4	4	Promoter (<=1kb)	12	31387393	31590442	203050	2	ENSG00000170456	ENST00000536562	0	160518	DENND5B	DENN domain containing 5B	220.503	FALSE
1	214955990	214956327	338	*	3.98	0.1	4.93	-4.82	2.66e-11	1.31e-08	0	2	Distal Intergenic	1	214943123	214943540	418	1	ENSG00000223869	ENST00000456086	12867				3.17093	FALSE
15	40038410	40040052	1643	*	7.51	8.2	6.15	2.05	2.69e-11	1.33e-08	4	4	Promoter (<=1kb)	15	40035739	40039188	3450	2	ENSG00000140319	ENST00000267884	0	6727	SRP14	signal recognition particle 14	178.982	FALSE
11	126113722	126114802	1081	*	6.33	7.12	4.44	2.68	2.7e-11	1.33e-08	4	1	Distal Intergenic	11	126100505	126102413	1909	2	ENSG00000261257	ENST00000567082	-11309				128.679	FALSE
1	248945019	248946512	1494	*	4.53	5.44	1.43	4.01	2.88e-11	1.41e-08	4	3	Distal Intergenic	1	248936581	248937043	463	1	ENSG00000233084	ENST00000430973	8438				29.0571	FALSE
9	111599272	111600477	1206	*	7.29	7.99	5.88	2.1	2.93e-11	1.43e-08	4	4	Promoter (<=1kb)	9	111549722	111599855	50134	2	ENSG00000106853	ENST00000538962	0	22949	PTGR1	prostaglandin reductase 1	210.806	FALSE
11	7574435	7574909	475	*	5.67	6.42	4.02	2.39	3.03e-11	1.48e-08	4	0	Promoter (<=1kb)	11	7573905	7629511	55607	1	ENSG00000166387	ENST00000529575	530	8495	PPFIBP2	PPFIA binding protein 2	180.268	FALSE
8	22598111	22598971	861	*	6.41	7.12	4.93	2.19	3.05e-11	1.49e-08	4	4	Promoter (<=1kb)	8	22599601	22604133	4533	1	ENSG00000241852	ENST00000409586	-630	541565	C8orf58	chromosome 8 open reading frame 58	161.559	FALSE
8	22167367	22168854	1488	*	7.21	7.94	5.65	2.29	3.19e-11	1.55e-08	4	3	Promoter (<=1kb)	8	22169338	22171708	2371	1	ENSG00000177725	ENST00000619681	-484				165.035	FALSE
12	119667527	119668576	1050	*	7.37	8.08	5.93	2.15	3.31e-11	1.61e-08	4	4	Promoter (<=1kb)	12	119667753	119681630	13878	1	ENSG00000111725	ENST00000229328	0	5564	PRKAB1	protein kinase AMP-activated non-catalytic subunit beta 1	257.711	FALSE
17	75837660	75839391	1732	*	7.65	8.39	6.08	2.31	3.36e-11	1.63e-08	4	4	Promoter (<=1kb)	17	75835717	75840304	4588	2	ENSG00000092929	ENST00000587105	913	201294	UNC13D	unc-13 homolog D	193.684	FALSE
20	36202599	36203356	758	*	5.6	6.38	3.72	2.66	3.5e-11	1.69e-08	4	0	Intron (ENST00000202028/ENSG00000088367, intron 13 of 19)	20	36207451	36212376	4926	1	ENSG00000088367	ENST00000479336	-4095	2036	EPB41L1	erythrocyte membrane protein band 4.1 like 1	109.876	FALSE
1	186374718	186376149	1432	*	7.61	8.31	6.21	2.09	3.58e-11	1.73e-08	4	4	Promoter (<=1kb)	1	186311652	186375325	63674	2	ENSG00000047410	ENST00000367478	0	7175	TPR	translocated promoter region, nuclear basket protein	221.624	FALSE
11	62553157	62554973	1817	*	7.85	8.57	6.35	2.22	3.62e-11	1.74e-08	4	3	Promoter (1-2kb)	11	62533984	62556235	22252	2	ENSG00000124942	ENST00000530285	1262	79026	AHNAK	AHNAK nucleoprotein	209.157	FALSE
14	52730162	52730925	764	*	6.55	7.25	5.14	2.11	3.62e-11	1.74e-08	4	4	Promoter (<=1kb)	14	52730180	52774941	44762	1	ENSG00000198252	ENST00000442123	0	6815	STYX	serine/threonine/tyrosine interacting protein	199.239	FALSE
12	53499643	53500157	515	*	6.2	6.99	4.35	2.63	4e-11	1.92e-08	4	3	Promoter (<=1kb)	12	53487315	53500063	12749	2	ENSG00000139625	ENST00000548565	0	7786	MAP3K12	mitogen-activated protein kinase kinase kinase 12	246.827	FALSE
6	142946488	142947814	1327	*	6.79	7.49	5.39	2.1	4.03e-11	1.93e-08	4	3	Promoter (1-2kb)	6	142751468	142945201	193734	2	ENSG00000010818	ENST00000367603	-1287	3097	HIVEP2	human immunodeficiency virus type I enhancer binding protein 2	135.47	FALSE
1	109776328	109777714	1387	*	7.53	8.23	6.14	2.09	4.45e-11	2.12e-08	4	3	Distal Intergenic	1	109750081	109764027	13947	2	ENSG00000198758	ENST00000369805	-12301	79574	EPS8L3	EPS8 like 3	216.471	FALSE
10	70122202	70122758	557	*	4.78	5.66	2.07	3.6	4.87e-11	2.32e-08	4	1	Promoter (1-2kb)	10	70098223	70124102	25880	2	ENSG00000042286	ENST00000373248	1344	84883	AIFM2	apoptosis inducing factor, mitochondria associated 2	90.7767	FALSE
20	57473160	57473892	733	*	7.39	8.3	4.41	3.89	6.06e-11	2.85e-08	4	1	Distal Intergenic	20	57488392	57489027	636	2	ENSG00000124097	ENST00000522557	15135				429.977	TRUE
18	74597166	74597864	699	*	6.4	7.12	4.93	2.19	6.08e-11	2.85e-08	4	4	Promoter (<=1kb)	18	74591774	74597824	6051	2	ENSG00000264247	ENST00000580048	0	400657	LINC00909	long intergenic non-protein coding RNA 909	199.002	FALSE
6	44056725	44057656	932	*	7.23	7.97	5.66	2.3	6.96e-11	3.23e-08	4	4	Intron (ENST00000422059/ENSG00000237686, intron 4 of 4)	6	44073913	44077952	4040	1	ENSG00000231881	ENST00000455005	-16257				269.025	FALSE
6	83430422	83431054	633	*	6.28	7.01	4.71	2.3	6.99e-11	3.24e-08	4	3	Promoter (<=1kb)	6	83210389	83431071	220683	2	ENSG00000065833	ENST00000369705	17	4199	ME1	malic enzyme 1	203.618	FALSE
1	62308006	62309288	1283	*	7.65	8.39	6.02	2.37	7.03e-11	3.25e-08	4	3	Intron (ENST00000371153/ENSG00000132854, intron 9 of 9)	1	62298149	62298256	108	2	ENSG00000201153	ENST00000364283	-9750				261.466	FALSE
12	12803145	12803510	366	*	5.25	6.11	2.8	3.3	7.26e-11	3.35e-08	3	0	Intron (ENST00000540583/ENSG00000178878, intron 2 of 3)	12	12813316	12825107	11792	1	ENSG00000213782	ENST00000541537	-9806	51202	DDX47	DEAD-box helicase 47	188.718	FALSE
16	11609268	11610594	1327	*	7.21	7.98	5.49	2.49	7.95e-11	3.65e-08	4	1	Intron (ENST00000576036/ENSG00000189067, intron 3 of 3)	16	11549662	11598500	48839	2	ENSG00000189067	ENST00000571627	-10768	9516	LITAF	lipopolysaccharide induced TNF factor	190.26	FALSE
4	74098612	74099819	1208	*	6.9	7.61	5.45	2.17	8.16e-11	3.74e-08	4	4	Promoter (<=1kb)	4	74097035	74099293	2259	2	ENSG00000081041	ENST00000508487	0	2920	CXCL2	C-X-C motif chemokine ligand 2	161.723	FALSE
4	113760644	113761442	799	*	5.7	6.41	4.25	2.17	8.3e-11	3.79e-08	4	2	Promoter (<=1kb)	4	113454087	113761218	307132	2	ENSG00000145349	ENST00000511664	0	817	CAMK2D	calcium/calmodulin dependent protein kinase II delta	106.428	FALSE
10	75111616	75112508	893	*	6.89	7.58	5.49	2.1	8.75e-11	3.96e-08	4	3	Promoter (<=1kb)	10	75111635	75182123	70489	1	ENSG00000156671	ENST00000542569	0	142891	SAMD8	sterile alpha motif domain containing 8	214.267	FALSE
6	112086927	112087761	835	*	7.39	8.16	5.67	2.49	8.92e-11	4.03e-08	4	3	Promoter (<=1kb)	6	112070777	112087513	16737	2	ENSG00000074935	ENST00000368662	0	51175	TUBE1	tubulin epsilon 1	342.546	FALSE
3	10015136	10016065	930	*	6.8	7.54	5.24	2.29	9.27e-11	4.17e-08	4	4	Exon (ENST00000432401/ENSG00000186162, exon 3 of 3)	3	10007462	10011209	3748	2	ENSG00000206567	ENST00000454232	-3927				200.117	FALSE
11	118915899	118917240	1342	*	7.29	8.02	5.74	2.27	9.46e-11	4.25e-08	4	2	Intron (ENST00000526143/ENSG00000186174, intron 7 of 7)	11	118899937	118911293	11357	2	ENSG00000186174	ENST00000530293	-4606	283149	BCL9L	B-cell CLL/lymphoma 9-like	193.423	FALSE
12	76319490	76320503	1014	*	5.97	6.69	4.49	2.2	9.5e-11	4.26e-08	4	4	Distal Intergenic	12	76315751	76316048	298	1	ENSG00000223273	ENST00000411341	3739				101.825	FALSE
12	7933168	7933493	326	*	3.83	4.79	-0.36	5.15	9.53e-11	4.27e-08	2	0	Promoter (2-3kb)	12	7919231	7936167	16937	2	ENSG00000059804	ENST00000486749	2674	6515	SLC2A3	solute carrier family 2 member 3	84.8626	FALSE
17	77494563	77495358	796	*	6.99	7.68	5.6	2.08	9.79e-11	4.38e-08	4	4	Promoter (1-2kb)	17	77497075	77498824	1750	1	ENSG00000184640	ENST00000589246	-1717	10801	SEPT9	septin 9	257.631	FALSE
7	22822421	22823087	667	*	6.5	7.25	4.85	2.4	1.06e-10	4.71e-08	4	4	Promoter (<=1kb)	7	22812628	22822849	10222	2	ENSG00000196683	ENST00000463284	0	54543	TOMM7	translocase of outer mitochondrial membrane 7	228.214	FALSE
2	74715040	74715974	935	*	6.76	7.45	5.42	2.03	1.1e-10	4.9e-08	4	4	Distal Intergenic	2	74754670	74754819	150	2	ENSG00000224646	ENST00000421570	38845				187.009	FALSE
17	45490291	45492334	2044	*	6.11	6.79	4.79	2	1.11e-10	4.92e-08	4	4	Promoter (<=1kb)	17	45435900	45490744	54845	2	ENSG00000225190	ENST00000430334	0	9842	PLEKHM1	pleckstrin homology and RUN domain containing M1	54.1393	FALSE
12	108731619	108732582	964	*	6.31	7.01	4.93	2.08	1.12e-10	4.97e-08	4	4	Promoter (<=1kb)	12	108645109	108731596	86488	2	ENSG00000110880	ENST00000261401	-23	23603	CORO1C	coronin 1C	133.704	FALSE
3	105997535	105997894	360	*	4.55	5.47	1.35	4.12	1.24e-10	5.44e-08	3	0	Distal Intergenic	3	105853414	105869552	16139	2	ENSG00000114423	ENST00000443752	-127983	868	CBLB	Cbl proto-oncogene B	123.121	FALSE
3	39180442	39181318	877	*	6.4	7.12	4.93	2.18	1.24e-10	5.44e-08	4	3	Downstream (1-2kb)	3	39183215	39192594	9380	2	ENSG00000168334	ENST00000340369	11276	165904	XIRP1	xin actin binding repeat containing 1	158.611	FALSE
14	102542899	102543817	919	*	6.01	6.73	4.49	2.24	1.28e-10	5.62e-08	4	0	Promoter (1-2kb)	14	102545254	102555826	10573	1	ENSG00000259230	ENST00000559946	-1437	105370681	LOC105370681	uncharacterized LOC105370681	115.509	FALSE
8	124973177	124973851	675	*	6.66	7.4	5.04	2.36	1.36e-10	5.95e-08	4	2	Promoter (<=1kb)	8	124973298	124979389	6092	1	ENSG00000180938	ENST00000319286	0	137209	ZNF572	zinc finger protein 572	250.218	FALSE
17	7403233	7404342	1110	*	6.08	6.88	4.12	2.76	1.37e-10	5.98e-08	4	3	Promoter (<=1kb)	17	7402975	7404137	1163	2	ENSG00000205544	ENST00000302422	0	254863	TMEM256	transmembrane protein 256	106.112	FALSE
22	20858971	20859502	532	*	6.04	6.74	4.64	2.11	1.4e-10	6.09e-08	4	4	Promoter (<=1kb)	22	20858983	20891218	32236	1	ENSG00000099940	ENST00000215730	0	9342	SNAP29	synaptosome associated protein 29	200.923	FALSE
21	45491452	45494113	2662	*	7.98	8.66	6.64	2.02	1.44e-10	6.26e-08	4	3	Promoter (<=1kb)	21	45493195	45497812	4618	1	ENSG00000182871	ENST00000459895	0	80781	COL18A1	collagen type XVIII alpha 1 chain	151.954	FALSE
20	63627978	63628598	621	*	6.09	6.92	3.94	2.98	1.47e-10	6.38e-08	4	1	Promoter (<=1kb)	20	63627250	63628707	1458	1	ENSG00000232442	ENST00000411579	728	100505771	LOC100505771	uncharacterized LOC100505771	195.001	FALSE
10	506415	507768	1354	*	7.63	8.32	6.25	2.07	1.49e-10	6.48e-08	4	4	Intron (ENST00000280886/ENSG00000151240, intron 36 of 36)	10	274190	486558	212369	2	ENSG00000151240	ENST00000381496	-19857	22982	DIP2C	disco interacting protein 2 homolog C	236.021	FALSE
3	198173096	198174473	1378	*	4.14	5.09	0.38	4.71	1.68e-10	7.25e-08	4	0	Intron (ENST00000634862/ENSG00000236438, intron 1 of 14)	3	198167739	198222513	54775	1	ENSG00000236438	ENST00000634862	5357				24.7169	FALSE
3	42497159	42497610	452	*	5.49	6.35	3.11	3.24	1.77e-10	7.57e-08	4	1	Intron (ENST00000433647/ENSG00000114812, intron 1 of 13)	3	42501912	42527496	25585	1	ENSG00000114812	ENST00000450274	-4302	7433	VIPR1	vasoactive intestinal peptide receptor 1	180.469	TRUE
6	35181610	35183044	1435	*	6.7	7.38	5.37	2.01	1.78e-10	7.62e-08	4	4	Distal Intergenic	6	35214419	35253079	38661	1	ENSG00000146197	ENST00000274938	-31375	222663	SCUBE3	signal peptide, CUB domain and EGF like domain containing 3	116.078	FALSE
13	44303704	44304181	478	*	5.33	6.19	2.82	3.37	1.86e-10	7.93e-08	4	0	Distal Intergenic	13	44234118	44243192	9075	2	ENSG00000230731	ENST00000421190	-60512				152.738	TRUE
4	118685101	118685813	713	*	6.28	7.01	4.76	2.24	1.87e-10	7.96e-08	4	1	Promoter (<=1kb)	4	118685368	118715433	30066	1	ENSG00000145388	ENST00000388822	0	57721	METTL14	methyltransferase like 14	180.772	FALSE
19	44025253	44026114	862	*	6.86	7.57	5.42	2.15	1.99e-10	8.48e-08	4	2	Promoter (<=1kb)	19	44025342	44028386	3045	1	ENSG00000159885	ENST00000587846	0	7673	ZNF222	zinc finger protein 222	220.44	FALSE
12	9852	10771	920	*	4.73	5.66	1.33	4.33	2.03e-10	8.66e-08	4	2	Promoter (1-2kb)	12	12310	13501	1192	1	ENSG00000256263	ENST00000535849	-1539				54.9594	FALSE
5	57149785	57150338	554	*	4.29	5.25	0.19	5.06	2.05e-10	8.69e-08	3	0	Distal Intergenic	5	57169108	57169209	102	2	ENSG00000207293	ENST00000384563	18871				68.6907	FALSE
X	53686097	53687199	1103	*	6.63	7.34	5.19	2.15	2.05e-10	8.72e-08	4	4	Promoter (<=1kb)	23	53532098	53686729	154632	2	ENSG00000086758	ENST00000262854	0	10075	HUWE1	HECT, UBA and WWE domain containing 1, E3 ubiquitin protein ligase	146.887	FALSE
3	10005	10895	891	*	4.6	5.54	0.89	4.65	2.48e-10	1.04e-07	4	2	Distal Intergenic	3	23757	24501	745	1	ENSG00000223587	ENST00000440867	-12862				52.219	FALSE
1	201299851	201300690	840	*	6.6	7.28	5.25	2.03	2.54e-10	1.06e-07	4	0	Intron (ENST00000263946/ENSG00000081277, intron 2 of 14)	1	201316192	201320172	3981	1	ENSG00000081277	ENST00000475988	-15502	5317	PKP1	plakophilin 1	185.02	FALSE
14	23306395	23307462	1068	*	6.97	7.87	4.11	3.76	2.73e-10	1.14e-07	4	2	Promoter (<=1kb)	14	23306762	23311759	4998	1	ENSG00000129473	ENST00000250405	0	599	BCL2L2	BCL2 like 2	219.046	TRUE
2	127885979	127887073	1095	*	6.07	6.83	4.36	2.47	2.74e-10	1.14e-07	4	4	Promoter (<=1kb)	2	127886556	127887185	630	1	ENSG00000272667	ENST00000609350	0				103.901	FALSE
6	43170011	43171668	1658	*	7.76	8.46	6.35	2.11	2.81e-10	1.17e-07	4	4	Promoter (<=1kb)	6	43171299	43181507	10209	1	ENSG00000112658	ENST00000265354	0	6722	SRF	serum response factor	212.388	FALSE
17	15264630	15265464	835	*	6.23	7.04	4.21	2.83	2.92e-10	1.21e-07	4	0	Promoter (<=1kb)	17	15229778	15265307	35530	2	ENSG00000109099	ENST00000312280	0	5376	PMP22	peripheral myelin protein 22	157.603	FALSE
1	40257586	40259170	1585	*	8.05	8.74	6.68	2.05	3e-10	1.25e-07	4	3	Promoter (<=1kb)	1	40258107	40294184	36078	1	ENSG00000084073	ENST00000372759	0	10269	ZMPSTE24	zinc metallopeptidase STE24	269.757	FALSE
15	58459531	58460107	577	*	6.19	6.93	4.59	2.34	3.04e-10	1.26e-07	4	2	Intron (ENST00000356113/ENSG00000166035, intron 3 of 10)	15	58456188	58456348	161	1	ENSG00000277790	ENST00000615568	3343				211.33	FALSE
10	22228986	22229747	762	*	6.3	7.01	4.82	2.19	3.31e-10	1.36e-07	4	4	Distal Intergenic	10	22225698	22226024	327	1	ENSG00000227462	ENST00000426373	3288				169.147	FALSE
1	58824870	58825426	557	*	6.22	7.02	4.22	2.8	3.37e-10	1.38e-07	4	0	Intron (ENST00000419531/ENSG00000234807, intron 1 of 3)	1	58812808	58813342	535	2	ENSG00000272226	ENST00000607372	-11528				233.01	FALSE
2	108636070	108636610	541	*	5.39	6.23	3.1	3.13	3.59e-10	1.47e-07	4	0	Intron (ENST00000544547/ENSG00000169756, intron 1 of 9)	2	108621273	108673953	52681	1	ENSG00000169756	ENST00000422797	14797	3987	LIMS1	LIM zinc finger domain containing 1	138.746	TRUE
2	113219797	113220785	989	*	5.64	6.34	4.23	2.11	3.78e-10	1.54e-07	4	0	Promoter (<=1kb)	2	113218469	113220477	2009	2	ENSG00000125618	ENST00000480684	0	7849	PAX8	paired box 8	81.9094	FALSE
22	45279583	45280011	429	*	4.03	4.97	0.38	4.59	4e-10	1.63e-07	3	0	Distal Intergenic	22	45275599	45276085	487	1	ENSG00000213752	ENST00000445867	3984				73.057	FALSE
5	131312004	131313398	1395	*	7.17	7.91	5.61	2.29	4.13e-10	1.67e-07	4	4	Intron (ENST00000502840/ENSG00000158985, intron 2 of 3)	5	131264100	131394667	130568	1	ENSG00000158985	ENST00000505065	47904	56990	CDC42SE2	CDC42 small effector 2	172.414	FALSE
X	40474003	40475329	1327	*	6.87	7.59	5.35	2.25	4.48e-10	1.8e-07	4	2	Distal Intergenic	23	40492844	40492941	98	1	ENSG00000206677	ENST00000383950	-17515				145.193	FALSE
22	36347231	36347808	578	*	5.54	6.25	4.07	2.18	5.3e-10	2.11e-07	4	0	Intron (ENST00000216181/ENSG00000100345, intron 39 of 40)	22	36348928	36365111	16184	2	ENSG00000100345	ENST00000456729	17303	4627	MYH9	myosin heavy chain 9	131.677	FALSE
17	68010990	68011777	788	*	5.87	6.58	4.43	2.15	5.54e-10	2.2e-07	4	1	Distal Intergenic	17	67993880	67996431	2552	2	ENSG00000266176	ENST00000580729	-14559				121.409	FALSE
14	55191267	55192168	902	*	5.99	6.81	3.92	2.89	5.63e-10	2.22e-07	4	0	Promoter (<=1kb)	14	55148112	55191544	43433	2	ENSG00000126787	ENST00000395425	0	9787	DLGAP5	DLG associated protein 5	124.396	FALSE
1	27366556	27367523	968	*	6.79	7.49	5.41	2.08	5.69e-10	2.24e-07	4	3	Promoter (<=1kb)	1	27355186	27366858	11673	2	ENSG00000142733	ENST00000374040	0	9064	MAP3K6	mitogen-activated protein kinase kinase kinase 6	185.712	FALSE
7	12497046	12498122	1077	*	6.4	7.19	4.51	2.68	6.15e-10	2.41e-07	4	4	Promoter (<=1kb)	7	12496429	12541910	45482	1	ENSG00000226690	ENST00000418428	617	102725191	LOC102725191	uncharacterized LOC102725191	135.578	FALSE
11	71447442	71448109	668	*	6.01	6.75	4.42	2.33	6.56e-10	2.55e-07	4	2	Promoter (<=1kb)	11	71441360	71448078	6719	2	ENSG00000172893	ENST00000526780	0	1717	DHCR7	7-dehydrocholesterol reductase	161.13	FALSE
1	31767141	31767822	682	*	5.83	6.55	4.34	2.21	6.98e-10	2.7e-07	4	3	Promoter (2-3kb)	1	31741800	31764893	23094	2	ENSG00000121753	ENST00000533175	-2248	576	ADGRB2	adhesion G protein-coupled receptor B2	137.392	FALSE
22	37807276	37808437	1162	*	6.98	7.66	5.65	2.01	7.05e-10	2.72e-07	4	4	Promoter (<=1kb)	22	37807905	37817176	9272	1	ENSG00000100116	ENST00000323205	0	23464	GCAT	glycine C-acetyltransferase	174.054	FALSE
8	101025830	101026755	926	*	6.56	7.24	5.24	2	7.23e-10	2.79e-07	4	3	Distal Intergenic	8	101052054	101076251	24198	1	ENSG00000248599	ENST00000514926	-25299	441374	FLJ42969	uncharacterized LOC441374	163.247	FALSE
10	120981622	120982221	600	*	5.12	6.03	2.06	3.97	7.28e-10	2.8e-07	3	0	Promoter (<=1kb)	10	120925547	120980700	55154	2	ENSG00000227307	ENST00000414774	-922				108.908	FALSE
7	150421099	150422396	1298	*	6.64	7.33	5.29	2.04	7.45e-10	2.87e-07	4	2	Distal Intergenic	7	150433654	150448140	14487	1	ENSG00000242258	ENST00000477392	-11258	285972	LINC00996	long intergenic non-protein coding RNA 996	123.958	FALSE
8	69946441	69947223	783	*	5.88	6.6	4.36	2.25	7.8e-10	2.99e-07	4	2	Distal Intergenic	8	69942948	69944648	1701	1	ENSG00000247570	ENST00000424643	3493				123.89	FALSE
17	49022175	49023142	968	*	6.26	7.19	2.86	4.34	8.29e-10	3.15e-07	4	3	Intron (ENST00000290341/ENSG00000159217, intron 2 of 14)	17	49026392	49038438	12047	1	ENSG00000159217	ENST00000505562	-3250	10642	IGF2BP1	insulin like growth factor 2 mRNA binding protein 1	150.845	TRUE
10	14592082	14592329	248	*	4.1	5.05	0.36	4.69	9.28e-10	3.49e-07	2	0	Intron (ENST00000181796/ENSG00000065809, intron 3 of 4)	10	14602457	14604270	1814	2	ENSG00000065809	ENST00000491458	11941	83641	FAM107B	family with sequence similarity 107 member B	133.583	FALSE
1	53755783	53756324	542	*	5.06	5.92	2.62	3.31	9.52e-10	3.58e-07	4	0	Distal Intergenic	1	53771018	53771153	136	2	ENSG00000201003	ENST00000364133	14829				111.712	TRUE
10	15167585	15168259	675	*	6.31	7	4.93	2.07	9.75e-10	3.65e-07	4	4	Promoter (<=1kb)	10	15108294	15168628	60335	2	ENSG00000152465	ENST00000378150	369	9397	NMT2	N-myristoyltransferase 2	189.63	FALSE
12	10435799	10436171	373	*	3.8	4.76	-0.36	5.12	9.86e-10	3.68e-07	2	0	Promoter (<=1kb)	12	10426854	10435905	9052	2	ENSG00000205809	ENST00000535069	0	3822	KLRC2	killer cell lectin like receptor C2	72.643	FALSE
9	98145784	98146619	836	*	6.63	7.36	5.05	2.31	9.94e-10	3.71e-07	4	2	Intron (ENST00000343933/ENSG00000106789, intron 10 of 11)	9	98120975	98172884	51910	2	ENSG00000106789	ENST00000343933	26265	7464	CORO2A	coronin 2A	196.505	FALSE
9	101398947	101399575	629	*	5.3	6.09	3.43	2.66	1.11e-09	4.09e-07	4	2	Promoter (<=1kb)	9	101399028	101410660	11633	1	ENSG00000136870	ENST00000259395	0	7743	ZNF189	zinc finger protein 189	108.298	FALSE
11	116787945	116788609	665	*	5.63	6.39	3.96	2.43	1.11e-09	4.09e-07	4	0	Promoter (<=1kb)	11	116773799	116788050	14252	2	ENSG00000109917	ENST00000227322	0	8882	ZPR1	ZPR1 zinc finger	126.113	FALSE
X	46446500	46447304	805	*	6.2	6.89	4.82	2.07	1.11e-09	4.09e-07	4	2	Promoter (<=1kb)	23	46446857	46474639	27783	1	ENSG00000147121	ENST00000344302	0	55634	KRBOX4	KRAB box domain containing 4	147.333	FALSE
1	59139156	59139930	775	*	5.62	6.33	4.19	2.14	1.12e-09	4.12e-07	4	0	Intron (ENST00000631169/ENSG00000237352, intron 1 of 1)	1	59132473	59150550	18078	1	ENSG00000237352	ENST00000631169	6683				103.805	FALSE
2	193170609	193171647	1039	*	5.79	6.56	4.05	2.51	1.15e-09	4.21e-07	4	4	Distal Intergenic	2	193256483	193257757	1275	1	ENSG00000232658	ENST00000411966	-84836				90.8116	FALSE
19	46861579	46862341	763	*	6.47	7.16	5.09	2.07	1.17e-09	4.25e-07	4	3	Distal Intergenic	19	46838167	46850992	12826	2	ENSG00000042753	ENST00000263270	-10587	1175	AP2S1	adaptor related protein complex 2 sigma 1 subunit	187.435	FALSE
4	108620108	108620607	500	*	5.19	6.02	3.05	2.97	1.26e-09	4.58e-07	4	0	Promoter (<=1kb)	4	108620566	108625255	4690	1	ENSG00000109475	ENST00000394667	0	6164	RPL34	ribosomal protein L34	129.787	FALSE
2	11155479	11156224	746	*	5.95	6.65	4.54	2.11	1.28e-09	4.63e-07	4	2	Promoter (<=1kb)	2	11155515	11160819	5305	1	ENSG00000162976	ENST00000464700	0	130814	PQLC3	PQ loop repeat containing 3	134.62	FALSE
20	49713071	49713759	689	*	5.81	6.59	3.95	2.65	1.31e-09	4.73e-07	4	2	Promoter (<=1kb)	20	49632945	49713878	80934	2	ENSG00000158470	ENST00000371711	119	9334	B4GALT5	beta-1,4-galactosyltransferase 5	139.82	FALSE
9	86464313	86465013	701	*	5.43	6.15	3.92	2.23	1.35e-09	4.88e-07	4	0	Distal Intergenic	9	86422938	86423128	191	2	ENSG00000222293	ENST00000410361	-41185				101.302	FALSE
9	98995032	98995701	670	*	5.87	6.62	4.18	2.44	1.39e-09	4.98e-07	4	2	Intron (ENST00000375001/ENSG00000204291, intron 5 of 41)	9	99038673	99041377	2705	1	ENSG00000204291	ENST00000496686	-42972	1306	COL15A1	collagen type XV alpha 1 chain	146.806	FALSE
14	64806187	64806682	496	*	5.57	6.27	4.13	2.14	1.4e-09	5.01e-07	4	0	Intron (ENST00000556626/ENSG00000070182, intron 34 of 35)	14	64766700	64823094	56395	2	ENSG00000070182	ENST00000389720	16412	6710	SPTB	spectrin beta, erythrocytic	155.588	FALSE
4	48779031	48780952	1922	*	6.89	7.61	5.35	2.26	1.48e-09	5.27e-07	4	3	Promoter (<=1kb)	4	48497363	48780299	282937	2	ENSG00000075539	ENST00000358350	0	285527	FRYL	FRY like transcription coactivator	101.645	FALSE
11	66311402	66312749	1348	*	7.39	8.08	5.99	2.09	1.56e-09	5.53e-07	4	3	Promoter (<=1kb)	11	66312853	66319237	6385	1	ENSG00000254458	ENST00000534065	-104				200.739	FALSE
11	119028209	119029011	803	*	5.51	6.31	3.53	2.78	1.58e-09	5.58e-07	3	0	Promoter (<=1kb)	11	119024356	119029034	4679	2	ENSG00000137700	ENST00000526275	23	2542	SLC37A4	solute carrier family 37 member 4	98.8061	FALSE
11	13216103	13216828	726	*	7.07	7.82	5.47	2.34	1.62e-09	5.69e-07	4	2	Distal Intergenic	11	13276652	13354377	77726	1	ENSG00000133794	ENST00000529050	-59824	406	ARNTL	aryl hydrocarbon receptor nuclear translocator like	311.256	FALSE
3	53996402	53996849	448	*	5.34	6.21	2.84	3.37	1.88e-09	6.53e-07	4	0	Distal Intergenic	3	54047749	54048793	1045	2	ENSG00000242983	ENST00000465493	51944				165.241	TRUE
1	155323020	155323686	667	*	5.77	6.52	4.13	2.38	1.98e-09	6.83e-07	4	3	Promoter (<=1kb)	1	155323525	155327028	3504	1	ENSG00000160753	ENST00000497930	0	23623	RUSC1	RUN and SH3 domain containing 1	137.591	FALSE
11	63839363	63840281	919	*	6.3	7	4.91	2.09	2.04e-09	7e-07	4	3	Promoter (<=1kb)	11	63839295	63909573	70279	1	ENSG00000072518	ENST00000502399	68	2011	MARK2	microtubule affinity regulating kinase 2	139.282	FALSE
1	55430162	55431429	1268	*	6.33	7.06	4.76	2.31	2.12e-09	7.26e-07	4	2	Distal Intergenic	1	55398514	55398620	107	1	ENSG00000252162	ENST00000516353	31648				105.233	FALSE
1	9689917	9691044	1128	*	6.62	7.39	4.83	2.56	2.13e-09	7.29e-07	4	3	Promoter (1-2kb)	1	9688176	9691946	3771	1	ENSG00000171608	ENST00000484851	1741	5293	PIK3CD	phosphatidylinositol-4,5-bisphosphate 3-kinase catalytic subunit delta	148.697	FALSE
3	184319347	184320020	674	*	5.78	6.5	4.3	2.2	2.14e-09	7.3e-07	4	3	Promoter (<=1kb)	3	184319625	184321534	1910	1	ENSG00000114867	ENST00000484862	0	1981	EIF4G1	eukaryotic translation initiation factor 4 gamma 1	134.287	FALSE
16	30996383	30997351	969	*	7.12	7.99	4.5	3.5	2.15e-09	7.32e-07	4	0	Promoter (<=1kb)	16	30996199	30997044	846	2	ENSG00000099365	ENST00000566211	0	112755	STX1B	syntaxin 1B	262.365	TRUE
3	47803469	47803865	397	*	4.76	5.62	2.34	3.28	2.17e-09	7.38e-07	4	0	Promoter (<=1kb)	3	47803165	47850193	47029	1	ENSG00000132153	ENST00000348968	304	22907	DHX30	DEAH-box helicase 30	123.879	TRUE
13	42047471	42049070	1600	*	6.73	7.45	5.24	2.21	2.19e-09	7.42e-07	4	2	Promoter (<=1kb)	13	42048753	42229750	180998	1	ENSG00000102780	ENST00000337343	0	160851	DGKH	diacylglycerol kinase eta	109.283	FALSE
12	7928174	7928417	244	*	4.23	1.57	5.11	-3.54	2.29e-09	7.74e-07	0	2	Promoter (1-2kb)	12	7925358	7930035	4678	2	ENSG00000059804	ENST00000490763	1618	6515	SLC2A3	solute carrier family 2 member 3	12.1682	FALSE
16	30658100	30659382	1283	*	7.16	7.89	5.62	2.28	2.32e-09	7.8e-07	4	3	Promoter (<=1kb)	16	30658431	30670814	12384	1	ENSG00000156860	ENST00000356166	0	64319	FBRS	fibrosin	184.884	FALSE
2	24920535	24921108	574	*	5.63	6.34	4.18	2.16	2.38e-09	8e-07	4	2	Promoter (<=1kb)	2	24819169	24919839	100671	2	ENSG00000138031	ENST00000260600	-696	109	ADCY3	adenylate cyclase 3	141.13	FALSE
12	6241437	6242063	627	*	6.43	7.16	4.89	2.27	2.54e-09	8.47e-07	4	0	Distal Intergenic	12	6234345	6234455	111	2	ENSG00000202318	ENST00000365448	-6982				228.091	FALSE
1	206674708	206675070	363	*	4.95	5.81	2.59	3.22	2.54e-09	8.47e-07	3	0	Intron (ENST00000489878/ENSG00000143479, intron 3 of 3)	1	206684944	206732863	47920	1	ENSG00000162889	ENST00000294981	-9874	9261	MAPKAPK2	mitogen-activated protein kinase-activated protein kinase 2	154.553	FALSE
3	50616494	50617036	543	*	4.92	5.74	2.83	2.91	2.62e-09	8.72e-07	4	0	Promoter (<=1kb)	3	50617131	50647204	30074	1	ENSG00000114738	ENST00000430409	-95	7867	MAPKAPK3	mitogen-activated protein kinase-activated protein kinase 3	98.4266	FALSE
17	7170807	7171106	300	*	3.72	-0.07	4.66	-4.74	2.69e-09	8.92e-07	0	2	Downstream (2-3kb)	17	7173558	7177046	3489	2	ENSG00000141505	ENST00000574330	5940	432	ASGR1	asialoglycoprotein receptor 1	3.17546	FALSE
19	12972750	12975452	2703	*	8.4	9.09	6.99	2.1	2.81e-09	9.25e-07	4	4	3' UTR	19	12969482	12974762	5281	1	ENSG00000179284	ENST00000317060	3268	199699	DAND5	DAN domain BMP antagonist family member 5	201.612	FALSE
1	58929690	58930085	396	*	5.49	6.26	3.7	2.56	2.86e-09	9.42e-07	4	0	Distal Intergenic	1	58933643	59103820	170178	1	ENSG00000237352	ENST00000634502	-3558				193.532	FALSE
14	76876139	76876832	694	*	4.86	5.71	2.51	3.2	2.92e-09	9.59e-07	2	0	Distal Intergenic	14	76886377	76886750	374	2	ENSG00000241081	ENST00000469811	9918				75.4261	FALSE
16	86772697	86773810	1114	*	6.85	7.6	5.22	2.38	2.95e-09	9.7e-07	4	2	Distal Intergenic	16	86722092	86737719	15628	1	ENSG00000261175	ENST00000562064	50605	102724344	LOC102724344	uncharacterized LOC102724344	174.158	FALSE
3	146791441	146791965	525	*	4.68	2.07	5.56	-3.49	2.97e-09	9.73e-07	2	4	Distal Intergenic	3	146921923	146923841	1919	1	ENSG00000242671	ENST00000470860	-129958	101927866	LOC101927866	uncharacterized LOC101927866	7.99784	FALSE
6	15436156	15436699	544	*	5.77	6.56	3.9	2.66	3.05e-09	9.92e-07	4	0	Intron (ENST00000341776/ENSG00000008083, intron 3 of 17)	6	15501358	15508393	7036	1	ENSG00000008083	ENST00000474854	-64659	3720	JARID2	jumonji and AT-rich interaction domain containing 2	173.443	FALSE
14	74910478	74911431	954	*	6.58	7.32	4.93	2.39	3.06e-09	9.93e-07	4	1	Promoter (<=1kb)	14	74905644	74910665	5022	2	ENSG00000198208	ENST00000553646	0	83694	RPS6KL1	ribosomal protein S6 kinase like 1	167.491	FALSE
15	90320079	90320661	583	*	5.19	6.02	3	3.02	3.06e-09	9.95e-07	4	0	Distal Intergenic	15	90295041	90295123	83	1	ENSG00000221309	ENST00000408382	25038				111.309	TRUE
X	110317146	110318102	957	*	6.4	7.09	5.02	2.06	3.09e-09	1e-06	4	3	Promoter (<=1kb)	23	110196372	110318084	121713	2	ENSG00000101935	ENST00000372059	0	9949	AMMECR1	Alport syndrome, mental retardation, midface hypoplasia and elliptocytosis chromosomal region gene 1	142.361	FALSE
17	50817049	50818053	1005	*	7.64	8.5	5.21	3.28	3.09e-09	1e-06	4	1	Distal Intergenic	17	50834650	50841308	6659	1	ENSG00000173714	ENST00000426127	-16597	124857	WFIKKN2	WAP, follistatin/kazal, immunoglobulin, kunitz and netrin domain containing 2	360.237	TRUE
17	81347345	81348128	784	*	6.42	7.11	5.04	2.07	3.15e-09	1.02e-06	4	1	Promoter (1-2kb)	17	81345476	81345966	491	2	ENSG00000275966	ENST00000617652	-1379				176.201	FALSE
9	38069413	38070313	901	*	6.54	7.24	5.12	2.12	3.18e-09	1.03e-06	4	4	Promoter (<=1kb)	9	37919134	38069211	150078	2	ENSG00000107338	ENST00000377707	-202	6461	SHB	SH2 domain containing adaptor protein B	167.777	FALSE
1	156002865	156003838	974	*	6.1	6.79	4.74	2.05	3.21e-09	1.04e-06	4	3	Promoter (<=1kb)	1	155946855	156002564	55710	2	ENSG00000116584	ENST00000477754	-301	9181	ARHGEF2	Rho/Rac guanine nucleotide exchange factor 2	113.615	FALSE
20	22691637	22692223	587	*	5.04	5.83	3.17	2.66	3.22e-09	1.04e-06	4	0	Exon (ENST00000635173/ENSG00000283072, exon 2 of 2)	20	22685464	22746100	60637	1	ENSG00000283072	ENST00000635654	6173				96.9096	FALSE
6	11702698	11703251	554	*	6.11	6.86	4.43	2.44	3.34e-09	1.07e-06	4	0	Distal Intergenic	6	11709819	11709960	142	1	ENSG00000207419	ENST00000384688	-6568				209.68	FALSE
4	78551388	78552456	1069	*	6.69	7.38	5.35	2.03	3.45e-09	1.11e-06	4	3	Promoter (<=1kb)	4	78551519	78610421	58903	1	ENSG00000138772	ENST00000264908	0	306	ANXA3	annexin A3	155.82	FALSE
6	43817190	43817592	403	*	4.6	5.44	2.27	3.17	3.58e-09	1.15e-06	4	0	Distal Intergenic	6	43851757	43852333	577	2	ENSG00000223469	ENST00000451910	34741				107.72	TRUE
11	57657137	57657877	741	*	6.34	7.03	5	2.03	3.6e-09	1.15e-06	4	3	Promoter (<=1kb)	11	57657158	57661868	4711	1	ENSG00000172409	ENST00000533682	0	10978	CLP1	cleavage and polyadenylation factor I subunit 1	176.369	FALSE
14	57268248	57269423	1176	*	6.86	7.55	5.5	2.05	3.85e-09	1.22e-06	4	3	Promoter (<=1kb)	14	57268909	57298742	29834	1	ENSG00000053770	ENST00000261558	0	55745	AP5M1	adaptor related protein complex 5 mu 1 subunit	159.356	FALSE
1	224433618	224434036	419	*	5.07	5.85	3.26	2.59	4.18e-09	1.32e-06	4	1	Promoter (<=1kb)	1	224412909	224434013	21105	2	ENSG00000162923	ENST00000443112	0	80232	WDR26	WD repeat domain 26	137.661	FALSE
1	198156507	198157154	648	*	6.44	7.13	5.07	2.06	4.18e-09	1.32e-06	4	3	Promoter (<=1kb)	1	198156963	198322420	165458	1	ENSG00000151414	ENST00000367385	0	140609	NEK7	NIMA related kinase 7	216.157	FALSE
12	11108364	11108892	529	*	5.09	5.97	2.48	3.48	4.51e-09	1.42e-06	3	0	Intron (ENST00000536668/ENSG00000275778, intron 9 of 9)	12	11097179	11097274	96	2	ENSG00000256400	ENST00000542637	-11090				118.493	FALSE
5	115544167	115544825	659	*	5.64	6.36	4.16	2.19	4.77e-09	1.49e-06	4	4	Promoter (<=1kb)	5	115520908	115544894	23987	2	ENSG00000145780	ENST00000274457	69	56929	FEM1C	fem-1 homolog C	124.642	FALSE
17	47067154	47067669	516	*	5.81	6.49	4.45	2.04	5.47e-09	1.7e-06	4	4	Promoter (<=1kb)	17	46984045	47067452	83408	2	ENSG00000262879	ENST00000575930	0				174.195	FALSE
18	21740463	21741198	736	*	8.17	9.13	3.96	5.17	5.8e-09	1.79e-06	4	2	Promoter (<=1kb)	18	21741320	21870957	129638	1	ENSG00000101752	ENST00000261537	-122	57534	MIB1	mindbomb E3 ubiquitin protein ligase 1	761.248	TRUE
20	8113921	8115050	1130	*	5.59	6.28	4.21	2.07	6.07e-09	1.86e-06	4	4	Promoter (<=1kb)	20	8114453	8788521	674069	1	ENSG00000182621	ENST00000625874	0	23236	PLCB1	phospholipase C beta 1	68.7686	FALSE
8	67343918	67344435	518	*	5.25	6.09	3.04	3.05	6.14e-09	1.88e-06	4	1	Promoter (<=1kb)	8	67343975	67345087	1113	1	ENSG00000271966	ENST00000607397	0				131.505	TRUE
X	353561	354591	1031	*	6.1	6.78	4.75	2.03	6.24e-09	1.91e-06	4	2	Intron (ENST00000390665/ENSG00000167393, intron 11 of 12)	23	346720	347838	1119	2	ENSG00000167393	ENST00000475859	-5723	28227	PPP2R3B	protein phosphatase 2 regulatory subunit B''beta	106.592	FALSE
18	22168223	22168839	617	*	6.83	7.74	3.78	3.96	6.28e-09	1.92e-06	4	0	Promoter (<=1kb)	18	22167255	22168418	1164	2	ENSG00000266010	ENST00000579431	0	100128893	GATA6-AS1	GATA6 antisense RNA 1 (head to head)	346.487	TRUE
19	40284562	40284921	360	*	4.13	5.04	1.03	4.01	6.45e-09	1.97e-06	4	0	Promoter (<=1kb)	19	40242616	40284822	42207	2	ENSG00000105221	ENST00000423127	0	208	AKT2	AKT serine/threonine kinase 2	91.3879	FALSE
3	153100757	153101113	357	*	3.44	-0.64	4.4	-5.03	6.51e-09	1.98e-06	1	2	Distal Intergenic	3	153129074	153129640	567	2	ENSG00000241671	ENST00000477323	28527				1.79752	FALSE
2	39180179	39180676	498	*	5.63	6.46	3.47	2.99	6.75e-09	2.05e-06	4	0	Intron (ENST00000451199/ENSG00000205111, intron 2 of 3)	2	39175646	39187707	12062	2	ENSG00000205111	ENST00000451199	7031	344387	CDKL4	cyclin dependent kinase like 4	176.776	FALSE
17	6995090	6996117	1028	*	6.25	6.94	4.88	2.05	6.9e-09	2.09e-06	4	1	Promoter (<=1kb)	17	6996065	7010736	14672	1	ENSG00000108839	ENST00000251535	0	239	ALOX12	arachidonate 12-lipoxygenase, 12S type	119.441	FALSE
1	100268382	100268625	244	*	4.02	0.11	4.97	-4.86	7.03e-09	2.13e-06	0	2	Promoter (2-3kb)	1	100266289	100266929	641	1	ENSG00000137996	ENST00000370126	2093	8634	RTCA	RNA 3'-terminal phosphate cyclase	4.42307	FALSE
14	23057698	23058495	798	*	5.7	6.38	4.34	2.04	7.15e-09	2.16e-06	4	2	Promoter (<=1kb)	14	23047062	23057538	10477	2	ENSG00000139880	ENST00000397359	-160	64403	CDH24	cadherin 24	104.368	FALSE
5	104079407	104080479	1073	*	5.67	6.39	4.17	2.21	7.16e-09	2.16e-06	4	4	Promoter (<=1kb)	5	104079911	104105403	25493	1	ENSG00000251026	ENST00000514769	0				78.1595	FALSE
11	44365681	44366312	632	*	5.32	6.15	3.17	2.98	7.17e-09	2.17e-06	4	0	Distal Intergenic	11	44260444	44310166	49723	2	ENSG00000052850	ENST00000329255	-55515	60529	ALX4	ALX homeobox 4	112.361	FALSE
14	21510586	21511528	943	*	7.05	7.76	5.62	2.14	7.59e-09	2.28e-06	4	3	Promoter (<=1kb)	14	21498138	21511375	13238	2	ENSG00000165819	ENST00000298717	0	56339	METTL3	methyltransferase like 3	229.869	FALSE
12	10164879	10165731	853	*	7.05	7.77	5.52	2.25	7.78e-09	2.33e-06	4	3	Promoter (1-2kb)	12	10160867	10167168	6302	2	ENSG00000173391	ENST00000538873	1437	4973	OLR1	oxidized low density lipoprotein receptor 1	255.89	FALSE
6	136789726	136790289	564	*	5.72	6.51	3.85	2.66	7.83e-09	2.35e-06	4	0	Promoter (2-3kb)	6	136557047	136792518	235472	2	ENSG00000197442	ENST00000359015	2229	4217	MAP3K5	mitogen-activated protein kinase kinase kinase 5	161.594	FALSE
12	120230747	120231290	544	*	5.85	6.6	4.19	2.41	8.47e-09	2.52e-06	4	0	Intron (ENST00000267257/ENSG00000089159, intron 10 of 10)	12	120210448	120226844	16397	2	ENSG00000089159	ENST00000536957	-3903	5829	PXN	paxillin	178.32	FALSE
18	35760227	35761221	995	*	5.74	6.5	4.01	2.49	8.65e-09	2.57e-06	4	4	Distal Intergenic	18	35716370	35717978	1609	1	ENSG00000267397	ENST00000590983	43857				90.9645	FALSE
15	66619161	66619801	641	*	5.99	6.68	4.64	2.04	9.04e-09	2.67e-06	4	1	Intron (ENST00000558797/ENSG00000259471, intron 1 of 4)	15	66582190	66685794	103605	1	ENSG00000259471	ENST00000558797	36971	102723165	LINC01169	long intergenic non-protein coding RNA 1169	159.964	FALSE
14	60091713	60092613	901	*	7.18	7.88	5.76	2.12	9.08e-09	2.68e-06	4	4	Promoter (<=1kb)	14	60091911	60148221	56311	1	ENSG00000126773	ENST00000317623	0	64430	PCNX4	pecanex homolog 4 (Drosophila)	261.452	FALSE
10	73110955	73111589	635	*	4.79	5.64	2.49	3.15	9.29e-09	2.74e-06	4	1	Promoter (<=1kb)	10	73110530	73131828	21299	1	ENSG00000166321	ENST00000372997	425	25961	NUDT13	nudix hydrolase 13	78.53	FALSE
11	12409979	12410502	524	*	5.88	6.58	4.45	2.13	9.33e-09	2.75e-06	4	2	Intron (ENST00000334956/ENSG00000197702, intron 1 of 12)	11	12398241	12513804	115564	1	ENSG00000197702	ENST00000533345	11738	55742	PARVA	parvin alpha	182.577	FALSE
X	107118215	107118809	595	*	5.81	6.56	4.16	2.4	9.43e-09	2.77e-06	4	2	Promoter (<=1kb)	23	107064420	107118800	54381	2	ENSG00000089682	ENST00000372487	0	55285	RBM41	RNA binding motif protein 41	158.577	FALSE
14	49973660	49974408	749	*	5.5	6.21	4.04	2.17	9.9e-09	2.89e-06	4	3	Intron (ENST00000635379/ENSG00000214900, intron 2 of 11)	14	49966399	49966511	113	1	ENSG00000278038	ENST00000617521	7261	102464828	MIR6076	microRNA 6076	98.8358	FALSE
12	116737684	116738709	1026	*	6.65	7.34	5.3	2.04	9.94e-09	2.89e-06	4	3	Promoter (<=1kb)	12	116710185	116738061	27877	2	ENSG00000111412	ENST00000261318	0	79794	C12orf49	chromosome 12 open reading frame 49	157.911	FALSE
19	55375961	55377089	1129	*	6.35	7.06	4.88	2.18	1e-08	2.92e-06	4	2	Promoter (<=1kb)	19	55376836	55378244	1409	1	ENSG00000160472	ENST00000291934	0	147744	TMEM190	transmembrane protein 190	118.189	FALSE
5	95960430	95961731	1302	*	7.22	7.92	5.81	2.11	1e-08	2.92e-06	4	4	Promoter (<=1kb)	5	95913820	95961674	47855	2	ENSG00000118985	ENST00000635633	0	22936	ELL2	elongation factor for RNA polymerase II 2	186.014	FALSE
15	50883189	50883747	559	*	4.56	5.37	2.52	2.85	1.03e-08	3e-06	4	2	Promoter (2-3kb)	15	50839875	50881015	41141	2	ENSG00000273674	ENST00000617693	-2174				73.9808	FALSE
11	114280725	114281224	500	*	4.82	5.66	2.6	3.06	1.05e-08	3.03e-06	4	0	Intron (ENST00000535401/ENSG00000166741, intron 2 of 4)	11	114295825	114312560	16736	1	ENSG00000166741	ENST00000299964	-14601	4837	NNMT	nicotinamide N-methyltransferase	101.125	TRUE
19	17865733	17866337	605	*	5.09	5.85	3.36	2.48	1.09e-08	3.15e-06	4	0	Distal Intergenic	19	17862588	17862720	133	1	ENSG00000207166	ENST00000384437	3145	26780	SNORA68	small nucleolar RNA, H/ACA box 68	95.3389	FALSE
15	40098790	40099268	479	*	5.45	6.24	3.54	2.7	1.11e-08	3.18e-06	4	0	Intron (ENST00000354670/ENSG00000104081, intron 1 of 4)	15	40091787	40106086	14300	2	ENSG00000104081	ENST00000431415	6818	90427	BMF	Bcl2 modifying factor	157.794	FALSE
7	73672857	73673660	804	*	4.8	5.69	2.07	3.61	1.12e-08	3.23e-06	4	0	Distal Intergenic	7	73667893	73672112	4220	1	ENSG00000176428	ENST00000451519	4964	155382	VPS37D	VPS37D, ESCRT-I subunit	64.2103	FALSE
3	64238864	64239471	608	*	5.52	6.25	3.94	2.31	1.15e-08	3.32e-06	4	1	Intron (ENST00000564377/ENSG00000163637, intron 7 of 8)	3	64093867	64225455	131589	2	ENSG00000163637	ENST00000295902	-13409	166336	PRICKLE2	prickle planar cell polarity protein 2	125.18	FALSE
2	71744047	71744513	467	*	5.25	6.05	3.34	2.71	1.19e-08	3.41e-06	4	0	Distal Intergenic	2	71610779	71644033	33255	1	ENSG00000135636	ENST00000468173	133268	8291	DYSF	dysferlin	141.878	FALSE
11	65024011	65025296	1286	*	5.68	6.45	3.93	2.52	1.3e-08	3.7e-06	4	4	Promoter (1-2kb)	11	65025390	65026515	1126	2	ENSG00000270775	ENST00000605239	1219				67.9833	FALSE
6	43096286	43097132	847	*	6.29	7.01	4.79	2.23	1.37e-08	3.89e-06	4	2	Intron (ENST00000230419/ENSG00000112655, intron 1 of 19)	6	43076814	43161010	84197	1	ENSG00000112655	ENST00000481273	19472	5754	PTK7	protein tyrosine kinase 7 (inactive)	152.173	FALSE
13	97114283	97114898	616	*	5.27	6.07	3.32	2.75	1.38e-08	3.9e-06	3	0	Distal Intergenic	13	97172469	97179622	7154	2	ENSG00000233124	ENST00000453862	64724	103625683	LINC00456	long intergenic non-protein coding RNA 456	109.061	FALSE
17	10745785	10746048	264	*	3.62	-0.11	4.57	-4.68	1.45e-08	4.08e-06	0	2	Promoter (<=1kb)	17	10745553	10746543	991	2	ENSG00000240813	ENST00000478739	495				3.5098	FALSE
7	124929647	124930243	597	*	5.64	6.33	4.28	2.04	1.59e-08	4.46e-06	4	2	Promoter (<=1kb)	7	124822386	124929981	107596	2	ENSG00000128513	ENST00000357628	0	25913	POT1	protection of telomeres 1	134.755	FALSE
9	121557510	121557906	397	*	3.99	4.9	0.9	4.01	1.61e-08	4.49e-06	3	0	Distal Intergenic	9	121567057	121760227	193171	1	ENSG00000136848	ENST00000394340	-9151	153090	DAB2IP	DAB2 interacting protein	75.2067	FALSE
10	52939746	52941004	1259	*	6.69	7.41	5.19	2.22	1.65e-08	4.62e-06	4	2	Distal Intergenic	10	52973488	52975815	2328	2	ENSG00000227121	ENST00000444155	34811				135.085	FALSE
16	85205153	85206078	926	*	6.07	6.78	4.65	2.12	1.7e-08	4.73e-06	4	2	Distal Intergenic	16	85171276	85185363	14088	1	ENSG00000262601	ENST00000574293	33877				118.679	FALSE
11	49085003	49085437	435	*	3.9	0.27	4.84	-4.57	1.71e-08	4.77e-06	1	4	Distal Intergenic	11	49081907	49083097	1191	1	ENSG00000229361	ENST00000418789	3096				2.77197	FALSE
2	26640193	26640725	533	*	5.31	6.09	3.51	2.57	1.75e-08	4.86e-06	4	0	Promoter (<=1kb)	2	26581202	26641368	60167	2	ENSG00000157884	ENST00000288861	643	130106	CIB4	calcium and integrin binding family member 4	127.804	FALSE
15	66851060	66851702	643	*	6.51	7.21	5.13	2.08	1.75e-08	4.87e-06	4	3	Distal Intergenic	15	66860303	66867023	6721	1	ENSG00000277152	ENST00000617013	-8601				230.258	FALSE
X	54135971	54136357	387	*	3.55	-0.35	4.5	-4.85	1.76e-08	4.87e-06	3	2	Intron (ENST00000375180/ENSG00000184083, intron 11 of 15)	23	54147372	54147659	288	1	ENSG00000224949	ENST00000426602	-11015				2.02735	FALSE
2	235553537	235554151	615	*	5.76	6.46	4.32	2.15	1.77e-08	4.91e-06	4	2	Intron (ENST00000409457/ENSG00000157985, intron 1 of 9)	2	235524324	235744811	220488	1	ENSG00000157985	ENST00000402604	29213	116987	AGAP1	ArfGAP with GTPase domain, ankyrin repeat and PH domain 1	143.146	FALSE
1	223707485	223707944	460	*	4.79	5.68	2.08	3.6	1.78e-08	4.92e-06	2	0	Intron (ENST00000433674/ENSG00000162909, intron 1 of 20)	1	223712332	223776018	63687	1	ENSG00000162909	ENST00000295006	-4388	824	CAPN2	calpain 2	111.453	FALSE
18	63320668	63321327	660	*	6.06	6.74	4.72	2.02	1.92e-08	5.28e-06	4	4	Promoter (<=1kb)	18	63123346	63320128	196783	2	ENSG00000171791	ENST00000398117	-540	596	BCL2	BCL2, apoptosis regulator	161.956	FALSE
1	223733812	223734728	917	*	6.47	7.15	5.14	2.02	1.93e-08	5.31e-06	4	3	Intron (ENST00000433674/ENSG00000162909, intron 2 of 20)	1	223747108	223749476	2369	1	ENSG00000162909	ENST00000483579	-12380	824	CAPN2	calpain 2	154.88	FALSE
15	52140183	52140584	402	*	5.26	5.99	3.74	2.25	1.94e-08	5.31e-06	4	1	Promoter (<=1kb)	15	52122209	52139955	17747	2	ENSG00000069966	ENST00000559348	-228	10681	GNB5	G protein subunit beta 5	158.104	FALSE
4	68349646	68350306	661	*	5.53	6.22	4.17	2.05	1.96e-08	5.36e-06	4	2	Promoter (<=1kb)	4	68310387	68350089	39703	2	ENSG00000083896	ENST00000344157	0	91746	YTHDC1	YTH domain containing 1	112.773	FALSE
11	64296649	64297676	1028	*	5.52	6.28	3.81	2.46	1.96e-08	5.36e-06	4	0	Promoter (<=1kb)	11	64296862	64299973	3112	1	ENSG00000182450	ENST00000536690	0	50801	KCNK4	potassium two pore domain channel subfamily K member 4	75.5919	FALSE
1	55252930	55253566	637	*	6.1	6.8	4.71	2.09	2.04e-08	5.56e-06	4	1	Distal Intergenic	1	55225641	55225723	83	1	ENSG00000265822	ENST00000581938	27289	100616272	MIR4422	microRNA 4422	174.93	FALSE
2	241457184	241458052	869	*	5.3	6.03	3.78	2.25	2.04e-08	5.56e-06	4	3	Promoter (<=1kb)	2	241456435	241463458	7024	1	ENSG00000006607	ENST00000476799	749	9855	FARP2	FERM, ARH/RhoGEF and pleckstrin domain protein 2	75.1954	FALSE
14	76955912	76956478	567	*	5.71	6.5	3.78	2.72	2.16e-08	5.86e-06	4	1	Distal Intergenic	14	76959638	76965802	6165	1	ENSG00000258602	ENST00000553613	-3160	105370578	LINC01629	long intergenic non-protein coding RNA 1629	159.629	FALSE
19	50460995	50461503	509	*	5.72	6.46	4.14	2.32	2.18e-08	5.9e-06	4	0	Promoter (2-3kb)	19	50464231	50466319	2089	1	ENSG00000086967	ENST00000597498	-2728	4606	MYBPC2	myosin binding protein C, fast type	172.956	FALSE
3	195990230	195990995	766	*	5.29	6.05	3.57	2.48	2.21e-08	5.97e-06	4	3	Promoter (<=1kb)	3	195959921	195990279	30359	2	ENSG00000185485	ENST00000427841	0	255812	SDHAP1	succinate dehydrogenase complex flavoprotein subunit A pseudogene 1	86.4973	FALSE
14	90539699	90540551	853	*	5.45	6.18	3.92	2.26	2.21e-08	5.97e-06	4	0	3' UTR	14	90565141	90565225	85	1	ENSG00000252748	ENST00000516939	-24590				84.9995	FALSE
4	177306284	177306622	339	*	3.37	-0.64	4.32	-4.96	2.33e-08	6.28e-06	1	2	Distal Intergenic	4	177309836	177362943	53108	1	ENSG00000109674	ENST00000264596	-3214	55247	NEIL3	nei like DNA glycosylase 3	1.89296	FALSE
1	183022436	183023084	649	*	6.44	7.16	4.96	2.19	2.38e-08	6.4e-06	4	2	Promoter (<=1kb)	1	183023460	183145592	122133	1	ENSG00000135862	ENST00000258341	-376	3915	LAMC1	laminin subunit gamma 1	220.359	FALSE
7	6677185	6677487	303	*	3.5	-0.35	4.45	-4.8	2.38e-08	6.4e-06	3	2	Intron (ENST00000366167/ENSG00000228010, intron 2 of 3)	7	6673494	6676366	2873	1	ENSG00000198580	ENST00000328239	3691				2.58939	FALSE
5	53560516	53561295	780	*	7.12	7.97	4.8	3.18	2.49e-08	6.69e-06	4	3	Promoter (<=1kb)	5	53560633	53683219	122587	1	ENSG00000164258	ENST00000507026	0	4724	NDUFS4	NADH:ubiquinone oxidoreductase subunit S4	321.451	TRUE
12	106134241	106134709	469	*	5.48	6.23	3.85	2.38	2.6e-08	6.98e-06	4	1	Intron (ENST00000261402/ENSG00000074590, intron 6 of 6)	12	106063340	106140033	76694	2	ENSG00000074590	ENST00000261402	5324	9891	NUAK1	NUAK family kinase 1	160.046	FALSE
20	46132518	46133135	618	*	4.46	5.32	2.07	3.26	2.7e-08	7.23e-06	4	0	Distal Intergenic	20	46122318	46127161	4844	1	ENSG00000101017	ENST00000461171	10200	958	CD40	CD40 molecule	64.6385	FALSE
16	69481865	69482878	1014	*	7.26	7.96	5.87	2.09	2.86e-08	7.6e-06	4	2	Distal Intergenic	16	69463844	69466264	2421	1	ENSG00000260108	ENST00000567834	18021				245.562	FALSE
1	46526791	46527527	737	*	5.8	6.48	4.45	2.03	2.89e-08	7.67e-06	4	2	Distal Intergenic	1	46532166	46533614	1449	2	ENSG00000282881	ENST00000634804	6087				121.117	FALSE
X	49039885	49040440	556	*	5.23	6.05	3.14	2.91	2.93e-08	7.77e-06	4	1	Promoter (<=1kb)	23	49031397	49039803	8407	2	ENSG00000068323	ENST00000487451	-82	7030	TFE3	transcription factor binding to IGHM enhancer 3	119.167	FALSE
2	20506496	20506932	437	*	5.44	6.24	3.55	2.69	3.03e-08	8.01e-06	4	0	Distal Intergenic	2	20499571	20501311	1741	2	ENSG00000227047	ENST00000441870	-5185				172.96	FALSE
5	126465698	126466050	353	*	4.36	5.24	1.72	3.52	3.27e-08	8.55e-06	2	0	Promoter (<=1kb)	5	126465155	126493202	28048	1	ENSG00000155324	ENST00000511134	543	65983	GRAMD3	GRAM domain containing 3	107.059	FALSE
8	129041569	129042044	476	*	5.02	2.88	5.85	-2.97	3.3e-08	8.62e-06	1	4	Distal Intergenic	8	128904773	128966001	61229	2	ENSG00000281657	ENST00000630386	-75568				15.4653	FALSE
5	177360633	177361381	749	*	5.52	6.21	4.12	2.09	3.34e-08	8.71e-06	4	1	Promoter (2-3kb)	5	177357837	177372601	14765	1	ENSG00000169220	ENST00000408923	2796	10636	RGS14	regulator of G-protein signaling 14	98.8358	FALSE
6	36546795	36547690	896	*	6.65	7.39	5.07	2.33	3.54e-08	9.18e-06	4	4	Promoter (<=1kb)	6	36493892	36547470	53579	2	ENSG00000112079	ENST00000229812	0	11329	STK38	serine/threonine kinase 38	187.199	FALSE
1	155974640	155975932	1293	*	6.07	6.79	4.59	2.21	3.55e-08	9.2e-06	4	1	Promoter (2-3kb)	1	155946851	155978160	31310	2	ENSG00000116584	ENST00000313695	2228	9181	ARHGEF2	Rho/Rac guanine nucleotide exchange factor 2	85.5845	FALSE
6	111950596	111951185	590	*	5.88	6.57	4.54	2.03	3.62e-08	9.36e-06	4	2	Distal Intergenic	6	111909680	111909767	88	1	ENSG00000211983	ENST00000390694	40916				161.033	FALSE
17	16286745	16287393	649	*	6.2	6.91	4.73	2.18	3.63e-08	9.36e-06	4	4	Intron (ENST00000607144/ENSG00000108474, intron 2 of 2)	17	16282014	16282088	75	1	ENSG00000221355	ENST00000408428	4731	100302124	MIR1288	microRNA 1288	185.299	FALSE
X	30889225	30889868	644	*	6.22	6.95	4.66	2.29	3.75e-08	9.67e-06	4	2	Promoter (<=1kb)	23	30855523	30889394	33872	2	ENSG00000157625	ENST00000288422	0	257397	TAB3	TGF-beta activated kinase 1/MAP3K7 binding protein 3	191.987	FALSE
16	30408920	30409927	1008	*	6.54	7.24	5.12	2.12	3.85e-08	9.87e-06	4	1	Promoter (<=1kb)	16	30408031	30414609	6579	1	ENSG00000179965	ENST00000564550	889	51333	ZNF771	zinc finger protein 771	149.967	FALSE
8	22089466	22090155	690	*	5.68	6.46	3.82	2.64	3.86e-08	9.9e-06	4	2	Promoter (<=1kb)	8	22089208	22104382	15175	1	ENSG00000158863	ENST00000450006	258	64760	FAM160B2	family with sequence similarity 160 member B2	127.586	FALSE
15	100866285	100867289	1005	*	6.48	7.16	5.14	2.02	3.88e-08	9.94e-06	4	1	Intron (ENST00000558475/ENSG00000259604, intron 1 of 2)	15	100861924	100885329	23406	1	ENSG00000272639	ENST00000558568	4361				142.301	FALSE
10	17787041	17787539	499	*	6.11	6.8	4.75	2.06	3.95e-08	1.01e-05	4	1	Intron (ENST00000377495/ENSG00000148483, intron 3 of 3)	10	17809344	17911170	101827	1	ENSG00000260314	ENST00000569591	-21805	4360	MRC1	mannose receptor, C type 1	223.308	FALSE
3	127221666	127221983	318	*	3.79	0.12	4.73	-4.61	4.07e-08	1.03e-05	0	2	Promoter (<=1kb)	3	127221194	127221881	688	2	ENSG00000243016	ENST00000492080	0				3.41741	FALSE
17	28576617	28577469	853	*	5.96	6.66	4.57	2.09	4.08e-08	1.04e-05	4	4	Promoter (<=1kb)	17	28573115	28576885	3771	2	ENSG00000109107	ENST00000395319	0	230	ALDOC	aldolase, fructose-bisphosphate C	118.553	FALSE
14	58745690	58746113	424	*	4.7	5.57	2.08	3.5	4.16e-08	1.05e-05	3	0	Distal Intergenic	14	58771152	58771246	95	2	ENSG00000221427	ENST00000408500	25133				112.04	FALSE
17	4412946	4413569	624	*	5.95	6.71	4.22	2.5	4.19e-08	1.06e-05	4	0	Distal Intergenic	17	4433688	4488208	54521	1	ENSG00000182557	ENST00000355530	-20119	201305	SPNS3	sphingolipid transporter 3 (putative)	167.775	FALSE
9	96859612	96860518	907	*	5.94	6.73	4.04	2.69	4.24e-08	1.07e-05	4	0	3' UTR	9	96816472	96854488	38017	2	ENSG00000196597	ENST00000481138	-5124	158431	ZNF782	zinc finger protein 782	117.037	FALSE
6	156980276	156980964	689	*	5.32	6.11	3.43	2.67	4.29e-08	1.08e-05	4	1	Intron (ENST00000346085/ENSG00000049618, intron 5 of 19)	6	156976294	156977072	779	1	ENSG00000218596	ENST00000406202	3982				100.248	FALSE
2	62196319	62196944	626	*	5.24	5.94	3.87	2.07	4.34e-08	1.09e-05	4	3	Promoter (<=1kb)	2	62196113	62224731	28619	1	ENSG00000170340	ENST00000301998	206	10678	B3GNT2	UDP-GlcNAc:betaGal beta-1,3-N-acetylglucosaminyltransferase 2	98.0717	FALSE
4	47463106	47463889	784	*	6.41	7.14	4.88	2.26	4.43e-08	1.11e-05	4	1	Promoter (<=1kb)	4	47450796	47463719	12924	2	ENSG00000169019	ENST00000381571	0	54951	COMMD8	COMM domain containing 8	179.903	FALSE
5	82387590	82388153	564	*	5.51	6.46	1.73	4.73	4.55e-08	1.14e-05	4	0	Distal Intergenic	5	82382945	82386516	3572	1	ENSG00000205464	ENST00000502523	4645	92270	ATP6AP1L	ATPase H+ transporting accessory protein 1 like	156.09	TRUE
X	150285127	150285669	543	*	3.45	-0.64	4.41	-5.04	4.64e-08	1.16e-05	4	4	Distal Intergenic	23	150231075	150232896	1822	2	ENSG00000234825	ENST00000457831	-52231				1.18179	FALSE
22	37745411	37745998	588	*	5.69	6.44	4.06	2.38	4.8e-08	1.2e-05	4	2	Promoter (<=1kb)	22	37746228	37760346	14119	1	ENSG00000100106	ENST00000407319	-230	11078	TRIOBP	TRIO and F-actin binding protein	147.658	FALSE
15	80861810	80862340	531	*	5.43	6.21	3.57	2.64	4.8e-08	1.2e-05	3	1	Intron (ENST00000220244/ENSG00000103888, intron 1 of 28)	15	80841978	80842073	96	2	ENSG00000208003	ENST00000385268	-19737	693132	MIR549A	microRNA 549a	139.413	FALSE
21	26842929	26843946	1018	*	7.32	8.02	5.91	2.11	4.86e-08	1.21e-05	4	2	Promoter (<=1kb)	21	26841077	26843018	1942	2	ENSG00000154734	ENST00000517777	0	9510	ADAMTS1	ADAM metallopeptidase with thrombospondin type 1 motif 1	254.984	FALSE
1	45498393	45498783	391	*	4.75	5.62	2.22	3.4	4.9e-08	1.22e-05	2	0	Promoter (<=1kb)	1	45493937	45498625	4689	2	ENSG00000280670	ENST00000629009	0	126661	CCDC163	coiled-coil domain containing 163	125.78	FALSE
3	134060902	134061569	668	*	7.29	8.21	4.07	4.14	4.97e-08	1.24e-05	4	1	Distal Intergenic	3	134055256	134057648	2393	2	ENSG00000243832	ENST00000483245	-3254	100507210	LOC100507210	uncharacterized LOC100507210	443.282	TRUE
2	111869236	111869583	348	*	4.03	1.12	4.93	-3.81	4.99e-08	1.24e-05	1	2	Intron (ENST00000341068/ENSG00000153107, intron 42 of 47)	2	111865798	111866405	608	1	ENSG00000230958	ENST00000448785	3438				6.2456	FALSE
1	53734569	53735351	783	*	5.46	6.24	3.65	2.58	5.14e-08	1.27e-05	3	0	Promoter (<=1kb)	1	53506237	53734204	227968	2	ENSG00000174332	ENST00000312233	-365	148979	GLIS1	GLIS family zinc finger 1	96.5307	FALSE
17	37378556	37379382	827	*	6.07	6.98	3.05	3.93	5.38e-08	1.33e-05	4	0	Promoter (2-3kb)	17	37376043	37392708	16666	1	ENSG00000278505	ENST00000615133	2513	284099	C17orf78	chromosome 17 open reading frame 78	152.645	TRUE
1	11908495	11909613	1119	*	7.12	7.83	5.67	2.16	5.44e-08	1.34e-05	4	4	Promoter (<=1kb)	1	11909808	11909927	120	2	ENSG00000201801	ENST00000364931	314				203.346	FALSE
7	74683464	74683954	491	*	4.49	1.71	5.38	-3.67	5.47e-08	1.35e-05	0	3	Promoter (<=1kb)	7	74684657	74699041	14385	1	ENSG00000263001	ENST00000432143	-703	2969	GTF2I	general transcription factor IIi	6.66315	FALSE
4	78775495	78776026	532	*	5.18	5.95	3.46	2.49	5.48e-08	1.35e-05	4	0	Promoter (<=1kb)	4	78773654	78775973	2320	2	ENSG00000260278	ENST00000564925	0				116.203	FALSE
8	140652922	140653759	838	*	8	8.95	4.02	4.94	5.52e-08	1.36e-05	4	0	Distal Intergenic	8	140659487	140663084	3598	2	ENSG00000169398	ENST00000523435	9325	5747	PTK2	protein tyrosine kinase 2	590.166	TRUE
5	80174511	80174922	412	*	4.08	4.99	0.9	4.1	5.54e-08	1.36e-05	3	0	Intron (ENST00000509193/ENSG00000164300, intron 8 of 12)	5	80156994	80167180	10187	2	ENSG00000164300	ENST00000502747	-7331	256987	SERINC5	serine incorporator 5	77.1334	FALSE
1	243851022	243851322	301	*	3.92	4.82	1.05	3.77	5.63e-08	1.38e-05	2	0	Promoter (<=1kb)	1	243645905	243851079	205175	2	ENSG00000117020	ENST00000552631	0	10000	AKT3	AKT serine/threonine kinase 3	93.8422	FALSE
3	191473877	191474175	299	*	3.56	4.52	-0.36	4.87	5.71e-08	1.4e-05	2	0	Distal Intergenic	3	191461163	191461456	294	1	ENSG00000253548	ENST00000518817	12714				76.7334	FALSE
X	154545273	154546332	1060	*	5.59	6.31	4.12	2.19	5.81e-08	1.42e-05	4	2	Promoter (<=1kb)	23	154535075	154546109	11035	2	ENSG00000160211	ENST00000497281	0	2539	G6PD	glucose-6-phosphate dehydrogenase	74.8503	FALSE
11	120306179	120306779	601	*	4.96	5.69	3.39	2.3	6.01e-08	1.46e-05	3	0	Promoter (<=1kb)	11	120305644	120317364	11721	1	ENSG00000137709	ENST00000532663	535	25833	POU2F3	POU class 2 homeobox 3	85.8986	FALSE
2	175167251	175168242	992	*	6.38	7.06	5.03	2.03	6.14e-08	1.48e-05	4	2	Promoter (<=1kb)	2	175072250	175168206	95957	2	ENSG00000115966	ENST00000264110	0	1386	ATF2	activating transcription factor 2	134.512	FALSE
X	156030085	156030858	774	*	4.17	5.06	1.36	3.71	6.24e-08	1.51e-05	4	3	Promoter (2-3kb)	23	156025664	156027877	2214	2	ENSG00000227159	ENST00000507418	-2208				43.0994	FALSE
6	134285156	134285392	237	*	3.5	-0.24	4.45	-4.69	6.28e-08	1.51e-05	0	2	Promoter (2-3kb)	6	134283092	134283193	102	1	ENSG00000201309	ENST00000364439	2064				3.57277	FALSE
11	503649	504427	779	*	5.84	6.59	4.24	2.35	6.63e-08	1.59e-05	4	1	Promoter (<=1kb)	11	494512	503570	9059	2	ENSG00000023191	ENST00000534797	-79	6050	RNH1	ribonuclease/angiogenin inhibitor 1	123.666	FALSE
5	61329591	61329994	404	*	3.8	4.74	0.17	4.58	6.67e-08	1.6e-05	2	0	Promoter (2-3kb)	5	61332273	61546170	213898	1	ENSG00000130449	ENST00000252744	-2279	57688	ZSWIM6	zinc finger SWIM-type containing 6	66.1456	FALSE
3	194275146	194275659	514	*	5.6	6.4	3.63	2.76	7.27e-08	1.73e-05	4	1	Promoter (1-2kb)	3	194276682	194287368	10687	1	ENSG00000228271	ENST00000440556	-1023				164.297	FALSE
3	128484788	128485355	568	*	4.95	5.77	2.93	2.84	7.52e-08	1.78e-05	4	1	Promoter (2-3kb)	3	128480146	128487916	7771	2	ENSG00000179348	ENST00000430265	2561	2624	GATA2	GATA binding protein 2	96.0715	FALSE
15	70526319	70526682	364	*	4.43	5.32	1.65	3.67	7.53e-08	1.78e-05	2	0	Distal Intergenic	15	70503907	70505928	2022	2	ENSG00000259473	ENST00000559752	-20391				109.743	FALSE
2	101061469	101062160	692	*	5.77	6.55	3.93	2.63	7.72e-08	1.82e-05	4	1	Intron (ENST00000376840/ENSG00000204634, intron 18 of 19)	2	101068378	101068656	279	1	ENSG00000271532	ENST00000602999	-6218				135.407	FALSE
12	101696572	101697588	1017	*	6.07	6.75	4.72	2.03	7.94e-08	1.87e-05	4	0	Promoter (<=1kb)	12	101696947	101720226	23280	1	ENSG00000111666	ENST00000550385	0	56994	CHPT1	choline phosphotransferase 1	105.836	FALSE
11	17207417	17208540	1124	*	6.73	7.41	5.36	2.05	7.99e-08	1.88e-05	4	2	Promoter (<=1kb)	11	17077730	17207920	130191	2	ENSG00000011405	ENST00000531428	0	5286	PIK3C2A	phosphatidylinositol-4-phosphate 3-kinase catalytic subunit type 2 alpha	151.309	FALSE
1	23367800	23368598	799	*	6.5	7.21	5.07	2.13	8.15e-08	1.91e-05	4	2	Promoter (<=1kb)	1	23359975	23368386	8412	2	ENSG00000125945	ENST00000374608	0	80818	ZNF436	zinc finger protein 436	185.302	FALSE
14	22930118	22931171	1054	*	6.4	7.13	4.86	2.27	8.17e-08	1.91e-05	4	2	Promoter (<=1kb)	14	22929645	22955562	25918	1	ENSG00000257285	ENST00000548322	473	101926933	LOC101926933	uncharacterized LOC101926933	132.893	FALSE
1	234851883	234852433	551	*	5.8	6.59	3.92	2.67	8.19e-08	1.92e-05	4	0	Distal Intergenic	1	234837976	234838069	94	1	ENSG00000201638	ENST00000364768	13907				174.838	FALSE
17	9837991	9838591	601	*	6.17	7.11	2.56	4.55	8.5e-08	1.99e-05	4	0	Intron (ENST00000574745/ENSG00000065325, intron 3 of 12)	17	9842485	9860071	17587	1	ENSG00000065325	ENST00000304773	-3894	9340	GLP2R	glucagon like peptide 2 receptor	229.852	TRUE
22	46055875	46056272	398	*	4.53	5.31	2.66	2.66	8.64e-08	2.01e-05	4	1	Promoter (<=1kb)	22	46054915	46057210	2296	1	ENSG00000241990	ENST00000445441	960				99.675	FALSE
12	109052313	109053328	1016	*	7.01	7.71	5.62	2.09	8.98e-08	2.08e-05	4	4	Promoter (<=1kb)	12	109052586	109088026	35441	1	ENSG00000135093	ENST00000257548	0	84749	USP30	ubiquitin specific peptidase 30	206.086	FALSE
4	168766368	168766735	368	*	4.4	5.32	1.31	4.01	9.22e-08	2.14e-05	2	0	Intron (ENST00000261509/ENSG00000129116, intron 10 of 20)	4	168755816	168756382	567	1	ENSG00000214676	ENST00000491923	10552				108.55	FALSE
11	130638219	130638465	247	*	3.6	4.55	-0.36	4.91	9.26e-08	2.14e-05	2	0	Distal Intergenic	11	130666735	130666803	69	1	ENSG00000274999	ENST00000615217	-28270	102466873	MIR8052	microRNA 8052	94.8396	FALSE
11	960351	960947	597	*	3.69	0.48	4.61	-4.13	9.51e-08	2.2e-05	0	2	Intron (ENST00000529818/ENSG00000183020, intron 2 of 4)	11	951295	951364	70	2	ENSG00000264671	ENST00000584406	-8987				2.33625	FALSE
2	42342045	42342644	600	*	5.67	6.42	4.01	2.41	9.86e-08	2.27e-05	4	1	Intron (ENST00000468711/ENSG00000115944, intron 1 of 2)	2	42350507	42360038	9532	2	ENSG00000115944	ENST00000482463	17394	9167	COX7A2L	cytochrome c oxidase subunit 7A2 like	142.712	FALSE
13	39655438	39656302	865	*	6.09	6.77	4.74	2.03	1e-07	2.3e-05	4	2	Promoter (<=1kb)	13	39655627	39791665	136039	1	ENSG00000133103	ENST00000416691	0	57511	COG6	component of oligomeric golgi complex 6	126.17	FALSE
16	85346970	85348071	1102	*	5.89	6.57	4.55	2.02	1.01e-07	2.31e-05	4	2	Distal Intergenic	16	85357463	85359449	1987	1	ENSG00000261567	ENST00000568080	-9392				86.2155	FALSE
X	49043513	49044287	775	*	5.22	5.92	3.8	2.12	1.01e-07	2.31e-05	4	1	Promoter (<=1kb)	23	49028731	49043486	14756	2	ENSG00000068323	ENST00000315869	-27	7030	TFE3	transcription factor binding to IGHM enhancer 3	78.1261	FALSE
1	42962452	42962867	416	*	4.19	5.07	1.54	3.53	1.02e-07	2.32e-05	3	0	Intron (ENST00000431759/ENSG00000227533, intron 1 of 3)	1	42925375	42959173	33799	2	ENSG00000117394	ENST00000426263	-3279	6513	SLC2A1	solute carrier family 2 member 1	80.7474	FALSE
10	7301286	7301809	524	*	5.78	6.51	4.21	2.3	1.03e-07	2.35e-05	4	1	Intron (ENST00000361972/ENSG00000198879, intron 17 of 20)	10	7295106	7295290	185	2	ENSG00000235141	ENST00000421389	-5996				173.93	FALSE
14	51385723	51386192	470	*	3.61	0.32	4.53	-4.21	1.08e-07	2.44e-05	1	4	Promoter (<=1kb)	14	51344914	51385603	40690	2	ENSG00000258942	ENST00000555649	-120				2.65602	FALSE
12	107398095	107398486	392	*	3.4	-0.33	4.34	-4.67	1.12e-07	2.52e-05	0	2	Intron (ENST00000280758/ENSG00000151136, intron 1 of 16)	12	107374747	107374827	81	1	ENSG00000200897	ENST00000364027	23348				2.02943	FALSE
20	31573292	31573835	544	*	5.36	6.08	3.83	2.25	1.13e-07	2.54e-05	4	2	Promoter (<=1kb)	20	31567707	31573263	5557	2	ENSG00000230613	ENST00000412178	-29	100874042	HM13-AS1	HM13 antisense RNA 1	124.355	FALSE
14	100076392	100076955	564	*	5.65	6.39	4.03	2.36	1.24e-07	2.77e-05	4	0	Promoter (1-2kb)	14	100052803	100074878	22076	2	ENSG00000258560	ENST00000554245	-1514				148.697	FALSE
16	46775684	46776045	362	*	3.84	0.84	4.75	-3.91	1.25e-07	2.8e-05	0	2	Intron (ENST00000569810/ENSG00000140795, intron 2 of 2)	16	46707666	46763246	55581	2	ENSG00000140795	ENST00000536476	-12438	91807	MYLK3	myosin light chain kinase 3	4.94489	FALSE
13	77027286	77027690	405	*	5.4	6.17	3.64	2.53	1.28e-07	2.84e-05	4	1	Promoter (<=1kb)	13	77007565	77027195	19631	2	ENSG00000005812	ENST00000417323	-91	26224	FBXL3	F-box and leucine rich repeat protein 3	177.787	FALSE
14	90331634	90332099	466	*	5.54	6.32	3.73	2.59	1.29e-07	2.87e-05	4	2	Promoter (<=1kb)	14	90278060	90331910	53851	2	ENSG00000119720	ENST00000553409	0	55051	NRDE2	NRDE-2, necessary for RNA interference, domain containing	171.445	FALSE
5	5343520	5344358	839	*	6.75	7.45	5.35	2.1	1.32e-07	2.93e-05	2	0	Distal Intergenic	5	5375723	5376836	1114	2	ENSG00000251568	ENST00000508806	32478				208.407	FALSE
14	34693214	34693669	456	*	5.09	5.92	2.9	3.02	1.32e-07	2.93e-05	4	0	Promoter (<=1kb)	14	34694170	34694644	475	1	ENSG00000241582	ENST00000479812	-501				132.78	TRUE
3	125110182	125110597	416	*	4	4.91	0.86	4.05	1.33e-07	2.94e-05	3	0	Promoter (<=1kb)	3	125107881	125110718	2838	2	ENSG00000221955	ENST00000479231	121	84561	SLC12A8	solute carrier family 12 member 8	72.271	FALSE
1	31029525	31030284	760	*	6.98	7.92	3.35	4.56	1.33e-07	2.95e-05	4	0	Intron (ENST00000424085/ENSG00000134644, intron 16 of 17)	1	31036734	31037240	507	1	ENSG00000237329	ENST00000417263	-6450				318.672	TRUE
X	38800983	38801790	808	*	5.96	6.66	4.55	2.11	1.34e-07	2.98e-05	4	2	Promoter (<=1kb)	23	38801432	38806528	5097	1	ENSG00000165175	ENST00000457894	0	58526	MID1IP1	MID1 interacting protein 1	125.155	FALSE
19	40464167	40464588	422	*	4.9	5.72	2.81	2.9	1.37e-07	3.02e-05	4	0	Promoter (1-2kb)	19	40447821	40465735	17915	2	ENSG00000090013	ENST00000597870	1147	645	BLVRB	biliverdin reductase B	124.905	FALSE
2	1730379	1730779	401	*	4.1	5.06	-0.36	5.42	1.37e-07	3.03e-05	2	0	Intron (ENST00000252804/ENSG00000130508, intron 22 of 22)	2	1653076	1744442	91367	2	ENSG00000130508	ENST00000433670	13663	7837	PXDN	peroxidasin	83.1893	FALSE
1	25543902	25545203	1302	*	5.65	6.34	4.27	2.07	1.38e-07	3.04e-05	4	3	Promoter (<=1kb)	1	25543580	25568886	25307	1	ENSG00000157978	ENST00000374338	322	26119	LDLRAP1	low density lipoprotein receptor adaptor protein 1	62.2185	FALSE
19	38316068	38316480	413	*	4.52	5.36	2.31	3.05	1.38e-07	3.05e-05	4	1	Promoter (<=1kb)	19	38305118	38315963	10846	2	ENSG00000167645	ENST00000339413	-105	90522	YIF1B	Yip1 interacting factor homolog B, membrane trafficking protein	99.4422	FALSE
7	131554750	131555432	683	*	6.19	6.88	4.82	2.06	1.39e-07	3.07e-05	4	4	Promoter (1-2kb)	7	131500262	131556563	56302	2	ENSG00000128567	ENST00000446198	1131	5420	PODXL	podocalyxin like	172.451	FALSE
19	6478810	6479513	704	*	5.61	6.34	4.05	2.28	1.44e-07	3.16e-05	4	1	Promoter (<=1kb)	19	6476028	6478800	2773	2	ENSG00000205744	ENST00000588988	-10	79958	DENND1C	DENN domain containing 1C	115.069	FALSE
6	105590378	105591307	930	*	6.27	7.21	2.73	4.48	1.49e-07	3.26e-05	4	1	Distal Intergenic	6	105612667	105632196	19530	2	ENSG00000237567	ENST00000423489	40889				159.2	TRUE
17	32111174	32111702	529	*	5.13	5.87	3.55	2.31	1.49e-07	3.26e-05	4	2	Promoter (<=1kb)	17	32111562	32112590	1029	2	ENSG00000265574	ENST00000583470	888				110.558	FALSE
6	29669784	29670058	275	*	3.56	0.12	4.49	-4.37	1.49e-07	3.26e-05	0	2	Promoter (<=1kb)	6	29670117	29670941	825	1	ENSG00000204655	ENST00000485885	-59	4340	MOG	myelin oligodendrocyte glycoprotein	3.95176	FALSE
3	160921965	160922373	409	*	4.31	1.98	5.16	-3.18	1.5e-07	3.27e-05	4	4	Intron (ENST00000497343/ENSG00000163590, intron 1 of 2)	3	160870598	161069844	199247	1	ENSG00000163590	ENST00000480117	51367	151742	PPM1L	protein phosphatase, Mg2+/Mn2+ dependent 1L	9.64531	FALSE
8	37598226	37599000	775	*	6.04	6.74	4.65	2.09	1.5e-07	3.27e-05	4	1	Promoter (<=1kb)	8	37597635	37598778	1144	2	ENSG00000254290	ENST00000522471	0				137.924	FALSE
11	78046072	78046652	581	*	5.51	6.23	4.02	2.21	1.53e-07	3.33e-05	4	1	Promoter (<=1kb)	11	78016593	78046191	29599	2	ENSG00000151364	ENST00000533144	0	65987	KCTD14	potassium channel tetramerization domain containing 14	129.194	FALSE
2	230219832	230220353	522	*	5.28	6.12	3.04	3.08	1.57e-07	3.42e-05	4	0	Promoter (<=1kb)	2	230168918	230219950	51033	2	ENSG00000135899	ENST00000258381	0	3431	SP110	SP110 nuclear body protein	133.24	TRUE
4	147698067	147698574	508	*	3.71	-0.09	4.66	-4.75	1.58e-07	3.42e-05	0	3	Distal Intergenic	4	147637785	147684230	46446	2	ENSG00000164169	ENST00000322396	-13837	90826	PRMT9	protein arginine methyltransferase 9	1.84945	FALSE
19	16247302	16248065	764	*	5.39	6.11	3.87	2.24	1.63e-07	3.54e-05	4	1	Distal Intergenic	19	16234044	16234764	721	1	ENSG00000072958	ENST00000592703	13258	8907	AP1M1	adaptor related protein complex 1 mu 1 subunit	90.4066	FALSE
14	93032497	93033036	540	*	5.87	6.58	4.42	2.16	1.65e-07	3.57e-05	4	1	Intron (ENST00000267615/ENSG00000100605, intron 8 of 10)	14	92946331	93036880	90550	2	ENSG00000100605	ENST00000556954	3844	3705	ITPK1	inositol-tetrakisphosphate 1-kinase	177.167	FALSE
10	21315898	21316435	538	*	5.33	6.06	3.76	2.29	1.65e-07	3.58e-05	4	0	Distal Intergenic	10	21321961	21322067	107	1	ENSG00000207264	ENST00000384534	-5526				124.011	FALSE
14	53952747	53953445	699	*	5.49	6.18	4.13	2.05	1.67e-07	3.6e-05	4	1	Promoter (<=1kb)	14	53950255	53953429	3175	2	ENSG00000125378	ENST00000559501	0	652	BMP4	bone morphogenetic protein 4	103.726	FALSE
X	135096605	135097700	1096	*	5.44	6.2	3.7	2.5	1.7e-07	3.67e-05	4	0	Promoter (<=1kb)	23	135095028	135098634	3607	2	ENSG00000196972	ENST00000433425	934	644596	SMIM10L2B	small integral membrane protein 10 like 2B	67.0773	FALSE
2	232696886	232697243	358	*	4.2	5.08	1.59	3.5	1.73e-07	3.72e-05	4	0	Promoter (<=1kb)	2	232697299	232736214	38916	1	ENSG00000204120	ENST00000476995	-56	26058	GIGYF2	GRB10 interacting GYF protein 2	94.4821	FALSE
4	21008448	21008881	434	*	3.3	-0.64	4.25	-4.89	1.73e-07	3.72e-05	3	4	Intron (ENST00000382148/ENSG00000185774, intron 7 of 7)	4	20729916	20983925	254010	2	ENSG00000185774	ENST00000382149	-24523	80333	KCNIP4	potassium voltage-gated channel interacting protein 4	1.4786	FALSE
15	72938013	72938478	466	*	3.77	0.61	4.69	-4.08	1.74e-07	3.74e-05	2	4	Distal Intergenic	15	72899399	72900260	862	2	ENSG00000259259	ENST00000560329	-37753				3.27523	FALSE
5	159965131	159965893	763	*	6.07	6.78	4.61	2.17	1.79e-07	3.83e-05	4	1	Intron (ENST00000306675/ENSG00000170214, intron 1 of 1)	5	159950493	159951498	1006	2	ENSG00000248626	ENST00000505218	-13633				144.032	FALSE
18	44772150	44772688	539	*	5.49	6.44	1.42	5.02	1.81e-07	3.87e-05	4	0	Intron (ENST00000426838/ENSG00000152217, intron 2 of 3)	18	44732575	44733315	741	1	ENSG00000280365	ENST00000624404	39575				161.081	TRUE
2	219457957	219458414	458	*	4.69	5.5	2.69	2.81	1.82e-07	3.88e-05	4	0	Promoter (2-3kb)	2	219460766	219466841	6076	1	ENSG00000072195	ENST00000396688	-2352	10290	SPEG	SPEG complex locus	98.8097	FALSE
10	79467390	79468034	645	*	4.95	5.76	2.91	2.85	1.85e-07	3.93e-05	4	0	Distal Intergenic	10	79382325	79445627	63303	2	ENSG00000165424	ENST00000372336	-21763	219654	ZCCHC24	zinc finger CCHC-type containing 24	84.0181	FALSE
1	23553830	23554830	1001	*	5.63	6.35	4.09	2.27	1.93e-07	4.08e-05	4	1	Promoter (2-3kb)	1	23549139	23550915	1777	2	ENSG00000235052	ENST00000451217	-2915				81.4904	FALSE
22	29154207	29154787	581	*	4.95	5.78	2.75	3.03	1.99e-07	4.21e-05	4	1	Exon (ENST00000479755/ENSG00000183762, exon 2 of 2)	22	29142030	29154769	12740	1	ENSG00000183762	ENST00000479755	12177	83999	KREMEN1	kringle containing transmembrane protein 1	94.5752	FALSE
1	230069921	230070185	265	*	4.15	5.05	1.19	3.86	2.03e-07	4.28e-05	2	0	Promoter (2-3kb)	1	230067259	230092033	24775	1	ENSG00000143641	ENST00000488903	2662	2590	GALNT2	polypeptide N-acetylgalactosaminyltransferase 2	125.013	FALSE
2	70861809	70862183	375	*	4.4	5.31	1.39	3.93	2.19e-07	4.59e-05	2	0	Distal Intergenic	2	70887871	70889959	2089	1	ENSG00000237751	ENST00000449073	-25688	104355141	LINC01143	long intergenic non-protein coding RNA 1143	105.788	FALSE
12	13202803	13203783	981	*	8.16	8.98	6.09	2.89	2.2e-07	4.61e-05	4	3	Intron (ENST00000256951/ENSG00000134531, intron 1 of 4)	12	13196786	13209570	12785	1	ENSG00000134531	ENST00000535134	6017	2012	EMP1	epithelial membrane protein 1	514.731	FALSE
3	19889764	19890027	264	*	3.67	4.61	0.18	4.43	2.28e-07	4.77e-05	2	0	Intron (ENST00000295824/ENSG00000163576, intron 4 of 12)	3	19884362	19898824	14463	2	ENSG00000163576	ENST00000467602	8797	151651	EFHB	EF-hand domain family member B	92.5006	FALSE
18	74316137	74316831	695	*	5.61	6.35	4.03	2.32	2.29e-07	4.77e-05	3	0	Promoter (<=1kb)	18	74315813	74359187	43375	1	ENSG00000206043	ENST00000579455	324	644041	C18orf63	chromosome 18 open reading frame 63	117.37	FALSE
3	166197924	166198177	254	*	3.62	4.53	0.56	3.98	2.32e-07	4.84e-05	2	0	Distal Intergenic	3	166181313	166181820	508	2	ENSG00000242326	ENST00000494226	-16104				90.9562	FALSE
6	43369546	43370253	708	*	5.56	6.28	4.05	2.22	2.32e-07	4.84e-05	4	2	Promoter (<=1kb)	6	43311133	43369478	58346	2	ENSG00000171467	ENST00000605935	-68	24149	ZNF318	zinc finger protein 318	109.758	FALSE
1	198158817	198159443	627	*	6.09	6.8	4.63	2.17	2.39e-07	4.97e-05	4	1	Promoter (1-2kb)	1	198157121	198256531	99411	1	ENSG00000151414	ENST00000367383	1696	140609	NEK7	NIMA related kinase 7	177.72	FALSE
7	151428199	151428910	712	*	5.67	6.37	4.24	2.14	2.4e-07	4.98e-05	4	2	Promoter (<=1kb)	7	151427683	151439124	11442	1	ENSG00000241456	ENST00000465549	516				116.167	FALSE
9	33440497	33441096	600	*	4.46	5.31	2.05	3.26	2.43e-07	5.02e-05	2	0	Promoter (2-3kb)	9	33441183	33443109	1927	2	ENSG00000165272	ENST00000494313	2013	360	AQP3	aquaporin 3 (Gill blood group)	66.1177	FALSE
17	47302957	47303351	395	*	4.9	5.76	2.45	3.31	2.45e-07	5.05e-05	4	0	Promoter (2-3kb)	17	47303460	47305685	2226	2	ENSG00000263293	ENST00000576345	2334	102724508	THCAT158	thyroid cancer-associated transcript 158	137.194	TRUE
22	23178250	23179150	901	*	5.62	6.33	4.18	2.14	2.56e-07	5.26e-05	4	0	Promoter (<=1kb)	22	23179704	23261428	81725	1	ENSG00000186716	ENST00000479188	-554	613	BCR	BCR, RhoGEF and GTPase activating protein	89.2884	FALSE
18	14131766	14132736	971	*	5.25	5.95	3.86	2.09	2.59e-07	5.31e-05	4	3	Promoter (<=1kb)	18	14057457	14132490	75034	2	ENSG00000175322	ENST00000592345	0	162655	ZNF519	zinc finger protein 519	63.6662	FALSE
7	54839426	54840085	660	*	6.13	6.82	4.78	2.04	2.61e-07	5.34e-05	4	2	Distal Intergenic	7	54752253	54759974	7722	2	ENSG00000132432	ENST00000415949	-79452	23480	SEC61G	Sec61 translocon gamma subunit	171.191	FALSE
20	47032885	47033246	362	*	4.66	5.42	3	2.42	2.75e-07	5.58e-05	4	0	Intron (ENST00000327619/ENSG00000064655, intron 5 of 15)	20	47001460	47143149	141690	1	ENSG00000064655	ENST00000458636	31425	2139	EYA2	EYA transcriptional coactivator and phosphatase 2	118.27	FALSE
1	234656337	234656676	340	*	4.42	5.31	1.59	3.72	2.78e-07	5.64e-05	3	0	Promoter (<=1kb)	1	234656125	234681122	24998	1	ENSG00000228044	ENST00000449012	212	101927787	LOC101927787	uncharacterized LOC101927787	116.678	FALSE
X	72029522	72029936	415	*	4.24	5.09	1.92	3.16	2.82e-07	5.71e-05	2	0	Promoter (2-3kb)	23	72027481	72134167	106687	1	ENSG00000204131	ENST00000631833	2041	340527	NHSL2	NHS like 2	82.0719	FALSE
10	103194256	103195059	804	*	5.74	6.46	4.25	2.21	2.92e-07	5.91e-05	4	2	Promoter (<=1kb)	10	103088018	103193306	105289	2	ENSG00000076685	ENST00000343289	-950	22978	NT5C2	5'-nucleotidase, cytosolic II	109.496	FALSE
14	20970702	20971841	1140	*	6.06	6.74	4.74	2	2.94e-07	5.93e-05	4	2	Distal Intergenic	14	20963579	20963867	289	1	ENSG00000243817	ENST00000468631	7123				93.7643	FALSE
1	201772746	201773098	353	*	4.16	1.28	5.06	-3.78	2.99e-07	6.04e-05	2	4	Intron (ENST00000367302/ENSG00000134369, intron 5 of 29)	1	201780523	201803690	23168	1	ENSG00000134369	ENST00000430015	-7425	89796	NAV1	neuron navigator 1	6.87929	FALSE
2	158967696	158968521	826	*	5.9	6.63	4.36	2.27	3.09e-07	6.21e-05	4	1	Promoter (<=1kb)	2	158968634	159232655	264022	1	ENSG00000115183	ENST00000454300	-113	85461	TANC1	tetratricopeptide repeat, ankyrin repeat and coiled-coil containing 1	119.908	FALSE
11	62619554	62619960	407	*	5.05	5.9	2.66	3.24	3.11e-07	6.23e-05	4	0	Promoter (2-3kb)	11	62615451	62621984	6534	2	ENSG00000149541	ENST00000532585	2024	26229	B3GAT3	beta-1,3-glucuronyltransferase 3	146.718	TRUE
3	12758245	12758901	657	*	5.4	6.09	4.03	2.06	3.11e-07	6.24e-05	4	3	Promoter (<=1kb)	3	12733916	12759259	25344	2	ENSG00000088726	ENST00000435218	358	55287	TMEM40	transmembrane protein 40	103.683	FALSE
3	177246416	177246748	333	*	3.63	0.13	4.57	-4.44	3.12e-07	6.25e-05	0	2	Distal Intergenic	3	177294442	177323418	28977	1	ENSG00000203645	ENST00000425388	-47694	100820709	LINC00501	long intergenic non-protein coding RNA 501	3.28617	FALSE
2	96637490	96638098	609	*	5.87	6.58	4.42	2.16	3.2e-07	6.4e-05	4	3	Promoter (<=1kb)	2	96593172	96638020	44849	2	ENSG00000114982	ENST00000487070	0	55683	KANSL3	KAT8 regulatory NSL complex subunit 3	157.094	FALSE
11	57403766	57404098	333	*	3.65	4.6	-0.36	4.96	3.29e-07	6.55e-05	2	0	Intron (ENST00000534081/ENSG00000254979, intron 6 of 12)	11	57389155	57407879	18725	2	ENSG00000254979	ENST00000528835	3781				72.8272	FALSE
2	73163882	73164318	437	*	4.94	5.72	3.17	2.54	3.33e-07	6.63e-05	2	0	Distal Intergenic	2	73088942	73156721	67780	2	ENSG00000135631	ENST00000475951	-7161	26056	RAB11FIP5	RAB11 family interacting protein 5	120.617	FALSE
9	119594739	119595212	474	*	3.24	-0.64	4.19	-4.83	3.37e-07	6.7e-05	4	4	Distal Intergenic	9	119511669	119511760	92	1	ENSG00000276419	ENST00000616497	83070				1.35382	FALSE
4	13484407	13485061	655	*	5.15	5.9	3.54	2.36	3.39e-07	6.73e-05	4	2	Promoter (<=1kb)	4	13367724	13484365	116642	2	ENSG00000157869	ENST00000288723	-42	9364	RAB28	RAB28, member RAS oncogene family	91.1666	FALSE
12	56223959	56224914	956	*	6.49	7.18	5.1	2.09	3.43e-07	6.8e-05	4	3	Promoter (<=1kb)	12	56224325	56229854	5530	1	ENSG00000139579	ENST00000267023	0	79035	NABP2	nucleic acid binding protein 2	151.683	FALSE
1	26278180	26278950	771	*	5.83	6.6	4.04	2.56	3.46e-07	6.85e-05	3	0	Promoter (<=1kb)	1	26279176	26281516	2341	1	ENSG00000142669	ENST00000614679	-226	83442	SH3BGRL3	SH3 domain binding glutamate rich protein like 3	125.818	FALSE
12	14542728	14543078	351	*	3.6	0.3	4.52	-4.22	3.67e-07	7.27e-05	0	4	Intron (ENST00000240617/ENSG00000121316, intron 9 of 10)	12	14511260	14536125	24866	2	ENSG00000121316	ENST00000541800	-6603	79887	PLBD1	phospholipase B domain containing 1	3.50753	FALSE
19	44113219	44114205	987	*	6.17	6.87	4.75	2.12	3.71e-07	7.33e-05	4	1	Promoter (<=1kb)	19	44113358	44134816	21459	1	ENSG00000256294	ENST00000262894	0	7768	ZNF225	zinc finger protein 225	118.511	FALSE
2	202498212	202498631	420	*	3.97	4.86	1.11	3.75	3.97e-07	7.78e-05	3	0	Intron (ENST00000374580/ENSG00000204217, intron 3 of 12)	2	202505012	202505343	332	2	ENSG00000270915	ENST00000603240	6712				69.1443	FALSE
21	38699122	38699650	529	*	5.01	5.74	3.46	2.28	4.01e-07	7.84e-05	4	0	Distal Intergenic	21	38380030	38661780	281751	2	ENSG00000157554	ENST00000442448	-37342	2078	ERG	ERG, ETS transcription factor	101.031	FALSE
X	135931714	135932208	495	*	4.78	5.66	2.19	3.47	4.03e-07	7.88e-05	2	0	Distal Intergenic	23	135942478	135947139	4662	2	ENSG00000230162	ENST00000448043	14931				102.147	FALSE
16	87294798	87296958	2161	*	8.03	8.83	6.05	2.78	4.04e-07	7.89e-05	4	3	Promoter (<=1kb)	16	87296949	87297633	685	1	ENSG00000280419	ENST00000623341	0				210.591	FALSE
6	118935140	118935492	353	*	3.53	4.45	0.38	4.06	4.08e-07	7.95e-05	4	0	Promoter (<=1kb)	6	118813442	118935162	121721	2	ENSG00000111877	ENST00000316316	0	254394	MCM9	minichromosome maintenance 9 homologous recombination repair factor	61.9168	FALSE
8	27583648	27584275	628	*	5.16	5.86	3.76	2.1	4.09e-07	7.98e-05	4	0	Intron (ENST00000454030/ENSG00000234770, intron 3 of 5)	8	27598143	27600015	1873	2	ENSG00000120885	ENST00000521770	15740	1191	CLU	clusterin	92.486	FALSE
16	9172755	9173101	347	*	4.31	1.42	5.21	-3.79	4.26e-07	8.23e-05	0	2	Distal Intergenic	16	9156402	9156881	480	2	ENSG00000220793	ENST00000484462	-15874				7.7114	FALSE
12	77523760	77524149	390	*	4.02	1.46	4.89	-3.44	4.33e-07	8.36e-05	1	2	Intron (ENST00000550042/ENSG00000231121, intron 1 of 1)	12	77379820	77390864	11045	1	ENSG00000257835	ENST00000552736	143940				7.05406	FALSE
18	62586182	62586601	420	*	4.55	5.4	2.18	3.23	4.53e-07	8.69e-05	3	0	3' UTR	18	62581805	62586729	4925	1	ENSG00000141664	ENST00000590840	4377	54877	ZCCHC2	zinc finger CCHC-type containing 2	100.534	FALSE
X	151970657	151971167	511	*	5.3	6.09	3.42	2.66	4.58e-07	8.78e-05	3	0	Promoter (<=1kb)	23	151969399	151970552	1154	2	ENSG00000102287	ENST00000465405	-105	2564	GABRE	gamma-aminobutyric acid type A receptor epsilon subunit	133.307	FALSE
11	123193717	123194477	761	*	5.78	6.55	4.01	2.54	4.65e-07	8.91e-05	4	0	Promoter (<=1kb)	11	123069865	123195281	125417	2	ENSG00000166250	ENST00000448775	804	79827	CLMP	CXADR like membrane protein	123.129	FALSE
2	213620305	213620615	311	*	3.18	-0.64	4.13	-4.76	4.76e-07	9.12e-05	3	1	Intron (ENST00000331683/ENSG00000144451, intron 10 of 15)	2	213489963	214410318	920356	1	ENSG00000144451	ENST00000451561	130342	79582	SPAG16	sperm associated antigen 16	2.06339	FALSE
22	22342797	22343771	975	*	7.03	7.87	4.73	3.14	4.87e-07	9.29e-05	4	1	Promoter (<=1kb)	22	22343187	22343732	546	1	ENSG00000223350	ENST00000427632	0				239.939	TRUE
11	67081420	67082409	990	*	5.33	6.02	3.91	2.11	4.89e-07	9.33e-05	4	1	Distal Intergenic	11	67056889	67071691	14803	1	ENSG00000173156	ENST00000532559	24531	29984	RHOD	ras homolog family member D	65.5489	FALSE
8	143058696	143059240	545	*	4.18	1.65	5.05	-3.4	4.96e-07	9.44e-05	0	2	Promoter (<=1kb)	8	143057060	143057816	757	2	ENSG00000250115	ENST00000507976	-880				5.75842	FALSE
17	12246905	12247320	416	*	3.89	0.91	4.79	-3.89	4.97e-07	9.44e-05	1	3	Distal Intergenic	17	12201600	12215267	13668	1	ENSG00000265400	ENST00000585228	45305				4.51694	FALSE
1	153348363	153349072	710	*	5.39	6.19	3.49	2.69	5.03e-07	9.55e-05	4	0	Promoter (<=1kb)	1	153330120	153348546	18427	2	ENSG00000163218	ENST00000359650	0	57115	PGLYRP4	peptidoglycan recognition protein 4	102.829	FALSE
16	61918178	61919273	1096	*	5.31	6.03	3.81	2.22	5.23e-07	9.88e-05	4	4	Promoter (<=1kb)	16	61901392	61918714	17323	2	ENSG00000150394	ENST00000577228	0	1006	CDH8	cadherin 8	59.6211	FALSE
4	82806816	82807159	344	*	4	1.35	4.88	-3.53	5.24e-07	9.9e-05	2	4	Distal Intergenic	4	82629539	82798857	169319	2	ENSG00000145284	ENST00000319540	-7959	79966	SCD5	stearoyl-CoA desaturase 5	7.41024	FALSE
12	100533786	100534282	497	*	4.39	2.05	5.24	-3.18	5.25e-07	9.9e-05	4	4	Intron (ENST00000548884/ENSG00000012504, intron 5 of 10)	12	100525186	100525420	235	2	ENSG00000271177	ENST00000605098	-8366				8.33211	FALSE
15	71115789	71116459	671	*	7.13	8	4.6	3.4	5.41e-07	0.000102	4	2	Promoter (<=1kb)	15	71115665	71215238	99574	1	ENSG00000187720	ENST00000620694	124	79875	THSD4	thrombospondin type 1 domain containing 4	381.52	TRUE
18	975978	977054	1077	*	5.72	6.42	4.33	2.09	5.68e-07	0.000106	4	4	Promoter (<=1kb)	18	976589	1159391	182803	1	ENSG00000263551	ENST00000577719	0				79.5054	FALSE
15	99251481	99251988	508	*	5.82	6.54	4.33	2.21	5.83e-07	0.000109	4	3	Promoter (<=1kb)	15	99251486	99333978	82493	1	ENSG00000168904	ENST00000561253	0	123355	LRRC28	leucine rich repeat containing 28	183.178	FALSE
5	133247837	133248324	488	*	5.05	5.9	2.72	3.19	6.04e-07	0.000112	4	0	Exon (ENST00000515122/ENSG00000249478, exon 2 of 2)	5	133243951	133248781	4831	1	ENSG00000249478	ENST00000515122	3886				122.365	TRUE
13	23064848	23065264	417	*	3.14	-0.64	4.08	-4.72	6.07e-07	0.000113	3	4	Distal Intergenic	13	23134174	23134564	391	1	ENSG00000233440	ENST00000418454	-68910				1.53888	FALSE
2	101119467	101120462	996	*	5.47	6.15	4.13	2.02	6.25e-07	0.000116	3	0	Intron (ENST00000376840/ENSG00000204634, intron 19 of 19)	2	101059452	101109963	50512	2	ENSG00000204634	ENST00000487392	-9504	11138	TBC1D8	TBC1 domain family member 8	71.2976	FALSE
14	24367281	24367838	558	*	5.03	5.8	3.3	2.5	6.26e-07	0.000116	4	0	Promoter (<=1kb)	14	24367364	24379604	12241	1	ENSG00000100968	ENST00000539237	0	4776	NFATC4	nuclear factor of activated T-cells 4	99.8481	FALSE
9	115132699	115132970	272	*	3.63	0.63	4.54	-3.9	6.28e-07	0.000116	0	2	Intron (ENST00000423637/ENSG00000236461, intron 5 of 5)	9	115119539	115138409	18871	2	ENSG00000236461	ENST00000423637	5439	101928748	LOC101928748	uncharacterized LOC101928748	5.68958	FALSE
2	235737616	235738241	626	*	5.26	5.97	3.79	2.18	6.43e-07	0.000119	4	0	Intron (ENST00000409457/ENSG00000157985, intron 3 of 9)	2	235709178	236131800	422623	1	ENSG00000157985	ENST00000428334	28438	116987	AGAP1	ArfGAP with GTPase domain, ankyrin repeat and PH domain 1	100.132	FALSE
16	30740342	30740816	475	*	5.02	5.8	3.18	2.62	6.51e-07	0.00012	4	0	Promoter (<=1kb)	16	30740667	30751381	10715	1	ENSG00000260899	ENST00000483578	0				117.295	FALSE
10	100348940	100349499	560	*	5.21	5.96	3.53	2.43	6.64e-07	0.000122	2	0	Promoter (1-2kb)	10	100347124	100364834	17711	1	ENSG00000099194	ENST00000370355	1816	6319	SCD	stearoyl-CoA desaturase	111.161	FALSE
8	143785821	143786117	297	*	3.41	0	4.34	-4.34	6.67e-07	0.000122	0	2	Promoter (2-3kb)	8	143788920	143790135	1216	1	ENSG00000214733	ENST00000534089	-2803				3.367	FALSE
15	55993836	55994323	488	*	5.09	5.78	3.74	2.04	6.81e-07	0.000125	4	0	Promoter (<=1kb)	15	55826922	55993746	166825	2	ENSG00000069869	ENST00000435532	-90	4734	NEDD4	neural precursor cell expressed, developmentally down-regulated 4, E3 ubiquitin protein ligase	112.599	FALSE
2	191245432	191246409	978	*	4.64	5.37	3.1	2.26	7.48e-07	0.000136	4	0	Promoter (<=1kb)	2	191245528	191425389	179862	1	ENSG00000128641	ENST00000304164	0	4430	MYO1B	myosin IB	42.2856	FALSE
2	38467218	38467671	454	*	5.37	6.07	3.94	2.14	7.59e-07	0.000138	4	0	Promoter (1-2kb)	2	38458646	38469441	10796	2	ENSG00000231367	ENST00000413227	1770				147.978	FALSE
17	34096508	34096939	432	*	3.24	-0.07	4.17	-4.24	7.69e-07	0.000139	0	3	Intron (ENST00000359872/ENSG00000108684, intron 9 of 9)	17	34080882	34082224	1343	2	ENSG00000263485	ENST00000580658	-14284				2.20518	FALSE
4	173122505	173123260	756	*	4.84	5.69	2.52	3.16	7.84e-07	0.000142	3	0	Distal Intergenic	4	173141643	173141938	296	1	ENSG00000241652	ENST00000476759	-18383				68.2871	FALSE
6	154732635	154733279	645	*	4.94	5.73	3.06	2.67	7.9e-07	0.000143	4	0	Promoter (<=1kb)	6	154733325	154834060	100736	1	ENSG00000213079	ENST00000367178	-46	22828	SCAF8	SR-related CTD associated factor 8	82.2891	FALSE
22	35568822	35569591	770	*	5.72	6.43	4.27	2.16	7.92e-07	0.000143	4	0	Distal Intergenic	22	35540868	35554001	13134	1	ENSG00000100302	ENST00000216127	27954	23551	RASD2	RASD family member 2	111.978	FALSE
16	81570178	81570859	682	*	5.22	5.92	3.83	2.09	8.05e-07	0.000145	4	0	Intron (ENST00000537098/ENSG00000153815, intron 1 of 20)	16	81606948	81711762	104815	1	ENSG00000153815	ENST00000621537	-36089	80790	CMIP	c-Maf inducing protein	88.7796	FALSE
15	67943795	67944430	636	*	6.3	7	4.9	2.09	8.16e-07	0.000147	4	2	Distal Intergenic	15	67974391	67974625	235	2	ENSG00000261702	ENST00000567857	30195				201.258	FALSE
1	155195324	155195683	360	*	3.83	4.72	1.02	3.7	8.2e-07	0.000147	2	0	Promoter (<=1kb)	1	155195167	155195275	109	1	ENSG00000271748	ENST00000607575	157				73.2081	FALSE
2	18096231	18096606	376	*	3.31	-0.64	4.26	-4.89	8.25e-07	0.000148	3	4	Intron (ENST00000465292/ENSG00000170745, intron 2 of 4)	2	18040606	18040733	128	2	ENSG00000212455	ENST00000391153	-55498				1.70668	FALSE
4	170117061	170117454	394	*	3.48	4.41	0.18	4.23	8.52e-07	0.000152	2	0	Distal Intergenic	4	170099818	170100104	287	1	ENSG00000248822	ENST00000511396	17243				53.9568	FALSE
12	13255692	13256154	463	*	5.52	6.22	4.12	2.1	8.54e-07	0.000153	4	1	Distal Intergenic	12	13213452	13214365	914	1	ENSG00000134531	ENST00000546357	42240	2012	EMP1	epithelial membrane protein 1	161	FALSE
X	149470941	149471371	431	*	5.25	6.06	3.25	2.81	8.69e-07	0.000155	4	0	Distal Intergenic	23	149495483	149498266	2784	2	ENSG00000010404	ENST00000466019	26895	3423	IDS	iduronate 2-sulfatase	154.798	FALSE
17	44829243	44829988	746	*	5.36	6.04	4.03	2.01	8.86e-07	0.000158	4	3	Promoter (<=1kb)	17	44805608	44829694	24087	2	ENSG00000182963	ENST00000586267	0	10052	GJC1	gap junction protein gamma 1	88.2028	FALSE
9	34664189	34664599	411	*	3.92	4.84	0.87	3.97	8.94e-07	0.000159	2	0	Promoter (<=1kb)	9	34661880	34664048	2169	2	ENSG00000213927	ENST00000557161	-141	10850	CCL27	C-C motif chemokine ligand 27	69.6857	FALSE
3	160116428	160116644	217	*	3.12	-0.64	4.07	-4.71	8.95e-07	0.000159	0	2	Intron (ENST00000497452/ENSG00000244040, intron 7 of 9)	3	160100850	160102793	1944	1	ENSG00000184100	ENST00000466133	15578				2.9572	FALSE
6	26457914	26458809	896	*	5.91	6.63	4.44	2.19	9.23e-07	0.000164	4	2	Promoter (<=1kb)	6	26457922	26469602	11681	1	ENSG00000112763	ENST00000377600	0	11120	BTN2A1	butyrophilin subfamily 2 member A1	110.54	FALSE
7	148581991	148582289	299	*	2.99	-0.64	3.93	-4.57	9.26e-07	0.000164	0	2	Promoter (1-2kb)	7	148580401	148580799	399	1	ENSG00000213210	ENST00000456995	1590				2.1462	FALSE
3	143007384	143007748	365	*	4.52	2.76	5.29	-2.53	9.38e-07	0.000166	3	4	Intron (ENST00000600150/ENSG00000163714, intron 3 of 5)	3	143011939	143016860	4922	1	ENSG00000163714	ENST00000485374	-4191	23350	U2SURP	U2 snRNP associated SURP domain containing	18.5588	FALSE
7	129727133	129727458	326	*	4.36	2.46	5.15	-2.69	9.44e-07	0.000167	0	2	Exon (ENST00000393232/ENSG00000106459, exon 10 of 11)	7	129756266	129756377	112	1	ENSG00000212238	ENST00000390936	-28808				16.8778	FALSE
3	58217429	58217816	388	*	5.5	6.2	4.11	2.09	9.6e-07	0.00017	4	1	Promoter (2-3kb)	3	58192627	58214697	22071	2	ENSG00000163687	ENST00000483681	-2732	1776	DNASE1L3	deoxyribonuclease 1 like 3	189.476	FALSE
1	94619566	94619870	305	*	4.96	5.65	3.57	2.08	9.67e-07	0.000171	3	0	Intron (ENST00000634870/ENSG00000224081, intron 1 of 5)	1	94621151	94624184	3034	2	ENSG00000224081	ENST00000435559	4314	101928079	LINC01057	long intergenic non-protein coding RNA 1057	164.634	FALSE
7	142734092	142734490	399	*	3.44	-0.64	4.4	-5.03	9.91e-07	0.000174	0	2	Intron (ENST00000610416/ENSG00000211751, intron 2 of 6)	7	142740206	142740894	689	1	ENSG00000232869	ENST00000422143	-5716				1.6083	FALSE
11	17384236	17384667	432	*	4.69	5.46	2.88	2.58	9.97e-07	0.000175	4	0	Promoter (2-3kb)	11	17386063	17386750	688	2	ENSG00000187486	ENST00000526747	2083	3767	KCNJ11	potassium voltage-gated channel subfamily J member 11	101.892	FALSE
1	208181149	208181736	588	*	5.42	6.17	3.73	2.45	9.99e-07	0.000175	3	0	Intron (ENST00000367033/ENSG00000076356, intron 29 of 31)	1	208209987	208217014	7028	2	ENSG00000076356	ENST00000460870	35278	5362	PLXNA2	plexin A2	122.455	FALSE
22	28663025	28664174	1150	*	5.49	6.23	3.86	2.38	1e-06	0.000176	4	4	Intron (ENST00000397906/ENSG00000100154, intron 22 of 22)	22	28629428	28679812	50385	2	ENSG00000100154	ENST00000468807	15638	23331	TTC28	tetratricopeptide repeat domain 28	65.2708	FALSE
22	20849607	20849913	307	*	4.1	1.54	4.97	-3.43	1.02e-06	0.00018	0	3	Intron (ENST00000255882/ENSG00000241973, intron 54 of 54)	22	20707691	20858812	151122	2	ENSG00000241973	ENST00000255882	8899	5297	PI4KA	phosphatidylinositol 4-kinase alpha	9.47213	FALSE
14	90399439	90399819	381	*	4.72	5.58	2.29	3.28	1.05e-06	0.000183	3	0	Promoter (<=1kb)	14	90399978	90404153	4176	1	ENSG00000198668	ENST00000555267	-159	801	CALM1	calmodulin 1	125.552	FALSE
16	73095876	73096402	527	*	6.02	6.76	4.46	2.29	1.05e-06	0.000184	4	0	Distal Intergenic	16	73092349	73093774	1426	1	ENSG00000260880	ENST00000569990	3527	283902	HCCAT5	hepatocellular carcinoma associated transcript 5 (non-protein coding)	205.661	FALSE
4	4860012	4861117	1106	*	5.99	6.67	4.65	2.02	1.06e-06	0.000184	4	2	Promoter (<=1kb)	4	4859666	4863936	4271	1	ENSG00000163132	ENST00000382723	346	4487	MSX1	msh homeobox 1	92.0693	FALSE
3	141486570	141486894	325	*	4.11	5	1.3	3.7	1.06e-06	0.000185	4	0	Promoter (<=1kb)	3	141487047	141540573	53527	1	ENSG00000155903	ENST00000515549	-153	5922	RASA2	RAS p21 protein activator 2	98.4615	FALSE
12	82735302	82735956	655	*	4.31	2.32	5.11	-2.79	1.07e-06	0.000186	3	4	Intron (ENST00000551915/ENSG00000179104, intron 1 of 7)	12	82758555	83134302	375748	1	ENSG00000179104	ENST00000549919	-22599	160335	TMTC2	transmembrane and tetratricopeptide repeat containing 2	7.62339	FALSE
8	22566016	22566860	845	*	5.01	5.73	3.48	2.25	1.09e-06	0.000189	4	0	Promoter (<=1kb)	8	22566001	22567178	1178	1	ENSG00000120896	ENST00000522721	15	10174	SORBS3	sorbin and SH3 domain containing 3	62.8124	FALSE
X	63560682	63561106	425	*	5.15	5.82	3.82	2	1.09e-06	0.00019	4	0	Promoter (<=1kb)	23	63343227	63561071	217845	2	ENSG00000235437	ENST00000610088	0	92249	LINC01278	long intergenic non-protein coding RNA 1278	132.925	FALSE
3	58630291	58631031	741	*	5.45	6.22	3.68	2.53	1.1e-06	0.00019	4	1	Promoter (2-3kb)	3	58565461	58627610	62150	2	ENSG00000168309	ENST00000474531	-2681	11170	FAM107A	family with sequence similarity 107 member A	100.598	FALSE
10	110919991	110920416	426	*	5.08	5.82	3.5	2.33	1.1e-06	0.000191	4	0	Promoter (<=1kb)	10	110920003	110964729	44727	1	ENSG00000108061	ENST00000489783	0	8036	SHOC2	SHOC2, leucine rich repeat scaffold protein	132.613	FALSE
4	6783050	6783609	560	*	4.76	5.51	3.1	2.41	1.13e-06	0.000195	4	2	Promoter (<=1kb)	4	6782740	6884164	101425	1	ENSG00000170871	ENST00000307659	310	9778	KIAA0232	KIAA0232	81.3743	FALSE
18	23947755	23948189	435	*	3.02	-0.34	3.94	-4.28	1.13e-06	0.000195	3	4	Promoter (1-2kb)	18	23946184	23946837	654	1	ENSG00000053747	ENST00000590104	1571	3909	LAMA3	laminin subunit alpha 3	1.81619	FALSE
1	7771518	7771929	412	*	3.92	4.79	1.35	3.43	1.13e-06	0.000195	4	0	Promoter (<=1kb)	1	7771269	7781432	10164	1	ENSG00000049245	ENST00000054666	249	9341	VAMP3	vesicle associated membrane protein 3	67.1485	FALSE
3	189083858	189084119	262	*	3.19	-0.64	4.14	-4.77	1.14e-06	0.000196	0	2	Intron (ENST00000433971/ENSG00000188001, intron 4 of 10)	3	189100121	189215383	115263	1	ENSG00000188001	ENST00000412373	-16002	285386	TPRG1	tumor protein p63 regulated 1	2.44929	FALSE
1	143245332	143246175	844	*	3.79	-0.64	4.75	-5.39	1.15e-06	0.000198	3	2	Distal Intergenic	1	143343180	143343275	96	1	ENSG00000276118	ENST00000612151	-97005				0.760323	FALSE
X	119606093	119606673	581	*	5.54	6.25	4.1	2.15	1.21e-06	0.000207	4	3	Promoter (<=1kb)	23	119588337	119605895	17559	2	ENSG00000186416	ENST00000304449	-198	55922	NKRF	NFKB repressing factor	130.997	FALSE
5	149798587	149799281	695	*	5.33	6.12	3.44	2.67	1.22e-06	0.000209	3	0	Intron (ENST00000360453/ENSG00000155846, intron 1 of 10)	5	149771940	149847627	75688	1	ENSG00000155846	ENST00000403750	26647	133522	PPARGC1B	PPARG coactivator 1 beta	100.073	FALSE
8	8295186	8295696	511	*	5.71	6.45	4.12	2.33	1.23e-06	0.00021	4	0	Distal Intergenic	8	8237674	8244667	6994	2	ENSG00000253981	ENST00000523017	-50519				171.089	FALSE
10	35547545	35547943	399	*	5.45	6.18	3.88	2.31	1.23e-06	0.00021	4	0	Intron (ENST00000374706/ENSG00000108100, intron 9 of 11)	10	35530196	35566285	36090	1	ENSG00000108100	ENST00000497692	17349	219771	CCNY	cyclin Y	181.716	FALSE
1	6963777	6964440	664	*	5.08	5.84	3.39	2.44	1.24e-06	0.000212	4	0	Intron (ENST00000303635/ENSG00000171735, intron 3 of 22)	1	7008376	7014279	5904	2	ENSG00000237365	ENST00000456701	49839				86.2675	FALSE
20	20712726	20713562	837	*	5.47	6.21	3.88	2.33	1.25e-06	0.000212	4	0	Promoter (<=1kb)	20	20392767	20712488	319722	2	ENSG00000188559	ENST00000202677	-238	57186	RALGAPA2	Ral GTPase activating protein catalytic alpha subunit 2	88.4445	FALSE
17	41500190	41500913	724	*	5.84	6.57	4.27	2.31	1.25e-06	0.000212	4	0	Promoter (<=1kb)	17	41500983	41502409	1427	1	ENSG00000229732	ENST00000411759	-70				131.229	FALSE
11	91980192	91980509	318	*	3.51	0.13	4.44	-4.31	1.27e-06	0.000216	0	2	Distal Intergenic	11	91992833	91993255	423	1	ENSG00000278859	ENST00000623552	-12324				3.44118	FALSE
5	149580942	149581508	567	*	5.49	6.19	4.07	2.12	1.31e-06	0.000222	4	3	Promoter (<=1kb)	5	149581473	149634968	53496	1	ENSG00000183111	ENST00000333677	0	389337	ARHGEF37	Rho guanine nucleotide exchange factor 37	128.763	FALSE
6	71935999	71936496	498	*	3.96	1.21	4.85	-3.64	1.31e-06	0.000222	4	4	Intron (ENST00000370419/ENSG00000079841, intron 1 of 18)	6	71887024	72400714	513691	1	ENSG00000079841	ENST00000517960	48975	22999	RIMS1	regulating synaptic membrane exocytosis 1	4.64533	FALSE
17	44071810	44072184	375	*	5.22	6	3.4	2.6	1.32e-06	0.000224	4	0	Promoter (<=1kb)	17	44071167	44075832	4666	1	ENSG00000141349	ENST00000590639	643	92579	G6PC3	glucose-6-phosphatase catalytic subunit 3	170.667	FALSE
17	47650586	47651153	568	*	5.08	5.78	3.67	2.11	1.34e-06	0.000226	4	3	Promoter (<=1kb)	17	47651196	47682680	31485	1	ENSG00000108424	ENST00000540627	-43	3837	KPNB1	karyopherin subunit beta 1	96.7398	FALSE
17	62192785	62193229	445	*	3.93	1.35	4.81	-3.46	1.34e-06	0.000227	0	3	Distal Intergenic	17	62136972	62140639	3668	2	ENSG00000266066	ENST00000578759	-52146				5.72836	FALSE
10	100903783	100904018	236	*	3.11	-0.64	4.05	-4.69	1.37e-06	0.000231	1	1	Distal Intergenic	10	100907174	100907280	107	2	ENSG00000222072	ENST00000410140	3262				2.71912	FALSE
14	102735586	102736121	536	*	4.4	5.25	2.14	3.11	1.38e-06	0.000233	3	1	Distal Intergenic	14	102721022	102726585	5564	1	ENSG00000089902	ENST00000560472	14564	23186	RCOR1	REST corepressor 1	70.9974	FALSE
1	36203144	36204139	996	*	6.6	7.27	5.27	2	1.4e-06	0.000236	4	2	Distal Intergenic	1	36191915	36192170	256	1	ENSG00000264592	ENST00000579043	11229				154.963	FALSE
11	114348573	114348996	424	*	4.93	5.76	2.75	3.01	1.41e-06	0.000237	4	0	Intron (ENST00000544925/ENSG00000256947, intron 2 of 2)	11	114210616	114356571	145956	2	ENSG00000256947	ENST00000544925	7575				127.811	TRUE
20	53003103	53003480	378	*	3.37	4.31	-0.36	4.67	1.45e-06	0.000244	2	0	Intron (ENST00000371497/ENSG00000182463, intron 1 of 2)	20	52972407	53495330	522924	1	ENSG00000182463	ENST00000371497	30696	128553	TSHZ2	teashirt zinc finger homeobox 2	52.4744	FALSE
6	36196032	36196516	485	*	4.65	5.38	3.09	2.29	1.46e-06	0.000245	4	1	Promoter (<=1kb)	6	36196744	36232790	36047	1	ENSG00000096070	ENST00000357641	-228	27154	BRPF3	bromodomain and PHD finger containing 3	85.8617	FALSE
19	42251503	42252327	825	*	6.18	6.86	4.83	2.03	1.5e-06	0.000251	4	1	Promoter (1-2kb)	19	42249622	42250441	820	2	ENSG00000105722	ENST00000598965	-1062	2077	ERF	ETS2 repressor factor	140.803	FALSE
1	143249563	143250642	1080	*	2.94	-0.64	3.88	-4.52	1.52e-06	0.000253	4	4	Distal Intergenic	1	143343180	143343275	96	1	ENSG00000276118	ENST00000612151	-92538				0.594179	FALSE
3	134328245	134328812	568	*	6.84	7.72	4.18	3.54	1.57e-06	0.000261	4	0	Distal Intergenic	3	134313576	134321171	7596	1	ENSG00000240006	ENST00000482019	14669				371.196	TRUE
13	78928130	78928455	326	*	3.83	0.77	4.74	-3.97	1.65e-06	0.000272	2	1	Distal Intergenic	13	78908919	78910542	1624	1	ENSG00000230584	ENST00000432974	19211				5.23089	FALSE
3	15650608	15651175	568	*	5.28	5.97	3.91	2.05	1.68e-06	0.000277	4	1	Distal Intergenic	3	15630002	15642167	12166	1	ENSG00000169814	ENST00000482824	20606	686	BTD	biotinidase	110.357	FALSE
11	3490623	3491289	667	*	4.47	5.33	2.08	3.25	1.69e-06	0.000278	4	4	Intron (ENST00000534291/ENSG00000254757, intron 2 of 2)	11	3469319	3531328	62010	1	ENSG00000254757	ENST00000534291	21304				60.3065	FALSE
14	100176706	100177133	428	*	5.04	5.82	3.26	2.56	1.72e-06	0.000282	3	0	Distal Intergenic	14	100143957	100160163	16207	2	ENSG00000168350	ENST00000305631	-16543	123099	DEGS2	delta 4-desaturase, sphingolipid 2	131.993	FALSE
8	26474853	26475145	293	*	3.46	0.06	4.39	-4.33	1.73e-06	0.000283	0	2	Intron (ENST00000523949/ENSG00000104765, intron 5 of 5)	8	26440491	26442595	2105	1	ENSG00000254362	ENST00000518031	34362				3.5579	FALSE
8	29350941	29351525	585	*	4.97	5.68	3.53	2.15	1.77e-06	0.000289	4	3	Promoter (<=1kb)	8	29333064	29350668	17605	2	ENSG00000120875	ENST00000240100	-273	1846	DUSP4	dual specificity phosphatase 4	87.6384	FALSE
X	48794918	48795598	681	*	5.71	6.43	4.21	2.22	1.8e-06	0.000292	4	0	Distal Intergenic	23	48801377	48805661	4285	1	ENSG00000094631	ENST00000423941	-5779	10013	HDAC6	histone deacetylase 6	126.612	FALSE
1	38009091	38009437	347	*	4.11	4.99	1.54	3.45	1.86e-06	0.000301	2	0	Promoter (<=1kb)	1	38009258	38019109	9852	1	ENSG00000183520	ENST00000483182	0	51118	UTP11	UTP11, small subunit processome component homolog (S. cerevisiae)	91.582	FALSE
5	159825594	159826274	681	*	4.48	5.35	1.86	3.49	1.89e-06	0.000305	3	0	Intron (ENST00000522627/ENSG00000253311, intron 1 of 2)	5	159776772	159871384	94613	2	ENSG00000253311	ENST00000522627	45110	101927766	LOC101927766	uncharacterized LOC101927766	59.8912	FALSE
3	128986840	128987224	385	*	4.01	1.42	4.88	-3.46	1.9e-06	0.000306	1	4	Intron (ENST00000511438/ENSG00000114656, intron 5 of 7)	3	128970980	128991897	20918	2	ENSG00000114656	ENST00000515659	4673	57501	KIAA1257	KIAA1257	6.95027	FALSE
3	166861311	166861746	436	*	4.68	2.64	5.49	-2.85	1.97e-06	0.000316	4	4	Promoter (<=1kb)	3	166861944	166862110	167	1	ENSG00000239227	ENST00000494739	-198				14.2966	FALSE
7	24227592	24228191	600	*	5.49	6.26	3.72	2.55	1.99e-06	0.00032	4	0	Intron (ENST00000439839/ENSG00000228944, intron 1 of 1)	7	24196662	24255719	59058	2	ENSG00000228944	ENST00000439839	27528				127.731	FALSE
17	35393874	35394803	930	*	5.55	6.24	4.16	2.08	2.03e-06	0.000325	4	4	Distal Intergenic	17	35400878	35403006	2129	2	ENSG00000267711	ENST00000589099	8203				81.2726	FALSE
5	21474990	21475339	350	*	3.62	0.45	4.53	-4.09	2.03e-06	0.000325	2	3	Intron (ENST00000508260/ENSG00000183666, intron 4 of 8)	5	21481327	21484011	2685	2	ENSG00000233974	ENST00000502532	8672				3.90297	FALSE
17	12021399	12021812	414	*	3.93	4.78	1.64	3.14	2.06e-06	0.000329	4	0	Promoter (<=1kb)	17	11998353	12021508	23156	2	ENSG00000241185	ENST00000579522	0				66.3625	FALSE
1	149888340	149889003	664	*	5.24	5.97	3.71	2.26	2.08e-06	0.000332	4	0	Promoter (<=1kb)	1	149887524	149887916	393	2	ENSG00000184270	ENST00000331128	-424	317772	HIST2H2AB	histone cluster 2 H2A family member b	94.402	FALSE
6	27759421	27760016	596	*	5.32	6.08	3.57	2.51	2.09e-06	0.000332	4	2	Distal Intergenic	6	27737000	27738494	1495	2	ENSG00000216915	ENST00000407924	-20927				113.505	FALSE
19	18328482	18329584	1103	*	7.93	8.89	3.81	5.08	2.1e-06	0.000333	4	1	Distal Intergenic	19	18333276	18333573	298	1	ENSG00000239821	ENST00000465715	-3692				430.112	TRUE
19	52827513	52827938	426	*	3.48	-0.09	4.42	-4.51	2.1e-06	0.000333	0	2	Intron (ENST00000596559/ENSG00000198538, intron 3 of 3)	19	52800048	52821669	21622	2	ENSG00000198538	ENST00000391783	-5844	7576	ZNF28	zinc finger protein 28	2.20545	FALSE
19	36132503	36132906	404	*	4.01	4.92	1	3.92	2.11e-06	0.000334	2	0	Distal Intergenic	19	36139575	36150352	10778	1	ENSG00000126247	ENST00000246533	-6669	826	CAPNS1	calpain small subunit 1	74.9353	FALSE
22	48137483	48138134	652	*	5.53	6.29	3.79	2.5	2.11e-06	0.000334	4	0	Promoter (2-3kb)	22	48139461	48141001	1541	2	ENSG00000238192	ENST00000414483	2867				120.014	FALSE
12	56241455	56242309	855	*	6.66	7.58	3.53	4.05	2.14e-06	0.000339	4	0	Promoter (2-3kb)	12	56237807	56244727	6921	2	ENSG00000139645	ENST00000548241	2418	283373	ANKRD52	ankyrin repeat domain 52	223.79	TRUE
7	146248025	146248565	541	*	3.99	4.82	1.78	3.05	2.23e-06	0.000351	3	0	Intron (ENST00000625365/ENSG00000174469, intron 2 of 3)	7	146208665	146208819	155	2	ENSG00000274127	ENST00000611839	-39206				52.2116	FALSE
9	70600939	70602090	1152	*	7.8	8.58	5.94	2.64	2.26e-06	0.000355	4	4	Intron (ENST00000377110/ENSG00000083067, intron 6 of 24)	9	70579163	70579461	299	2	ENSG00000272232	ENST00000605957	-21478				332.189	FALSE
1	109548228	109549022	795	*	7.86	8.65	6.01	2.64	2.27e-06	0.000357	4	4	Promoter (<=1kb)	1	109548611	109618321	69711	1	ENSG00000065135	ENST00000369851	0	2773	GNAI3	G protein subunit alpha i3	505.292	FALSE
6	106728306	106728713	408	*	4.98	5.75	3.16	2.59	2.31e-06	0.000362	4	0	Intron (ENST00000602621/ENSG00000235142, intron 2 of 5)	6	106738948	106739054	107	2	ENSG00000202285	ENST00000365415	10341				131.905	FALSE
3	47888142	47888639	498	*	3	-0.64	3.94	-4.57	2.36e-06	0.000368	1	1	Promoter (2-3kb)	3	47852620	47891336	38717	2	ENSG00000047849	ENST00000335271	2697	4134	MAP4	microtubule associated protein 4	1.28858	FALSE
12	120356633	120357112	480	*	6.22	6.9	4.87	2.04	2.36e-06	0.000368	4	3	Exon (ENST00000257552/ENSG00000135097, exon 9 of 15)	12	120353323	120361508	8186	2	ENSG00000135097	ENST00000546622	4396	4440	MSI1	musashi RNA binding protein 1	248.809	FALSE
2	174395189	174396106	918	*	6.59	7.27	5.26	2.01	2.42e-06	0.000376	4	2	Promoter (<=1kb)	2	174348022	174395715	47694	2	ENSG00000138433	ENST00000342016	0	9541	CIR1	corepressor interacting with RBPJ, 1	168.13	FALSE
5	138716270	138716771	502	*	5.07	5.86	3.18	2.68	2.47e-06	0.000383	4	0	Intron (ENST00000517980/ENSG00000044115, intron 2 of 5)	5	138753097	138810204	57108	1	ENSG00000044115	ENST00000523912	-36326	1495	CTNNA1	catenin alpha 1	115.7	FALSE
10	73887159	73888247	1089	*	8.93	9.76	6.73	3.04	2.5e-06	0.000386	4	4	Distal Intergenic	10	73812501	73874591	62091	2	ENSG00000148660	ENST00000322680	-12568	818	CAMK2G	calcium/calmodulin dependent protein kinase II gamma	796.205	TRUE
14	100440107	100440806	700	*	5.42	6.2	3.6	2.6	2.52e-06	0.00039	4	0	Intron (ENST00000555775/ENSG00000176473, intron 1 of 5)	14	100406905	100407613	709	1	ENSG00000258620	ENST00000556411	33202				105.024	FALSE
16	85029853	85030246	394	*	4.69	5.48	2.8	2.68	2.53e-06	0.000391	2	0	Promoter (2-3kb)	16	85027751	85094220	66470	1	ENSG00000135709	ENST00000258180	2102	9764	KIAA0513	KIAA0513	113.279	FALSE
2	27347817	27348273	457	*	5.08	5.77	3.72	2.05	2.54e-06	0.000392	3	1	Intron (ENST00000359541/ENSG00000115207, intron 18 of 18)	2	27333605	27343632	10028	2	ENSG00000115207	ENST00000622534	-4185	2976	GTF3C2	general transcription factor IIIC subunit 2	119.406	FALSE
11	175414	176263	850	*	3.08	4.01	-0.36	4.37	2.54e-06	0.000392	2	0	Intron (ENST00000527297/ENSG00000255229, intron 2 of 2)	11	193080	194573	1494	1	ENSG00000188076	ENST00000342878	-16817	147199	SCGB1C1	secretoglobin family 1C member 1	18.9545	FALSE
2	174379719	174379994	276	*	3.26	-0.02	4.18	-4.21	2.55e-06	0.000393	0	3	Promoter (<=1kb)	2	174358173	174380680	22508	2	ENSG00000138433	ENST00000377973	686	9541	CIR1	corepressor interacting with RBPJ, 1	3.57331	FALSE
3	81304949	81305365	417	*	4.21	1.86	5.06	-3.2	2.65e-06	0.000406	2	4	Distal Intergenic	3	81247093	81297345	50253	2	ENSG00000241593	ENST00000464131	-7604				8.70522	FALSE
1	93046095	93046439	345	*	3.7	0.9	4.59	-3.69	2.67e-06	0.000408	0	2	Distal Intergenic	1	93027410	93027506	97	2	ENSG00000251837	ENST00000516028	-18589				5.40889	FALSE
10	23070098	23070347	250	*	3.31	0.11	4.23	-4.12	2.71e-06	0.000413	0	2	Distal Intergenic	10	23074383	23074478	96	2	ENSG00000221221	ENST00000408294	4131				4.31691	FALSE
1	155453691	155454211	521	*	5.07	3.48	5.8	-2.32	2.72e-06	0.000414	4	4	Intron (ENST00000368346/ENSG00000116539, intron 24 of 27)	1	155433178	155434262	1085	1	ENSG00000237872	ENST00000413175	20513	645682	POU5F1P4	POU class 5 homeobox 1 pseudogene 4	21.4164	FALSE
10	72683426	72683828	403	*	3.59	0.77	4.48	-3.71	2.79e-06	0.000424	0	3	Distal Intergenic	10	72692131	72887694	195564	1	ENSG00000156026	ENST00000373053	-8303	90550	MCU	mitochondrial calcium uniporter	4.23144	FALSE
8	118179113	118179514	402	*	4.27	5.15	1.61	3.54	2.79e-06	0.000424	2	0	Distal Intergenic	8	118189455	118189970	516	2	ENSG00000279535	ENST00000623984	10456				88.3239	FALSE
9	70120902	70121340	439	*	4.49	5.27	2.67	2.6	2.79e-06	0.000424	2	0	Intron (ENST00000377182/ENSG00000165072, intron 5 of 13)	9	70085816	70113860	28045	2	ENSG00000204706	ENST00000414515	-7042	100507244	MAMDC2-AS1	MAMDC2 antisense RNA 1	87.8949	FALSE
1	20711838	20712550	713	*	6	6.7	4.6	2.1	2.84e-06	0.00043	4	2	Intron (ENST00000375044/ENSG00000117245, intron 12 of 14)	1	20664014	20717491	53478	2	ENSG00000117245	ENST00000375044	4941	57576	KIF17	kinesin family member 17	145.818	FALSE
19	2560982	2561529	548	*	4.68	3.19	5.4	-2.21	2.86e-06	0.000432	1	3	Intron (ENST00000382159/ENSG00000176533, intron 3 of 4)	19	2538112	2538754	643	1	ENSG00000105694	ENST00000590044	22870				16.6535	FALSE
19	19444263	19444622	360	*	4.29	5.13	2	3.13	2.89e-06	0.000437	2	0	Intron (ENST00000494516/ENSG00000167491, intron 2 of 2)	19	19435063	19435158	96	1	ENSG00000207821	ENST00000385086	9200	693225	MIR640	microRNA 640	97.2706	FALSE
3	156112160	156112398	239	*	2.93	-0.64	3.86	-4.5	2.94e-06	0.000443	0	2	Promoter (1-2kb)	3	156111432	156114198	2767	2	ENSG00000242537	ENST00000464884	1800				2.68499	FALSE
GL000216.2	129368	129711	344	*	3.18	-0.64	4.13	-4.77	3.01e-06	0.000453	0	2	Distal Intergenic	32	144572	144655	84	1	ENSG00000278835	ENST00000620321	-14861				1.86544	FALSE
7	47725133	47725717	585	*	5.41	6.19	3.63	2.56	3.06e-06	0.00046	4	0	Intron (ENST00000436444/ENSG00000136273, intron 1 of 8)	7	47761476	47766772	5297	1	ENSG00000146666	ENST00000412730	-35759	84847	LINC00525	long intergenic non-protein coding RNA 525	124.802	FALSE
15	78131445	78132241	797	*	6.21	6.88	4.88	2	3.09e-06	0.000464	4	4	Promoter (<=1kb)	15	78104606	78131544	26939	2	ENSG00000136425	ENST00000258930	0	10518	CIB2	calcium and integrin binding family member 2	147.784	FALSE
16	11821321	11821624	304	*	3	-0.33	3.92	-4.25	3.23e-06	0.000482	0	2	Promoter (1-2kb)	16	11819920	11820285	366	2	ENSG00000262117	ENST00000615574	-1036	400500	BCAR4	breast cancer anti-estrogen resistance 4 (non-protein coding)	2.6169	FALSE
3	84453545	84453836	292	*	3.34	0.33	4.24	-3.91	3.28e-06	0.000489	0	2	Distal Intergenic	3	84496576	84496663	88	1	ENSG00000266652	ENST00000578770	-42740				4.30484	FALSE
16	1310016	1310432	417	*	5.04	5.82	3.19	2.64	3.29e-06	0.000491	4	1	Promoter (<=1kb)	16	1309803	1324952	15150	1	ENSG00000103275	ENST00000566587	213	7329	UBE2I	ubiquitin conjugating enzyme E2 I	135.475	FALSE
3	115661451	115661888	438	*	3.64	0.61	4.55	-3.94	3.3e-06	0.000492	3	4	Promoter (2-3kb)	3	115658533	115661279	2747	1	ENSG00000241596	ENST00000491321	2918				3.48461	FALSE
5	96807248	96808611	1364	*	8.17	8.94	6.45	2.49	3.33e-06	0.000496	4	4	Promoter (<=1kb)	5	96760810	96808100	47291	2	ENSG00000164307	ENST00000296754	0	51752	ERAP1	endoplasmic reticulum aminopeptidase 1	360.076	FALSE
6	2578487	2578786	300	*	4.5	5.27	2.69	2.59	3.34e-06	0.000497	3	0	Distal Intergenic	6	2561947	2564143	2197	1	ENSG00000280423	ENST00000624609	16540				128.62	FALSE
3	167784908	167785258	351	*	3.4	-0.64	4.35	-4.99	3.34e-06	0.000497	0	2	Intron (ENST00000472941/ENSG00000163536, intron 1 of 2)	3	167800046	167825562	25517	1	ENSG00000163536	ENST00000488374	-14788	5274	SERPINI1	serpin family I member 1	1.82824	FALSE
4	39616003	39616653	651	*	4.29	5.17	1.59	3.59	3.35e-06	0.000498	2	0	Intron (ENST00000295958/ENSG00000163683, intron 4 of 4)	4	39621012	39621073	62	1	ENSG00000252796	ENST00000516987	-4359				55.3024	FALSE
17	17837626	17838555	930	*	5.49	6.26	3.74	2.51	3.4e-06	0.000504	3	1	Promoter (<=1kb)	17	17812073	17837002	24930	2	ENSG00000072310	ENST00000261646	-624	6720	SREBF1	sterol regulatory element binding transcription factor 1	82.4071	FALSE
1	94755838	94756258	421	*	5.02	5.8	3.16	2.64	3.41e-06	0.000506	4	0	Intron (ENST00000634870/ENSG00000224081, intron 5 of 5)	1	94745860	94745900	41	2	ENSG00000263526	ENST00000579876	-9938	100616321	MIR378G	microRNA 378g	132.34	FALSE
7	7182146	7182579	434	*	3.05	3.98	-0.36	4.34	3.43e-06	0.000508	4	0	Promoter (<=1kb)	7	7182547	7238334	55788	1	ENSG00000106392	ENST00000419721	0	56913	C1GALT1	core 1 synthase, glycoprotein-N-acetylgalactosamine 3-beta-galactosyltransferase 1	36.3588	FALSE
3	68482010	68482292	283	*	3.19	0.14	4.1	-3.95	3.44e-06	0.000509	0	2	Intron (ENST00000478136/ENSG00000183662, intron 3 of 4)	3	68417276	68417601	326	1	ENSG00000183662	ENST00000617084	64734	407738	FAM19A1	family with sequence similarity 19 member A1, C-C motif chemokine like	3.89366	FALSE
8	116410520	116411110	591	*	4.69	3.11	5.43	-2.32	3.44e-06	0.000509	1	4	Distal Intergenic	8	116402543	116403757	1215	2	ENSG00000253672	ENST00000523110	-6763				14.6088	FALSE
4	6692153	6692842	690	*	6.02	6.72	4.57	2.15	3.45e-06	0.000511	4	1	Promoter (<=1kb)	4	6692055	6692462	408	2	ENSG00000279859	ENST00000624473	0				152.782	FALSE
1	235059272	235059588	317	*	4.45	5.28	2.3	2.98	3.5e-06	0.000517	4	0	Distal Intergenic	1	235065479	235074220	8742	2	ENSG00000280587	ENST00000628622	14632				122.569	FALSE
X	2467259	2467548	290	*	3.81	4.69	1.12	3.57	3.51e-06	0.000518	2	0	Intron (ENST00000334651/ENSG00000169084, intron 6 of 6)	23	2486982	2488971	1990	2	ENSG00000214717	ENST00000515319	21423	9189	ZBED1	zinc finger BED-type containing 1	89.0087	FALSE
1	91611463	91611999	537	*	5.74	6.44	4.32	2.12	3.57e-06	0.000526	4	2	Distal Intergenic	1	91600171	91600321	151	1	ENSG00000229067	ENST00000439897	11292				161.681	FALSE
10	75498255	75498592	338	*	4.84	5.68	2.6	3.08	3.59e-06	0.000528	3	0	Intron (ENST00000611255/ENSG00000148655, intron 2 of 6)	10	75450081	75451725	1645	1	ENSG00000279814	ENST00000623230	48174				151.682	FALSE
16	68658180	68658703	524	*	4.83	5.5	3.5	2	3.59e-06	0.000529	4	1	Intron (ENST00000264012/ENSG00000062038, intron 2 of 15)	16	68651056	68651948	893	2	ENSG00000260860	ENST00000562089	-6232				86.3642	FALSE
13	43545355	43545706	352	*	4.37	5.17	2.46	2.71	3.63e-06	0.000534	3	0	Promoter (1-2kb)	13	43543918	43548056	4139	1	ENSG00000233821	ENST00000444442	1437				102.278	FALSE
13	87023489	87024055	567	*	4.65	2.3	5.5	-3.2	3.81e-06	0.000557	4	4	Distal Intergenic	13	86911918	86937108	25191	1	ENSG00000233528	ENST00000457672	111571				8.68532	FALSE
3	55571923	55572479	557	*	5.77	6.49	4.3	2.19	3.96e-06	0.000577	4	1	Intron (ENST00000288221/ENSG00000187672, intron 1 of 17)	3	55510563	55607910	97348	2	ENSG00000187672	ENST00000473469	35431	26059	ERC2	ELKS/RAB6-interacting/CAST family member 2	161.372	FALSE
6	159693377	159693968	592	*	6.08	6.96	3.42	3.54	3.98e-06	0.000579	4	1	Promoter (<=1kb)	6	159669057	159693328	24272	2	ENSG00000112096	ENST00000538183	-49	6648	SOD2	superoxide dismutase 2, mitochondrial	210.304	TRUE
13	90853184	90853649	466	*	3.41	4.31	0.38	3.93	4e-06	0.000582	2	0	Distal Intergenic	13	90781766	90781869	104	2	ENSG00000251753	ENST00000515944	-71315				42.5651	FALSE
X	57640006	57640277	272	*	3.81	4.67	1.34	3.33	4.07e-06	0.000592	2	0	Distal Intergenic	23	57677067	57680260	3194	2	ENSG00000215174	ENST00000434992	39983	286430	NLRP2B	NLR family pyrin domain containing 2B	93.5925	FALSE
10	95564053	95565088	1036	*	5.33	6.05	3.83	2.22	4.1e-06	0.000594	3	3	Promoter (2-3kb)	10	95311773	95561414	249642	2	ENSG00000095637	ENST00000306402	-2639	10580	SORBS1	sorbin and SH3 domain containing 1	63.9546	FALSE
20	52044739	52045102	364	*	3.47	0.53	4.38	-3.84	4.11e-06	0.000595	0	2	Distal Intergenic	20	52084969	52098466	13498	2	ENSG00000020256	ENST00000456175	53364	55734	ZFP64	ZFP64 zinc finger protein	3.96684	FALSE
17	28627503	28627774	272	*	3.47	0.85	4.34	-3.5	4.12e-06	0.000598	1	1	Intron (ENST00000528896/ENSG00000007202, intron 15 of 38)	17	28633206	28634740	1535	1	ENSG00000264044	ENST00000583787	-5432				6.62684	FALSE
9	78181458	78182023	566	*	4.57	5.44	2.03	3.41	4.22e-06	0.000609	3	0	Promoter (<=1kb)	9	78180214	78180693	480	2	ENSG00000228781	ENST00000433468	-765				76.6985	FALSE
2	69643748	69644747	1000	*	6.13	6.83	4.73	2.1	4.27e-06	0.000616	4	2	Promoter (<=1kb)	2	69642877	69643960	1084	2	ENSG00000115977	ENST00000495239	0	22848	AAK1	AP2 associated kinase 1	113.772	FALSE
7	155799406	155799952	547	*	5.03	5.79	3.33	2.46	4.31e-06	0.00062	4	0	Downstream (<1kb)	7	155806582	155807370	789	2	ENSG00000164690	ENST00000472308	7418	6469	SHH	sonic hedgehog	101.152	FALSE
X	53344519	53344969	451	*	3.65	1.23	4.51	-3.28	4.35e-06	0.000627	3	3	Distal Intergenic	23	53340986	53341505	520	1	ENSG00000234413	ENST00000454989	3533				5.20104	FALSE
22	45101686	45102146	461	*	4.7	5.47	2.95	2.52	4.36e-06	0.000627	4	0	Distal Intergenic	22	45134363	45152586	18224	2	ENSG00000226328	ENST00000609284	50440				96.1464	FALSE
14	32077274	32078059	786	*	6.4	7.08	5.06	2.02	4.49e-06	0.000643	4	2	Promoter (<=1kb)	14	32077289	32155138	77850	1	ENSG00000100852	ENST00000432921	0	394	ARHGAP5	Rho GTPase activating protein 5	172.135	FALSE
14	28853982	28854230	249	*	3.57	0.61	4.48	-3.87	4.64e-06	0.000662	0	2	Intron (ENST00000551588/ENSG00000258038, intron 3 of 5)	14	28857384	28858701	1318	2	ENSG00000258065	ENST00000546905	4471				6.12956	FALSE
9	121457341	121457738	398	*	3.53	0.43	4.44	-4.01	4.72e-06	0.000671	1	3	Intron (ENST00000481534/ENSG00000204136, intron 2 of 7)	9	121446911	121467922	21012	2	ENSG00000204136	ENST00000488429	10184	2681	GGTA1P	glycoprotein, alpha-galactosyltransferase 1 pseudogene	3.38501	FALSE
15	89821941	89822959	1019	*	7.33	8.11	5.55	2.56	4.78e-06	0.000678	4	2	Distal Intergenic	15	89806273	89815401	9129	2	ENSG00000166825	ENST00000559874	-6540	290	ANPEP	alanyl aminopeptidase, membrane	271.131	FALSE
16	74483642	74484070	429	*	4.22	2.29	5.01	-2.72	4.78e-06	0.000678	3	4	Intron (ENST00000205061/ENSG00000090863, intron 18 of 26)	16	74474172	74477533	3362	2	ENSG00000090863	ENST00000567911	-6109	2734	GLG1	golgi glycoprotein 1	11.3999	FALSE
3	118722951	118723328	378	*	3.93	1.47	4.79	-3.32	4.85e-06	0.000686	0	2	Distal Intergenic	3	118004819	118557668	552850	2	ENSG00000243276	ENST00000482142	-165283				7.32862	FALSE
1	87533577	87533970	394	*	4.14	1.81	4.99	-3.17	4.86e-06	0.000688	0	3	Distal Intergenic	1	87453240	87453373	134	2	ENSG00000199318	ENST00000362448	-80204				8.89955	FALSE
6	21564133	21564531	399	*	3.42	-0.64	4.38	-5.02	4.93e-06	0.000696	0	2	Distal Intergenic	6	21592769	21598619	5851	1	ENSG00000124766	ENST00000244745	-28238	6659	SOX4	SRY-box 4	1.6083	FALSE
9	110033995	110034997	1003	*	6.63	7.54	3.61	3.93	4.95e-06	0.000698	4	0	Intron (ENST00000374530/ENSG00000157654, intron 7 of 10)	9	110024881	110025358	478	2	ENSG00000228053	ENST00000418441	-8637				185.552	TRUE
17	66350209	66351013	805	*	6.99	7.89	4.17	3.72	5.02e-06	0.000707	4	0	Intron (ENST00000578063/ENSG00000154229, intron 2 of 9)	17	66364029	66364320	292	1	ENSG00000244044	ENST00000471015	-13016				294.667	TRUE
3	127747700	127748062	363	*	4.83	5.56	3.29	2.27	5.07e-06	0.000712	3	0	Intron (ENST00000265052/ENSG00000074416, intron 5 of 7)	3	127692117	127736357	44241	2	ENSG00000074416	ENST00000398101	-11343	11343	MGLL	monoglyceride lipase	129.963	FALSE
8	98400087	98400680	594	*	5.66	6.4	4.04	2.36	5.16e-06	0.000724	4	0	Downstream (<1kb)	8	98391401	98391514	114	2	ENSG00000278914	ENST00000623465	-8573				142.169	FALSE
8	101466670	101467072	403	*	4.83	5.64	2.83	2.81	5.24e-06	0.000735	4	0	Intron (ENST00000520268/ENSG00000254024, intron 1 of 1)	8	101411873	101452452	40580	2	ENSG00000254084	ENST00000519793	-14218				123.738	FALSE
16	66900118	66900710	593	*	5.57	6.27	4.14	2.13	5.31e-06	0.000744	4	1	Distal Intergenic	16	66888015	66889189	1175	1	ENSG00000172840	ENST00000561475	12103	57546	PDP2	pyruvate dehyrogenase phosphatase catalytic subunit 2	130.138	FALSE
11	27472467	27473016	550	*	5.36	6.04	4.02	2.02	5.33e-06	0.000746	4	2	Promoter (<=1kb)	11	27365961	27472746	106786	2	ENSG00000205213	ENST00000379214	0	55366	LGR4	leucine rich repeat containing G protein-coupled receptor 4	119.635	FALSE
1	29197973	29198426	454	*	4.94	5.69	3.27	2.43	5.35e-06	0.000749	3	0	Promoter (2-3kb)	1	29193817	29200589	6773	2	ENSG00000116353	ENST00000483435	2163	51102	MECR	mitochondrial trans-2-enoyl-CoA reductase	113.712	FALSE
18	31100769	31101709	941	*	4.97	5.71	3.35	2.36	5.36e-06	0.000749	4	0	Promoter (<=1kb)	18	31101588	31162789	61202	1	ENSG00000265888	ENST00000581836	0	101927698	DSCAS	DSC1/DSC2 antisense RNA	55.6278	FALSE
1	27589897	27590637	741	*	5.64	6.33	4.29	2.04	5.36e-06	0.000749	4	2	Intron (ENST00000247087/ENSG00000126705, intron 5 of 5)	1	27552727	27603414	50688	2	ENSG00000126705	ENST00000490295	12777	27245	AHDC1	AT-hook DNA binding motif containing 1	108.568	FALSE
2	233054882	233055402	521	*	4.7	5.49	2.83	2.66	5.37e-06	0.00075	3	0	Distal Intergenic	2	233059967	233207903	147937	1	ENSG00000168918	ENST00000359570	-4565	3635	INPP5D	inositol polyphosphate-5-phosphatase D	86.2615	FALSE
22	44406559	44407086	528	*	4.98	5.71	3.46	2.25	5.39e-06	0.000753	4	0	Distal Intergenic	22	44413485	44414814	1330	2	ENSG00000236079	ENST00000434327	7728				99.1396	FALSE
15	78737885	78738613	729	*	5.53	6.21	4.19	2.02	5.43e-06	0.000757	4	2	Distal Intergenic	15	78733692	78735420	1729	1	ENSG00000261303	ENST00000570227	4193				101.547	FALSE
18	22470404	22470745	342	*	3.26	4.2	-0.36	4.56	5.45e-06	0.00076	2	0	Distal Intergenic	18	22418829	22419294	466	2	ENSG00000270855	ENST00000603437	-51110				53.7403	FALSE
14	22871272	22872812	1541	*	6.91	7.74	4.73	3.01	5.5e-06	0.000767	4	3	Promoter (<=1kb)	14	22871613	22881580	9968	1	ENSG00000197324	ENST00000359591	0	26020	LRP10	LDL receptor related protein 10	138.73	TRUE
3	195757579	195757998	420	*	3.52	0.65	4.42	-3.77	5.58e-06	0.000775	0	2	Intron (ENST00000308466/ENSG00000145113, intron 8 of 22)	3	195747173	195753994	6822	2	ENSG00000145113	ENST00000464234	-3585	4585	MUC4	mucin 4, cell surface associated	3.73611	FALSE
X	104454647	104455025	379	*	3.21	-0.64	4.15	-4.79	5.65e-06	0.000783	2	4	Distal Intergenic	23	104566315	105767829	1201515	1	ENSG00000189108	ENST00000372582	-111290	26280	IL1RAPL2	interleukin 1 receptor accessory protein like 2	1.69317	FALSE
11	112280263	112280680	418	*	3.53	4.45	0.4	4.05	5.67e-06	0.000786	2	0	Promoter (<=1kb)	11	112280486	112291776	11291	1	ENSG00000250303	ENST00000532168	0	283140	LOC283140	uncharacterized LOC283140	52.2886	FALSE
17	74993743	74994166	424	*	5.13	5.87	3.52	2.35	5.7e-06	0.000789	3	0	Intron (ENST00000337231/ENSG00000109089, intron 1 of 4)	17	74987632	75005800	18169	1	ENSG00000109089	ENST00000337231	6111	30850	CDR2L	cerebellar degeneration related protein 2 like	137.937	FALSE
X	119605366	119605914	549	*	4.4	5.13	2.88	2.25	5.72e-06	0.000792	4	0	Promoter (<=1kb)	23	119588337	119605895	17559	2	ENSG00000186416	ENST00000304449	0	55922	NKRF	NFKB repressing factor	63.784	FALSE
2	206087659	206088144	486	*	4.32	2.36	5.13	-2.77	5.77e-06	0.000798	4	4	Promoter (1-2kb)	2	206062906	206086303	23398	2	ENSG00000114933	ENST00000414320	-1356	54891	INO80D	INO80 complex subunit D	10.5632	FALSE
13	49518773	49519265	493	*	3.51	0.46	4.41	-3.95	5.82e-06	0.000804	4	4	Promoter (2-3kb)	13	49521929	49528536	6608	1	ENSG00000136147	ENST00000495157	-2664	51131	PHF11	PHD finger protein 11	2.79015	FALSE
17	33712483	33713058	576	*	3.65	0.78	4.54	-3.76	5.88e-06	0.000811	4	4	Intron (ENST00000359872/ENSG00000108684, intron 9 of 9)	17	33688803	33689174	372	1	ENSG00000265689	ENST00000577584	23680				2.98113	FALSE
12	54908492	54908845	354	*	3.7	1.52	4.53	-3.01	5.89e-06	0.000811	2	3	Distal Intergenic	12	54950078	54962697	12620	2	ENSG00000135426	ENST00000528240	53852	9840	TESPA1	thymocyte expressed, positive selection associated 1	8.10144	FALSE
12	68610341	68610783	443	*	4.91	5.6	3.52	2.09	5.97e-06	0.000823	4	2	Promoter (<=1kb)	12	68610839	68671901	61063	1	ENSG00000127314	ENST00000250559	-56	5908	RAP1B	RAP1B, member of RAS oncogene family	109.487	FALSE
10	44995092	44995439	348	*	3.76	4.63	1.23	3.4	6.13e-06	0.000841	2	0	3' UTR	10	44990538	44991970	1433	1	ENSG00000107551	ENST00000493490	4554	83937	RASSF4	Ras association domain family member 4	71.1524	FALSE
19	51762421	51762759	339	*	3.08	0.2	3.98	-3.78	6.17e-06	0.000846	0	2	Promoter (<=1kb)	19	51762760	51770507	7748	1	ENSG00000171049	ENST00000598776	-1	2358	FPR2	formyl peptide receptor 2	3.38849	FALSE
8	106718480	106718920	441	*	3.53	0.3	4.46	-4.16	6.19e-06	0.00085	2	3	Intron (ENST00000445937/ENSG00000164830, intron 11 of 15)	8	106726012	106752679	26668	1	ENSG00000164830	ENST00000449762	-7092	55074	OXR1	oxidation resistance 1	2.79171	FALSE
8	105780577	105780868	292	*	3.01	-0.64	3.95	-4.59	6.55e-06	0.000893	0	2	Intron (ENST00000407775/ENSG00000169946, intron 5 of 7)	8	105737280	105737765	486	2	ENSG00000243601	ENST00000474907	-42812				2.19765	FALSE
1	65100664	65101027	364	*	3.84	0.61	4.76	-4.15	6.74e-06	0.000918	0	2	Distal Intergenic	1	65092392	65092614	223	2	ENSG00000234496	ENST00000453850	-8050				4.19302	FALSE
10	103693323	103694181	859	*	5.19	5.89	3.81	2.08	6.76e-06	0.00092	4	0	Promoter (<=1kb)	10	103599520	103693623	94104	2	ENSG00000107957	ENST00000315994	0	9644	SH3PXD2A	SH3 and PX domains 2A	69.0357	FALSE
11	95157096	95157730	635	*	6.85	7.77	3.61	4.16	6.81e-06	0.000927	4	0	Exon (ENST00000501356/ENSG00000245552, exon 2 of 3)	11	95151746	95233690	81945	1	ENSG00000245552	ENST00000534891	5350	101929295	LOC101929295	uncharacterized LOC101929295	343.739	TRUE
9	132365123	132365473	351	*	3.67	0.92	4.56	-3.64	6.88e-06	0.000935	0	3	Distal Intergenic	9	132261356	132354985	93630	2	ENSG00000107290	ENST00000224140	-10138	23064	SETX	senataxin	5.39064	FALSE
6	138455298	138455738	441	*	5.11	5.89	3.3	2.59	6.91e-06	0.000937	4	2	Intron (ENST00000427025/ENSG00000135540, intron 4 of 6)	6	138464099	138464383	285	1	ENSG00000274594	ENST00000619829	-8361				134.471	FALSE
12	66157967	66158667	701	*	4.66	5.4	3.09	2.3	6.93e-06	0.000939	4	2	Intron (ENST00000539652/ENSG00000228144, intron 7 of 7)	12	66136937	66169511	32575	2	ENSG00000155957	ENST00000544599	10844	51643	TMBIM4	transmembrane BAX inhibitor motif containing 4	60.2343	FALSE
15	42548051	42549286	1236	*	8.12	8.86	6.53	2.33	7e-06	0.000947	4	4	Promoter (<=1kb)	15	42548810	42569994	21185	1	ENSG00000137814	ENST00000260372	0	55142	HAUS2	HAUS augmin like complex subunit 2	375.93	FALSE
15	93195649	93196003	355	*	3.3	0.27	4.21	-3.93	7.02e-06	0.000949	1	2	Distal Intergenic	15	93206066	93208048	1983	1	ENSG00000280076	ENST00000624819	-10063				3.39664	FALSE
2	108988049	108988847	799	*	5.36	6.09	3.82	2.27	7.02e-06	0.000949	4	0	Promoter (<=1kb)	2	108894471	108989269	94799	2	ENSG00000135960	ENST00000409271	422	10913	EDAR	ectodysplasin A receptor	85.2562	FALSE
10	42080172	42080588	417	*	3.25	-0.64	4.2	-4.83	7.09e-06	0.000958	1	2	Distal Intergenic	10	42149310	42149549	240	2	ENSG00000229485	ENST00000446298	68961				1.53888	FALSE
11	61063563	61063820	258	*	3.74	1.19	4.61	-3.43	7.11e-06	0.000959	0	2	Intron (ENST00000536495/ENSG00000256733, intron 3 of 3)	11	61055737	61067535	11799	1	ENSG00000256733	ENST00000536495	7826				8.84313	FALSE
7	36302376	36302795	420	*	4.16	4.96	2.22	2.74	7.11e-06	0.000959	3	0	Promoter (2-3kb)	7	36305631	36305904	274	1	ENSG00000234457	ENST00000419980	-2836				74.107	FALSE
21	15063905	15064534	630	*	4.87	5.58	3.41	2.18	7.11e-06	0.000959	4	1	Promoter (<=1kb)	21	14961235	15064805	103571	2	ENSG00000180530	ENST00000318948	271	8204	NRIP1	nuclear receptor interacting protein 1	75.9289	FALSE
13	51844944	51845582	639	*	5.88	6.56	4.52	2.05	7.13e-06	0.000962	4	1	Promoter (<=1kb)	13	51813347	51845175	31829	2	ENSG00000281106	ENST00000627246	0	283521	LINC00282	long intergenic non-protein coding RNA 282	147.658	FALSE
4	58371768	58372141	374	*	3.67	1.25	4.52	-3.27	7.37e-06	0.000992	0	2	Distal Intergenic	4	58524515	58536328	11814	2	ENSG00000250340	ENST00000509824	164187	105377671	LOC105377671	uncharacterized LOC105377671	6.3594	FALSE
1	247250120	247250516	397	*	4.12	2.17	4.93	-2.76	7.5e-06	0.00101	1	4	Distal Intergenic	1	247256072	247257143	1072	1	ENSG00000197617	ENST00000472952	-5556				11.3356	FALSE
4	98994978	98995520	543	*	4.86	5.64	3.05	2.59	7.5e-06	0.00101	4	0	Promoter (<=1kb)	4	98995620	99062813	67194	1	ENSG00000164024	ENST00000296411	-100	23173	METAP1	methionyl aminopeptidase 1	91.8352	FALSE
4	151325472	151325982	511	*	5.41	6.11	4.03	2.08	7.53e-06	0.00101	4	2	Promoter (<=1kb)	4	151120287	151325632	205346	2	ENSG00000109686	ENST00000604030	0	152503	SH3D19	SH3 domain containing 19	135.168	FALSE
11	10923302	10923777	476	*	4.92	5.67	3.25	2.42	7.56e-06	0.00101	4	0	Distal Intergenic	11	10884885	10899322	14438	2	ENSG00000250041	ENST00000503469	-23980				106.963	FALSE
1	58727963	58728460	498	*	4.57	5.34	2.8	2.54	7.6e-06	0.00102	4	4	Distal Intergenic	1	58654739	58700092	45354	2	ENSG00000162601	ENST00000472487	-27871	114803	MYSM1	Myb like, SWIRM and MPN domains 1	81.3338	FALSE
16	80615712	80616277	566	*	5.02	5.74	3.52	2.22	7.75e-06	0.00104	4	0	Intron (ENST00000570137/ENSG00000166446, intron 3 of 6)	16	80627551	80628379	829	2	ENSG00000260064	ENST00000563684	12102				94.4269	FALSE
10	44294667	44294978	312	*	3.92	0.6	4.85	-4.25	7.89e-06	0.00105	0	2	Promoter (<=1kb)	10	44292084	44293709	1626	2	ENSG00000229116	ENST00000452578	-958				4.85807	FALSE
12	43172884	43173222	339	*	2.84	-0.24	3.75	-3.99	7.93e-06	0.00106	0	2	Distal Intergenic	12	43155315	43163110	7796	1	ENSG00000258331	ENST00000553211	17569				2.49777	FALSE
12	81521519	81521970	452	*	4.22	2.26	5.02	-2.76	8.01e-06	0.00107	3	3	Intron (ENST00000333447/ENSG00000139220, intron 28 of 28)	12	81424849	81512384	87536	2	ENSG00000139220	ENST00000548453	-9135	8499	PPFIA2	PTPRF interacting protein alpha 2	10.5972	FALSE
4	173014254	173014615	362	*	4.82	5.67	2.45	3.22	8.05e-06	0.00107	2	0	Intron (ENST00000506823/ENSG00000174473, intron 11 of 12)	4	173141643	173141938	296	1	ENSG00000241652	ENST00000476759	-127028				140.647	FALSE
16	73048373	73048946	574	*	6.7	7.55	4.31	3.24	8.16e-06	0.00108	4	1	Promoter (<=1kb)	16	72782885	73048375	265491	2	ENSG00000140836	ENST00000268489	0	463	ZFHX3	zinc finger homeobox 3	326.486	TRUE
17	32447835	32448159	325	*	3.9	1.21	4.79	-3.57	8.19e-06	0.00108	0	2	Promoter (1-2kb)	17	32423971	32446038	22068	2	ENSG00000279762	ENST00000625127	-1797				7.11808	FALSE
17	2988730	2989061	332	*	3.04	0.09	3.95	-3.85	8.49e-06	0.00112	1	3	Promoter (2-3kb)	17	2991345	3008090	16746	1	ENSG00000132359	ENST00000574515	-2284	23108	RAP1GAP2	RAP1 GTPase activating protein 2	3.20593	FALSE
14	24331549	24332112	564	*	4.91	5.68	3.15	2.53	8.52e-06	0.00112	2	0	Promoter (<=1kb)	14	24318364	24332484	14121	2	ENSG00000129467	ENST00000554577	372	196883	ADCY4	adenylate cyclase 4	90.9015	FALSE
15	74873607	74874309	703	*	5.57	6.26	4.18	2.09	8.55e-06	0.00113	4	3	Promoter (<=1kb)	15	74843730	74873365	29636	2	ENSG00000140497	ENST00000268099	-242	10066	SCAMP2	secretory carrier membrane protein 2	109.017	FALSE
12	22671398	22671947	550	*	4.22	2.14	5.04	-2.9	8.6e-06	0.00113	4	4	Promoter (<=1kb)	12	22671086	22684551	13466	1	ENSG00000139163	ENST00000544191	312	55500	ETNK1	ethanolamine kinase 1	8.01386	FALSE
8	22095167	22095707	541	*	5.4	6.15	3.72	2.43	8.63e-06	0.00114	3	0	Promoter (1-2kb)	8	22097566	22099124	1559	1	ENSG00000158863	ENST00000464226	-1859	64760	FAM160B2	family with sequence similarity 160 member B2	131.261	FALSE
14	46648566	46649050	485	*	3.63	1.16	4.49	-3.33	8.69e-06	0.00114	4	4	Promoter (2-3kb)	14	46651010	46651821	812	2	ENSG00000165496	ENST00000298283	2771	140801	RPL10L	ribosomal protein L10 like	4.60737	FALSE
18	3148476	3148932	457	*	4.32	1.83	5.18	-3.35	8.72e-06	0.00115	3	3	Intron (ENST00000356443/ENSG00000101605, intron 25 of 37)	18	3135058	3142019	6962	2	ENSG00000101605	ENST00000577294	-6457	8736	MYOM1	myomesin 1	7.7798	FALSE
4	103888401	103888665	265	*	3.08	0.12	3.98	-3.86	8.74e-06	0.00115	1	2	Distal Intergenic	4	103924540	103924641	102	1	ENSG00000252460	ENST00000516651	-35875				4.10089	FALSE
2	144331709	144332236	528	*	4.88	5.56	3.55	2	8.77e-06	0.00115	4	3	Promoter (<=1kb)	2	143946827	144332516	385690	2	ENSG00000121964	ENST00000463875	280	79712	GTDC1	glycosyltransferase like domain containing 1	89.3496	FALSE
3	170498921	170499290	370	*	3.14	0.06	4.05	-3.99	8.8e-06	0.00115	1	4	Promoter (2-3kb)	3	170496131	170496263	133	2	ENSG00000281375	ENST00000625296	-2658				2.81748	FALSE
4	141133019	141133612	594	*	5.06	5.77	3.6	2.18	8.86e-06	0.00116	4	1	Promoter (<=1kb)	4	140865571	141133462	267892	2	ENSG00000170153	ENST00000306799	0	57484	RNF150	ring finger protein 150	91.8664	FALSE
8	119645537	119646228	692	*	4.58	2.46	5.4	-2.94	8.93e-06	0.00117	1	2	Intron (ENST00000427067/ENSG00000136960, intron 25 of 25)	8	119557521	119638839	81319	2	ENSG00000136960	ENST00000075322	-6698	5168	ENPP2	ectonucleotide pyrophosphatase/phosphodiesterase 2	7.95111	FALSE
8	122857993	122858359	367	*	4.81	5.59	2.99	2.6	9.01e-06	0.00118	3	0	Intron (ENST00000314393/ENSG00000178764, intron 1 of 3)	8	122863385	122952009	88625	1	ENSG00000178764	ENST00000534247	-5026	22882	ZHX2	zinc fingers and homeoboxes 2	131.248	FALSE
7	43905208	43906199	992	*	5.79	6.49	4.4	2.09	9.04e-06	0.00118	4	2	Promoter (<=1kb)	7	43875894	43906311	30418	2	ENSG00000106608	ENST00000497914	112	55665	URGCP	upregulator of cell proliferation	90.6093	FALSE
1	147963042	147963417	376	*	2.71	-0.64	3.64	-4.27	9.05e-06	0.00118	1	3	Intron (ENST00000314163/ENSG00000188092, intron 7 of 13)	1	147966771	147993339	26569	1	ENSG00000188092	ENST00000488603	-3354	51463	GPR89B	G protein-coupled receptor 89B	1.70668	FALSE
1	244303856	244304589	734	*	5.31	6.08	3.54	2.54	9.2e-06	0.0012	3	0	Distal Intergenic	1	244352635	244389091	36457	1	ENSG00000173728	ENST00000308105	-48046	200159	C1orf100	chromosome 1 open reading frame 100	92.1651	FALSE
19	2385199	2385711	513	*	6.14	7	3.71	3.29	9.21e-06	0.0012	4	0	Distal Intergenic	19	2389771	2414203	24433	1	ENSG00000178297	ENST00000395264	-4060	360200	TMPRSS9	transmembrane protease, serine 9	249.513	TRUE
11	33330335	33330695	361	*	3.45	0.58	4.34	-3.77	9.24e-06	0.0012	1	1	Promoter (1-2kb)	11	33328600	33338842	10243	1	ENSG00000110422	ENST00000534262	1735	10114	HIPK3	homeodomain interacting protein kinase 3	4.14086	FALSE
4	162118174	162118620	447	*	3.81	1.34	4.67	-3.33	9.29e-06	0.0012	1	4	Intron (ENST00000306100/ENSG00000168843, intron 15 of 15)	4	161383899	162163966	780068	2	ENSG00000168843	ENST00000379164	45346	56884	FSTL5	follistatin like 5	5.66334	FALSE
3	101491774	101492173	400	*	4.51	2.86	5.26	-2.4	9.37e-06	0.00121	0	2	Intron (ENST00000394095/ENSG00000138468, intron 21 of 23)	3	101324205	101513184	188980	2	ENSG00000138468	ENST00000394095	21011	57337	SENP7	SUMO1/sentrin specific peptidase 7	18.1504	FALSE
3	58062953	58063420	468	*	4.41	5.22	2.45	2.77	9.67e-06	0.00125	2	0	Intron (ENST00000490882/ENSG00000136068, intron 1 of 46)	3	58078329	58170777	92449	1	ENSG00000136068	ENST00000493452	-14909	2317	FLNB	filamin B	79.6399	FALSE
19	5481643	5481906	264	*	3.28	-0.64	4.23	-4.87	9.72e-06	0.00125	0	2	Distal Intergenic	19	5455431	5456856	1426	1	ENSG00000105428	ENST00000222033	26212	148066	ZNRF4	zinc and ring finger 4	2.43073	FALSE
11	75337314	75337838	525	*	4.12	4.97	1.72	3.25	9.72e-06	0.00125	3	0	Promoter (2-3kb)	11	75335092	75335186	95	2	ENSG00000199090	ENST00000362220	-2128	442900	MIR326	microRNA 326	59.698	FALSE
1	45179832	45180846	1015	*	7.21	8.02	5.24	2.77	9.84e-06	0.00127	4	4	Intron (ENST00000359600/ENSG00000162415, intron 13 of 13)	1	45016399	45206556	190158	2	ENSG00000162415	ENST00000359600	25710	57643	ZSWIM5	zinc finger SWIM-type containing 5	255.738	FALSE
6	155326154	155327092	939	*	5.69	6.42	4.17	2.25	9.91e-06	0.00128	4	3	Distal Intergenic	6	155297081	155314493	17413	2	ENSG00000029639	ENST00000475849	-11661	51106	TFB1M	transcription factor B1, mitochondrial	91.19	FALSE
2	127544493	127545166	674	*	3.53	0.88	4.41	-3.53	1e-05	0.00129	4	4	Intron (ENST00000428314/ENSG00000169994, intron 1 of 46)	2	127535802	127637728	101927	1	ENSG00000169994	ENST00000428314	8691	4648	MYO7B	myosin VIIB	2.73053	FALSE
15	62959931	62960293	363	*	4.25	5.04	2.35	2.7	1.03e-05	0.00132	4	0	Distal Intergenic	15	62953173	62954124	952	1	ENSG00000259394	ENST00000560358	6758				90.6326	FALSE
4	190122104	190123275	1172	*	4.91	5.71	2.96	2.75	1.04e-05	0.00132	4	3	Distal Intergenic	4	190092372	190092455	84	1	ENSG00000275622	ENST00000617597	29732				44.6636	FALSE
13	110057034	110057581	548	*	4.69	3.03	5.45	-2.42	1.04e-05	0.00133	0	3	Promoter (<=1kb)	13	109988097	110057331	69235	2	ENSG00000275830	ENST00000614099	0				14.9053	FALSE
21	31319556	31319883	328	*	3.5	0.77	4.38	-3.61	1.05e-05	0.00133	1	2	Intron (ENST00000286827/ENSG00000156299, intron 26 of 28)	21	31266296	31344279	77984	2	ENSG00000156299	ENST00000455508	24396	7074	TIAM1	T-cell lymphoma invasion and metastasis 1	5.19899	FALSE
8	22383283	22384704	1422	*	7.92	8.69	6.2	2.49	1.06e-05	0.00134	4	4	Intron (ENST00000359741/ENSG00000104635, intron 1 of 8)	8	22389865	22390655	791	2	ENSG00000241026	ENST00000482585	5951				290.436	FALSE
19	10931052	10931962	911	*	5.42	4.06	6.1	-2.04	1.06e-05	0.00135	3	3	Promoter (<=1kb)	19	10932068	10933535	1468	1	ENSG00000142444	ENST00000593162	-106	90580	C19orf52	chromosome 19 open reading frame 52	18.3089	FALSE
1	166510855	166511318	464	*	3.44	0.77	4.33	-3.56	1.07e-05	0.00135	4	4	Distal Intergenic	1	166475772	166490039	14268	2	ENSG00000234142	ENST00000426519	-20816				3.67515	FALSE
19	39102874	39103256	383	*	3.85	1.42	4.71	-3.3	1.08e-05	0.00137	0	2	Intron (ENST00000601575/ENSG00000183760, intron 9 of 10)	19	39099063	39110172	11110	1	ENSG00000183760	ENST00000601531	3811	390928	ACP7	acid phosphatase 7, tartrate resistant (putative)	6.98657	FALSE
15	93634969	93635428	460	*	3.26	4.15	0.38	3.78	1.1e-05	0.00139	4	2	Intron (ENST00000554318/ENSG00000258631, intron 3 of 3)	15	93589867	93760799	170933	1	ENSG00000258631	ENST00000554318	45102				38.5937	FALSE
1	25615954	25616528	575	*	5.06	5.78	3.56	2.22	1.1e-05	0.00139	4	0	Promoter (<=1kb)	1	25617468	25786206	168739	1	ENSG00000117643	ENST00000611903	-940	57134	MAN1C1	mannosidase alpha class 1C member 1	95.5621	FALSE
19	48863276	48863670	395	*	2.74	-0.64	3.67	-4.3	1.1e-05	0.00139	1	2	Promoter (1-2kb)	19	48859097	48865557	6461	2	ENSG00000105559	ENST00000596982	1887	57664	PLEKHA4	pleckstrin homology domain containing A4	1.62459	FALSE
12	30526938	30527293	356	*	4.13	2.07	4.94	-2.87	1.11e-05	0.0014	1	3	Distal Intergenic	12	30454919	30492302	37384	1	ENSG00000258202	ENST00000551867	72019				11.7946	FALSE
8	46916202	46916876	675	*	4.44	2.88	5.17	-2.29	1.12e-05	0.00141	0	3	Distal Intergenic	8	46922561	46928832	6272	1	ENSG00000253745	ENST00000524012	-5685				10.9059	FALSE
1	175419819	175420305	487	*	4.71	5.41	3.31	2.11	1.13e-05	0.00142	3	0	Intron (ENST00000367674/ENSG00000116147, intron 21 of 22)	1	175391428	175406364	14937	2	ENSG00000116147	ENST00000422274	-13455	7143	TNR	tenascin R	87.3058	FALSE
5	141960720	141961135	416	*	4.55	5.38	2.35	3.03	1.15e-05	0.00144	3	0	Promoter (1-2kb)	5	141943585	141959062	15478	2	ENSG00000113555	ENST00000231484	-1658	51294	PCDH12	protocadherin 12	100.103	FALSE
12	47903763	47904364	602	*	4.86	5.66	2.86	2.81	1.16e-05	0.00146	3	0	Promoter (<=1kb)	12	47842628	47905003	62376	2	ENSG00000111424	ENST00000550325	639	7421	VDR	vitamin D (1,25- dihydroxyvitamin D3) receptor	83.9911	FALSE
14	100161889	100162447	559	*	3.35	4.24	0.61	3.63	1.16e-05	0.00146	3	4	Promoter (1-2kb)	14	100143957	100160163	16207	2	ENSG00000168350	ENST00000305631	-1726	123099	DEGS2	delta 4-desaturase, sphingolipid 2	33.803	FALSE
X	66942711	66943639	929	*	5.09	5.85	3.37	2.49	1.17e-05	0.00146	4	4	Distal Intergenic	23	66676258	66676364	107	2	ENSG00000222667	ENST00000410735	-266347				62.0883	FALSE
7	133188599	133188931	333	*	3.04	0.11	3.94	-3.83	1.17e-05	0.00146	0	2	Distal Intergenic	7	133169416	133170514	1099	2	ENSG00000237821	ENST00000421179	-18085				3.24093	FALSE
14	65457871	65458314	444	*	3.61	0.71	4.51	-3.8	1.17e-05	0.00147	3	4	Exon (ENST00000549235/ENSG00000033170, exon 3 of 3)	14	65467807	65468341	535	2	ENSG00000180662	ENST00000465083	10027				3.68424	FALSE
1	9129630	9130040	411	*	3.61	4.5	0.79	3.71	1.18e-05	0.00147	3	0	Promoter (<=1kb)	1	9100305	9129170	28866	2	ENSG00000180758	ENST00000377411	-460	80045	GPR157	G protein-coupled receptor 157	55.0545	FALSE
9	37459649	37460083	435	*	3.22	0.36	4.12	-3.76	1.18e-05	0.00147	1	4	Intron (ENST00000307750/ENSG00000168795, intron 1 of 1)	9	37438114	37465399	27286	2	ENSG00000168795	ENST00000307750	5316	9925	ZBTB5	zinc finger and BTB domain containing 5	2.9504	FALSE
13	102597303	102597912	610	*	6.59	7.45	4.16	3.29	1.19e-05	0.00148	4	2	Promoter (<=1kb)	13	102597033	102608022	10990	1	ENSG00000134900	ENST00000490010	270	7174	TPP2	tripeptidyl peptidase 2	286.645	TRUE
5	139270203	139270591	389	*	3.58	0.3	4.51	-4.21	1.2e-05	0.00149	0	3	Intron (ENST00000509400/ENSG00000120725, intron 2 of 4)	5	139273752	139329404	55653	1	ENSG00000280987	ENST00000509990	-3161	9782	MATR3	matrin 3	3.1649	FALSE
1	212285958	212286667	710	*	7.55	8.34	5.62	2.72	1.2e-05	0.00149	4	4	Promoter (<=1kb)	1	212285537	212361863	76327	1	ENSG00000066027	ENST00000261461	421	5525	PPP2R5A	protein phosphatase 2 regulatory subunit B'alpha	456.385	FALSE
2	172293902	172294191	290	*	3.17	4.08	0.21	3.87	1.2e-05	0.00149	2	0	Distal Intergenic	2	172315287	172323737	8451	1	ENSG00000232555	ENST00000445613	-21096				58.3182	FALSE
20	22942307	22942602	296	*	3.45	4.36	0.46	3.89	1.22e-05	0.00151	2	0	Distal Intergenic	20	22960534	22966063	5530	2	ENSG00000228935	ENST00000415260	23461				69.3744	FALSE
12	43440183	43440495	313	*	3.06	-0.64	4.01	-4.64	1.22e-05	0.00151	0	2	Promoter (<=1kb)	12	43422819	43439712	16894	2	ENSG00000173157	ENST00000549670	-471	80070	ADAMTS20	ADAM metallopeptidase with thrombospondin type 1 motif 20	2.0502	FALSE
1	163931270	163931774	505	*	4.69	3.34	5.37	-2.04	1.23e-05	0.00152	3	4	Distal Intergenic	1	163923670	163923873	204	1	ENSG00000212538	ENST00000391236	7600				20.0516	FALSE
1	25688737	25689270	534	*	5.03	5.75	3.52	2.22	1.23e-05	0.00152	4	0	Promoter (2-3kb)	1	25686502	25761684	75183	1	ENSG00000117643	ENST00000473891	2235	57134	MAN1C1	mannosidase alpha class 1C member 1	100.782	FALSE
7	149345436	149345761	326	*	3.91	1.36	4.79	-3.43	1.23e-05	0.00152	1	1	Distal Intergenic	7	149334024	149334857	834	1	ENSG00000215311	ENST00000423757	11412				7.87378	FALSE
17	9362523	9362880	358	*	3.67	4.53	1.22	3.31	1.25e-05	0.00154	2	0	Intron (ENST00000306357/ENSG00000170310, intron 1 of 7)	17	9250474	9437889	187416	2	ENSG00000170310	ENST00000570583	75009	9482	STX8	syntaxin 8	64.5331	FALSE
3	33114812	33115270	459	*	4.55	5.32	2.77	2.55	1.25e-05	0.00154	3	0	Promoter (<=1kb)	3	33115275	33132600	17326	1	ENSG00000170275	ENST00000485310	-5	10491	CRTAP	cartilage associated protein	87.0296	FALSE
11	102784967	102785440	474	*	3.29	0.64	4.17	-3.53	1.28e-05	0.00158	2	4	Promoter (1-2kb)	11	102783721	102831533	47813	1	ENSG00000255282	ENST00000544704	1246	100288077	WTAPP1	Wilms tumor 1 associated protein pseudogene 1	3.28761	FALSE
8	125006308	125006567	260	*	3.87	1.37	4.74	-3.37	1.29e-05	0.00158	0	3	Promoter (2-3kb)	8	125009280	125020937	11658	1	ENSG00000104549	ENST00000518931	-2713	6713	SQLE	squalene epoxidase	9.94118	FALSE
X	51499409	51499758	350	*	4.25	2.31	5.05	-2.74	1.3e-05	0.00159	1	1	Promoter (2-3kb)	23	51490011	51496596	6586	2	ENSG00000196368	ENST00000375992	-2813	55190	NUDT11	nudix hydrolase 11	14.1681	FALSE
3	89684236	89684518	283	*	2.84	-0.64	3.77	-4.41	1.3e-05	0.00159	0	2	Distal Intergenic	3	89617411	89617546	136	2	ENSG00000280553	ENST00000626967	-66690				2.26754	FALSE
8	132294036	132294393	358	*	3.07	0.12	3.98	-3.86	1.32e-05	0.00161	1	2	Intron (ENST00000388996/ENSG00000184156, intron 14 of 14)	8	132120859	132187213	66355	2	ENSG00000184156	ENST00000621976	-106823	3786	KCNQ3	potassium voltage-gated channel subfamily Q member 3	3.03557	FALSE
3	9194705	9195113	409	*	3.94	4.77	1.79	2.99	1.32e-05	0.00162	2	0	Promoter (2-3kb)	3	9192535	9194453	1919	1	ENSG00000228723	ENST00000450920	2170	101927416	LOC101927416	uncharacterized LOC101927416	66.7098	FALSE
11	36300667	36301090	424	*	4.78	5.5	3.24	2.27	1.35e-05	0.00165	4	0	Promoter (<=1kb)	11	36300961	36401264	100304	1	ENSG00000135362	ENST00000527172	0	79899	PRR5L	proline rich 5 like	106.733	FALSE
7	75868422	75868963	542	*	4.67	3.32	5.35	-2.04	1.36e-05	0.00165	1	4	Intron (ENST00000466232/ENSG00000005486, intron 1 of 2)	7	75878091	75882165	4075	1	ENSG00000005486	ENST00000468644	-9128	57414	RHBDD2	rhomboid domain containing 2	18.4255	FALSE
11	36108074	36108370	297	*	2.63	-0.64	3.56	-4.19	1.37e-05	0.00167	0	3	Promoter (1-2kb)	11	36109925	36229211	119287	1	ENSG00000179241	ENST00000534091	-1555	143458	LDLRAD3	low density lipoprotein receptor class A domain containing 3	2.16065	FALSE
14	24135327	24136009	683	*	5.3	5.99	3.96	2.02	1.38e-05	0.00167	4	1	Promoter (<=1kb)	14	24136158	24138967	2810	1	ENSG00000092010	ENST00000206451	-149	5720	PSME1	proteasome activator subunit 1	93.057	FALSE
6	29965954	29966527	574	*	5.53	6.25	4.04	2.2	1.38e-05	0.00167	4	0	Distal Intergenic	6	29970801	29972464	1664	2	ENSG00000229390	ENST00000413248	5937				132.595	FALSE
3	185472935	185473809	875	*	8.71	9.65	5.17	4.48	1.38e-05	0.00168	4	1	3' UTR	3	185482671	185490027	7357	2	ENSG00000163900	ENST00000484062	16218	90407	TMEM41A	transmembrane protein 41A	918.188	TRUE
6	144278664	144279010	347	*	4	4.88	1.35	3.53	1.39e-05	0.00169	2	0	Distal Intergenic	6	144285701	144403184	117484	1	ENSG00000152818	ENST00000433557	-6691	7402	UTRN	utrophin	84.8588	FALSE
11	91092690	91093335	646	*	4.62	3.03	5.36	-2.34	1.41e-05	0.00171	4	4	Promoter (<=1kb)	11	91093875	91094260	386	2	ENSG00000279438	ENST00000625137	925				12.6441	FALSE
12	12001262	12001848	587	*	4.64	2.95	5.39	-2.44	1.42e-05	0.00171	4	4	Distal Intergenic	12	12049844	12099684	49841	1	ENSG00000121380	ENST00000589718	-47996	79370	BCL2L14	BCL2 like 14	13.1644	FALSE
19	13457591	13457894	304	*	2.89	-0.64	3.82	-4.46	1.42e-05	0.00172	0	2	Intron (ENST00000360228/ENSG00000141837, intron 46 of 46)	19	13206442	13506224	299783	2	ENSG00000141837	ENST00000360228	48330	773	CACNA1A	calcium voltage-gated channel subunit alpha1 A	2.1109	FALSE
3	146016536	146016974	439	*	3.13	0.32	4.02	-3.7	1.45e-05	0.00174	0	4	Distal Intergenic	3	146059585	146061679	2095	2	ENSG00000261051	ENST00000567714	44705				2.84358	FALSE
22	36759563	36759974	412	*	4.97	5.69	3.46	2.23	1.45e-05	0.00175	3	0	Promoter (<=1kb)	22	36758211	36760907	2697	2	ENSG00000100360	ENST00000495987	933	11020	IFT27	intraflagellar transport 27	125.304	FALSE
15	99486177	99487323	1147	*	6.41	7.22	4.38	2.85	1.46e-05	0.00175	4	1	Distal Intergenic	15	99497812	99498375	564	2	ENSG00000279846	ENST00000623238	11052				129.979	FALSE
9	85754080	85754576	497	*	3.81	4.66	1.42	3.25	1.47e-05	0.00177	4	0	Promoter (<=1kb)	9	85753306	85786575	33270	1	ENSG00000234424	ENST00000422653	774				50.8679	FALSE
4	3953181	3953965	785	*	3.49	4.38	0.71	3.68	1.48e-05	0.00178	2	0	Promoter (<=1kb)	4	3947499	3953176	5678	2	ENSG00000251669	ENST00000502255	-5	348926	FAM86EP	family with sequence similarity 86, member A pseudogene	26.5242	FALSE
11	48147896	48148213	318	*	3.92	1.1	4.82	-3.72	1.51e-05	0.0018	0	2	Promoter (2-3kb)	11	48145078	48149866	4789	1	ENSG00000149177	ENST00000527026	2818	5795	PTPRJ	protein tyrosine phosphatase, receptor type J	6.74071	FALSE
13	18709252	18709770	519	*	3.23	0.56	4.11	-3.55	1.51e-05	0.00181	3	4	Distal Intergenic	13	18697003	18697507	505	1	ENSG00000228797	ENST00000447172	12249				2.8406	FALSE
12	72581835	72582119	285	*	2.63	-0.64	3.55	-4.19	1.54e-05	0.00184	2	3	Intron (ENST00000261180/ENSG00000072657, intron 12 of 18)	12	72568630	72621331	52702	1	ENSG00000072657	ENST00000549922	13205	29953	TRHDE	thyrotropin releasing hormone degrading enzyme	2.25162	FALSE
13	74036951	74037203	253	*	2.98	-0.35	3.9	-4.25	1.54e-05	0.00184	0	3	Intron (ENST00000377666/ENSG00000118922, intron 7 of 7)	13	73812873	73995056	182184	2	ENSG00000118922	ENST00000472022	-41895	11278	KLF12	Kruppel like factor 12	3.10112	FALSE
6	113084925	113085341	417	*	3.1	4	0.21	3.8	1.54e-05	0.00184	1	1	Distal Intergenic	6	113010937	113011415	479	1	ENSG00000218490	ENST00000407590	73988				38.3693	FALSE
13	41438769	41439180	412	*	3.44	0.77	4.32	-3.55	1.54e-05	0.00184	4	4	Promoter (1-2kb)	13	41439834	41440847	1014	2	ENSG00000234655	ENST00000412208	1667				4.139	FALSE
19	18177701	18178014	314	*	3.94	1.92	4.75	-2.83	1.56e-05	0.00186	0	2	3' UTR	19	18174169	18178117	3949	1	ENSG00000216490	ENST00000600463	3532	10437	IFI30	IFI30, lysosomal thiol reductase	12.0517	FALSE
8	66533699	66534079	381	*	4.81	5.58	3.09	2.49	1.57e-05	0.00187	4	0	Distal Intergenic	8	66501205	66501311	107	2	ENSG00000206949	ENST00000384222	-32388				125.552	FALSE
17	37687206	37687461	256	*	4.4	2.69	5.16	-2.47	1.58e-05	0.00188	1	1	3' UTR	17	37649133	37650894	1762	1	ENSG00000274244	ENST00000617867	38073				25.2076	FALSE
10	73918192	73918542	351	*	4.28	1.63	5.16	-3.53	1.59e-05	0.00189	0	3	Promoter (1-2kb)	10	73909978	73916642	6665	2	ENSG00000222047	ENST00000412307	-1550	414236	C10orf55	chromosome 10 open reading frame 55	8.81803	FALSE
5	43040228	43040569	342	*	4.85	5.66	2.83	2.83	1.64e-05	0.00194	3	0	Promoter (<=1kb)	5	43039081	43040345	1265	2	ENSG00000177721	ENST00000616064	0	389289	ANXA2R	annexin A2 receptor	147.844	FALSE
10	126460318	126460854	537	*	5.09	5.8	3.65	2.15	1.64e-05	0.00194	4	0	Promoter (2-3kb)	10	126425552	126463376	37825	2	ENSG00000154493	ENST00000480379	2522	118611	C10orf90	chromosome 10 open reading frame 90	103.753	FALSE
1	223830787	223831300	514	*	4.49	2.38	5.31	-2.93	1.64e-05	0.00194	2	4	Intron (ENST00000391878/ENSG00000143514, intron 18 of 18)	1	223806911	223826069	19159	2	ENSG00000143514	ENST00000473135	-4718	7159	TP53BP2	tumor protein p53 binding protein 2	10.1272	FALSE
13	23691706	23692039	334	*	2.63	-0.64	3.55	-4.19	1.64e-05	0.00194	2	4	Distal Intergenic	13	23698747	23698815	69	2	ENSG00000281906	ENST00000408718	6776				1.9213	FALSE
7	157257769	157258160	392	*	4.44	2.13	5.29	-3.16	1.65e-05	0.00194	1	2	Promoter (1-2kb)	7	157256687	157267676	10990	1	ENSG00000009335	ENST00000474153	1082	9690	UBE3C	ubiquitin protein ligase E3C	11.1663	FALSE
11	100699528	100699830	303	*	3.76	1.12	4.64	-3.51	1.65e-05	0.00195	1	3	Intron (ENST00000524892/ENSG00000165895, intron 1 of 22)	11	100684162	100687955	3794	2	ENSG00000248027	ENST00000501397	-11573	100128386	LOC100128386	uncharacterized LOC100128386	7.17317	FALSE
11	130420055	130420698	644	*	5.47	6.22	3.83	2.38	1.66e-05	0.00196	3	0	Intron (ENST00000257359/ENSG00000134917, intron 8 of 8)	11	130404925	130412113	7189	2	ENSG00000134917	ENST00000531752	-7942	11095	ADAMTS8	ADAM metallopeptidase with thrombospondin type 1 motif 8	115.75	FALSE
3	185017557	185017914	358	*	3.2	0.3	4.1	-3.8	1.68e-05	0.00198	0	2	Intron (ENST00000287546/ENSG00000156931, intron 44 of 46)	3	184982418	184996501	14084	1	ENSG00000156931	ENST00000488255	35139	23355	VPS8	VPS8, CORVET complex subunit	3.43895	FALSE
3	33740681	33741162	482	*	5.09	3.4	5.84	-2.44	1.68e-05	0.00198	3	4	Distal Intergenic	3	33727250	33727604	355	2	ENSG00000228112	ENST00000434628	-13077				21.9005	FALSE
7	6484112	6484564	453	*	5.04	5.79	3.38	2.41	1.7e-05	0.002	4	0	Promoter (<=1kb)	7	6445953	6484190	38238	2	ENSG00000136240	ENST00000463747	0	11014	KDELR2	KDEL endoplasmic reticulum protein retention receptor 2	122.142	FALSE
10	12458851	12459243	393	*	3.99	1.67	4.84	-3.17	1.71e-05	0.00201	0	3	Promoter (2-3kb)	10	12456483	12456631	149	1	ENSG00000252118	ENST00000516309	2368				8.09706	FALSE
6	6699981	6700371	391	*	4.44	5.27	2.23	3.04	1.75e-05	0.00205	2	0	Intron (ENST00000432823/ENSG00000226281, intron 1 of 1)	6	6692744	6711002	18259	2	ENSG00000226281	ENST00000432823	10631				98.685	FALSE
9	33765959	33766665	707	*	4.59	3.25	5.27	-2.01	1.75e-05	0.00206	2	4	Intron (ENST00000342836/ENSG00000010438, intron 1 of 5)	9	33750821	33799230	48410	1	ENSG00000010438	ENST00000429677	15138	5646	PRSS3	protease, serine 3	13.4564	FALSE
19	36909989	36910372	384	*	3.57	0.29	4.5	-4.21	1.76e-05	0.00206	1	2	Intron (ENST00000432005/ENSG00000251247, intron 3 of 3)	19	36888124	36916021	27898	2	ENSG00000185869	ENST00000520965	5649	374899	ZNF829	zinc finger protein 829	3.18396	FALSE
15	64676523	64676986	464	*	3.18	0.33	4.08	-3.75	1.76e-05	0.00206	0	2	Intron (ENST00000326648/ENSG00000180357, intron 4 of 8)	15	64671263	64671369	107	1	ENSG00000207162	ENST00000384433	5260				2.70908	FALSE
9	114338675	114339515	841	*	6.48	7.34	4.06	3.28	1.76e-05	0.00206	4	0	Intron (ENST00000307564/ENSG00000106948, intron 1 of 21)	9	114336131	114346774	10644	2	ENSG00000106948	ENST00000492875	7259	80709	AKNA	AT-hook transcription factor	192.648	TRUE
11	47645100	47645490	391	*	4.12	2.01	4.94	-2.93	1.78e-05	0.00208	3	3	Promoter (2-3kb)	11	47617316	47642623	25308	2	ENSG00000109919	ENST00000302503	-2477	23788	MTCH2	mitochondrial carrier 2	10.3013	FALSE
1	209860370	209860756	387	*	3.48	4.43	-0.36	4.78	1.78e-05	0.00208	2	0	Distal Intergenic	1	209838805	209844632	5828	1	ENSG00000117597	ENST00000457820	21565	27042	DIEXF	digestive organ expansion factor homolog (zebrafish)	55.6996	FALSE
11	69836446	69836755	310	*	3.39	0.81	4.26	-3.45	1.8e-05	0.00209	0	2	Distal Intergenic	11	69810224	69819024	8801	2	ENSG00000186895	ENST00000334134	-17422	2248	FGF3	fibroblast growth factor 3	5.65552	FALSE
5	166996086	166996414	329	*	3.9	1.76	4.73	-2.97	1.8e-05	0.00209	3	4	Distal Intergenic	5	166905222	166926370	21149	2	ENSG00000254130	ENST00000523742	-69716	102557615	CTB-7E3.1	uncharacterized LOC102557615	10.2948	FALSE
6	107089344	107089657	314	*	2.88	-0.35	3.8	-4.15	1.8e-05	0.00209	0	2	Intron (ENST00000369042/ENSG00000178409, intron 1 of 3)	6	107065187	107114432	49246	2	ENSG00000178409	ENST00000429433	24775	57673	BEND3	BEN domain containing 3	2.49868	FALSE
4	169612142	169612696	555	*	5.61	6.3	4.25	2.04	1.81e-05	0.0021	4	2	Promoter (<=1kb)	4	169612633	169689145	76513	1	ENSG00000109572	ENST00000511092	0	1182	CLCN3	chloride voltage-gated channel 3	141.97	FALSE
17	34808788	34809197	410	*	2.79	3.71	-0.36	4.07	1.84e-05	0.00213	3	0	Distal Intergenic	17	34837871	34859046	21176	2	ENSG00000264622	ENST00000579327	49849				31.9181	FALSE
10	14655314	14656082	769	*	6.06	6.94	3.43	3.51	1.86e-05	0.00216	4	0	Promoter (2-3kb)	10	14652742	14661691	8950	1	ENSG00000236495	ENST00000443282	2572				159.669	TRUE
5	179594258	179594883	626	*	4.52	3.12	5.22	-2.1	1.87e-05	0.00216	4	4	Promoter (1-2kb)	5	179596560	179606584	10025	1	ENSG00000176783	ENST00000502531	-1677	80230	RUFY1	RUN and FYVE domain containing 1	13.888	FALSE
3	89874080	89875212	1133	*	4.15	1.91	4.99	-3.08	1.87e-05	0.00217	4	4	Distal Intergenic	3	90030284	90030495	212	1	ENSG00000212598	ENST00000391296	-155072				3.31694	FALSE
7	23496341	23496784	444	*	3.11	0.13	4.02	-3.89	1.9e-05	0.00219	0	2	Distal Intergenic	7	23491792	23491893	102	2	ENSG00000200847	ENST00000363977	-4448				2.46463	FALSE
1	231833331	231833784	454	*	3.73	4.59	1.23	3.36	1.91e-05	0.0022	3	1	Intron (ENST00000366632/ENSG00000162946, intron 8 of 8)	1	231818905	232009022	190118	1	ENSG00000162946	ENST00000427560	14426	27185	DISC1	disrupted in schizophrenia 1	53.0483	FALSE
1	37786075	37786503	429	*	3.59	4.44	1.26	3.18	1.91e-05	0.0022	4	1	Distal Intergenic	1	37782457	37782885	429	2	ENSG00000227416	ENST00000417484	-3190				50.596	FALSE
8	29511503	29512021	519	*	4.96	5.78	2.88	2.9	1.94e-05	0.00223	2	0	Distal Intergenic	8	29527312	29530323	3012	1	ENSG00000253632	ENST00000521101	-15291				105.873	FALSE
9	34379384	34380592	1209	*	7.6	8.35	5.98	2.37	1.94e-05	0.00223	4	3	Promoter (<=1kb)	9	34379019	34379775	757	2	ENSG00000164972	ENST00000481295	0	84688	C9orf24	chromosome 9 open reading frame 24	269.882	FALSE
17	19427001	19427483	483	*	4.32	2.2	5.14	-2.94	1.95e-05	0.00224	2	4	Intron (ENST00000627753/ENSG00000235979, intron 3 of 3)	17	19419035	19424357	5323	1	ENSG00000227078	ENST00000437646	7966				9.51303	FALSE
12	41584050	41584552	503	*	4.63	3.3	5.31	-2.01	1.95e-05	0.00225	2	4	Distal Intergenic	12	41658676	41658793	118	1	ENSG00000252364	ENST00000516555	-74124				19.5808	FALSE
5	159815998	159817384	1387	*	9.42	10.4	3.49	6.92	1.96e-05	0.00225	4	0	Intron (ENST00000522627/ENSG00000253311, intron 1 of 2)	5	159776772	159871384	94613	2	ENSG00000253311	ENST00000522627	54000	101927766	LOC101927766	uncharacterized LOC101927766	974.172	TRUE
11	75328517	75329102	586	*	4.95	5.66	3.52	2.14	1.97e-05	0.00226	4	0	Intron (ENST00000420843/ENSG00000137486, intron 15 of 15)	11	75335092	75335186	95	2	ENSG00000199090	ENST00000362220	6084	442900	MIR326	microRNA 326	86.2844	FALSE
2	87245230	87245624	395	*	3.39	0.43	4.29	-3.86	1.98e-05	0.00227	0	3	Distal Intergenic	2	87249095	87253750	4656	2	ENSG00000281477	ENST00000626392	8126	105374847	LOC105374847	uncharacterized LOC105374847	3.41072	FALSE
7	112627991	112628381	391	*	3.56	0.78	4.45	-3.67	2.04e-05	0.00233	3	1	Intron (ENST00000453459/ENSG00000223646, intron 1 of 7)	7	112622378	112708080	85703	1	ENSG00000223646	ENST00000453459	5613	101928012	LOC101928012	uncharacterized LOC101928012	4.39164	FALSE
5	74730847	74731214	368	*	3.59	0.6	4.49	-3.89	2.07e-05	0.00235	1	1	Promoter (2-3kb)	5	74730260	74733388	3129	2	ENSG00000164347	ENST00000506263	2174	84340	GFM2	G elongation factor mitochondrial 2	4.1188	FALSE
3	69796424	69796902	479	*	3.6	1.35	4.44	-3.09	2.07e-05	0.00236	4	4	Intron (ENST00000352241/ENSG00000187098, intron 1 of 9)	3	69769487	69769773	287	2	ENSG00000241665	ENST00000473031	-26651				5.32176	FALSE
20	57709910	57710895	986	*	7.49	8.27	5.65	2.63	2.07e-05	0.00236	4	3	Promoter (<=1kb)	20	57648392	57710569	62178	2	ENSG00000124225	ENST00000395816	0	56937	PMEPA1	prostate transmembrane protein, androgen induced 1	313.07	FALSE
19	30898680	30899090	411	*	4.34	5.23	1.59	3.64	2.07e-05	0.00236	2	0	Distal Intergenic	19	30907199	30909155	1957	1	ENSG00000261316	ENST00000567374	-8109	107985280	LOC107985280	uncharacterized LOC107985280	91.3156	FALSE
2	38095856	38096272	417	*	4.71	5.4	3.37	2.03	2.11e-05	0.0024	4	1	Promoter (2-3kb)	2	38098580	38131576	32997	1	ENSG00000232973	ENST00000427168	-2308	285154	CYP1B1-AS1	CYP1B1 antisense RNA 1	101.257	FALSE
8	135494159	135494664	506	*	3.85	1.68	4.68	-3.01	2.13e-05	0.00242	1	4	Intron (ENST00000355849/ENSG00000131773, intron 1 of 8)	8	135458707	135557539	98833	1	ENSG00000131773	ENST00000517394	35452	10656	KHDRBS3	KH RNA binding domain containing, signal transduction associated 3	6.33257	FALSE
2	208237718	208238315	598	*	2.82	-0.64	3.75	-4.38	2.14e-05	0.00242	1	3	Promoter (1-2kb)	2	208236742	208240315	3574	2	ENSG00000138413	ENST00000484575	2000	3417	IDH1	isocitrate dehydrogenase (NADP(+)) 1, cytosolic	1.0731	FALSE
17	43634563	43634905	343	*	4.22	2.1	5.04	-2.94	2.14e-05	0.00243	0	3	Distal Intergenic	17	43640402	43661563	21162	2	ENSG00000005102	ENST00000329168	26658	4222	MEOX1	mesenchyme homeobox 1	12.4988	FALSE
16	75147263	75147667	405	*	3.84	4.77	0.55	4.22	2.15e-05	0.00243	2	0	Promoter (<=1kb)	16	75148492	75170372	21881	1	ENSG00000184517	ENST00000570010	-825	162239	ZFP1	ZFP1 zinc finger protein	67.3687	FALSE
X	34781493	34781896	404	*	3.79	4.65	1.28	3.38	2.17e-05	0.00245	2	0	Distal Intergenic	23	34768327	34768688	362	2	ENSG00000273704	ENST00000618994	-12805				62.1453	FALSE
X	128390180	128390560	381	*	3.48	0.96	4.35	-3.38	2.17e-05	0.00245	1	2	Intron (ENST00000449485/ENSG00000225689, intron 2 of 3)	23	128440929	128441785	857	1	ENSG00000226802	ENST00000429864	-50369				5.1058	FALSE
4	25914168	25914626	459	*	4.72	5.42	3.31	2.1	2.19e-05	0.00247	4	0	Promoter (<=1kb)	4	25914204	25929812	15609	1	ENSG00000250317	ENST00000506197	0	389203	SMIM20	small integral membrane protein 20	93.276	FALSE
10	29957792	29958276	485	*	5.85	6.69	3.59	3.1	2.19e-05	0.00247	4	0	Distal Intergenic	10	30012803	30013918	1116	2	ENSG00000165757	ENST00000464386	55642	57608	KIAA1462	KIAA1462	212.887	TRUE
20	55857466	55857799	334	*	2.82	-0.64	3.75	-4.39	2.19e-05	0.00247	1	2	Distal Intergenic	20	55997440	56005472	8033	2	ENSG00000054803	ENST00000064571	147673	140689	CBLN4	cerebellin 4 precursor	1.9213	FALSE
13	37041292	37041565	274	*	2.79	-0.64	3.73	-4.36	2.2e-05	0.00247	0	2	Intron (ENST00000490716/ENSG00000102710, intron 19 of 24)	13	37046864	37047937	1074	2	ENSG00000102710	ENST00000471868	6372	55578	SUPT20H	SPT20 homolog, SAGA complex component	2.34202	FALSE
12	49427862	49428355	494	*	5.15	3.58	5.88	-2.3	2.2e-05	0.00247	4	4	Intron (ENST00000550997/ENSG00000123352, intron 1 of 5)	12	49442424	49442652	229	2	ENSG00000257464	ENST00000549563	14297				24.2081	FALSE
17	35793246	35794051	806	*	4.18	5.09	1.06	4.03	2.21e-05	0.00248	2	0	Promoter (1-2kb)	17	35766340	35795582	29243	2	ENSG00000271447	ENST00000605424	1531	79148	MMP28	matrix metallopeptidase 28	42.2579	FALSE
10	95467122	95467652	531	*	5.74	6.43	4.4	2.02	2.23e-05	0.0025	4	0	Intron (ENST00000371227/ENSG00000095637, intron 30 of 31)	10	95414744	95482671	67928	2	ENSG00000095637	ENST00000492542	15019	10580	SORBS1	sorbin and SH3 domain containing 1	162.378	FALSE
12	119170636	119171090	455	*	3.62	4.46	1.36	3.1	2.24e-05	0.00251	4	4	Downstream (2-3kb)	12	119174065	119176484	2420	2	ENSG00000256884	ENST00000538405	5394	105370024	LOC105370024	uncharacterized LOC105370024	48.3707	FALSE
3	135289532	135289943	412	*	3.18	0.49	4.06	-3.57	2.26e-05	0.00252	3	4	Distal Intergenic	3	135373795	135439822	66028	2	ENSG00000240086	ENST00000459861	149879				3.40885	FALSE
18	23240106	23240516	411	*	4.37	2.6	5.14	-2.55	2.27e-05	0.00254	0	2	Intron (ENST00000400473/ENSG00000134508, intron 7 of 9)	18	23197144	23227008	29865	2	ENSG00000134490	ENST00000584625	-13098	85019	TMEM241	transmembrane protein 241	14.7515	FALSE
7	112452161	112452477	317	*	4.12	5.05	0.72	4.32	2.27e-05	0.00254	2	0	Promoter (<=1kb)	7	112452058	112458982	6925	1	ENSG00000006652	ENST00000440625	103	3475	IFRD1	interferon related developmental regulator 1	104.506	FALSE
19	53114831	53115305	475	*	3.43	0.14	4.35	-4.21	2.28e-05	0.00254	0	3	3' UTR	19	53107898	53123649	15752	2	ENSG00000170954	ENST00000597748	8344	55786	ZNF415	zinc finger protein 415	2.3198	FALSE
6	126639982	126640301	320	*	2.87	-0.64	3.81	-4.44	2.3e-05	0.00257	0	2	Distal Intergenic	6	126643488	126644390	903	1	ENSG00000217325	ENST00000567272	-3187				2.00535	FALSE
2	43084122	43084601	480	*	4.81	5.5	3.42	2.08	2.3e-05	0.00257	4	0	Distal Intergenic	2	43091388	43091494	107	2	ENSG00000207087	ENST00000384359	6893				94.2809	FALSE
16	21083629	21084088	460	*	4.45	5.27	2.3	2.97	2.3e-05	0.00257	2	0	Intron (ENST00000261383/ENSG00000158486, intron 43 of 61)	16	20996859	21063000	66142	2	ENSG00000158486	ENST00000572640	-20629	55567	DNAH3	dynein axonemal heavy chain 3	83.8823	FALSE
21	40512810	40513213	404	*	4.35	5.17	2.29	2.88	2.3e-05	0.00257	2	0	Promoter (<=1kb)	21	40513144	40513279	136	1	ENSG00000207147	ENST00000384418	0				89.1135	FALSE
2	105323131	105323519	389	*	4.91	5.63	3.42	2.21	2.32e-05	0.00258	4	0	Promoter (<=1kb)	2	105324210	105330529	6320	1	ENSG00000235319	ENST00000433219	-691				127.306	FALSE
17	48804801	48805190	390	*	4.37	5.13	2.69	2.44	2.33e-05	0.00259	2	0	Promoter (<=1kb)	17	48797130	48803986	6857	2	ENSG00000170703	ENST00000509809	-815	284076	TTLL6	tubulin tyrosine ligase like 6	89.7882	FALSE
18	80262770	80263383	614	*	3.4	4.27	0.89	3.38	2.33e-05	0.00259	4	2	Distal Intergenic	18	80157232	80247546	90315	2	ENSG00000178184	ENST00000353265	-15224	84552	PARD6G	par-6 family cell polarity regulator gamma	31.4217	FALSE
10	32555261	32555552	292	*	3.19	0.62	4.06	-3.44	2.34e-05	0.0026	1	1	Intron (ENST00000476558/ENSG00000216937, intron 13 of 16)	10	32543369	32583286	39918	1	ENSG00000279242	ENST00000572165	11892				5.26327	FALSE
9	31374722	31375037	316	*	2.64	-0.64	3.57	-4.2	2.35e-05	0.0026	1	3	Intron (ENST00000562065/ENSG00000260720, intron 1 of 1)	9	31371611	31381490	9880	2	ENSG00000260720	ENST00000562065	6453	101929620	LINC01243	long intergenic non-protein coding RNA 1243	2.03074	FALSE
7	130998015	130998354	340	*	3.23	0.63	4.1	-3.47	2.36e-05	0.00261	0	3	Intron (ENST00000423414/ENSG00000231721, intron 3 of 3)	7	130944168	130984109	39942	2	ENSG00000231721	ENST00000443623	-13906	378805	LINC-PINT	long intergenic non-protein coding RNA, p53 induced transcript	4.55166	FALSE
7	106112461	106112906	446	*	5.34	6.03	3.94	2.09	2.36e-05	0.00261	4	1	Promoter (<=1kb)	7	106090505	106112576	22072	2	ENSG00000008282	ENST00000011473	0	6856	SYPL1	synaptophysin like 1	146.513	FALSE
1	226125259	226125709	451	*	4.7	5.46	2.98	2.48	2.38e-05	0.00263	3	0	Promoter (1-2kb)	1	226127178	226127346	169	1	ENSG00000270598	ENST00000605837	-1469				97.5994	FALSE
11	8717537	8717838	302	*	4.25	5.12	1.68	3.44	2.39e-05	0.00264	2	0	Promoter (<=1kb)	11	8715463	8717836	2374	2	ENSG00000166444	ENST00000531060	0	6764	ST5	suppression of tumorigenicity 5	115.151	FALSE
10	100658734	100659006	273	*	3	-0.33	3.92	-4.25	2.42e-05	0.00267	0	2	Distal Intergenic	10	100666695	100667009	315	2	ENSG00000274660	ENST00000613464	8003				2.91405	FALSE
7	4237438	4237882	445	*	3.52	0.96	4.39	-3.43	2.43e-05	0.00268	0	2	Exon (ENST00000404826/ENSG00000146555, exon 42 of 45)	7	4232887	4237671	4785	1	ENSG00000146555	ENST00000467827	4551	221935	SDK1	sidekick cell adhesion molecule 1	4.37148	FALSE
17	40543133	40543398	266	*	4.3	5.15	1.99	3.16	2.44e-05	0.00269	2	0	Distal Intergenic	17	40525561	40527002	1442	1	ENSG00000266088	ENST00000577557	17572				133.482	FALSE
19	13948169	13948557	389	*	3.23	0.43	4.12	-3.69	2.45e-05	0.0027	0	2	Intron (ENST00000538517/ENSG00000132000, intron 5 of 5)	19	13952492	13961449	8958	1	ENSG00000132017	ENST00000254337	-3935	90379	DCAF15	DDB1 and CUL4 associated factor 15	3.46333	FALSE
X	5042142	5042444	303	*	3.94	1.56	4.79	-3.23	2.46e-05	0.00271	0	4	Distal Intergenic	23	5168918	5169439	522	2	ENSG00000235039	ENST00000428247	126995				9.73115	FALSE
3	129299647	129299977	331	*	2.98	0.14	3.88	-3.73	2.47e-05	0.00272	2	4	Intron (ENST00000509042/ENSG00000183624, intron 4 of 5)	3	129315392	129318311	2920	1	ENSG00000206417	ENST00000511998	-15415				3.32902	FALSE
12	8921545	8922196	652	*	4.61	2.81	5.38	-2.57	2.48e-05	0.00273	0	3	Promoter (<=1kb)	12	8922744	8940070	17327	1	ENSG00000111752	ENST00000542346	-548	1911	PHC1	polyhomeotic homolog 1	10.7559	FALSE
3	52510309	52510680	372	*	3.84	1.71	4.67	-2.96	2.49e-05	0.00274	0	2	Promoter (2-3kb)	3	52507961	52509476	1516	1	ENSG00000010327	ENST00000484850	2348	23166	STAB1	stabilin 1	8.79465	FALSE
7	44957908	44958249	342	*	3.46	0.92	4.34	-3.41	2.5e-05	0.00274	0	2	Promoter (2-3kb)	7	44958999	44960909	1911	2	ENSG00000260997	ENST00000568457	2660				5.5325	FALSE
9	124141682	124142302	621	*	4.68	5.45	2.93	2.53	2.5e-05	0.00275	1	1	Distal Intergenic	9	124031624	124032524	901	2	ENSG00000234921	ENST00000429482	-109158				70.3918	FALSE
5	129290911	129291329	419	*	3.67	0.58	4.58	-4.01	2.53e-05	0.00277	2	1	Distal Intergenic	5	129397062	129397147	86	2	ENSG00000265691	ENST00000577862	105818	100616325	MIR4460	microRNA 4460	3.56766	FALSE
12	6943920	6945046	1127	*	8.29	9	6.81	2.19	2.55e-05	0.00279	4	4	Promoter (<=1kb)	12	6944023	6946002	1980	1	ENSG00000111678	ENST00000229281	0	113246	C12orf57	chromosome 12 open reading frame 57	454.303	FALSE
10	22620476	22620976	501	*	6.07	6.74	4.74	2.01	2.58e-05	0.00282	4	1	Intron (ENST00000376573/ENSG00000150867, intron 9 of 9)	10	22567537	22609717	42181	2	ENSG00000150867	ENST00000422321	-10759	5305	PIP4K2A	phosphatidylinositol-5-phosphate 4-kinase type 2 alpha	213.356	FALSE
14	84429285	84429656	372	*	3.89	4.73	1.58	3.15	2.59e-05	0.00283	3	2	Distal Intergenic	14	84176419	84177088	670	1	ENSG00000259012	ENST00000555160	252866				71.3393	FALSE
1	26321155	26321863	709	*	5.29	5.98	3.95	2.02	2.6e-05	0.00284	4	0	Promoter (2-3kb)	1	26282284	26318363	36080	2	ENSG00000158062	ENST00000374222	-2792	91544	UBXN11	UBX domain protein 11	89.0252	FALSE
9	85249063	85249544	482	*	4.92	5.61	3.58	2.03	2.6e-05	0.00284	4	0	Distal Intergenic	9	85159682	85159950	269	1	ENSG00000226590	ENST00000414685	89381				101.328	FALSE
15	67836493	67837017	525	*	4.31	5.07	2.59	2.48	2.61e-05	0.00285	3	0	Promoter (1-2kb)	15	67834310	67838879	4570	2	ENSG00000245719	ENST00000502156	1862	101929076	LOC101929076	uncharacterized LOC101929076	63.9827	FALSE
12	96315825	96316882	1058	*	5.52	6.2	4.17	2.03	2.61e-05	0.00285	4	4	Intron (ENST00000261211/ENSG00000059758, intron 14 of 16)	12	96303375	96303513	139	2	ENSG00000201435	ENST00000364565	-12312				69.4865	FALSE
15	80118103	80118399	297	*	3.31	0.53	4.2	-3.67	2.62e-05	0.00286	0	2	Intron (ENST00000613266/ENSG00000086666, intron 2 of 6)	15	80121719	80123067	1349	1	ENSG00000086666	ENST00000561017	-3320	54469	ZFAND6	zinc finger AN1-type containing 6	4.86171	FALSE
1	155196035	155196603	569	*	4.85	5.58	3.28	2.3	2.63e-05	0.00287	2	0	Promoter (<=1kb)	1	155195588	155196442	855	2	ENSG00000169231	ENST00000498500	0	7059	THBS3	thrombospondin 3	84.0689	FALSE
X	118940654	118940911	258	*	2.96	-0.64	3.89	-4.53	2.65e-05	0.00288	0	3	Promoter (2-3kb)	23	118938153	118939134	982	1	ENSG00000231270	ENST00000443421	2501				2.48726	FALSE
12	131929191	131929750	560	*	4.47	5.21	2.89	2.32	2.66e-05	0.00289	4	2	Promoter (<=1kb)	12	131929200	131943859	14660	1	ENSG00000177192	ENST00000443358	0	80324	PUS1	pseudouridylate synthase 1	66.0965	FALSE
X	20678388	20678836	449	*	4.59	3.26	5.27	-2.01	2.67e-05	0.0029	3	4	Distal Intergenic	23	20452108	20452431	324	1	ENSG00000252978	ENST00000517169	226280				21.3359	FALSE
20	5005670	5006326	657	*	3.5	1.11	4.36	-3.25	2.69e-05	0.00292	0	3	Intron (ENST00000379333/ENSG00000089057, intron 16 of 16)	20	4869588	5010270	140683	2	ENSG00000089057	ENST00000468355	3944	9962	SLC23A2	solute carrier family 23 member 2	3.28532	FALSE
8	12790473	12790746	274	*	2.63	-0.64	3.55	-4.19	2.72e-05	0.00294	0	2	Promoter (2-3kb)	8	12766062	12788456	22395	2	ENSG00000254813	ENST00000530228	-2017	340357	LOC340357	uncharacterized LOC340357	2.34202	FALSE
11	74749342	74749871	530	*	5.24	5.95	3.78	2.17	2.74e-05	0.00296	4	2	Promoter (<=1kb)	11	74748868	74842413	93546	1	ENSG00000166439	ENST00000299563	474	254225	RNF169	ring finger protein 169	116.641	FALSE
5	58167806	58168208	403	*	4.04	1.96	4.86	-2.9	2.74e-05	0.00296	0	4	Distal Intergenic	5	58161197	58161752	556	1	ENSG00000248271	ENST00000504014	6609				9.65414	FALSE
14	20305495	20306032	538	*	4.73	5.41	3.38	2.03	2.76e-05	0.00298	3	0	Promoter (<=1kb)	14	20286228	20305994	19767	2	ENSG00000136319	ENST00000258821	0	91875	TTC5	tetratricopeptide repeat domain 5	79.0296	FALSE
10	103971193	103971559	367	*	4.16	2.54	4.9	-2.36	2.8e-05	0.00302	0	3	Intron (ENST00000335753/ENSG00000065613, intron 1 of 17)	10	103974515	103974814	300	2	ENSG00000266754	ENST00000581152	3255				15.8471	FALSE
18	10141510	10141859	350	*	3.51	4.46	-0.36	4.82	2.8e-05	0.00302	2	0	Intron (ENST00000582470/ENSG00000265554, intron 1 of 1)	18	10125340	10144406	19067	1	ENSG00000265554	ENST00000582470	16170				62.8819	FALSE
4	76688971	76689445	475	*	4.72	5.55	2.54	3.01	2.82e-05	0.00303	4	0	Promoter (<=1kb)	4	76689571	76742130	52560	1	ENSG00000138771	ENST00000486758	-126	57619	SHROOM3	shroom family member 3	98.6331	FALSE
2	54941671	54941921	251	*	4.16	2.47	4.92	-2.46	2.82e-05	0.00304	0	2	Intron (ENST00000356458/ENSG00000214595, intron 27 of 40)	2	54948882	54960238	11357	1	ENSG00000214595	ENST00000481376	-6961	400954	EML6	echinoderm microtubule associated protein like 6	22.0735	FALSE
2	65466921	65467319	399	*	3.45	0.97	4.32	-3.35	2.83e-05	0.00304	0	2	Intron (ENST00000606978/ENSG00000204929, intron 1 of 9)	2	65450074	65456571	6498	2	ENSG00000234255	ENST00000453714	-10350				4.90937	FALSE
2	118682539	118682904	366	*	4.16	5	1.96	3.04	2.83e-05	0.00305	3	0	Distal Intergenic	2	118833700	118834609	910	2	ENSG00000258910	ENST00000584273	151705	107985816	LOC107985816	uncharacterized LOC107985816	87.4317	FALSE
6	27296113	27296594	482	*	4.39	5.2	2.41	2.79	2.87e-05	0.00308	3	0	Intron (ENST00000429945/ENSG00000158553, intron 1 of 1)	6	27285903	27311312	25410	2	ENSG00000158553	ENST00000429945	14718	94026	POM121L2	POM121 transmembrane nucleoporin like 2	76.2621	FALSE
X	2959821	2960363	543	*	4.04	2	4.85	-2.86	2.9e-05	0.00311	4	4	5' UTR	23	2949623	2964264	14642	2	ENSG00000157399	ENST00000438544	3901	415	ARSE	arylsulfatase E (chondrodysplasia punctata 1)	7.36648	FALSE
2	24795996	24796451	456	*	3.36	4.28	0.17	4.11	2.92e-05	0.00312	2	0	Promoter (2-3kb)	2	24793478	24817787	24310	1	ENSG00000138092	ENST00000498362	2518	79172	CENPO	centromere protein O	42.6033	FALSE
22	38398560	38398920	361	*	3.13	4.01	0.48	3.53	2.92e-05	0.00312	4	0	Promoter (<=1kb)	22	38335762	38398916	63155	2	ENSG00000244627	ENST00000428294	0				44.6296	FALSE
X	123821257	123821658	402	*	3.19	0.09	4.1	-4.01	2.94e-05	0.00314	3	2	Distal Intergenic	23	123811331	123811587	257	2	ENSG00000264933	ENST00000582519	-9670				2.64769	FALSE
21	17450660	17451000	341	*	3.82	4.69	1.3	3.39	2.95e-05	0.00315	2	0	Distal Intergenic	21	17441781	17448908	7128	1	ENSG00000232560	ENST00000613691	8879	100505929	LINC01549	long intergenic non-protein coding RNA 1549	75.6966	FALSE
16	4854007	4854339	333	*	4.42	2.67	5.19	-2.52	2.97e-05	0.00316	0	2	Promoter (1-2kb)	16	4852215	4882360	30146	1	ENSG00000118900	ENST00000396658	1792	29855	UBN1	ubinuclein 1	19.112	FALSE
5	149765633	149765871	239	*	2.54	-0.64	3.46	-4.09	2.98e-05	0.00317	0	2	Intron (ENST00000360453/ENSG00000155846, intron 1 of 10)	5	149771940	149847627	75688	1	ENSG00000155846	ENST00000403750	-6069	133522	PPARGC1B	PPARG coactivator 1 beta	2.68499	FALSE
17	46200473	46200870	398	*	4.9	3.58	5.58	-2.01	3.02e-05	0.00321	0	3	Intron (ENST00000574590/ENSG00000120071, intron 14 of 14)	17	46196058	46196723	666	1	ENSG00000214401	ENST00000572634	4415	644246	KANSL1-AS1	KANSL1 antisense RNA 1	30.0472	FALSE
2	111312992	111313518	527	*	5.04	5.82	3.19	2.63	3.04e-05	0.00322	4	4	Intron (ENST00000609220/ENSG00000172965, intron 1 of 1)	2	111321012	111321091	80	2	ENSG00000266139	ENST00000580915	7573	100616341	MIR4435-2	microRNA 4435-2	107.197	FALSE
1	24714751	24715476	726	*	4.6	5.34	3	2.34	3.06e-05	0.00324	4	0	Distal Intergenic	1	24745357	24844324	98968	1	ENSG00000169504	ENST00000374379	-29881	25932	CLIC4	chloride intracellular channel 4	55.7909	FALSE
19	34091348	34091667	320	*	3.23	4.14	0.17	3.98	3.08e-05	0.00326	2	0	Promoter (1-2kb)	19	34092561	34093310	750	2	ENSG00000186008	ENST00000603814	1643				55.0953	FALSE
6	24802594	24803147	554	*	4.96	5.71	3.28	2.43	3.08e-05	0.00326	4	0	Intron (ENST00000562221/ENSG00000282804, intron 1 of 2)	6	24797321	24798889	1569	2	ENSG00000260286	ENST00000565469	-3705	101928603	C6orf229	chromosome 6 open reading frame 229	94.4869	FALSE
9	33475634	33476091	458	*	3.94	2.2	4.71	-2.51	3.1e-05	0.00328	3	4	Promoter (1-2kb)	9	33461441	33473930	12490	2	ENSG00000165271	ENST00000353159	-1704	65083	NOL6	nucleolar protein 6	10.0323	FALSE
13	43058236	43058585	350	*	3.8	4.66	1.4	3.26	3.11e-05	0.00329	2	0	Intron (ENST00000474320/ENSG00000120675, intron 1 of 3)	13	43023203	43078877	55675	1	ENSG00000120675	ENST00000474320	35033	29103	DNAJC15	DnaJ heat shock protein family (Hsp40) member C15	72.2323	FALSE
7	2715089	2715384	296	*	4.38	2.68	5.14	-2.46	3.12e-05	0.0033	0	3	3' UTR	7	2702530	2765125	62596	1	ENSG00000174945	ENST00000489665	12559	155185	AMZ1	archaelysin family metallopeptidase 1	21.6505	FALSE
1	182906619	182907020	402	*	4.26	2.53	5.02	-2.49	3.18e-05	0.00335	0	2	Intron (ENST00000483655/ENSG00000157060, intron 4 of 10)	1	182881285	182887747	6463	1	ENSG00000135829	ENST00000473076	25334	1660	DHX9	DEAH-box helicase 9	14.3675	FALSE
13	74217511	74217762	252	*	3.6	4.43	1.37	3.06	3.26e-05	0.00342	2	0	Distal Intergenic	13	74231457	74259976	28520	1	ENSG00000235532	ENST00000419499	-13695				85.5386	FALSE
20	49584706	49585030	325	*	4.51	5.28	2.76	2.51	3.28e-05	0.00344	3	0	Promoter (1-2kb)	20	49586681	49586774	94	1	ENSG00000265225	ENST00000583835	-1651				119.551	FALSE
2	122637945	122638348	404	*	2.99	0.32	3.87	-3.56	3.32e-05	0.00347	2	2	Distal Intergenic	2	123065321	123067722	2402	1	ENSG00000237856	ENST00000435441	-426973				3.08993	FALSE
8	101501438	101501827	390	*	4.65	5.49	2.43	3.06	3.35e-05	0.0035	3	0	Intron (ENST00000251808/ENSG00000083307, intron 1 of 15)	8	101492758	101666893	174136	1	ENSG00000083307	ENST00000395927	8680	79977	GRHL2	grainyhead like transcription factor 2	115.237	FALSE
11	61483113	61483554	442	*	2.79	-0.11	3.69	-3.8	3.35e-05	0.0035	0	2	Promoter (1-2kb)	11	61481120	61490928	9809	1	ENSG00000162148	ENST00000432063	1993	220004	PPP1R32	protein phosphatase 1 regulatory subunit 32	2.09635	FALSE
1	204438694	204439289	596	*	6.95	7.77	4.88	2.89	3.35e-05	0.0035	4	1	Exon (ENST00000367187/ENSG00000133056, exon 24 of 34)	1	204431340	204432271	932	2	ENSG00000133056	ENST00000462752	-6423	5287	PIK3C2B	phosphatidylinositol-4-phosphate 3-kinase catalytic subunit type 2 beta	366.232	FALSE
13	108217890	108219093	1204	*	7.92	8.69	6.15	2.54	3.36e-05	0.00351	4	4	Promoter (<=1kb)	13	108218379	108234255	15877	1	ENSG00000139826	ENST00000375898	0	84945	ABHD13	abhydrolase domain containing 13	343.024	FALSE
16	12063032	12063354	323	*	4.17	1.16	5.07	-3.91	3.39e-05	0.00353	0	2	Intron (ENST00000566228/ENSG00000048471, intron 9 of 20)	16	12052198	12135737	83540	1	ENSG00000048471	ENST00000563308	10834	92017	SNX29	sorting nexin 29	6.91819	FALSE
7	139360318	139360895	578	*	4.19	4.96	2.41	2.55	3.41e-05	0.00355	4	2	Promoter (<=1kb)	7	139359912	139423151	63240	1	ENSG00000146963	ENST00000456182	406	51631	LUC7L2	LUC7 like 2, pre-mRNA splicing factor	53.8494	FALSE
1	32052376	32052723	348	*	3.32	0.79	4.19	-3.4	3.41e-05	0.00355	1	2	Exon (ENST00000366152/ENSG00000203325, exon 3 of 3)	1	32072031	32102863	30833	1	ENSG00000121775	ENST00000487305	-19308	55116	TMEM39B	transmembrane protein 39B	4.9686	FALSE
16	14408622	14409259	638	*	5.24	5.96	3.72	2.23	3.41e-05	0.00355	4	0	Intron (ENST00000572479/ENSG00000263257, intron 1 of 2)	16	14408039	14418872	10834	2	ENSG00000263257	ENST00000572479	9613				97.5704	FALSE
1	143216129	143219414	3286	*	5.02	-0.64	6	-6.64	3.41e-05	0.00355	4	4	Distal Intergenic	1	143343180	143343275	96	1	ENSG00000276118	ENST00000612151	-123766				0.195287	FALSE
17	31882106	31882398	293	*	2.71	-0.64	3.64	-4.27	3.42e-05	0.00356	0	2	Intron (ENST00000583236/ENSG00000263990, intron 1 of 1)	17	31863174	31888221	25048	2	ENSG00000108651	ENST00000477128	5823	55813	UTP6	UTP6, small subunit processome component	2.19015	FALSE
20	18793995	18794475	481	*	6.12	6.94	4.06	2.87	3.42e-05	0.00356	4	1	Promoter (<=1kb)	20	18788547	18794335	5789	2	ENSG00000179935	ENST00000455340	0				255.272	FALSE
5	75285293	75285636	344	*	3.58	4.45	1.12	3.33	3.43e-05	0.00356	3	0	Distal Intergenic	5	75068297	75236878	168582	2	ENSG00000145700	ENST00000274361	-48415	256006	ANKRD31	ankyrin repeat domain 31	63.5368	FALSE
14	49867705	49868204	500	*	5.21	5.9	3.84	2.06	3.43e-05	0.00357	4	0	Distal Intergenic	14	49861176	49864326	3151	2	ENSG00000282885	ENST00000635177	-3379				119.428	FALSE
2	11738563	11738918	356	*	4.09	4.91	2.01	2.9	3.45e-05	0.00358	3	0	Intron (ENST00000449576/ENSG00000134324, intron 2 of 21)	2	11740997	11745301	4305	2	ENSG00000230790	ENST00000431500	6383				84.4515	FALSE
20	43663411	43664083	673	*	3.87	4.74	1.32	3.42	3.46e-05	0.00359	2	0	Promoter (2-3kb)	20	43667019	43716495	49477	1	ENSG00000101057	ENST00000396863	-2936	4605	MYBL2	MYB proto-oncogene like 2	39.707	FALSE
13	48338991	48339728	738	*	4.09	1.87	4.92	-3.05	3.46e-05	0.00359	2	4	Promoter (1-2kb)	13	48340797	48341330	534	2	ENSG00000277684	ENST00000613946	1602				4.95302	FALSE
19	50380091	50380481	391	*	4.6	3.11	5.32	-2.21	3.47e-05	0.0036	1	3	Promoter (1-2kb)	19	50378741	50382298	3558	1	ENSG00000131408	ENST00000597085	1350	7376	NR1H2	nuclear receptor subfamily 1 group H member 2	22.0814	FALSE
3	75785016	75786250	1235	*	5.1	5.78	3.77	2.01	3.5e-05	0.00362	4	4	Promoter (<=1kb)	3	75709643	75785519	75877	2	ENSG00000227124	ENST00000491507	0	100131827	ZNF717	zinc finger protein 717	44.4925	FALSE
1	17768303	17768977	675	*	4.79	5.57	2.96	2.61	3.52e-05	0.00364	3	0	Intron (ENST00000375406/ENSG00000117148, intron 1 of 2)	1	17755313	17827063	71751	1	ENSG00000117148	ENST00000375406	12990	81569	ACTL8	actin like 8	70.3774	FALSE
22	33794545	33794867	323	*	3.48	0.92	4.36	-3.44	3.54e-05	0.00366	0	2	Intron (ENST00000354992/ENSG00000133424, intron 14 of 15)	22	33744129	33750683	6555	1	ENSG00000224973	ENST00000416275	50416	100506195	LARGE-AS1	LARGE antisense RNA 1	5.85794	FALSE
X	124088717	124088995	279	*	2.64	-0.64	3.57	-4.2	3.57e-05	0.00368	1	1	Intron (ENST00000218089/ENSG00000101972, intron 30 of 34)	23	124093913	124095495	1583	1	ENSG00000101972	ENST00000475602	-4918	10735	STAG2	stromal antigen 2	2.30005	FALSE
5	171306449	171307153	705	*	4.91	5.67	3.23	2.44	3.6e-05	0.00371	3	0	Promoter (1-2kb)	5	171305981	171308755	2775	2	ENSG00000275038	ENST00000619056	1602	728145	LOC728145	collagen alpha-1(I) chain	72.2189	FALSE
3	101599660	101600107	448	*	3.82	1.38	4.68	-3.3	3.61e-05	0.00373	2	4	Promoter (<=1kb)	3	101599243	101599644	402	2	ENSG00000243396	ENST00000477747	-16				5.80956	FALSE
12	4327658	4328048	391	*	3.86	1.53	4.71	-3.18	3.62e-05	0.00373	0	3	Promoter (2-3kb)	12	4324372	4324811	440	2	ENSG00000213970	ENST00000493323	-2847				7.38583	FALSE
4	1854235	1854519	285	*	3.4	1.26	4.22	-2.96	3.65e-05	0.00376	1	1	Promoter (1-2kb)	4	1834100	1855955	21856	2	ENSG00000168924	ENST00000466175	1436	3954	LETM1	leucine zipper and EF-hand containing transmembrane protein 1	8.40336	FALSE
1	151151605	151152024	420	*	4.5	2.66	5.29	-2.63	3.67e-05	0.00377	0	3	Distal Intergenic	1	151156629	151159749	3121	1	ENSG00000163154	ENST00000368910	-4605	79626	TNFAIP8L2	TNF alpha induced protein 8 like 2	15.0484	FALSE
4	7028337	7028763	427	*	4.11	4.93	2.07	2.86	3.69e-05	0.00379	3	0	Intron (ENST00000448507/ENSG00000132405, intron 13 of 13)	4	7041899	7054431	12533	1	ENSG00000173011	ENST00000506692	-13136	93624	TADA2B	transcriptional adaptor 2B	71.3921	FALSE
X	78741923	78742296	374	*	2.56	-0.64	3.48	-4.12	3.72e-05	0.00382	2	2	Distal Intergenic	23	78747709	78751294	3586	1	ENSG00000147145	ENST00000610214	-5413	2846	LPAR4	lysophosphatidic acid receptor 4	1.71581	FALSE
6	135287788	135288124	337	*	3.06	3.94	0.38	3.56	3.74e-05	0.00384	2	0	Intron (ENST00000367800/ENSG00000135541, intron 1 of 26)	6	135285295	135300532	15238	2	ENSG00000135541	ENST00000527681	12408	54806	AHI1	Abelson helper integration site 1	45.5437	FALSE
7	101506280	101506774	495	*	5.24	5.95	3.79	2.16	3.75e-05	0.00384	3	2	Intron (ENST00000313669/ENSG00000160963, intron 3 of 12)	7	101553203	101557633	4431	1	ENSG00000160963	ENST00000613091	-46429	136227	COL26A1	collagen type XXVI alpha 1 chain	124.889	FALSE
17	82418326	82418627	302	*	3.42	4.28	1.01	3.27	3.75e-05	0.00384	4	0	Promoter (<=1kb)	17	82392010	82418576	26567	2	ENSG00000181396	ENST00000329197	0	79701	OGFOD3	2-oxoglutarate and iron dependent oxygenase domain containing 3	64.3282	FALSE
18	57209766	57210770	1005	*	5.97	6.88	2.89	3.99	3.77e-05	0.00386	4	0	Distal Intergenic	18	57169615	57171194	1580	2	ENSG00000267726	ENST00000592678	-38572				117.198	TRUE
6	110852192	110852459	268	*	2.77	-0.09	3.67	-3.76	3.77e-05	0.00386	0	2	Intron (ENST00000610605/ENSG00000123505, intron 1 of 8)	6	110848546	110848673	128	1	ENSG00000212587	ENST00000391285	3646				3.50568	FALSE
7	35023811	35024153	343	*	2.47	-0.64	3.39	-4.02	3.79e-05	0.00387	0	3	Intron (ENST00000310974/ENSG00000173852, intron 21 of 21)	7	34928876	35038041	109166	2	ENSG00000173852	ENST00000310974	13888	23333	DPY19L1	dpy-19 like 1	1.87088	FALSE
1	159915645	159916222	578	*	5.63	6.57	2.08	4.49	3.79e-05	0.00387	2	0	Downstream (1-2kb)	1	159910094	159910554	461	2	ENSG00000279430	ENST00000623350	-5091				164.376	FALSE
11	18526182	18527193	1012	*	7.47	8.23	5.78	2.45	3.84e-05	0.00391	4	4	Promoter (<=1kb)	11	18468336	18526951	58616	2	ENSG00000074319	ENST00000536719	0	7251	TSG101	tumor susceptibility 101	296.686	FALSE
5	168397149	168397379	231	*	3.93	1.64	4.77	-3.13	3.84e-05	0.00391	0	2	Intron (ENST00000265293/ENSG00000113645, intron 3 of 22)	5	168406258	168410180	3923	1	ENSG00000113645	ENST00000519659	-8879	23286	WWC1	WW and C2 domain containing 1	13.492	FALSE
6	111597865	111598235	371	*	4.95	5.64	3.6	2.04	3.85e-05	0.00392	4	0	Promoter (1-2kb)	6	111599875	111602295	2421	1	ENSG00000255389	ENST00000531702	-1640				134.411	FALSE
5	36615901	36616200	300	*	4.69	3.35	5.37	-2.02	3.87e-05	0.00394	0	2	Promoter (2-3kb)	5	36613099	36671234	58136	1	ENSG00000079215	ENST00000509272	2802	6507	SLC1A3	solute carrier family 1 member 3	33.9883	FALSE
11	8762564	8762838	275	*	3.62	0.86	4.51	-3.64	3.88e-05	0.00394	0	2	Intron (ENST00000526757/ENSG00000166444, intron 18 of 18)	11	8730305	8766670	36366	2	ENSG00000166444	ENST00000526221	3832	6764	ST5	suppression of tumorigenicity 5	6.60014	FALSE
17	7259050	7259324	275	*	4.48	5.29	2.49	2.8	3.89e-05	0.00395	2	0	Promoter (1-2kb)	17	7260462	7261145	684	2	ENSG00000181885	ENST00000574070	1821	1366	CLDN7	claudin 7	142.271	FALSE
2	6190882	6191300	419	*	3	-0.64	3.94	-4.57	3.9e-05	0.00395	2	3	Distal Intergenic	2	6312954	6325646	12693	2	ENSG00000234275	ENST00000425125	134346				1.53153	FALSE
17	78050567	78050810	244	*	4.76	3.42	5.44	-2.03	3.92e-05	0.00398	0	2	Promoter (<=1kb)	17	78051067	78077779	26713	1	ENSG00000078687	ENST00000591851	-257	57690	TNRC6C	trinucleotide repeat containing 6C	43.8665	FALSE
1	35268461	35268791	331	*	4.25	5.03	2.41	2.62	3.94e-05	0.004	4	1	Promoter (<=1kb)	1	35268967	35421944	152978	1	ENSG00000146463	ENST00000314607	-176	9202	ZMYM4	zinc finger MYM-type containing 4	98.7081	FALSE
17	28750008	28750466	459	*	5	5.75	3.34	2.42	3.95e-05	0.00401	4	1	Promoter (<=1kb)	17	28749731	28750079	349	2	ENSG00000265840	ENST00000579468	0				117.249	FALSE
12	26122852	26123551	700	*	4.68	3.02	5.43	-2.41	3.97e-05	0.00402	0	2	Promoter (<=1kb)	12	26122958	26123768	811	2	ENSG00000123095	ENST00000394326	217	79365	BHLHE41	basic helix-loop-helix family member e41	11.5881	FALSE
21	32147623	32147951	329	*	3.11	-0.11	4.03	-4.14	3.97e-05	0.00402	0	2	Intron (ENST00000414877/ENSG00000230323, intron 2 of 3)	21	32151905	32152008	104	1	ENSG00000264055	ENST00000581586	-3954				2.81638	FALSE
14	100284103	100284499	397	*	4.76	5.49	3.24	2.25	4.01e-05	0.00405	3	0	Intron (ENST00000553954/ENSG00000259052, intron 1 of 1)	14	100291117	100291950	834	1	ENSG00000258504	ENST00000555428	-6618				113.205	FALSE
X	41778275	41778574	300	*	3.4	4.27	0.83	3.44	4.02e-05	0.00406	2	0	Intron (ENST00000421587/ENSG00000147044, intron 22 of 24)	23	41790192	41790250	59	2	ENSG00000237875	ENST00000443795	11676				64.3098	FALSE
2	231401069	231401514	446	*	4.36	5.18	2.22	2.96	4.03e-05	0.00407	4	0	3' UTR	2	231397176	231398257	1082	1	ENSG00000156966	ENST00000479618	3893	93010	B3GNT7	UDP-GlcNAc:betaGal beta-1,3-N-acetylglucosaminyltransferase 7	81.2831	FALSE
16	30115774	30116088	315	*	3.23	0.61	4.11	-3.5	4.05e-05	0.00408	0	2	Promoter (<=1kb)	16	30114616	30115999	1384	2	ENSG00000102882	ENST00000494643	0	5595	MAPK3	mitogen-activated protein kinase 3	4.84527	FALSE
3	50614026	50614296	271	*	3.39	4.34	-0.36	4.69	4.12e-05	0.00415	2	0	Promoter (1-2kb)	3	50612328	50614117	1790	1	ENSG00000114738	ENST00000497283	1698	7867	MAPKAPK3	mitogen-activated protein kinase-activated protein kinase 3	74.731	FALSE
KI270706.1	27913	29128	1216	*	3.98	1.94	4.79	-2.85	4.15e-05	0.00418	3	3	Distal Intergenic	39	45986	46062	77	1	ENSG00000276560	ENST00000611371	-16858				3.15547	FALSE
4	57038081	57038441	361	*	3.95	4.77	1.87	2.9	4.16e-05	0.00418	3	0	Intron (ENST00000512512/ENSG00000163453, intron 3 of 4)	4	57023491	57024962	1472	1	ENSG00000047315	ENST00000484821	14590	5431	POLR2B	RNA polymerase II subunit B	75.5798	FALSE
9	128771313	128771723	411	*	4.77	5.45	3.43	2.02	4.19e-05	0.00421	4	0	Promoter (<=1kb)	9	128753318	128771688	18371	2	ENSG00000160445	ENST00000494461	0	10444	ZER1	zyg-11 related cell cycle regulator	106.358	FALSE
19	6992617	6992947	331	*	3.89	1.94	4.69	-2.76	4.2e-05	0.00421	0	4	Promoter (1-2kb)	19	6952500	6990846	38347	2	ENSG00000268758	ENST00000600751	-1771	326342	ADGRE4P	adhesion G protein-coupled receptor E4, pseudogene	11.5923	FALSE
15	37273964	37274448	485	*	3.11	0.27	4	-3.73	4.21e-05	0.00422	1	3	Distal Intergenic	15	37253879	37254952	1074	1	ENSG00000270304	ENST00000604029	20085				2.4862	FALSE
6	52598025	52598517	493	*	5.91	6.8	3.17	3.63	4.22e-05	0.00423	4	0	Distal Intergenic	6	52578366	52583559	5194	1	ENSG00000225791	ENST00000605910	19659	401264	TRAM2-AS1	TRAM2 antisense RNA 1 (head to head)	226.025	TRUE
22	36380329	36380746	418	*	4.39	2.87	5.11	-2.24	4.24e-05	0.00425	0	3	Intron (ENST00000216181/ENSG00000100345, intron 40 of 40)	22	36281281	36388018	106738	2	ENSG00000100345	ENST00000216181	7272	4627	MYH9	myosin heavy chain 9	17.4896	FALSE
11	113921213	113921618	406	*	3.32	0.76	4.19	-3.43	4.27e-05	0.00427	1	2	Intron (ENST00000260191/ENSG00000149305, intron 2 of 8)	11	113931385	113944702	13318	1	ENSG00000149305	ENST00000543092	-9767	9177	HTR3B	5-hydroxytryptamine receptor 3B	4.17116	FALSE
1	176093488	176093847	360	*	3.39	0.95	4.25	-3.3	4.3e-05	0.0043	3	2	Intron (ENST00000367667/ENSG00000143207, intron 11 of 17)	1	175944831	176081256	136426	2	ENSG00000143207	ENST00000461830	-12232	64326	RFWD2	ring finger and WD repeat domain 2	5.36631	FALSE
7	129952063	129953065	1003	*	6.52	7.29	4.78	2.52	4.38e-05	0.00438	4	3	Promoter (<=1kb)	7	129830732	129952949	122218	2	ENSG00000186591	ENST00000355621	0	7328	UBE2H	ubiquitin conjugating enzyme E2 H	156.03	FALSE
1	39867929	39868263	335	*	3.68	1.3	4.53	-3.23	4.39e-05	0.00438	1	2	Intron (ENST00000537440/ENSG00000043514, intron 9 of 9)	1	39852558	39857408	4851	2	ENSG00000043514	ENST00000462243	-10521	54802	TRIT1	tRNA isopentenyltransferase 1	7.35012	FALSE
2	56020650	56020984	335	*	3.73	4.59	1.32	3.26	4.4e-05	0.00439	1	1	Intron (ENST00000606639/ENSG00000272180, intron 1 of 6)	2	56000714	56000795	82	2	ENSG00000211520	ENST00000390186	-19855	100126319	MIR216B	microRNA 216b	71.8924	FALSE
6	10516429	10516832	404	*	3.97	1.99	4.78	-2.79	4.42e-05	0.0044	4	4	Promoter (1-2kb)	6	10511036	10514546	3511	2	ENSG00000237685	ENST00000413129	-1883				9.8326	FALSE
12	50343437	50343883	447	*	3.93	1.84	4.75	-2.91	4.44e-05	0.00442	0	4	Intron (ENST00000543096/ENSG00000185958, intron 4 of 4)	12	50326230	50350885	24656	2	ENSG00000185958	ENST00000543096	7002	121006	FAM186A	family with sequence similarity 186 member A	8.00917	FALSE
17	113089	113528	440	*	2.76	3.68	-0.36	4.03	4.45e-05	0.00442	2	0	Intron (ENST00000624936/ENSG00000280136, intron 7 of 7)	17	88641	118578	29938	2	ENSG00000280136	ENST00000624936	5050	388572	LOC388572	uncharacterized LOC388572	29.1298	FALSE
15	79185161	79185406	246	*	3.44	4.3	0.99	3.3	4.48e-05	0.00446	2	0	Distal Intergenic	15	79209788	79209871	84	1	ENSG00000207695	ENST00000384962	-24382	406960	MIR184	microRNA 184	80.0744	FALSE
3	171697033	171697552	520	*	3.55	0.73	4.44	-3.71	4.5e-05	0.00446	1	2	Intron (ENST00000356327/ENSG00000075651, intron 14 of 25)	3	171688695	171708870	20176	2	ENSG00000075651	ENST00000481505	11318	5337	PLD1	phospholipase D1	3.18969	FALSE
1	203292845	203293208	364	*	4.34	2.84	5.06	-2.22	4.5e-05	0.00447	1	4	Distal Intergenic	1	203287770	203288534	765	1	ENSG00000231507	ENST00000433008	5075	100506775	LINC01353	long intergenic non-protein coding RNA 1353	19.6709	FALSE
17	57365965	57366571	607	*	4.9	5.67	3.15	2.52	4.59e-05	0.00454	4	0	Intron (ENST00000416426/ENSG00000153944, intron 5 of 13)	17	57406812	57627302	220491	1	ENSG00000153944	ENST00000579205	-40241	124540	MSI2	musashi RNA binding protein 2	83.8786	FALSE
6	50209347	50209690	344	*	4.29	2.76	5.02	-2.26	4.61e-05	0.00456	1	3	Distal Intergenic	6	50093711	50099282	5572	1	ENSG00000226733	ENST00000415106	115636				19.6918	FALSE
2	71277498	71277897	400	*	5.33	6.01	3.98	2.03	4.62e-05	0.00457	4	0	Promoter (<=1kb)	2	71276645	71365613	88969	1	ENSG00000075292	ENST00000466330	853	27332	ZNF638	zinc finger protein 638	161.113	FALSE
7	56388399	56388864	466	*	2.81	-0.64	3.74	-4.38	4.62e-05	0.00457	2	2	Distal Intergenic	7	56380976	56381312	337	1	ENSG00000224370	ENST00000450682	7423				1.37707	FALSE
6	165960672	165961177	506	*	4.8	5.52	3.31	2.21	4.64e-05	0.00459	4	0	Intron (ENST00000580695/ENSG00000112541, intron 1 of 1)	6	165780269	165986496	206228	2	ENSG00000112541	ENST00000535229	25319	10846	PDE10A	phosphodiesterase 10A	90.6849	FALSE
17	35563285	35563620	336	*	3.85	1.94	4.64	-2.7	4.66e-05	0.00461	0	2	Promoter (1-2kb)	17	35561539	35562077	539	2	ENSG00000267625	ENST00000591634	-1208				11.4198	FALSE
X	93461853	93462389	537	*	2.82	3.74	-0.36	4.1	4.67e-05	0.00461	4	4	Distal Intergenic	23	93388075	93389497	1423	2	ENSG00000237381	ENST00000414840	-72356				24.8816	FALSE
4	121306192	121306549	358	*	3.11	-0.64	4.05	-4.69	4.67e-05	0.00461	2	2	Distal Intergenic	4	121329069	121329170	102	2	ENSG00000207148	ENST00000384419	22621				1.79249	FALSE
7	37832246	37832659	414	*	5.17	5.88	3.73	2.15	4.68e-05	0.00462	4	0	Intron (ENST00000461610/ENSG00000187037, intron 3 of 3)	7	37821210	37821610	401	1	ENSG00000225314	ENST00000437554	11036				142.251	FALSE
X	2776651	2776934	284	*	4.26	2.61	5.01	-2.39	4.72e-05	0.00465	0	3	Intron (ENST00000381174/ENSG00000124343, intron 3 of 9)	23	2794535	2808377	13843	1	ENSG00000124343	ENST00000519244	-17601	7499	XG	Xg blood group	21.4966	FALSE
10	13361290	13361713	424	*	3.76	1.49	4.6	-3.11	4.72e-05	0.00465	3	4	Distal Intergenic	10	13317439	13348298	30860	2	ENSG00000086475	ENST00000545675	-12992	22929	SEPHS1	selenophosphate synthetase 1	6.62474	FALSE
1	29101429	29102004	576	*	4.18	4.97	2.3	2.67	4.72e-05	0.00465	2	0	Intron (ENST00000343067/ENSG00000159023, intron 17 of 20)	1	29097587	29109738	12152	1	ENSG00000159023	ENST00000462032	3842	2035	EPB41	erythrocyte membrane protein band 4.1	54.4122	FALSE
22	28321842	28322151	310	*	3.34	4.27	-0.07	4.34	4.73e-05	0.00465	2	0	Intron (ENST00000397906/ENSG00000100154, intron 21 of 22)	22	27978014	28306645	328632	2	ENSG00000100154	ENST00000612946	-15197	23331	TTC28	tetratricopeptide repeat domain 28	62.2352	FALSE
10	6412922	6413273	352	*	3.02	-0.64	3.96	-4.6	4.77e-05	0.00469	1	2	Distal Intergenic	10	6350316	6352762	2447	1	ENSG00000212743	ENST00000391437	62606				1.82305	FALSE
22	31514215	31514554	340	*	2.43	-0.64	3.34	-3.98	4.77e-05	0.00469	1	3	Intron (ENST00000548143/ENSG00000185721, intron 3 of 3)	22	31508285	31530634	22350	1	ENSG00000198089	ENST00000629688	5930	9814	SFI1	SFI1 centrin binding protein	1.88739	FALSE
X	41923750	41924236	487	*	4.96	5.66	3.56	2.1	4.77e-05	0.00469	4	1	Promoter (<=1kb)	23	41519265	41923463	404199	2	ENSG00000147044	ENST00000378163	-287	8573	CASK	calcium/calmodulin dependent serine protein kinase	103.825	FALSE
15	82739989	82740285	297	*	2.82	-0.11	3.72	-3.83	4.81e-05	0.00472	0	2	Promoter (1-2kb)	15	82730790	82738904	8115	2	ENSG00000259315	ENST00000561222	-1085	283693	ACTG1P17	actin gamma 1 pseudogene 17	3.11983	FALSE
9	101290826	101291769	944	*	4.05	4.85	2.06	2.79	4.84e-05	0.00474	4	4	Intron (ENST00000374874/ENSG00000148123, intron 4 of 7)	9	101269802	101312894	43093	1	ENSG00000148123	ENST00000463206	21024	54886	PLPPR1	phospholipid phosphatase related 1	30.5509	FALSE
16	52638240	52638610	371	*	3.76	1.41	4.61	-3.2	4.84e-05	0.00475	2	4	Intron (ENST00000563844/ENSG00000249231, intron 3 of 4)	16	52573179	52652105	78927	2	ENSG00000249231	ENST00000563844	13495	643714	CASC16	cancer susceptibility candidate 16 (non-protein coding)	7.16273	FALSE
3	194185353	194185787	435	*	3.68	1.39	4.53	-3.14	4.86e-05	0.00476	0	2	Distal Intergenic	3	194203480	194206307	2828	2	ENSG00000225742	ENST00000432908	20520	100505920	LOC100505920	uncharacterized LOC100505920	6.0248	FALSE
1	188697568	188697925	358	*	4.07	1.51	4.95	-3.44	4.91e-05	0.0048	0	2	Distal Intergenic	1	188694320	188695111	792	1	ENSG00000231022	ENST00000417027	3248				7.95559	FALSE
20	18567156	18567786	631	*	4.99	5.71	3.48	2.23	4.92e-05	0.00481	4	0	Promoter (<=1kb)	20	18567453	18744216	176764	1	ENSG00000125821	ENST00000618693	0	92675	DTD1	D-tyrosyl-tRNA deacylase 1	82.9568	FALSE
11	235861	236356	496	*	5.56	6.26	4.14	2.12	4.92e-05	0.00481	4	1	Promoter (<=1kb)	11	216145	236337	20193	2	ENSG00000142082	ENST00000529937	0	23410	SIRT3	sirtuin 3	154.513	FALSE
18	3404418	3404748	331	*	3.16	0.14	4.07	-3.93	4.94e-05	0.00482	2	3	Promoter (2-3kb)	18	3406342	3406818	477	2	ENSG00000243720	ENST00000490908	2070				3.32902	FALSE
17	37493938	37494292	355	*	4.24	5.02	2.42	2.6	5.03e-05	0.0049	4	1	Promoter (2-3kb)	17	37491464	37513487	22024	1	ENSG00000276023	ENST00000613659	2474	11072	DUSP14	dual specificity phosphatase 14	91.3992	FALSE
11	73937937	73938359	423	*	3.76	1.66	4.58	-2.92	5.08e-05	0.00494	0	2	Distal Intergenic	11	73928533	73930372	1840	1	ENSG00000175575	ENST00000535936	9404	80227	PAAF1	proteasomal ATPase associated factor 1	7.47084	FALSE
14	75711922	75712296	375	*	4.68	5.46	2.8	2.66	5.08e-05	0.00494	4	0	Exon (ENST00000556173/ENSG00000119685, exon 8 of 8)	14	75717812	75735227	17416	1	ENSG00000119685	ENST00000554935	-5516	23093	TTLL5	tubulin tyrosine ligase like 5	117.38	FALSE
12	20654446	20654792	347	*	3.98	1.83	4.81	-2.98	5.13e-05	0.00498	0	3	Intron (ENST00000359062/ENSG00000172572, intron 15 of 15)	12	20695355	20696975	1621	1	ENSG00000139155	ENST00000534996	-40563	53919	SLCO1C1	solute carrier organic anion transporter family member 1C1	10.246	FALSE
13	79687145	79687566	422	*	3.86	1.59	4.71	-3.12	5.15e-05	0.00499	4	4	Distal Intergenic	13	79804418	79805685	1268	1	ENSG00000229011	ENST00000457858	-116852	102724076	LINC01038	long intergenic non-protein coding RNA 1038	7.13387	FALSE
7	97891825	97892359	535	*	2.62	-0.64	3.54	-4.18	5.2e-05	0.00504	0	2	Distal Intergenic	7	97885868	97886074	207	1	ENSG00000231812	ENST00000417250	5957				1.19946	FALSE
11	123075331	123075771	441	*	4.06	2.09	4.86	-2.77	5.22e-05	0.00505	3	3	Intron (ENST00000448775/ENSG00000166250, intron 2 of 6)	11	123073485	123083736	10252	2	ENSG00000166250	ENST00000530371	7965	79827	CLMP	CXADR like membrane protein	9.65415	FALSE
1	49112946	49113398	453	*	3.03	0.14	3.93	-3.79	5.22e-05	0.00505	0	3	Intron (ENST00000456002/ENSG00000229846, intron 1 of 2)	1	49048316	49187585	139270	1	ENSG00000229846	ENST00000456002	64630				2.43246	FALSE
17	3945017	3946098	1082	*	7.17	7.93	5.47	2.46	5.26e-05	0.00509	4	4	Promoter (<=1kb)	17	3941439	3945376	3938	2	ENSG00000074370	ENST00000572694	0	489	ATP2A3	ATPase sarcoplasmic/endoplasmic reticulum Ca2+ transporting 3	225.393	FALSE
4	184968750	184969259	510	*	4.28	5.13	1.98	3.15	5.28e-05	0.00511	4	1	Distal Intergenic	4	184984277	184988127	3851	2	ENSG00000279460	ENST00000623949	18868				68.6616	FALSE
1	177196360	177196689	330	*	3.02	-0.64	3.96	-4.6	5.29e-05	0.00511	0	2	Intron (ENST00000361539/ENSG00000198797, intron 1 of 7)	1	177186360	177186452	93	2	ENSG00000222749	ENST00000410817	-9908				1.94458	FALSE
17	29297047	29297502	456	*	3.78	1.57	4.61	-3.04	5.3e-05	0.00512	2	2	Promoter (2-3kb)	17	29255836	29294118	38283	2	ENSG00000108256	ENST00000225388	-2929	57532	NUFIP2	NUFIP2, FMR1 interacting protein 2	6.51107	FALSE
11	13316455	13316814	360	*	4.79	5.57	2.96	2.61	5.33e-05	0.00514	2	0	Intron (ENST00000529050/ENSG00000133794, intron 2 of 2)	11	13309986	13357096	47111	1	ENSG00000133794	ENST00000531665	6469	406	ARNTL	aryl hydrocarbon receptor nuclear translocator like	131.958	FALSE
8	20308033	20308447	415	*	3.27	0.85	4.12	-3.27	5.37e-05	0.00517	4	4	Distal Intergenic	8	20246165	20303963	57799	2	ENSG00000061337	ENST00000381569	-4070	11178	LZTS1	leucine zipper tumor suppressor 1	4.34338	FALSE
10	74843980	74844452	473	*	3.97	1.55	4.83	-3.28	5.37e-05	0.00517	1	1	Intron (ENST00000372725/ENSG00000156650, intron 2 of 16)	10	74838700	75032622	193923	1	ENSG00000156650	ENST00000372711	5280	23522	KAT6B	lysine acetyltransferase 6B	6.19064	FALSE
20	24994914	24995432	519	*	5.53	6.39	3.11	3.28	5.42e-05	0.00521	4	0	Promoter (1-2kb)	20	24962925	24992979	30055	2	ENSG00000101474	ENST00000217456	-1935	57136	APMAP	adipocyte plasma membrane associated protein	161.59	TRUE
10	28387159	28387653	495	*	6.27	7.14	3.64	3.5	5.42e-05	0.00521	4	0	Distal Intergenic	10	28408039	28408251	213	2	ENSG00000222666	ENST00000410734	20598				284.937	TRUE
4	183783663	183784034	372	*	3.92	4.73	1.92	2.82	5.44e-05	0.00523	4	0	Distal Intergenic	4	183853431	184001407	147977	1	ENSG00000173320	ENST00000511250	-69397	56977	STOX2	storkhead box 2	71.3393	FALSE
11	65150628	65151316	689	*	6.49	7.27	4.66	2.61	5.51e-05	0.00528	4	3	Distal Intergenic	11	65147584	65147778	195	1	ENSG00000222477	ENST00000410545	3044				224.011	FALSE
11	1581044	1582279	1236	*	6.45	7.35	3.63	3.71	5.55e-05	0.00531	4	0	Promoter (<=1kb)	11	1580492	1585989	5498	1	ENSG00000278919	ENST00000624434	552				131.993	TRUE
10	101233788	101234229	442	*	4.7	5.38	3.35	2.02	5.56e-05	0.00532	4	1	Promoter (1-2kb)	10	101232252	101238678	6427	1	ENSG00000227128	ENST00000454527	1536				94.2148	FALSE
17	42920514	42920834	321	*	4.04	2.2	4.82	-2.62	5.56e-05	0.00532	0	2	Distal Intergenic	17	42900812	42904239	3428	1	ENSG00000131482	ENST00000588481	19702	2538	G6PC	glucose-6-phosphatase catalytic subunit	14.314	FALSE
17	40656900	40657269	370	*	4.65	2.78	5.44	-2.66	5.57e-05	0.00532	0	2	3' UTR	17	40655620	40665141	9522	2	ENSG00000213424	ENST00000394052	7872	125113	KRT222	keratin 222	18.5636	FALSE
22	29003273	29003677	405	*	3.85	1.91	4.65	-2.75	5.58e-05	0.00533	1	3	Intron (ENST00000544604/ENSG00000183579, intron 2 of 8)	22	28992721	29018620	25900	1	ENSG00000235786	ENST00000412798	10552				9.27924	FALSE
7	4538045	4538494	450	*	4.14	1.54	5.01	-3.47	5.6e-05	0.00535	0	2	Distal Intergenic	7	4511959	4512033	75	2	ENSG00000261809	ENST00000566950	-26012				6.4621	FALSE
22	30843255	30844118	864	*	4.5	5.33	2.38	2.95	5.61e-05	0.00535	2	0	Intron (ENST00000438716/ENSG00000184792, intron 3 of 14)	22	30822516	30907824	85309	1	ENSG00000184792	ENST00000437268	20739	23762	OSBP2	oxysterol binding protein 2	46.5561	FALSE
1	160639320	160639632	313	*	2.86	0.36	3.73	-3.36	5.62e-05	0.00535	0	2	Intron (ENST00000302035/ENSG00000117090, intron 6 of 6)	1	160610765	160646958	36194	2	ENSG00000117090	ENST00000538290	7326	6504	SLAMF1	signaling lymphocytic activation molecule family member 1	4.1004	FALSE
1	205543683	205544058	376	*	4.7	5.41	3.24	2.17	5.62e-05	0.00535	2	0	Distal Intergenic	1	205530313	205531666	1354	1	ENSG00000117266	ENST00000459862	13370	5129	CDK18	cyclin dependent kinase 18	113.08	FALSE
16	85215775	85216351	577	*	5.19	5.89	3.75	2.14	5.62e-05	0.00536	4	0	Distal Intergenic	16	85171276	85185363	14088	1	ENSG00000262601	ENST00000574293	44499				102.776	FALSE
5	76874749	76875354	606	*	4.53	2.85	5.28	-2.43	5.63e-05	0.00536	4	4	Promoter (<=1kb)	5	76875301	76921026	45726	1	ENSG00000171643	ENST00000613039	0	170591	S100Z	S100 calcium binding protein Z	11.8977	FALSE
6	157969402	157969952	551	*	4.57	5.34	2.81	2.53	5.65e-05	0.00537	4	0	Distal Intergenic	6	157981887	158099176	117290	1	ENSG00000078269	ENST00000355585	-11935	8871	SYNJ2	synaptojanin 2	73.5104	FALSE
14	58200162	58200666	505	*	4.75	5.43	3.43	2.01	5.68e-05	0.0054	4	1	Promoter (<=1kb)	14	58200170	58209257	9088	1	ENSG00000131966	ENST00000556312	0	55860	ACTR10	actin-related protein 10 homolog	85.3693	FALSE
1	209718815	209719086	272	*	3.13	-0.1	4.05	-4.15	5.7e-05	0.00541	0	2	Intron (ENST00000615289/ENSG00000117594, intron 5 of 5)	1	209661366	209724125	62760	2	ENSG00000227591	ENST00000441672	5039	101930114	LOC101930114	uncharacterized LOC101930114	3.43027	FALSE
16	3334046	3334365	320	*	4.16	2.33	4.94	-2.62	5.7e-05	0.00541	0	2	Distal Intergenic	16	3323192	3323925	734	2	ENSG00000262316	ENST00000572039	-10121				15.7127	FALSE
1	150563757	150564063	307	*	5.08	5.81	3.52	2.29	5.74e-05	0.00545	4	0	Promoter (1-2kb)	1	150560202	150562115	1914	2	ENSG00000203804	ENST00000615012	-1642	574406	ADAMTSL4-AS1	ADAMTSL4 antisense RNA 1	182.745	FALSE
5	135887518	135887910	393	*	3.61	4.47	1.16	3.31	5.86e-05	0.00554	3	0	Intron (ENST00000412661/ENSG00000145832, intron 4 of 4)	5	135880029	135883450	3422	1	ENSG00000145832	ENST00000471980	7489	153328	SLC25A48	solute carrier family 25 member 48	56.3912	FALSE
15	53248480	53248905	426	*	4.09	2.17	4.89	-2.72	5.88e-05	0.00556	0	3	Distal Intergenic	15	53116365	53129698	13334	1	ENSG00000259237	ENST00000559915	132115				10.5639	FALSE
2	219273910	219274804	895	*	6.82	7.6	4.98	2.62	5.91e-05	0.00558	4	2	Intron (ENST00000398989/ENSG00000127824, intron 1 of 1)	2	219250772	219277876	27105	2	ENSG00000127824	ENST00000398989	3072	7277	TUBA4A	tubulin alpha 4a	216.773	FALSE
14	73002753	73003107	355	*	2.59	-0.64	3.51	-4.15	5.93e-05	0.0056	3	4	Intron (ENST00000553891/ENSG00000165861, intron 11 of 12)	14	72970882	72986985	16104	2	ENSG00000165861	ENST00000555072	-15768	53349	ZFYVE1	zinc finger FYVE-type containing 1	1.80764	FALSE
9	108779351	108780128	778	*	6.09	7.05	1.88	5.17	5.99e-05	0.00565	4	0	Distal Intergenic	9	108821697	108822004	308	1	ENSG00000231810	ENST00000426082	-41569				170.326	TRUE
12	50552188	50552626	439	*	3.39	1.08	4.24	-3.16	6.05e-05	0.0057	2	3	Intron (ENST00000549620/ENSG00000066084, intron 1 of 7)	12	50505107	50748667	243561	1	ENSG00000066084	ENST00000301180	47081	57609	DIP2B	disco interacting protein 2 homolog B	4.81557	FALSE
3	49510498	49510789	292	*	4.37	2.66	5.14	-2.48	6.06e-05	0.0057	0	2	Promoter (<=1kb)	3	49510224	49530911	20688	1	ENSG00000173402	ENST00000479935	274	1605	DAG1	dystroglycan 1	21.645	FALSE
19	21240388	21240720	333	*	3.42	1.21	4.26	-3.04	6.06e-05	0.0057	1	3	Intron (ENST00000611392/ENSG00000182141, intron 6 of 15)	19	21225098	21245241	20144	2	ENSG00000269839	ENST00000600135	4521				6.94708	FALSE
17	73330552	73330774	223	*	3.86	4.65	1.94	2.71	6.09e-05	0.00572	2	0	Distal Intergenic	17	73283624	73312175	28552	2	ENSG00000179604	ENST00000335793	-18377	23580	CDC42EP4	CDC42 effector protein 4	112.586	FALSE
13	19769144	19769758	615	*	4.49	5.17	3.14	2.04	6.12e-05	0.00575	4	4	Intron (ENST00000471658/ENSG00000121390, intron 6 of 7)	13	19674756	19782917	108162	2	ENSG00000121390	ENST00000471658	13159	55269	PSPC1	paraspeckle component 1	58.5396	FALSE
1	20810198	20810540	343	*	2.55	-0.64	3.47	-4.11	6.13e-05	0.00575	1	1	Intron (ENST00000374935/ENSG00000075151, intron 1 of 32)	1	20776698	20787323	10626	2	ENSG00000127483	ENST00000437575	-22875	50809	HP1BP3	heterochromatin protein 1 binding protein 3	1.87088	FALSE
18	21031334	21031686	353	*	2.52	-0.64	3.44	-4.08	6.15e-05	0.00577	2	2	Intron (ENST00000399799/ENSG00000067900, intron 24 of 32)	18	21045045	21049211	4167	2	ENSG00000067900	ENST00000582445	17525	6093	ROCK1	Rho associated coiled-coil containing protein kinase 1	1.81788	FALSE
8	41489688	41490737	1050	*	4.93	5.61	3.58	2.03	6.15e-05	0.00577	4	1	Promoter (<=1kb)	8	41490396	41509769	19374	1	ENSG00000147533	ENST00000518270	0	51125	GOLGA7	golgin A7	46.5146	FALSE
1	8771533	8771962	430	*	4.13	4.88	2.47	2.41	6.15e-05	0.00577	4	1	Intron (ENST00000337907/ENSG00000142599, intron 22 of 23)	1	8786211	8786913	703	2	ENSG00000224315	ENST00000428803	14951				68.4791	FALSE
10	112914907	112915191	285	*	3.72	4.55	1.59	2.96	6.17e-05	0.00579	2	0	Distal Intergenic	10	112888735	112906111	17377	1	ENSG00000225292	ENST00000428766	26172				82.1943	FALSE
X	654709	655292	584	*	4.55	3.07	5.27	-2.2	6.32e-05	0.0059	2	4	Intron (ENST00000334060/ENSG00000185960, intron 5 of 5)	23	630807	645568	14762	1	ENSG00000185960	ENST00000554971	23902	6473	SHOX	short stature homeobox	14.3797	FALSE
8	52950643	52950964	322	*	3.4	1.02	4.25	-3.24	6.34e-05	0.00593	0	2	Distal Intergenic	8	52938431	52941117	2687	1	ENSG00000183729	ENST00000331251	12212	2831	NPBWR1	neuropeptides B/W receptor 1	6.29788	FALSE
12	53104420	53104965	546	*	3.88	2.03	4.66	-2.63	6.35e-05	0.00593	1	3	Promoter (<=1kb)	12	53103531	53124350	20820	1	ENSG00000167780	ENST00000542365	889	8435	SOAT2	sterol O-acyltransferase 2	7.47994	FALSE
8	76132889	76133304	416	*	3.89	1.54	4.75	-3.21	6.42e-05	0.00598	0	3	Distal Intergenic	8	76265543	76265732	190	2	ENSG00000222231	ENST00000410299	132428				6.99025	FALSE
20	6874112	6874474	363	*	3.93	1.93	4.73	-2.8	6.43e-05	0.00599	0	3	Distal Intergenic	20	6767664	6780280	12617	1	ENSG00000125845	ENST00000378827	106448	650	BMP2	bone morphogenetic protein 2	10.4974	FALSE
19	18326609	18327091	483	*	4.44	5.24	2.52	2.72	6.45e-05	0.006	2	0	Distal Intergenic	19	18306230	18323274	17045	2	ENSG00000130520	ENST00000593829	-3335	25804	LSM4	LSM4 homolog, U6 small nuclear RNA and mRNA degradation associated	78.2438	FALSE
9	71978754	71979071	318	*	2.98	-0.64	3.92	-4.56	6.47e-05	0.00601	0	2	Intron (ENST00000377031/ENSG00000155621, intron 3 of 3)	9	72007881	72008136	256	2	ENSG00000236060	ENST00000423240	29065				2.01797	FALSE
3	121612685	121613103	419	*	3.91	1.83	4.72	-2.89	6.47e-05	0.00601	1	3	Intron (ENST00000338040/ENSG00000163833, intron 1 of 3)	3	121593119	121630295	37177	1	ENSG00000163833	ENST00000338040	19566	51725	FBXO40	F-box protein 40	8.48537	FALSE
1	24713010	24713293	284	*	3.97	4.79	1.84	2.95	6.47e-05	0.00601	2	0	Distal Intergenic	1	24745357	24844324	98968	1	ENSG00000169504	ENST00000374379	-32064	25932	CLIC4	chloride intracellular channel 4	97.4126	FALSE
9	114505594	114506022	429	*	4.63	5.31	3.29	2.02	6.48e-05	0.00601	4	0	Promoter (<=1kb)	9	114478321	114505450	27130	2	ENSG00000095397	ENST00000374057	-144	25861	WHRN	whirlin	92.4724	FALSE
18	46490376	46490818	443	*	2.86	-0.1	3.76	-3.86	6.5e-05	0.00603	2	2	Intron (ENST00000300591/ENSG00000167210, intron 5 of 23)	18	46476973	46519071	42099	2	ENSG00000167210	ENST00000398705	28253	125336	LOXHD1	lipoxygenase homology domains 1	2.10617	FALSE
17	7216044	7216763	720	*	4.25	5.05	2.36	2.68	6.52e-05	0.00605	4	0	Promoter (<=1kb)	17	7217125	7225266	8142	1	ENSG00000072778	ENST00000543245	-362	37	ACADVL	acyl-CoA dehydrogenase, very long chain	46.0118	FALSE
5	80416319	80416584	266	*	3.3	0.61	4.19	-3.58	6.61e-05	0.00612	1	1	Intron (ENST00000338008/ENSG00000039319, intron 1 of 17)	5	80408115	80410340	2226	1	ENSG00000039319	ENST00000512442	8204	9765	ZFYVE16	zinc finger FYVE-type containing 16	5.73782	FALSE
10	123999414	124000473	1060	*	6.36	7.17	4.31	2.86	6.64e-05	0.00614	4	2	Distal Intergenic	10	124004304	124004828	525	2	ENSG00000232334	ENST00000455505	4355				135.856	FALSE
10	12129662	12130203	542	*	3.85	4.62	2.11	2.51	6.67e-05	0.00616	4	1	Promoter (<=1kb)	10	12129666	12157963	28298	1	ENSG00000065665	ENST00000441368	0	55176	SEC61A2	Sec61 translocon alpha 2 subunit	45.369	FALSE
1	32353284	32353951	668	*	5.34	6.05	3.88	2.16	6.69e-05	0.00619	4	0	Promoter (<=1kb)	1	32353454	32363779	10326	1	ENSG00000162526	ENST00000574315	0	81629	TSSK3	testis specific serine kinase 3	99.1871	FALSE
6	109032235	109032668	434	*	3.17	4.1	-0.07	4.16	6.7e-05	0.00619	2	0	Intron (ENST00000436639/ENSG00000080546, intron 9 of 9)	6	108986442	109009555	23114	2	ENSG00000080546	ENST00000356644	-22680	27244	SESN1	sestrin 1	39.5124	FALSE
17	53618517	53618879	363	*	3.04	-0.11	3.96	-4.07	6.73e-05	0.00621	0	3	Distal Intergenic	17	53681630	53682111	482	2	ENSG00000262384	ENST00000571784	63232				2.55258	FALSE
X	40010710	40011017	308	*	3.98	4.76	2.2	2.55	6.74e-05	0.00622	3	0	Promoter (1-2kb)	23	40009276	40012182	2907	1	ENSG00000223486	ENST00000447651	1434				87.9735	FALSE
9	105376381	105376796	416	*	4.02	4.85	1.86	2.99	6.75e-05	0.00622	2	0	Intron (ENST00000374720/ENSG00000070214, intron 13 of 15)	9	105386688	105396018	9331	1	ENSG00000070214	ENST00000436716	-9892	23446	SLC44A1	solute carrier family 44 member 1	69.327	FALSE
7	146790512	146790915	404	*	3.75	1.79	4.55	-2.76	6.75e-05	0.00622	2	4	Intron (ENST00000625365/ENSG00000174469, intron 3 of 3)	7	146896597	146896693	97	2	ENSG00000221766	ENST00000408839	105778				8.55977	FALSE
17	16475806	16476371	566	*	2.61	3.52	-0.36	3.88	6.76e-05	0.00623	2	0	Intron (ENST00000580770/ENSG00000175061, intron 5 of 5)	17	16443261	16492018	48758	2	ENSG00000181350	ENST00000470794	15647	388341	LRRC75A	leucine rich repeat containing 75A	20.2679	FALSE
11	9375076	9375481	406	*	4.27	1.89	5.13	-3.24	6.78e-05	0.00624	0	2	Distal Intergenic	11	9384622	9448126	63505	1	ENSG00000205339	ENST00000379719	-9141	10527	IPO7	importin 7	9.12895	FALSE
22	24991405	24992321	917	*	6.76	7.51	5.12	2.4	6.78e-05	0.00624	4	2	Intron (ENST00000406486/ENSG00000197077, intron 1 of 13)	22	25009685	25015072	5388	2	ENSG00000279085	ENST00000623888	22751				198.777	FALSE
17	67012371	67012843	473	*	4.76	5.46	3.35	2.1	6.8e-05	0.00626	2	0	Intron (ENST00000262138/ENSG00000075461, intron 1 of 3)	17	67019934	67021743	1810	2	ENSG00000264491	ENST00000584277	8900				93.0599	FALSE
12	7973774	7974104	331	*	4.61	2.86	5.38	-2.53	6.82e-05	0.00627	0	3	Promoter (2-3kb)	12	7976259	7976360	102	1	ENSG00000206636	ENST00000383909	-2155				21.934	FALSE
8	57042419	57042744	326	*	3.68	1.38	4.52	-3.14	6.84e-05	0.00628	1	3	Distal Intergenic	8	56957933	56993844	35912	2	ENSG00000104331	ENST00000262644	-48575	54928	IMPAD1	inositol monophosphatase domain containing 1	7.98369	FALSE
6	24902166	24902608	443	*	3.92	4.75	1.79	2.96	6.85e-05	0.00629	2	0	Intron (ENST00000538035/ENSG00000111913, intron 21 of 21)	6	24804285	24910967	106683	2	ENSG00000111913	ENST00000259698	8359	9750	FAM65B	family with sequence similarity 65 member B	60.742	FALSE
14	36306325	36306651	327	*	3.12	3.99	0.56	3.43	6.87e-05	0.0063	2	0	Intron (ENST00000416007/ENSG00000151332, intron 2 of 8)	14	36299118	36311590	12473	2	ENSG00000151332	ENST00000604768	4939	51562	MBIP	MAP3K12 binding inhibitory protein 1	48.5917	FALSE
1	10033112	10033470	359	*	4.48	5.17	3.08	2.1	6.89e-05	0.00632	4	0	Promoter (<=1kb)	1	10033274	10073118	39845	1	ENSG00000130939	ENST00000377153	0	10277	UBE4B	ubiquitination factor E4B	100.284	FALSE
10	329374	329693	320	*	4.21	4.96	2.6	2.35	6.9e-05	0.00633	4	0	Promoter (<=1kb)	10	324639	329526	4888	2	ENSG00000151240	ENST00000434695	0	22982	DIP2C	disco interacting protein 2 homolog C	97.2655	FALSE
5	165558721	165559307	587	*	4.41	2.81	5.15	-2.33	6.91e-05	0.00633	3	4	Intron (ENST00000522189/ENSG00000253693, intron 1 of 1)	5	165609441	165609679	239	1	ENSG00000252794	ENST00000516985	-50134				11.9469	FALSE
1	191651223	191651640	418	*	4.03	1.72	4.87	-3.15	6.91e-05	0.00633	2	3	Distal Intergenic	1	191858707	191866960	8254	2	ENSG00000223344	ENST00000432083	215320				7.88125	FALSE
7	92008124	92008975	852	*	4.31	2.33	5.12	-2.79	6.92e-05	0.00634	1	4	Intron (ENST00000356239/ENSG00000127914, intron 8 of 49)	7	92040704	92043143	2440	1	ENSG00000127914	ENST00000484815	-31729	10142	AKAP9	A-kinase anchoring protein 9	5.90147	FALSE
11	82595756	82596236	481	*	3.22	0.72	4.09	-3.37	6.93e-05	0.00634	4	4	Intron (ENST00000532217/ENSG00000245832, intron 2 of 4)	11	82603743	82643419	39677	2	ENSG00000255246	ENST00000527364	47183				3.42449	FALSE
2	87685523	87686231	709	*	3.74	1.39	4.59	-3.19	6.95e-05	0.00635	3	3	Distal Intergenic	2	87700984	87738105	37122	1	ENSG00000234231	ENST00000427434	-14753				3.69646	FALSE
6	10070412	10070960	549	*	4.32	2.64	5.07	-2.43	6.99e-05	0.00638	4	4	Intron (ENST00000485268/ENSG00000181355, intron 4 of 4)	6	9896711	10060765	164055	2	ENSG00000181355	ENST00000472329	-9647	107983965	LOC107983965	orofacial cleft 1 candidate gene 1 protein-like	11.3539	FALSE
X	138714432	138714768	337	*	3.46	4.35	0.72	3.63	7.04e-05	0.00642	2	0	Promoter (2-3kb)	23	138712107	138716617	4511	1	ENSG00000226031	ENST00000438238	2325	100129662	FGF13-AS1	FGF13 antisense RNA 1	60.5133	FALSE
6	124848851	124849182	332	*	4.28	5.01	2.69	2.32	7.07e-05	0.00644	2	0	Distal Intergenic	6	124962545	125086338	123794	1	ENSG00000146373	ENST00000560949	-113363	154214	RNF217	ring finger protein 217	97.056	FALSE
16	26914431	26914707	277	*	2.79	0.06	3.68	-3.61	7.08e-05	0.00645	0	2	Distal Intergenic	16	27066707	27069165	2459	1	ENSG00000234186	ENST00000505035	-152000	162083	C16orf82	chromosome 16 open reading frame 82	3.76341	FALSE
18	31662640	31662887	248	*	2.54	-0.33	3.43	-3.76	7.18e-05	0.00652	1	1	Intron (ENST00000306851/ENSG00000118276, intron 7 of 8)	18	31622247	31658464	36218	2	ENSG00000118276	ENST00000578114	-4176	9331	B4GALT6	beta-1,4-galactosyltransferase 6	3.20781	FALSE
5	95270653	95270879	227	*	2.75	-0.09	3.65	-3.74	7.19e-05	0.00653	0	2	Intron (ENST00000515393/ENSG00000175471, intron 22 of 22)	5	94909316	95284000	374685	2	ENSG00000175471	ENST00000503301	13121	79772	MCTP1	multiple C2 and transmembrane domain containing 1	4.13887	FALSE
2	65023827	65024253	427	*	4.92	5.62	3.52	2.1	7.2e-05	0.00653	4	1	3' UTR	2	65030727	65037497	6771	1	ENSG00000232613	ENST00000415327	-6474				115.176	FALSE
5	139794500	139795320	821	*	4.48	5.26	2.64	2.62	7.22e-05	0.00654	2	0	Promoter (<=1kb)	5	139795821	139844466	48646	1	ENSG00000146005	ENST00000274710	-501	84249	PSD2	pleckstrin and Sec7 domain containing 2	46.674	FALSE
2	144523643	144524128	486	*	4.65	5.38	3.1	2.28	7.23e-05	0.00654	2	0	Promoter (<=1kb)	2	144517351	144524583	7233	2	ENSG00000169554	ENST00000475115	455	9839	ZEB2	zinc finger E-box binding homeobox 2	85.6851	FALSE
12	64981958	64982296	339	*	4.05	2.02	4.86	-2.84	7.23e-05	0.00655	0	2	Promoter (<=1kb)	12	64920845	64982524	61680	2	ENSG00000248995	ENST00000510459	228				11.9641	FALSE
17	21138153	21138516	364	*	3.67	1.57	4.49	-2.92	7.26e-05	0.00657	0	2	Intron (ENST00000582161/ENSG00000109016, intron 2 of 4)	17	21126964	21128873	1910	1	ENSG00000109016	ENST00000581020	11189	25979	DHRS7B	dehydrogenase/reductase 7B	8.15672	FALSE
8	102788593	102789649	1057	*	7.88	8.59	6.46	2.13	7.27e-05	0.00657	4	4	Distal Intergenic	8	102805517	102809566	4050	1	ENSG00000253669	ENST00000522715	-15868				364.563	FALSE
15	75170760	75171162	403	*	5.08	5.8	3.58	2.22	7.29e-05	0.00658	3	0	Distal Intergenic	15	75186651	75186968	318	2	ENSG00000240366	ENST00000497944	15806				138.251	FALSE
X	871293	871537	245	*	3.13	0.27	4.03	-3.75	7.32e-05	0.00661	0	2	Distal Intergenic	23	990221	994365	4145	1	ENSG00000237531	ENST00000420865	-118684				4.92166	FALSE
6	160991221	160991621	401	*	4.35	5.03	3.01	2.01	7.37e-05	0.00665	4	1	Promoter (<=1kb)	6	160991727	161117385	125659	1	ENSG00000085511	ENST00000366919	-106	4216	MAP3K4	mitogen-activated protein kinase kinase kinase 4	81.4773	FALSE
3	101482094	101482455	362	*	2.92	-0.64	3.86	-4.5	7.38e-05	0.00665	1	2	Intron (ENST00000394095/ENSG00000138468, intron 21 of 23)	3	101458530	101458626	97	1	ENSG00000201554	ENST00000364684	23564				1.77269	FALSE
3	128864900	128865430	531	*	4.39	2.54	5.18	-2.64	7.42e-05	0.00668	0	3	Promoter (<=1kb)	3	128861546	128865604	4059	2	ENSG00000231305	ENST00000480931	174	653712	LOC653712	intraflagellar transport 122 homolog (Chlamydomonas) pseudogene	10.9527	FALSE
12	4493764	4494051	288	*	3.26	0.12	4.18	-4.06	7.45e-05	0.00671	0	2	Intron (ENST00000261250/ENSG00000047621, intron 3 of 13)	12	4500315	4509350	9036	2	ENSG00000047621	ENST00000509318	15299	57102	C12orf4	chromosome 12 open reading frame 4	3.77338	FALSE
13	107021490	107021760	271	*	2.41	-0.64	3.32	-3.96	7.46e-05	0.00671	1	1	Distal Intergenic	13	106974938	106975026	89	2	ENSG00000239050	ENST00000459108	-46464				2.36794	FALSE
18	9842	10964	1123	*	2.91	3.83	-0.36	4.19	7.48e-05	0.00672	4	1	Promoter (<=1kb)	18	11103	15822	4720	1	ENSG00000262352	ENST00000575820	-139				12.6638	FALSE
4	75562325	75562707	383	*	3.61	1.02	4.48	-3.46	7.48e-05	0.00672	3	2	Intron (ENST00000514064/ENSG00000174792, intron 2 of 2)	4	75556065	75564544	8480	1	ENSG00000174792	ENST00000435974	6260	152816	C4orf26	chromosome 4 open reading frame 26	5.29483	FALSE
8	101063566	101064213	648	*	5.52	6.21	4.16	2.05	7.48e-05	0.00672	4	1	Intron (ENST00000514926/ENSG00000248599, intron 2 of 2)	8	101052054	101076251	24198	1	ENSG00000248599	ENST00000514926	11512	441374	FLJ42969	uncharacterized LOC441374	114.241	FALSE
X	40415759	40416396	638	*	5.14	5.83	3.79	2.04	7.63e-05	0.00681	3	0	Distal Intergenic	23	40359183	40360726	1544	2	ENSG00000214045	ENST00000418838	-55033				89.1629	FALSE
4	41909538	41909952	415	*	4.66	5.39	3.13	2.26	7.63e-05	0.00682	3	0	Distal Intergenic	4	41924180	41924380	201	1	ENSG00000249887	ENST00000503681	-14228				101.042	FALSE
9	8100238	8100532	295	*	3.62	1.63	4.42	-2.79	7.67e-05	0.00685	0	2	Distal Intergenic	9	7960413	7961080	668	2	ENSG00000231902	ENST00000435444	-139158				10.492	FALSE
7	73458937	73459322	386	*	3.7	1.61	4.52	-2.91	7.67e-05	0.00685	2	2	Intron (ENST00000339594/ENSG00000009954, intron 7 of 19)	7	73462464	73466387	3924	2	ENSG00000009954	ENST00000466844	7065	9031	BAZ1B	bromodomain adjacent to zinc finger domain 1B	7.90808	FALSE
19	53841674	53841994	321	*	4.02	1.99	4.84	-2.85	7.79e-05	0.00694	0	3	Distal Intergenic	19	53831859	53831926	68	2	ENSG00000274524	ENST00000612270	-9748				12.375	FALSE
8	23474796	23475341	546	*	5.02	5.75	3.5	2.25	7.82e-05	0.00696	4	1	Intron (ENST00000521021/ENSG00000253390, intron 1 of 1)	8	23483016	23483534	519	2	ENSG00000253483	ENST00000523257	8193				98.5666	FALSE
20	2395208	2395452	245	*	3.13	-0.09	4.05	-4.14	7.84e-05	0.00697	0	2	Promoter (<=1kb)	20	2394452	2400444	5993	1	ENSG00000166948	ENST00000477505	756	343641	TGM6	transglutaminase 6	3.83479	FALSE
11	111766463	111766820	358	*	3.86	4.65	1.97	2.68	7.98e-05	0.00707	2	0	Promoter (<=1kb)	11	111737881	111766427	28547	2	ENSG00000137713	ENST00000527614	-36	5519	PPP2R1B	protein phosphatase 2 scaffold subunit Abeta	70.1304	FALSE
8	31480720	31481492	773	*	3.95	2.06	4.74	-2.68	8.03e-05	0.00711	4	4	Distal Intergenic	8	31497423	31498612	1190	1	ENSG00000253275	ENST00000520391	-15931				5.39439	FALSE
2	197522322	197522697	376	*	2.59	-0.35	3.49	-3.84	8.08e-05	0.00715	0	2	Intron (ENST00000604458/ENSG00000270757, intron 2 of 8)	2	197497168	197516737	19570	2	ENSG00000144381	ENST00000426480	-5585	3329	HSPD1	heat shock protein family D (Hsp60) member 1	2.08666	FALSE
18	59917229	59917738	510	*	5.32	6.05	3.76	2.29	8.13e-05	0.00718	4	0	Distal Intergenic	18	59929226	59930330	1105	1	ENSG00000267066	ENST00000590415	-11488				129.916	FALSE
14	41466219	41466523	305	*	3.19	0.78	4.05	-3.27	8.24e-05	0.00727	1	4	Distal Intergenic	14	41514972	41515350	379	2	ENSG00000279972	ENST00000624230	48827				5.62994	FALSE
3	177318058	177318478	421	*	3.91	2.01	4.71	-2.69	8.24e-05	0.00727	2	4	Intron (ENST00000425388/ENSG00000203645, intron 1 of 1)	3	177297161	177298386	1226	2	ENSG00000236893	ENST00000423174	-19672				9.56727	FALSE
17	63598054	63598348	295	*	3.19	0.48	4.08	-3.6	8.27e-05	0.00728	0	2	Promoter (2-3kb)	17	63600872	63608365	7494	1	ENSG00000136463	ENST00000258975	-2524	51204	TACO1	translational activator of cytochrome c oxidase I	4.72794	FALSE
15	69081325	69081768	444	*	4.97	5.69	3.47	2.21	8.3e-05	0.0073	4	1	Promoter (<=1kb)	15	69080879	69099987	19109	1	ENSG00000259222	ENST00000559870	446				116.273	FALSE
X	153916887	153917232	346	*	3.04	3.95	-0.07	4.02	8.35e-05	0.00734	3	0	Promoter (2-3kb)	23	153913524	153914253	730	2	ENSG00000089820	ENST00000463905	-2634	393	ARHGAP4	Rho GTPase activating protein 4	44.6676	FALSE
19	6439531	6439883	353	*	3.34	1.07	4.18	-3.11	8.37e-05	0.00735	1	3	Intron (ENST00000598704/ENSG00000125648, intron 2 of 3)	19	6436421	6444279	7859	2	ENSG00000125648	ENST00000601760	4396	79085	SLC25A23	solute carrier family 25 member 23	5.9474	FALSE
19	21802186	21802557	372	*	2.96	-0.33	3.89	-4.22	8.37e-05	0.00735	0	2	Promoter (1-2kb)	19	21800480	21801266	787	1	ENSG00000269136	ENST00000594224	1706	641367	LOC641367	cyclin Y like 1 pseudogene	2.13854	FALSE
1	203534805	203535146	342	*	4.47	5.15	3.13	2.02	8.48e-05	0.00742	3	0	Distal Intergenic	1	203495970	203499709	3740	1	ENSG00000188770	ENST00000448911	38835	26254	OPTC	opticin	103.819	FALSE
17	43048140	43048606	467	*	3.91	2.35	4.65	-2.3	8.56e-05	0.00749	3	4	Intron (ENST00000352993/ENSG00000012048, intron 2 of 21)	17	43067274	43071066	3793	2	ENSG00000012048	ENST00000472490	22460	672	BRCA1	BRCA1, DNA repair associated	10.917	FALSE
8	129293734	129294065	332	*	3.09	0.27	3.98	-3.71	8.56e-05	0.00749	1	1	Promoter (2-3kb)	8	129290983	129291275	293	1	ENSG00000222755	ENST00000410823	2751				3.63195	FALSE
4	84966362	84966880	519	*	4.83	5.51	3.49	2.02	8.59e-05	0.00751	4	0	Promoter (<=1kb)	4	84669610	84966391	296782	2	ENSG00000163625	ENST00000295888	0	23001	WDFY3	WD repeat and FYVE domain containing 3	87.8027	FALSE
12	53972277	53972706	430	*	5.64	6.56	2.49	4.06	8.59e-05	0.00751	4	0	Promoter (<=1kb)	12	53973126	53977643	4518	1	ENSG00000123388	ENST00000546378	-420	3227	HOXC11	homeobox C11	219.426	TRUE
1	108559229	108560013	785	*	5.69	6.37	4.36	2.01	8.61e-05	0.00752	4	0	Promoter (<=1kb)	1	108560089	108639327	79239	1	ENSG00000162636	ENST00000370035	-76	284611	FAM102B	family with sequence similarity 102 member B	105.364	FALSE
5	181133169	181133530	362	*	4.41	2.85	5.14	-2.29	8.61e-05	0.00752	0	3	Distal Intergenic	5	181124357	181125304	948	2	ENSG00000185372	ENST00000329365	-7865	26693	OR2V1	olfactory receptor family 2 subfamily V member 1	19.9171	FALSE
9	16869636	16870260	625	*	4.35	5.07	2.84	2.22	8.68e-05	0.00756	4	0	Promoter (<=1kb)	9	16409503	16870706	461204	2	ENSG00000173068	ENST00000380672	446	54796	BNC2	basonuclin 2	53.7455	FALSE
14	22550335	22550764	430	*	4.15	4.92	2.38	2.54	8.69e-05	0.00757	2	0	Promoter (2-3kb)	14	22547506	22552154	4649	1	ENSG00000277734	ENST00000611116	2829				70.4043	FALSE
1	91095586	91096165	580	*	4.83	3.12	5.59	-2.48	8.73e-05	0.00759	4	4	Distal Intergenic	1	91023919	91024804	886	1	ENSG00000232393	ENST00000425640	71667				14.9894	FALSE
18	46550265	46550708	444	*	3.27	0.99	4.12	-3.13	8.75e-05	0.00761	4	4	Intron (ENST00000300591/ENSG00000167210, intron 21 of 23)	18	46529300	46555371	26072	2	ENSG00000167210	ENST00000536111	4663	125336	LOXHD1	lipoxygenase homology domains 1	4.47339	FALSE
X	129932791	129933664	874	*	4.82	5.52	3.4	2.11	8.91e-05	0.00772	4	2	Intron (ENST00000432062/ENSG00000235189, intron 3 of 3)	23	129920713	129923063	2351	1	ENSG00000156697	ENST00000498179	12078	10813	UTP14A	UTP14A small subunit processome component	52.5018	FALSE
17	47949401	47949719	319	*	4.48	5.17	3.08	2.1	8.94e-05	0.00775	3	0	Promoter (1-2kb)	17	47947555	47948275	721	2	ENSG00000264019	ENST00000582142	-1126				112.859	FALSE
2	196107085	196107415	331	*	4	2.32	4.75	-2.43	8.94e-05	0.00775	0	4	Distal Intergenic	2	195737703	196068812	331110	2	ENSG00000118997	ENST00000312428	-38273	56171	DNAH7	dynein axonemal heavy chain 7	15.0856	FALSE
10	79521130	79521460	331	*	3.75	4.62	1.19	3.44	8.96e-05	0.00776	2	0	Distal Intergenic	10	79526508	79526631	124	2	ENSG00000271985	ENST00000606318	5171				74.29	FALSE
9	111820852	111821089	238	*	3.9	1.6	4.75	-3.14	8.96e-05	0.00776	0	2	Distal Intergenic	9	111802980	111803435	456	1	ENSG00000224067	ENST00000424412	17872				12.7371	FALSE
14	52813219	52813692	474	*	3.54	4.43	0.7	3.73	9.03e-05	0.00781	4	3	Intron (ENST00000554548/ENSG00000258698, intron 1 of 1)	14	52792875	52820034	27160	2	ENSG00000258698	ENST00000554548	6342				45.4762	FALSE
20	41332419	41332805	387	*	3.51	1.24	4.35	-3.11	9.04e-05	0.00782	2	2	Promoter (1-2kb)	20	41331123	41331660	538	1	ENSG00000235102	ENST00000438914	1296				6.10332	FALSE
12	103571379	103571727	349	*	4.67	3.05	5.42	-2.36	9.04e-05	0.00782	0	3	Distal Intergenic	12	103587273	103766727	179455	1	ENSG00000136011	ENST00000388887	-15546	55576	STAB2	stabilin 2	23.731	FALSE
9	98932685	98933046	362	*	3.16	4.05	0.38	3.67	9.05e-05	0.00782	3	1	Distal Intergenic	9	98943179	98944188	1010	1	ENSG00000204291	ENST00000467052	-10133	1306	COL15A1	collagen type XV alpha 1 chain	45.7576	FALSE
15	68764782	68765123	342	*	3.38	1.13	4.22	-3.09	9.06e-05	0.00783	1	1	Distal Intergenic	15	68749501	68750691	1191	1	ENSG00000271232	ENST00000603171	15281				6.39938	FALSE
X	140816684	140817159	476	*	3.32	4.15	1.16	2.98	9.08e-05	0.00784	4	2	Distal Intergenic	23	140782405	140784871	2467	2	ENSG00000184258	ENST00000370532	-31813	1038	CDR1	cerebellar degeneration related protein 1	37.2965	FALSE
15	89460512	89460912	401	*	4.05	4.83	2.22	2.6	9.09e-05	0.00785	3	0	Distal Intergenic	15	89471445	89479430	7986	2	ENSG00000140519	ENST00000558360	18518	51458	RHCG	Rh family C glycoprotein	70.9301	FALSE
6	30683268	30684097	830	*	4.52	5.27	2.86	2.41	9.1e-05	0.00785	4	0	Promoter (<=1kb)	6	30676389	30684744	8356	2	ENSG00000146112	ENST00000615892	647	170954	PPP1R18	protein phosphatase 1 regulatory subunit 18	46.489	FALSE
18	42993030	42993361	332	*	2.57	-0.64	3.49	-4.13	9.11e-05	0.00785	2	2	Intron (ENST00000326695/ENSG00000152214, intron 3 of 4)	18	42923365	42974095	50731	2	ENSG00000152214	ENST00000594852	-18935	6014	RIT2	Ras like without CAAX 2	1.93287	FALSE
22	21460088	21461298	1211	*	2.81	0.12	3.7	-3.58	9.17e-05	0.0079	4	4	Promoter (2-3kb)	22	21463963	21464279	317	1	ENSG00000276800	ENST00000612964	-2665				0.897386	FALSE
1	151537165	151537534	370	*	4.25	5.07	2.16	2.91	9.18e-05	0.0079	2	0	Promoter (1-2kb)	1	151535878	151537502	1625	1	ENSG00000143375	ENST00000467998	1287	57530	CGN	cingulin	90.7863	FALSE
1	198035348	198035715	368	*	3.85	4.71	1.43	3.27	9.27e-05	0.00795	2	0	Distal Intergenic	1	197917399	197935476	18078	1	ENSG00000143355	ENST00000367387	117949	56956	LHX9	LIM homeobox 9	71.1219	FALSE
7	72663448	72663874	427	*	3.65	1.58	4.47	-2.89	9.4e-05	0.00805	2	3	Intron (ENST00000612372/ENSG00000277149, intron 3 of 11)	7	72673068	72673167	100	1	ENSG00000266772	ENST00000579884	-9194				7.00164	FALSE
16	57344782	57345118	337	*	2.82	3.7	0.18	3.53	9.46e-05	0.00808	3	3	Distal Intergenic	16	57332379	57332599	221	2	ENSG00000271456	ENST00000604358	-12183				38.5639	FALSE
19	37584577	37585085	509	*	4.49	2.96	5.21	-2.25	9.52e-05	0.00813	4	4	Promoter (<=1kb)	19	37566185	37584156	17972	2	ENSG00000180479	ENST00000590390	-421	51276	ZNF571	zinc finger protein 571	15.2873	FALSE
3	109056186	109056471	286	*	2.7	-0.33	3.61	-3.94	9.59e-05	0.00819	1	2	Intron (ENST00000232603/ENSG00000114487, intron 15 of 27)	3	109018909	109019116	208	2	ENSG00000221633	ENST00000408706	-37070				2.7816	FALSE
X	151397205	151397764	560	*	4.7	5.44	3.15	2.29	9.6e-05	0.00819	4	1	Promoter (<=1kb)	23	151397204	151409364	12161	1	ENSG00000160131	ENST00000330374	1	203547	VMA21	VMA21 vacuolar H+-ATPase homolog (S. cerevisiae)	77.5202	FALSE
6	35360644	35361144	501	*	5.66	6.55	2.85	3.71	9.67e-05	0.00824	4	0	Intron (ENST00000360694/ENSG00000112033, intron 2 of 7)	6	35342614	35425393	82780	1	ENSG00000112033	ENST00000337400	18030	5467	PPARD	peroxisome proliferator activated receptor delta	187.029	TRUE
11	105894715	105895201	487	*	3.42	1.14	4.27	-3.13	9.68e-05	0.00825	4	4	Intron (ENST00000393125/ENSG00000152578, intron 6 of 10)	11	105933808	105974430	40623	1	ENSG00000152578	ENST00000525942	-38607	2893	GRIA4	glutamate ionotropic receptor AMPA type subunit 4	4.52528	FALSE
6	104815801	104816086	286	*	3.21	-0.24	4.14	-4.38	9.77e-05	0.00831	0	2	Intron (ENST00000262903/ENSG00000085382, intron 18 of 23)	6	104728095	104787414	59320	2	ENSG00000085382	ENST00000369127	-28387	57531	HACE1	HECT domain and ankyrin repeat containing E3 ubiquitin protein ligase 1	2.96065	FALSE
16	16048650	16049029	380	*	3.3	0.91	4.16	-3.25	9.79e-05	0.00832	0	3	Intron (ENST00000399410/ENSG00000103222, intron 10 of 30)	16	16076174	16111461	35288	1	ENSG00000103222	ENST00000575422	-27145	4363	ABCC1	ATP binding cassette subfamily C member 1	4.94486	FALSE
22	23225844	23226203	360	*	3.47	4.32	1.13	3.19	9.81e-05	0.00834	3	0	Intron (ENST00000479188/ENSG00000186716, intron 1 of 4)	22	23251032	23261393	10362	1	ENSG00000186716	ENST00000480973	-24829	613	BCR	BCR, RhoGEF and GTPase activating protein	55.4814	FALSE
11	18383213	18383736	524	*	5.04	5.78	3.43	2.35	9.82e-05	0.00834	4	0	Distal Intergenic	11	18387787	18387860	74	1	ENSG00000264603	ENST00000584572	-4051	100423016	MIR3159	microRNA 3159	104.863	FALSE
8	89229474	89229943	470	*	4.07	2.38	4.82	-2.44	9.93e-05	0.00842	3	4	Distal Intergenic	8	89243401	89243793	393	2	ENSG00000253621	ENST00000522047	13850				11.0752	FALSE
6	117902864	117903465	602	*	4.45	2.88	5.19	-2.31	9.93e-05	0.00842	4	4	Distal Intergenic	6	117907526	118317676	410151	1	ENSG00000196376	ENST00000360388	-4061	222553	SLC35F1	solute carrier family 35 member F1	12.2284	FALSE
15	30908511	30908832	322	*	3.22	0.43	4.11	-3.68	9.98e-05	0.00845	0	2	Intron (ENST00000561594/ENSG00000198690, intron 3 of 3)	15	30904510	30910735	6226	1	ENSG00000198690	ENST00000562892	4001	22909	FAN1	FANCD2/FANCI-associated nuclease 1	4.18396	FALSE
12	3733893	3734264	372	*	3.44	0.32	4.35	-4.03	0.000101	0.0085	0	2	Intron (ENST00000440314/ENSG00000130038, intron 19 of 19)	12	3726222	3726327	106	2	ENSG00000222338	ENST00000410406	-7566				3.35573	FALSE
6	35804177	35804570	394	*	3.45	0.84	4.33	-3.49	0.000103	0.00868	2	4	Promoter (<=1kb)	6	35805293	35824075	18783	1	ENSG00000197753	ENST00000360215	-723	222662	LHFPL5	lipoma HMGIC fusion partner-like 5	4.54327	FALSE
4	64213880	64214397	518	*	3.45	4.3	1.11	3.19	0.000103	0.00868	4	4	Distal Intergenic	4	64280075	64281536	1462	2	ENSG00000205678	ENST00000511997	67139	253017	TECRL	trans-2,3-enoyl-CoA reductase-like	38.0276	FALSE
19	17052717	17053150	434	*	4.63	5.33	3.21	2.12	0.000104	0.00876	4	1	Promoter (<=1kb)	19	17049761	17053083	3323	2	ENSG00000131351	ENST00000597917	0	93323	HAUS8	HAUS augmin like complex subunit 8	92.683	FALSE
22	40777398	40777720	323	*	3.99	1.71	4.83	-3.13	0.000104	0.00877	1	3	Promoter (2-3kb)	22	40770088	40780194	10107	2	ENSG00000100372	ENST00000402844	2474	10478	SLC25A17	solute carrier family 25 member 17	10.1288	FALSE
19	17175644	17176307	664	*	4.52	3.06	5.22	-2.16	0.000104	0.00878	2	4	Promoter (2-3kb)	19	17177511	17178476	966	2	ENSG00000269836	ENST00000594678	2169				12.5598	FALSE
16	14589479	14589788	310	*	4.46	2.89	5.2	-2.31	0.000105	0.0088	0	2	Promoter (2-3kb)	16	14555654	14592077	36424	2	ENSG00000140694	ENST00000564113	2289	5073	PARN	poly(A)-specific ribonuclease	23.9119	FALSE
3	125602476	125602773	298	*	3.24	0.68	4.11	-3.43	0.000105	0.0088	0	2	Distal Intergenic	3	125528858	125595090	66233	2	ENSG00000144909	ENST00000296220	-7386	114885	OSBPL11	oxysterol binding protein like 11	5.37631	FALSE
5	154602935	154603438	504	*	5.56	6.4	3.27	3.13	0.000105	0.00883	4	0	Distal Intergenic	5	154596012	154596072	61	2	ENSG00000264760	ENST00000585290	-6863	100422950	MIR3141	microRNA 3141	167.557	TRUE
6	106982364	106982771	408	*	3.58	1.4	4.41	-3.01	0.000106	0.00888	0	2	Distal Intergenic	6	106971469	106975627	4159	2	ENSG00000272398	ENST00000610952	-6737	100133941	CD24	CD24 molecule	6.46818	FALSE
19	34173951	34174368	418	*	4.54	5.29	2.89	2.4	0.000106	0.00893	4	0	Promoter (1-2kb)	19	34172658	34219877	47220	1	ENSG00000257103	ENST00000586157	1293	26065	LSM14A	LSM14A, mRNA processing body assembly factor	93.5993	FALSE
4	124130974	124131925	952	*	3.42	0.86	4.29	-3.42	0.000106	0.00893	3	4	Distal Intergenic	4	124062462	124062990	529	1	ENSG00000250484	ENST00000424692	68512				1.90655	FALSE
19	19577986	19578495	510	*	4.47	2.94	5.2	-2.25	0.000107	0.00893	0	3	Promoter (1-2kb)	19	19570226	19579954	9729	2	ENSG00000105717	ENST00000559735	1459	80714	PBX4	PBX homeobox 4	15.0473	FALSE
15	40615509	40616187	679	*	4.18	2.75	4.89	-2.14	0.000107	0.00893	0	3	Promoter (<=1kb)	15	40615665	40615928	264	2	ENSG00000265814	ENST00000578594	0				9.90747	FALSE
10	3136959	3137618	660	*	4.44	3.11	5.12	-2.02	0.000107	0.00895	0	3	Promoter (<=1kb)	10	3137728	3138615	888	2	ENSG00000107959	ENST00000490510	997	10531	PITRM1	pitrilysin metallopeptidase 1	13.0816	FALSE
10	36625073	36625402	330	*	2.64	-0.64	3.56	-4.2	0.000107	0.00898	1	1	Promoter (<=1kb)	10	36626015	36626138	124	2	ENSG00000207271	ENST00000384541	736				1.94458	FALSE
1	146037071	146037385	315	*	2.94	3.87	-0.36	4.23	0.000108	0.00901	1	2	Distal Intergenic	1	146052081	146052244	164	2	ENSG00000201558	ENST00000364688	14859	101954276	RNVU1-6	RNA, variant U1 small nuclear 6	46.4168	FALSE
1	6200033	6200414	382	*	4.15	4.91	2.45	2.46	0.000108	0.00901	2	0	Promoter (<=1kb)	1	6185020	6199612	14593	2	ENSG00000116251	ENST00000234875	-421	6146	RPL22	ribosomal protein L22	78.7035	FALSE
21	19347476	19347782	307	*	3.97	1.43	4.84	-3.42	0.000108	0.00902	0	2	Promoter (2-3kb)	21	19345148	19345312	165	1	ENSG00000212609	ENST00000391307	2328				8.77677	FALSE
10	125038665	125039249	585	*	5.53	6.22	4.2	2.01	0.000108	0.00904	4	0	5' UTR	10	125032783	125032870	88	2	ENSG00000264572	ENST00000581038	-5795	100423041	MIR4296	microRNA 4296	127.424	FALSE
5	161036795	161037109	315	*	2.77	-0.64	3.7	-4.34	0.000108	0.00904	0	3	Distal Intergenic	5	160931778	160938626	6849	2	ENSG00000253417	ENST00000518580	-98169	285629	LOC285629	uncharacterized LOC285629	2.03718	FALSE
4	175799563	175800029	467	*	3.51	0.72	4.4	-3.68	0.000109	0.00906	4	4	Intron (ENST00000514864/ENSG00000249106, intron 3 of 7)	4	175651918	175807617	155700	2	ENSG00000150625	ENST00000505561	7588	2823	GPM6A	glycoprotein M6A	3.52716	FALSE
3	157606564	157607078	515	*	6.2	7.11	3.09	4.02	0.000109	0.00908	4	0	Intron (ENST00000461040/ENSG00000174899, intron 2 of 3)	3	157543444	157601082	57639	1	ENSG00000174899	ENST00000426338	63120	152078	PQLC2L	PQ loop repeat containing 2 like	268.235	TRUE
19	4903939	4904650	712	*	4.6	3.13	5.31	-2.18	0.00011	0.00912	2	3	Promoter (<=1kb)	19	4903080	4962154	59075	1	ENSG00000276043	ENST00000612630	859	29128	UHRF1	ubiquitin like with PHD and ring finger domains 1	12.2954	FALSE
19	11227059	11227506	448	*	4.74	5.49	3.08	2.41	0.00011	0.00916	4	1	Promoter (1-2kb)	19	11228840	11229332	493	2	ENSG00000130158	ENST00000590452	1826	57572	DOCK6	dedicator of cytokinesis 6	100.317	FALSE
8	55916391	55916899	509	*	4.41	5.38	-0.36	5.74	0.00011	0.00917	2	0	Intron (ENST00000519728/ENSG00000254087, intron 1 of 12)	8	55902723	55902855	133	2	ENSG00000199405	ENST00000362535	-13536				81.8132	FALSE
12	90500661	90501002	342	*	3.46	1.25	4.29	-3.04	0.000111	0.00918	1	3	Distal Intergenic	12	90617759	90622822	5064	2	ENSG00000257995	ENST00000552470	121820				6.95443	FALSE
2	174681955	174682594	640	*	4.46	5.24	2.63	2.61	0.000111	0.0092	4	0	Promoter (<=1kb)	2	174673267	174682847	9581	2	ENSG00000115935	ENST00000469002	253	7456	WIPF1	WAS/WASL interacting protein family member 1	59.0496	FALSE
9	114332656	114333118	463	*	3.75	1.54	4.58	-3.05	0.000111	0.00922	1	1	Promoter (2-3kb)	9	114329869	114333252	3384	1	ENSG00000228278	ENST00000431067	2787	5005	ORM2	orosomucoid 2	6.28066	FALSE
12	42147567	42147916	350	*	3.44	0.71	4.33	-3.61	0.000111	0.00924	0	2	Promoter (2-3kb)	12	42081845	42144879	63035	2	ENSG00000151233	ENST00000398675	-2688	283464	GXYLT1	glucoside xylosyltransferase 1	4.67373	FALSE
6	150409796	150410227	432	*	4.61	5.33	3.13	2.19	0.000112	0.00925	3	0	Distal Intergenic	6	150384307	150385120	814	2	ENSG00000220598	ENST00000407630	-24676				93.1121	FALSE
X	20146558	20147046	489	*	3.63	1.24	4.49	-3.25	0.000112	0.00927	2	4	Downstream (2-3kb)	23	20124518	20141844	17327	2	ENSG00000173674	ENST00000379607	-4714	1964	EIF1AX	eukaryotic translation initiation factor 1A, X-linked	4.83024	FALSE
2	95193429	95193819	391	*	2.85	3.76	-0.07	3.83	0.000112	0.00928	3	0	Downstream (2-3kb)	2	95196449	95197357	909	2	ENSG00000275768	ENST00000612939	3538				34.6494	FALSE
2	234544992	234545403	412	*	4.49	5.24	2.86	2.38	0.000112	0.0093	4	0	Distal Intergenic	2	234493041	234497053	4013	2	ENSG00000188042	ENST00000390645	-47939	10123	ARL4C	ADP ribosylation factor like GTPase 4C	91.7276	FALSE
1	37916403	37916828	426	*	3.82	2	4.59	-2.59	0.000112	0.0093	3	1	Intron (ENST00000373027/ENSG00000204084, intron 17 of 17)	1	37860697	37931749	71053	2	ENSG00000204084	ENST00000373027	14921	3633	INPP5B	inositol polyphosphate-5-phosphatase B	9.38967	FALSE
2	207165100	207165738	639	*	4.99	5.72	3.47	2.25	0.000113	0.00934	3	0	Promoter (<=1kb)	2	207081016	207165571	84556	2	ENSG00000118263	ENST00000458272	0	8609	KLF7	Kruppel like factor 7	82.488	FALSE
3	160510850	160511405	556	*	3.54	1.28	4.38	-3.1	0.000114	0.00942	1	3	Intron (ENST00000334256/ENSG00000186432, intron 4 of 16)	3	160514907	160515236	330	2	ENSG00000238741	ENST00000458797	3831	677767	SCARNA7	small Cajal body-specific RNA 7	4.36761	FALSE
1	150630668	150631004	337	*	4.59	3.11	5.31	-2.2	0.000114	0.00942	0	2	Promoter (1-2kb)	1	150625200	150629612	4413	2	ENSG00000143420	ENST00000505321	-1056	2029	ENSA	endosulfine alpha	25.6197	FALSE
11	9664193	9665052	860	*	7.14	7.85	5.68	2.16	0.000115	0.00946	4	3	Promoter (<=1kb)	11	9664135	9741953	77819	1	ENSG00000133789	ENST00000524817	58	23075	SWAP70	SWAP switching B-cell complex 70kDa subunit	268.279	FALSE
14	104744362	104744986	625	*	4.8	5.55	3.12	2.43	0.000115	0.00948	3	0	Promoter (<=1kb)	14	104744719	104747308	2590	1	ENSG00000185100	ENST00000557271	0	122622	ADSSL1	adenylosuccinate synthase like 1	74.9612	FALSE
2	18646138	18646398	261	*	2.68	-0.11	3.57	-3.68	0.000115	0.00951	1	1	Distal Intergenic	2	18562932	18589572	26641	2	ENSG00000185013	ENST00000406971	-56566	93034	NT5C1B	5'-nucleotidase, cytosolic IB	3.55015	FALSE
7	119556936	119557411	476	*	4.37	2.76	5.12	-2.36	0.000115	0.00951	3	3	Distal Intergenic	7	119484325	119484409	85	2	ENSG00000263692	ENST00000585282	-72527				14.231	FALSE
3	137126096	137126616	521	*	4.46	2.64	5.24	-2.59	0.000115	0.00951	3	4	Distal Intergenic	3	136959125	136982196	23072	2	ENSG00000249407	ENST00000462176	-143900				11.9641	FALSE
12	108643864	108644230	367	*	3.28	4.14	0.83	3.31	0.000116	0.00952	2	0	Downstream (<1kb)	12	108648687	108649671	985	2	ENSG00000110880	ENST00000549387	5441	23603	CORO1C	coronin 1C	48.0395	FALSE
19	38616881	38617235	355	*	3.11	0.8	3.96	-3.16	0.000116	0.00952	0	2	Promoter (<=1kb)	19	38614067	38617845	3779	2	ENSG00000104814	ENST00000588083	610	11184	MAP4K1	mitogen-activated protein kinase kinase kinase kinase 1	4.90451	FALSE
12	63847304	63847716	413	*	3.85	4.64	1.99	2.65	0.000116	0.00952	2	0	Promoter (2-3kb)	12	63844803	64081924	237122	1	ENSG00000196935	ENST00000537556	2501	57522	SRGAP1	SLIT-ROBO Rho GTPase activating protein 1	60.3711	FALSE
19	9826333	9826720	388	*	3.72	1.33	4.58	-3.25	0.000117	0.00963	0	3	Promoter (1-2kb)	19	9810861	9827816	16956	2	ENSG00000127452	ENST00000585379	1096	54850	FBXL12	F-box and leucine rich repeat protein 12	6.47945	FALSE
2	105770926	105771287	362	*	3.02	3.88	0.57	3.31	0.000118	0.00964	4	3	Intron (ENST00000233154/ENSG00000071051, intron 1 of 4)	2	105745731	105881534	135804	1	ENSG00000071051	ENST00000393348	25195	8440	NCK2	NCK adaptor protein 2	40.6713	FALSE
12	54112347	54112836	490	*	3.53	4.36	1.39	2.97	0.000118	0.00968	4	0	Intron (ENST00000515617/ENSG00000248265, intron 1 of 1)	12	54085132	54125830	40699	2	ENSG00000250432	ENST00000513381	12994	105379478	LINC01598	long intergenic non-protein coding RNA 1598	41.9078	FALSE
6	110711610	110712026	417	*	4.52	2.96	5.26	-2.3	0.000119	0.00971	1	3	Intron (ENST00000413605/ENSG00000155111, intron 10 of 11)	6	110706362	110706882	521	2	ENSG00000219150	ENST00000401964	-4728				18.66	FALSE
7	47450718	47451117	400	*	3.44	4.3	1	3.3	0.000119	0.00976	2	0	Promoter (2-3kb)	7	47435282	47453231	17950	2	ENSG00000136205	ENST00000413551	2114	64759	TNS3	tensin 3	49.2458	FALSE
21	35697308	35697623	316	*	4.22	4.94	2.7	2.24	0.00012	0.00977	2	0	Intron (ENST00000475045/ENSG00000159216, intron 7 of 12)	21	35720715	35720808	94	1	ENSG00000211590	ENST00000390235	-23092	768219	MIR802	microRNA 802	97.1407	FALSE
13	63027097	63027535	439	*	4.2	4.95	2.53	2.42	0.00012	0.00979	4	3	Distal Intergenic	13	63034992	63097797	62806	1	ENSG00000273550	ENST00000618134	-7457				70.4099	FALSE
13	45418870	45419162	293	*	3.84	4.62	1.98	2.65	0.00012	0.0098	1	2	Promoter (<=1kb)	13	45393334	45418455	25122	2	ENSG00000174032	ENST00000539591	-415	253512	SLC25A30	solute carrier family 25 member 30	83.9249	FALSE
X	49025654	49025909	256	*	2.87	-0.64	3.8	-4.44	0.000121	0.00984	1	1	Downstream (2-3kb)	23	49030515	49032067	1553	2	ENSG00000068323	ENST00000495940	6158	7030	TFE3	transcription factor binding to IGHM enhancer 3	2.50669	FALSE
X	84825978	84826333	356	*	3.2	0.74	4.06	-3.32	0.000121	0.00989	0	4	Distal Intergenic	23	84755136	84756003	868	1	ENSG00000237211	ENST00000455717	70842				4.69151	FALSE
19	36942322	36942689	368	*	3.42	4.27	1.14	3.12	0.000122	0.00992	2	1	Intron (ENST00000427117/ENSG00000198453, intron 6 of 7)	19	36936655	36952741	16087	1	ENSG00000198453	ENST00000616085	5667	374900	ZNF568	zinc finger protein 568	52.4264	FALSE
3	10257066	10257592	527	*	3.59	1.35	4.42	-3.08	0.000122	0.00992	1	1	Intron (ENST00000287652/ENSG00000157014, intron 2 of 7)	3	10249372	10285796	36425	1	ENSG00000272410	ENST00000437082	7694	9797	TATDN2	TatD DNase domain containing 2	4.83704	FALSE
12	12240226	12240658	433	*	4.57	2.85	5.33	-2.48	0.000123	0.01	2	2	Intron (ENST00000261349/ENSG00000070018, intron 21 of 22)	12	12116029	12244304	128276	2	ENSG00000070018	ENST00000538239	3646	4040	LRP6	LDL receptor related protein 6	16.6513	FALSE
1	85860516	85860803	288	*	3.04	0.45	3.91	-3.47	0.000124	0.0101	1	1	Intron (ENST00000370571/ENSG00000171502, intron 23 of 59)	1	85883680	85883798	119	2	ENSG00000201620	ENST00000364750	22995				4.7432	FALSE
2	227862867	227863365	499	*	4.94	5.66	3.45	2.21	0.000124	0.0101	3	0	Distal Intergenic	2	227870083	227870644	562	2	ENSG00000183514	ENST00000413322	7279				101.328	FALSE
4	179974337	179974755	419	*	3.29	0.72	4.16	-3.45	0.000124	0.0101	2	1	Distal Intergenic	4	179856853	179857581	729	1	ENSG00000248921	ENST00000511607	117484				3.93122	FALSE
4	149719069	149719416	348	*	2.52	3.42	-0.36	3.77	0.000125	0.0101	2	0	Intron (ENST00000511993/ENSG00000234828, intron 11 of 16)	4	149666057	149711149	45093	1	ENSG00000250905	ENST00000505781	53012				30.757	FALSE
8	102781406	102781826	421	*	4.92	5.64	3.4	2.24	0.000126	0.0102	4	1	Distal Intergenic	8	102805517	102809566	4050	1	ENSG00000253669	ENST00000522715	-23691				118.448	FALSE
7	4493783	4494315	533	*	4.33	2.72	5.07	-2.35	0.000127	0.0103	3	4	Distal Intergenic	7	4511959	4512033	75	2	ENSG00000261809	ENST00000566950	17718				12.3616	FALSE
12	42564235	42564697	463	*	4.33	2.45	5.12	-2.68	0.000128	0.0103	0	3	Intron (ENST00000345127/ENSG00000139174, intron 7 of 7)	12	42456754	42589676	132923	2	ENSG00000139174	ENST00000345127	24979	144165	PRICKLE1	prickle planar cell polarity protein 1	11.8016	FALSE
12	109206142	109206515	374	*	3.58	1.01	4.45	-3.44	0.000128	0.0103	0	2	Intron (ENST00000338432/ENSG00000076555, intron 19 of 52)	12	109191478	109191918	441	1	ENSG00000076555	ENST00000544651	14664	32	ACACB	acetyl-CoA carboxylase beta	5.38479	FALSE
9	133985270	133985619	350	*	3.79	1.82	4.59	-2.78	0.000129	0.0104	0	2	Intron (ENST00000406606/ENSG00000160293, intron 26 of 26)	9	133861212	133992259	131048	2	ENSG00000160293	ENST00000486113	6640	7410	VAV2	vav guanine nucleotide exchange factor 2	10.088	FALSE
17	7464606	7465511	906	*	4.33	5.01	2.98	2.03	0.000129	0.0104	4	3	Intron (ENST00000380599/ENSG00000174282, intron 1 of 3)	17	7455594	7457329	1736	1	ENSG00000170175	ENST00000575379	9012	1140	CHRNB1	cholinergic receptor nicotinic beta 1 subunit	35.5658	FALSE
8	28586435	28586827	393	*	3.65	1.92	4.41	-2.49	0.00013	0.0105	1	2	Distal Intergenic	8	28600469	28715616	115148	1	ENSG00000012232	ENST00000522725	-13642	2137	EXTL3	exostosin like glycosyltransferase 3	9.62909	FALSE
9	134601688	134602088	401	*	4.18	4.91	2.64	2.27	0.00013	0.0105	3	0	Distal Intergenic	9	134641774	134844843	203070	1	ENSG00000130635	ENST00000371817	-39686	1289	COL5A1	collagen type V alpha 1 chain	74.9744	FALSE
12	48675152	48675461	310	*	4.41	2.81	5.15	-2.34	0.00013	0.0105	0	2	Intron (ENST00000548147/ENSG00000139620, intron 6 of 6)	12	48653401	48679693	26293	2	ENSG00000139620	ENST00000548147	4232	54934	KANSL2	KAT8 regulatory NSL complex subunit 2	22.6221	FALSE
19	54597591	54598217	627	*	4.79	5.49	3.38	2.12	0.000131	0.0105	4	0	Intron (ENST00000618665/ENSG00000104974, intron 6 of 6)	19	54593660	54602090	8431	1	ENSG00000104974	ENST00000453777	3931	11024	LILRA1	leukocyte immunoglobulin like receptor A1	71.6782	FALSE
19	38155525	38156139	615	*	6.27	7.12	3.93	3.2	0.000131	0.0105	4	0	Intron (ENST00000222345/ENSG00000105738, intron 13 of 21)	19	38164771	38182966	18196	1	ENSG00000105738	ENST00000595495	-8632	23094	SIPA1L3	signal induced proliferation associated 1 like 3	226.182	FALSE
4	4396149	4396499	351	*	3.86	4.61	2.18	2.43	0.000131	0.0105	2	0	Intron (ENST00000421177/ENSG00000168824, intron 7 of 8)	4	4387105	4417879	30775	1	ENSG00000168824	ENST00000504171	9044	27065	NSG1	neuron specific gene family member 1	69.5731	FALSE
8	82179626	82179976	351	*	2.73	3.64	-0.36	4	0.000131	0.0105	2	0	Distal Intergenic	8	82098451	82160577	62127	2	ENSG00000254123	ENST00000520155	-19049	105375929	LOC105375929	uncharacterized LOC105375929	35.5175	FALSE
2	101203814	101204126	313	*	3.39	4.26	0.83	3.43	0.000131	0.0105	2	0	Intron (ENST00000463469/ENSG00000204634, intron 4 of 4)	2	101231916	101232049	134	1	ENSG00000280738	ENST00000628025	-27790				61.213	FALSE
8	27461503	27462112	610	*	4.66	5.34	3.33	2.01	0.000132	0.0106	2	0	3' UTR	8	27460576	27467517	6942	2	ENSG00000120903	ENST00000520600	5405	1135	CHRNA2	cholinergic receptor nicotinic alpha 2 subunit	66.4003	FALSE
3	116356660	116357225	566	*	4.28	2.42	5.06	-2.65	0.000132	0.0106	4	4	Promoter (2-3kb)	3	116360024	116370090	10067	1	ENSG00000240922	ENST00000490351	-2799	101926903	LSAMP-AS1	LSAMP antisense RNA 1	9.45532	FALSE
6	16354208	16354510	303	*	2.99	3.92	-0.36	4.28	0.000132	0.0106	2	0	Intron (ENST00000244769/ENSG00000124788, intron 2 of 8)	6	16301693	16301824	132	2	ENSG00000281447	ENST00000626941	-52384				49.9568	FALSE
5	36491952	36492301	350	*	4.62	5.37	2.97	2.4	0.000132	0.0106	3	0	Distal Intergenic	5	36485343	36485440	98	1	ENSG00000222178	ENST00000410246	6609				118.158	FALSE
9	86353793	86354544	752	*	6.96	7.67	5.47	2.2	0.000132	0.0106	4	3	Promoter (<=1kb)	9	86287733	86354410	66678	2	ENSG00000083223	ENST00000277141	0	79670	ZCCHC6	zinc finger CCHC-type containing 6	270.821	FALSE
16	29820113	29820611	499	*	4.68	5.47	2.78	2.69	0.000133	0.0106	4	0	Promoter (<=1kb)	16	29820394	29835787	15394	1	ENSG00000013364	ENST00000563915	0	9961	MVP	major vault protein	88.8247	FALSE
2	42798299	42798629	331	*	3.2	0.86	4.05	-3.19	0.000133	0.0106	1	3	Promoter (<=1kb)	2	42797225	42798712	1488	2	ENSG00000226491	ENST00000419363	83				5.4835	FALSE
3	50240254	50240649	396	*	3.54	1.14	4.39	-3.26	0.000133	0.0106	0	2	Promoter (<=1kb)	3	50239618	50239984	367	1	ENSG00000213600	ENST00000395152	636				5.56518	FALSE
3	58332482	58332852	371	*	4.63	5.31	3.29	2.02	0.000133	0.0107	4	0	Promoter (<=1kb)	3	58332880	58425151	92272	1	ENSG00000168297	ENST00000302779	-28	54899	PXK	PX domain containing serine/threonine kinase like	106.929	FALSE
12	55116991	55117371	381	*	4.22	2.54	4.98	-2.44	0.000134	0.0107	0	4	Promoter (1-2kb)	12	55115533	55116473	941	1	ENSG00000196534	ENST00000326513	1458				15.2648	FALSE
16	67171284	67171664	381	*	4.32	5.11	2.44	2.68	0.000135	0.0108	2	0	Promoter (<=1kb)	16	67171634	67173003	1370	1	ENSG00000140939	ENST00000568199	0	8996	NOL3	nucleolar protein 3	90.6438	FALSE
2	14904587	14905106	520	*	2.71	0.06	3.59	-3.52	0.000135	0.0108	4	4	Promoter (2-3kb)	2	14886647	14907664	21018	2	ENSG00000235127	ENST00000416173	2558				2.00474	FALSE
12	26274349	26275480	1132	*	7.13	7.92	5.23	2.69	0.000135	0.0108	4	1	Promoter (<=1kb)	12	26273329	26273900	572	2	ENSG00000278095	ENST00000621404	-449				213.949	FALSE
17	20386917	20387800	884	*	4.38	3.01	5.07	-2.06	0.000135	0.0108	4	4	Intron (ENST00000433419/ENSG00000154898, intron 13 of 18)	17	20375709	20376840	1132	2	ENSG00000214832	ENST00000457924	-10077				9.11272	FALSE
10	41843538	41843971	434	*	2.88	-0.64	3.81	-4.45	0.000135	0.0108	1	2	Distal Intergenic	10	42149310	42149549	240	2	ENSG00000229485	ENST00000446298	305578				1.4786	FALSE
14	105513028	105513282	255	*	3.99	2.36	4.74	-2.37	0.000135	0.0108	0	2	Distal Intergenic	14	105526603	105530202	3600	1	ENSG00000184986	ENST00000392519	-13321	80757	TMEM121	transmembrane protein 121	20.1322	FALSE
10	77417778	77418183	406	*	4.46	5.26	2.52	2.74	0.000136	0.0108	2	0	Intron (ENST00000372437/ENSG00000156113, intron 28 of 28)	10	76877869	77404025	526157	2	ENSG00000156113	ENST00000404857	-13753	3778	KCNMA1	potassium calcium-activated channel subfamily M alpha 1	94.3826	FALSE
X	24004527	24004841	315	*	3.71	1.65	4.53	-2.88	0.000136	0.0109	0	2	Intron (ENST00000328046/ENSG00000174010, intron 1 of 3)	23	23983720	24027186	43467	2	ENSG00000174010	ENST00000328046	22345	80311	KLHL15	kelch like family member 15	9.96297	FALSE
18	48662082	48662690	609	*	4.42	5.2	2.61	2.59	0.000136	0.0109	3	0	Promoter (<=1kb)	18	48661840	48662635	796	2	ENSG00000279629	ENST00000623145	0				60.3585	FALSE
21	18439988	18440469	482	*	4.26	2.49	5.03	-2.53	0.000137	0.0109	4	4	Intron (ENST00000422787/ENSG00000154646, intron 7 of 7)	21	18365241	18460731	95491	2	ENSG00000154646	ENST00000474775	20262	5651	TMPRSS15	transmembrane protease, serine 15	11.6551	FALSE
1	234840764	234841134	371	*	4.5	2.9	5.24	-2.34	0.000137	0.0109	0	2	Promoter (2-3kb)	1	234837976	234838069	94	1	ENSG00000201638	ENST00000364768	2788				20.1193	FALSE
19	23962508	23962857	350	*	3.78	1.63	4.61	-2.97	0.000137	0.0109	0	2	Distal Intergenic	19	23919081	23957930	38850	2	ENSG00000269289	ENST00000596326	-4578	100505851	LOC100505851	uncharacterized LOC100505851	8.84323	FALSE
19	23719806	23720124	319	*	3.57	1.28	4.41	-3.14	0.000137	0.0109	0	2	Distal Intergenic	19	23661935	23687220	25286	2	ENSG00000197372	ENST00000599168	-32586	171392	ZNF675	zinc finger protein 675	7.61251	FALSE
9	8581349	8581786	438	*	2.58	-0.64	3.5	-4.13	0.000138	0.0109	2	2	Intron (ENST00000381196/ENSG00000153707, intron 32 of 42)	9	8524949	8633460	108512	2	ENSG00000153707	ENST00000488774	51674	5789	PTPRD	protein tyrosine phosphatase, receptor type D	1.4651	FALSE
1	148822145	148822513	369	*	2.36	-0.64	3.26	-3.9	0.000139	0.011	4	3	Intron (ENST00000530472/ENSG00000178104, intron 1 of 6)	1	148808485	149032955	224471	1	ENSG00000178104	ENST00000585156	13660	9659	PDE4DIP	phosphodiesterase 4D interacting protein	1.73906	FALSE
11	120523935	120524323	389	*	2.55	-0.64	3.47	-4.11	0.00014	0.0111	0	2	Intron (ENST00000527524/ENSG00000149403, intron 1 of 20)	11	120511802	120515022	3221	1	ENSG00000149403	ENST00000375081	12133	2900	GRIK4	glutamate ionotropic receptor kainate type subunit 4	1.64965	FALSE
3	195586344	195586873	530	*	4.7	3.01	5.45	-2.45	0.000141	0.0111	2	2	Promoter (2-3kb)	3	195568702	195584205	15504	2	ENSG00000189058	ENST00000343267	-2139	347	APOD	apolipoprotein D	15.1993	FALSE
4	71193084	71193501	418	*	4.22	2.85	4.9	-2.05	0.000141	0.0112	2	4	Intron (ENST00000264485/ENSG00000080493, intron 1 of 25)	4	71187327	71568458	381132	1	ENSG00000080493	ENST00000351898	5757	8671	SLC4A4	solute carrier family 4 member 4	17.2488	FALSE
19	5412477	5412855	379	*	3	0.43	3.88	-3.44	0.000142	0.0112	2	3	Distal Intergenic	19	5455431	5456856	1426	1	ENSG00000105428	ENST00000222033	-42576	148066	ZNRF4	zinc and ring finger 4	3.55471	FALSE
12	60269153	60269427	275	*	3.32	4.15	1.12	3.03	0.000142	0.0112	2	1	Distal Intergenic	12	60215994	60216384	391	1	ENSG00000258184	ENST00000551882	53159				64.5568	FALSE
6	20526934	20527225	292	*	2.84	3.76	-0.36	4.12	0.000142	0.0112	1	1	Distal Intergenic	6	20534457	21232404	697948	1	ENSG00000145996	ENST00000274695	-7232	54901	CDKAL1	CDK5 regulatory subunit associated protein 1 like 1	46.397	FALSE
12	12286113	12286505	393	*	3.9	1.73	4.73	-3	0.000143	0.0113	0	3	Promoter (2-3kb)	12	12289227	12289329	103	2	ENSG00000207010	ENST00000384283	2824				8.44091	FALSE
12	123060159	123060516	358	*	4.55	5.32	2.78	2.54	0.000143	0.0113	3	0	Intron (ENST00000320201/ENSG00000090975, intron 24 of 24)	12	123034545	123076095	41551	2	ENSG00000090975	ENST00000541244	15579	57605	PITPNM2	phosphatidylinositol transfer protein membrane associated 2	111.583	FALSE
3	79293661	79294161	501	*	2.45	-0.33	3.34	-3.67	0.000143	0.0113	4	4	Intron (ENST00000464233/ENSG00000169855, intron 29 of 30)	3	79507887	79507969	83	1	ENSG00000265193	ENST00000579521	-213726	100500877	MIR3923	microRNA 3923	1.5879	FALSE
3	61383236	61383553	318	*	3.17	0.74	4.03	-3.29	0.000143	0.0113	1	3	Distal Intergenic	3	59751407	61251459	1500053	2	ENSG00000189283	ENST00000468189	-131777	2272	FHIT	fragile histidine triad	5.25213	FALSE
7	40898925	40899295	371	*	4.47	5.26	2.58	2.68	0.000143	0.0113	2	0	Distal Intergenic	7	40964667	40979939	15273	2	ENSG00000232458	ENST00000443406	80644	101928744	LINC01450	long intergenic non-protein coding RNA 1450	103.287	FALSE
4	183875506	183875870	365	*	4.1	4.9	2.15	2.75	0.000144	0.0113	2	0	Intron (ENST00000511250/ENSG00000173320, intron 1 of 1)	4	183853431	184001407	147977	1	ENSG00000173320	ENST00000511250	22075	56977	STOX2	storkhead box 2	81.8002	FALSE
3	169909714	169910032	319	*	2.63	-0.1	3.52	-3.62	0.000144	0.0114	2	2	Promoter (1-2kb)	3	169911572	169939175	27604	1	ENSG00000187033	ENST00000335556	-1540	344658	SAMD7	sterile alpha motif domain containing 7	2.92487	FALSE
17	50984399	50984758	360	*	4.67	3.07	5.41	-2.34	0.000146	0.0115	2	3	Promoter (1-2kb)	17	50976600	50982672	6073	2	ENSG00000008294	ENST00000511312	-1727	9043	SPAG9	sperm associated antigen 9	23.327	FALSE
2	11917681	11917920	240	*	2.91	-0.34	3.83	-4.17	0.000147	0.0116	0	2	Intron (ENST00000438292/ENSG00000224184, intron 1 of 4)	2	11865885	12309959	444075	1	ENSG00000224184	ENST00000438292	51796	100506457	MIR3681HG	MIR3681 host gene	3.29184	FALSE
15	20418506	20418820	315	*	5.02	3.57	5.73	-2.17	0.000147	0.0116	0	2	Intron (ENST00000426501/ENSG00000180229, intron 2 of 15)	15	20439270	20440670	1401	2	ENSG00000180229	ENST00000454045	21850	283755	HERC2P3	hect domain and RLD 2 pseudogene 3	37.7022	FALSE
12	68987394	68987707	314	*	2.7	-0.64	3.63	-4.26	0.000147	0.0116	0	3	Distal Intergenic	12	68957590	68971570	13981	2	ENSG00000135678	ENST00000549691	-15824	1368	CPM	carboxypeptidase M	2.04367	FALSE
19	10205168	10205722	555	*	3.98	2.05	4.77	-2.72	0.000148	0.0116	4	4	Intron (ENST00000588952/ENSG00000130816, intron 7 of 8)	19	10180355	10201197	20843	2	ENSG00000130816	ENST00000586800	-3971	1786	DNMT1	DNA methyltransferase 1	7.46137	FALSE
20	64286479	64287549	1071	*	4.21	4.95	2.58	2.37	0.000148	0.0116	4	0	Promoter (2-3kb)	20	64290385	64303559	13175	1	ENSG00000149656	ENST00000279067	-2836				28.8608	FALSE
Y	11721811	11722222	412	*	3.6	0.72	4.5	-3.77	0.000149	0.0116	1	1	Distal Intergenic	24	11781052	11782527	1476	2	ENSG00000234385	ENST00000452257	60305				3.99801	FALSE
3	158601827	158602134	308	*	3.36	0.94	4.22	-3.28	0.000149	0.0116	3	2	Intron (ENST00000491767/ENSG00000178053, intron 4 of 5)	3	158609610	158610857	1248	2	ENSG00000243025	ENST00000489154	8723				6.22899	FALSE
15	24916050	24916353	304	*	3.79	1.56	4.62	-3.06	0.000149	0.0117	1	1	Intron (ENST00000400098/ENSG00000128739, intron 2 of 4)	15	24910874	24911125	252	2	ENSG00000242088	ENST00000469695	-4925				9.69914	FALSE
1	172858923	172859279	357	*	3.39	4.24	1.02	3.22	0.000149	0.0117	4	1	Intron (ENST00000432694/ENSG00000224228, intron 1 of 4)	1	172885947	172886258	312	2	ENSG00000227177	ENST00000425294	26979				52.9296	FALSE
9	78890767	78891228	462	*	4.21	2.21	5.02	-2.8	0.000151	0.0118	2	4	Distal Intergenic	9	79036413	79037568	1156	2	ENSG00000226234	ENST00000344739	146340				10.0146	FALSE
15	41494965	41495224	260	*	3.6	4.4	1.63	2.77	0.000151	0.0118	2	0	Promoter (1-2kb)	15	41493875	41503551	9677	1	ENSG00000137825	ENST00000260386	1090	3706	ITPKA	inositol-trisphosphate 3-kinase A	81.2005	FALSE
12	32004735	32005054	320	*	2.53	-0.64	3.44	-4.08	0.000152	0.0118	1	2	Promoter (2-3kb)	12	32007127	32007435	309	1	ENSG00000257094	ENST00000534895	-2073				2.00535	FALSE
16	56080543	56080968	426	*	3	0.06	3.9	-3.84	0.000152	0.0118	3	3	Distal Intergenic	16	56108980	56109970	991	1	ENSG00000279523	ENST00000623594	-28012				2.4471	FALSE
4	99950562	99951079	518	*	4.82	5.5	3.49	2.01	0.000152	0.0118	4	2	Promoter (<=1kb)	4	99950523	100037705	87183	1	ENSG00000245322	ENST00000501976	39	256880	LOC256880	uncharacterized LOC256880	87.3645	FALSE
13	45001718	45002144	427	*	3.24	0.85	4.1	-3.25	0.000152	0.0119	0	2	Promoter (<=1kb)	13	45002150	45002447	298	1	ENSG00000265802	ENST00000581392	-6				4.22131	FALSE
7	45501307	45501742	436	*	2.66	-0.64	3.59	-4.23	0.000153	0.0119	1	2	Intron (ENST00000443714/ENSG00000225537, intron 1 of 2)	7	45534523	45534681	159	2	ENSG00000226999	ENST00000339545	32939				1.47182	FALSE
2	237607522	237608068	547	*	4.17	4.98	2.1	2.88	0.000153	0.0119	4	0	Distal Intergenic	2	237612977	237626525	13549	1	ENSG00000227107	ENST00000417947	-4909				57.6955	FALSE
7	98516279	98516501	223	*	2.57	-0.09	3.45	-3.54	0.000153	0.0119	2	0	Distal Intergenic	7	98478551	98479225	675	2	ENSG00000223402	ENST00000441836	-37054				4.21311	FALSE
17	22083429	22083729	301	*	2.83	-0.35	3.75	-4.1	0.000154	0.012	1	2	Distal Intergenic	17	22061961	22070538	8578	2	ENSG00000265019	ENST00000584728	-12891				2.60659	FALSE
20	61493644	61494282	639	*	5.01	3.63	5.71	-2.07	0.000154	0.012	1	4	Intron (ENST00000614565/ENSG00000179242, intron 2 of 15)	20	61435639	61437547	1909	2	ENSG00000277270	ENST00000616819	-56097				19.3748	FALSE
1	43672369	43672804	436	*	2.99	3.9	-0.07	3.96	0.000155	0.012	4	3	Intron (ENST00000372396/ENSG00000066135, intron 11 of 21)	1	43666285	43667062	778	1	ENSG00000066135	ENST00000472265	6084	9682	KDM4A	lysine demethylase 4A	34.2397	FALSE
3	196958313	196958665	353	*	4.3	2.64	5.06	-2.42	0.000156	0.0121	1	2	Intron (ENST00000412723/ENSG00000119227, intron 2 of 2)	3	196946737	196951930	5194	2	ENSG00000119227	ENST00000413127	-6383	80235	PIGZ	phosphatidylinositol glycan anchor biosynthesis class Z	17.6581	FALSE
19	38219414	38219747	334	*	2.7	3.61	-0.36	3.97	0.000156	0.0121	2	0	Promoter (<=1kb)	19	38211717	38219939	8223	2	ENSG00000011332	ENST00000473716	192	8193	DPF1	double PHD fingers 1	36.5571	FALSE
9	6682873	6683304	432	*	3.51	1.34	4.34	-2.99	0.000157	0.0121	4	4	Distal Intergenic	9	6675284	6675614	331	1	ENSG00000232946	ENST00000427308	7589				5.85998	FALSE
11	33088481	33088837	357	*	4	1.78	4.84	-3.05	0.000157	0.0121	1	1	Promoter (2-3kb)	11	33077188	33085904	8717	2	ENSG00000176102	ENST00000528865	-2577	1479	CSTF3	cleavage stimulation factor subunit 3	9.61978	FALSE
19	6113991	6114317	327	*	3.63	0.94	4.51	-3.58	0.000158	0.0122	0	2	Promoter (<=1kb)	19	6040035	6113761	73727	2	ENSG00000087903	ENST00000592473	-230	5990	RFX2	regulatory factor X2	5.86706	FALSE
5	61260539	61261012	474	*	4.03	2.23	4.8	-2.57	0.000159	0.0122	4	4	Intron (ENST00000503882/ENSG00000249279, intron 2 of 2)	5	61250557	61264929	14373	2	ENSG00000249279	ENST00000503882	3917				9.89734	FALSE
3	151140840	151141190	351	*	2.98	0.09	3.88	-3.78	0.000159	0.0123	0	2	Intron (ENST00000309237/ENSG00000144893, intron 4 of 14)	3	151188099	151188223	125	1	ENSG00000199994	ENST00000363124	-46909				3.03239	FALSE
2	101806236	101806721	486	*	4.32	5.06	2.67	2.39	0.00016	0.0123	2	1	Intron (ENST00000427603/ENSG00000071054, intron 4 of 4)	2	101797234	101831816	34583	1	ENSG00000071054	ENST00000496989	9002	9448	MAP4K4	mitogen-activated protein kinase kinase kinase kinase 4	68.6397	FALSE
8	96532433	96532784	352	*	3.32	4.27	-0.36	4.62	0.00016	0.0123	2	0	Intron (ENST00000302190/ENSG00000169439, intron 1 of 4)	8	96494008	96609643	115636	1	ENSG00000169439	ENST00000522911	38425	6383	SDC2	syndecan 2	54.8094	FALSE
12	38512061	38512480	420	*	3.58	0.85	4.47	-3.62	0.00016	0.0123	0	2	Distal Intergenic	12	38520233	38520301	69	1	ENSG00000281888	ENST00000625861	-7753				4.29167	FALSE
12	62728648	62728918	271	*	3.88	4.71	1.68	3.04	0.000161	0.0123	2	0	Intron (ENST00000228705/ENSG00000111110, intron 5 of 9)	12	62648574	62721020	72447	2	ENSG00000111110	ENST00000551214	-7628	57460	PPM1H	protein phosphatase, Mg2+/Mn2+ dependent 1H	96.5788	FALSE
16	56807802	56808076	275	*	3.32	4.14	1.27	2.87	0.000161	0.0124	2	0	Intron (ENST00000308159/ENSG00000102900, intron 5 of 21)	16	56831515	56833389	1875	1	ENSG00000102900	ENST00000563437	-23439	9688	NUP93	nucleoporin 93	64.1108	FALSE
12	5214299	5214679	381	*	4.03	2.47	4.76	-2.3	0.000162	0.0124	0	2	Distal Intergenic	12	5234674	5238272	3599	2	ENSG00000256115	ENST00000540237	23593	101929584	LOC101929584	uncharacterized LOC101929584	14.5418	FALSE
16	61634100	61634514	415	*	4.41	2.69	5.18	-2.49	0.000162	0.0124	2	3	Distal Intergenic	16	61691756	61693750	1995	2	ENSG00000260600	ENST00000562568	59236				15.5497	FALSE
5	166042329	166043017	689	*	3.84	1.83	4.65	-2.82	0.000162	0.0124	4	4	Distal Intergenic	5	166028567	166029311	745	2	ENSG00000254252	ENST00000520308	-13018				5.16019	FALSE
3	139330228	139330477	250	*	3.72	1.86	4.5	-2.65	0.000162	0.0124	0	2	Intron (ENST00000495075/ENSG00000175110, intron 2 of 9)	3	139344019	139357043	13025	1	ENSG00000175110	ENST00000310776	-13542	56945	MRPS22	mitochondrial ribosomal protein S22	14.5203	FALSE
10	3675025	3675380	356	*	3.16	-0.35	4.09	-4.44	0.000163	0.0125	0	2	Distal Intergenic	10	3751067	3763226	12160	1	ENSG00000229672	ENST00000421629	-75687				2.20389	FALSE
22	23762784	23763342	559	*	4.99	5.7	3.55	2.15	0.000164	0.0125	4	1	Promoter (<=1kb)	22	23763021	23764363	1343	1	ENSG00000169314	ENST00000498542	0	150248	C22orf15	chromosome 22 open reading frame 15	92.9949	FALSE
9	96959901	96960268	368	*	2.7	3.57	0.17	3.4	0.000164	0.0125	2	0	Intron (ENST00000602917/ENSG00000196312, intron 3 of 4)	9	96954820	96955461	642	1	ENSG00000236745	ENST00000424606	5081				32.2723	FALSE
9	83921429	83921798	370	*	4.16	4.92	2.46	2.46	0.000165	0.0126	4	0	Promoter (<=1kb)	9	83836698	83921465	84768	2	ENSG00000165115	ENST00000334204	0	55582	KIF27	kinesin family member 27	81.8212	FALSE
17	4652248	4652863	616	*	4.57	3.18	5.26	-2.07	0.000166	0.0127	3	3	Distal Intergenic	17	4630902	4642294	11393	2	ENSG00000161905	ENST00000570836	-9954	246	ALOX15	arachidonate 15-lipoxygenase	14.7128	FALSE
2	118696674	118697280	607	*	5.2	6.07	2.65	3.42	0.000167	0.0127	4	0	Distal Intergenic	2	118833700	118834609	910	2	ENSG00000258910	ENST00000584273	137329	107985816	LOC107985816	uncharacterized LOC107985816	110.679	FALSE
3	128195742	128196156	415	*	4.33	2.66	5.09	-2.43	0.000167	0.0127	0	2	Intron (ENST00000254730/ENSG00000132394, intron 1 of 6)	3	128064785	128153914	89130	2	ENSG00000175792	ENST00000464873	-41828	8607	RUVBL1	RuvB like AAA ATPase 1	15.2297	FALSE
2	236691741	236692267	527	*	4.32	5.06	2.73	2.33	0.000168	0.0128	2	0	Distal Intergenic	2	236733382	236752806	19425	1	ENSG00000232328	ENST00000455068	-41115				63.2996	FALSE
19	3606823	3608513	1691	*	7.68	8.37	6.34	2.02	0.000168	0.0128	4	4	Promoter (<=1kb)	19	3594506	3606840	12335	2	ENSG00000006638	ENST00000375190	0	6915	TBXA2R	thromboxane A2 receptor	195.649	FALSE
12	3029208	3029581	374	*	3.26	0.81	4.12	-3.31	0.000168	0.0128	2	3	Intron (ENST00000358409/ENSG00000197905, intron 9 of 11)	12	3041437	3044950	3514	1	ENSG00000250899	ENST00000513358	-11856				4.68773	FALSE
13	41168812	41169204	393	*	3.1	0.85	3.94	-3.09	0.000169	0.0128	3	4	Promoter (1-2kb)	13	41170700	41171148	449	2	ENSG00000215482	ENST00000400429	1944				4.58652	FALSE
13	111956817	111957107	291	*	4.01	2.25	4.78	-2.52	0.00017	0.0129	0	2	Distal Intergenic	13	111899988	111900936	949	1	ENSG00000226903	ENST00000412119	56829				16.3465	FALSE
3	141078947	141079349	403	*	3.55	1.17	4.4	-3.24	0.00017	0.0129	2	3	Promoter (1-2kb)	3	141077446	141147460	70015	1	ENSG00000175093	ENST00000507895	1501	92369	SPSB4	splA/ryanodine receptor domain and SOCS box containing 4	5.58342	FALSE
11	68700191	68700701	511	*	3.9	1.97	4.7	-2.74	0.000171	0.013	2	0	Distal Intergenic	11	68707442	68710606	3165	2	ENSG00000132749	ENST00000544398	9905	9633	TESMIN	testis expressed metallothionein like protein	7.6667	FALSE
15	40233995	40234387	393	*	4.07	4.87	2.06	2.81	0.000171	0.013	2	0	Promoter (1-2kb)	15	40232082	40236109	4028	1	ENSG00000260648	ENST00000568093	1913				74.4087	FALSE
3	17841249	17841470	222	*	3.44	4.26	1.36	2.89	0.000172	0.013	2	0	Intron (ENST00000414318/ENSG00000131374, intron 8 of 8)	3	17871729	17872598	870	2	ENSG00000213383	ENST00000393779	31128				86.3048	FALSE
17	5039482	5039891	410	*	4.3	5.03	2.77	2.26	0.000172	0.0131	3	0	Intron (ENST00000512825/ENSG00000132517, intron 3 of 3)	17	5032605	5035432	2828	2	ENSG00000132517	ENST00000424747	-4050	55065	SLC52A1	solute carrier family 52 member 1	79.6888	FALSE
10	45695294	45696016	723	*	2.46	-0.1	3.34	-3.44	0.000173	0.0131	3	4	Intron (ENST00000454844/ENSG00000230869, intron 5 of 6)	10	45678692	45700532	21841	1	ENSG00000230869	ENST00000454844	16602				1.2905	FALSE
11	117474705	117475179	475	*	3.99	2.08	4.79	-2.7	0.000174	0.0131	1	4	Intron (ENST00000527706/ENSG00000177103, intron 19 of 30)	11	117411112	117412830	1719	1	ENSG00000110274	ENST00000533433	63593	22897	CEP164	centrosomal protein 164	8.9012	FALSE
19	51349620	51350028	409	*	3.62	4.42	1.68	2.74	0.000174	0.0132	2	0	Promoter (1-2kb)	19	51345688	51348530	2843	2	ENSG00000105379	ENST00000594361	-1090	2109	ETFB	electron transfer flavoprotein beta subunit	52.3395	FALSE
19	34253141	34253459	319	*	4.08	1.99	4.89	-2.9	0.000174	0.0132	0	2	Promoter (1-2kb)	19	34254537	34355586	101050	1	ENSG00000166398	ENST00000299505	-1078	9710	KIAA0355	KIAA0355	12.4526	FALSE
1	38087670	38087977	308	*	4.15	4.91	2.49	2.42	0.000175	0.0133	2	0	Promoter (1-2kb)	1	38089231	38089329	99	1	ENSG00000265596	ENST00000582606	-1254	100500801	MIR3659	microRNA 3659	97.6128	FALSE
12	71762249	71762882	634	*	4.22	2.56	4.97	-2.42	0.000176	0.0133	3	4	Intron (ENST00000261263/ENSG00000080371, intron 1 of 6)	12	71754874	71800285	45412	1	ENSG00000080371	ENST00000261263	7375	23011	RAB21	RAB21, member RAS oncogene family	9.30138	FALSE
2	128854390	128854892	503	*	4.13	2.4	4.89	-2.5	0.000176	0.0133	4	4	Distal Intergenic	2	129063846	129071725	7880	2	ENSG00000238277	ENST00000413403	216833				10.4931	FALSE
5	69628342	69628787	446	*	2.93	-0.07	3.84	-3.91	0.000176	0.0133	3	4	Distal Intergenic	5	69631963	69636399	4437	1	ENSG00000250138	ENST00000515156	-3176				2.13596	FALSE
2	26005973	26006248	276	*	2.64	3.52	-0.07	3.59	0.000177	0.0133	3	1	Distal Intergenic	2	25994794	25995081	288	1	ENSG00000237629	ENST00000415651	11179				41.5639	FALSE
1	8243530	8243900	371	*	2.87	0.29	3.74	-3.45	0.000178	0.0134	1	3	Distal Intergenic	1	8218190	8220529	2340	2	ENSG00000233645	ENST00000424689	-23001				3.29553	FALSE
7	130155765	130156041	277	*	2.78	3.66	0.17	3.49	0.000178	0.0134	1	1	Distal Intergenic	7	130141738	130142615	878	1	ENSG00000229196	ENST00000470348	14027				45.6342	FALSE
3	159731995	159732582	588	*	4.25	5.08	2.12	2.96	0.000179	0.0135	2	0	Intron (ENST00000467442/ENSG00000250588, intron 3 of 3)	3	159721524	159722401	878	2	ENSG00000243116	ENST00000485389	-9594				57.5248	FALSE
12	113116955	113117432	478	*	5.4	6.08	4.04	2.04	0.000179	0.0135	4	1	Exon (ENST00000546530/ENSG00000111344, exon 9 of 22)	12	113099512	113103099	3588	2	ENSG00000111344	ENST00000549444	-13856	8437	RASAL1	RAS protein activator like 1	141.525	FALSE
1	10152517	10153193	677	*	4.84	5.54	3.46	2.07	0.000179	0.0135	2	0	Intron (ENST00000253251/ENSG00000130939, intron 20 of 26)	1	10158354	10171189	12836	1	ENSG00000130939	ENST00000488228	-5161	10277	UBE4B	ubiquitination factor E4B	68.7254	FALSE
19	55259767	55260308	542	*	4.12	2.4	4.88	-2.48	0.000179	0.0135	0	2	Promoter (<=1kb)	19	55229780	55258995	29216	2	ENSG00000105063	ENST00000412770	-772	22870	PPP6R1	protein phosphatase 6 regulatory subunit 1	9.73807	FALSE
21	40683883	40684223	341	*	3.5	0.94	4.37	-3.43	0.00018	0.0135	0	2	Intron (ENST00000400454/ENSG00000171587, intron 30 of 32)	21	40615378	40630767	15390	2	ENSG00000233756	ENST00000441910	-53116	100874326	DSCAM-IT1	DSCAM intronic transcript 1	5.62618	FALSE
9	122376965	122377337	373	*	3.9	4.73	1.78	2.95	0.000181	0.0136	2	0	Promoter (1-2kb)	9	122375322	122395702	20381	1	ENSG00000095303	ENST00000373698	1643	5742	PTGS1	prostaglandin-endoperoxide synthase 1	71.1481	FALSE
5	88039748	88040027	280	*	3.53	4.36	1.42	2.93	0.000181	0.0136	2	0	Distal Intergenic	5	88196350	88198451	2102	2	ENSG00000164180	ENST00000515293	158424	153396	TMEM161B	transmembrane protein 161B	73.3386	FALSE
1	242246833	242247428	596	*	4.74	3.21	5.46	-2.26	0.000181	0.0136	4	4	Intron (ENST00000536534/ENSG00000180287, intron 6 of 9)	1	242235462	242265433	29972	2	ENSG00000180287	ENST00000474177	18005	200150	PLD5	phospholipase D family member 5	15.526	FALSE
7	117115400	117115700	301	*	4.01	2.17	4.8	-2.63	0.000181	0.0136	0	2	Promoter (2-3kb)	7	117117912	117117983	72	1	ENSG00000274344	ENST00000622900	-2212				14.9509	FALSE
4	17484042	17484330	289	*	3.55	1.74	4.32	-2.58	0.000182	0.0136	0	2	Intron (ENST00000513615/ENSG00000151552, intron 1 of 6)	4	17490439	17492508	2070	2	ENSG00000151552	ENST00000511609	8178	5860	QDPR	quinoid dihydropteridine reductase	11.5583	FALSE
3	176264610	176265033	424	*	4.15	2.62	4.88	-2.26	0.000182	0.0137	3	4	Distal Intergenic	3	176113702	176114537	836	2	ENSG00000238026	ENST00000419971	-150073				14.4988	FALSE
6	143746335	143746644	310	*	4.21	5.05	1.94	3.11	0.000182	0.0137	2	0	Promoter (2-3kb)	6	143748928	143765665	16738	1	ENSG00000112419	ENST00000420771	-2284	9749	PHACTR2	phosphatase and actin regulator 2	106.866	FALSE
2	21535728	21536194	467	*	4.23	2.35	5.02	-2.67	0.000182	0.0137	0	2	Intron (ENST00000435237/ENSG00000233005, intron 3 of 5)	2	21630548	21636309	5762	2	ENSG00000235537	ENST00000458359	100115				10.917	FALSE
13	91594972	91595397	426	*	4.11	4.93	2.04	2.89	0.000183	0.0137	4	1	Intron (ENST00000377067/ENSG00000179399, intron 2 of 7)	13	91585934	91586041	108	1	ENSG00000280901	ENST00000631162	9038				71.5597	FALSE
17	78308835	78309240	406	*	4.3	5.12	2.21	2.91	0.000183	0.0137	2	0	Distal Intergenic	17	78315729	78347798	32070	1	ENSG00000267737	ENST00000586321	-6489				85.654	FALSE
Y	56727939	56728263	325	*	2.49	-0.64	3.4	-4.04	0.000183	0.0137	0	2	Distal Intergenic	24	56855244	56855488	245	1	ENSG00000235857	ENST00000431853	-126981				1.9745	FALSE
17	62823952	62824971	1020	*	5.88	6.79	2.94	3.85	0.000184	0.0137	4	0	Intron (ENST00000584542/ENSG00000265000, intron 1 of 1)	17	62808500	62836371	27872	1	ENSG00000265000	ENST00000584542	15452	101927877	LOC101927877	uncharacterized LOC101927877	108.491	FALSE
3	46605693	46605987	295	*	3.52	1.42	4.34	-2.92	0.000184	0.0138	1	1	Intron (ENST00000505797/ENSG00000241186, intron 3 of 3)	3	46612435	46626543	14109	1	ENSG00000241186	ENST00000444264	-6448	6997	TDGF1	teratocarcinoma-derived growth factor 1	9.0707	FALSE
10	92231690	92231987	298	*	3.55	1.41	4.37	-2.96	0.000184	0.0138	1	2	Intron (ENST00000412050/ENSG00000107864, intron 8 of 9)	10	92046692	92243246	196555	2	ENSG00000107864	ENST00000412050	11259	22849	CPEB3	cytoplasmic polyadenylation element binding protein 3	8.91735	FALSE
17	45927661	45928088	428	*	3.24	0.78	4.1	-3.32	0.000184	0.0138	3	4	Intron (ENST00000262410/ENSG00000186868, intron 1 of 13)	17	45931806	45932083	278	1	ENSG00000274883	ENST00000617458	-3718				4.01199	FALSE
16	22888402	22888638	237	*	2.31	-0.64	3.21	-3.85	0.000186	0.0138	0	2	Intron (ENST00000261374/ENSG00000122254, intron 1 of 1)	16	22814497	22916319	101823	1	ENSG00000122254	ENST00000473392	73905	9956	HS3ST2	heparan sulfate-glucosamine 3-sulfotransferase 2	2.70765	FALSE
5	79264908	79265255	348	*	3.11	0.85	3.95	-3.1	0.000186	0.0139	0	2	Intron (ENST00000396137/ENSG00000152409, intron 1 of 10)	5	79284132	79284918	787	2	ENSG00000213757	ENST00000474167	19663				5.1796	FALSE
11	25740665	25741108	444	*	4.15	2.39	4.92	-2.53	0.000186	0.0139	2	4	Intron (ENST00000526327/ENSG00000254456, intron 2 of 4)	11	25734809	25774423	39615	1	ENSG00000254456	ENST00000533942	5856				11.8053	FALSE
15	66073031	66073475	445	*	4.49	5.24	2.84	2.4	0.000187	0.0139	3	0	Intron (ENST00000409699/ENSG00000157890, intron 18 of 22)	15	66040233	66040332	100	1	ENSG00000263512	ENST00000580794	32798	100422905	MIR4311	microRNA 4311	84.9253	FALSE
4	91153748	91154360	613	*	3.8	1.68	4.63	-2.94	0.000187	0.0139	0	4	Intron (ENST00000509176/ENSG00000184305, intron 10 of 10)	4	91108023	91112790	4768	2	ENSG00000248984	ENST00000515111	-40958				5.22721	FALSE
X	150767890	150768192	303	*	3.45	4.29	1.23	3.06	0.000187	0.014	2	0	3' UTR	23	150735399	150751289	15891	1	ENSG00000063601	ENST00000370387	32491	8776	MTMR1	myotubularin related protein 1	64.5619	FALSE
11	10366351	10366699	349	*	3.24	0.86	4.1	-3.23	0.000188	0.014	0	2	Intron (ENST00000527261/ENSG00000133805, intron 2 of 2)	11	10357273	10410838	53566	1	ENSG00000133805	ENST00000532966	9078	272	AMPD3	adenosine monophosphate deaminase 3	5.20068	FALSE
1	109893606	109894279	674	*	5.1	5.83	3.58	2.25	0.000188	0.014	3	0	Promoter (1-2kb)	1	109895973	109897861	1889	1	ENSG00000261055	ENST00000565955	-1694				84.4005	FALSE
7	155759358	155759823	466	*	4.33	5.04	2.89	2.14	0.000188	0.014	4	4	Intron (ENST00000401878/ENSG00000184863, intron 14 of 17)	7	155766556	155775460	8905	1	ENSG00000184863	ENST00000392755	-6733	155435	RBM33	RNA binding motif protein 33	70.6001	FALSE
9	1757908	1758136	229	*	2.47	-0.64	3.39	-4.03	0.000188	0.014	0	2	Distal Intergenic	9	1977784	1978547	764	2	ENSG00000224092	ENST00000436102	220411				2.80224	FALSE
13	75005823	75006185	363	*	2.86	0.33	3.73	-3.4	0.00019	0.0141	1	3	Distal Intergenic	13	75109587	75109693	107	1	ENSG00000206812	ENST00000384085	-103402				3.46285	FALSE
7	129992286	129993494	1209	*	6.47	7.29	4.4	2.88	0.00019	0.0141	4	3	Intron (ENST00000587038/ENSG00000244036, intron 2 of 4)	7	130008854	130026551	17698	1	ENSG00000244036	ENST00000480018	-15360				129.444	FALSE
9	119970426	119970691	266	*	3.62	1.32	4.46	-3.14	0.000191	0.0142	1	2	Promoter (2-3kb)	9	119973094	119974322	1229	1	ENSG00000225960	ENST00000454204	-2403				9.38594	FALSE
[truncated: 6,800 more rows]
