# Supplementary material for: ZBTB48 is both a vertebrate telomere‐binding protein and a transcriptional activator
Source: EMBO Rep. 2017 May 12;18(6):929–46. doi: 10.15252/embr.201744095 (PMC5452029; doi:10.15252/embr.201744095)
Supplement: Supplementary file 4 — Dataset EV3 [file EMBR-18-929-s004.xlsx]

## Sheet: U2OS ZBTB48 WT vs KO RNAseq
Dataset EV3: RNAseq data comparing U2OS ZBTB48 WT and KO cells
gene_id	gene_name	mean of normalized counts for all samples	log2 fold change (MAP): group KO vs WT	BH adjusted p-values	ZBTB48_U2OS_koC3_8	ZBTB48_U2OS_koC5_10	ZBTB48_U2OS_koD2_6	ZBTB48_U2OS_koE2_7	ZBTB48_U2OS_koF4_9	ZBTB48_U2OS_wt_1	ZBTB48_U2OS_wt_2	ZBTB48_U2OS_wt_3	ZBTB48_U2OS_wt_4	ZBTB48_U2OS_wt_5
ENSG00000176894	PXMP2	153.521	-2.65649	2.9592e-43	0.936499	1.1404	0.508741	0.568592	0.948434	6.739	8.0979	6.88033	7.9815	9.64839
ENSG00000110002	VWA5A	236.837	-2.63208	3.04247e-24	0.11508	0	0.0932254	0.0187548	0.0347596	2.46212	2.78957	2.29142	2.79164	4.14317
ENSG00000274751	LA16c-358B7.4	22.1545	1.91515	1.33401e-12	0.39113	0.251322	0.442508	0.486516	0.508404	0.0477377	0.0301894	0.0103949	0.052647	0.0621777
ENSG00000145335	SNCA	180.655	-1.08416	2.49304e-12	1.22704	1.14743	1.04097	1.19668	0.868676	2.6122	2.10373	2.65377	2.69825	2.38604
ENSG00000107758	PPP3CB	1397.6	-1.40211	2.6359e-12	2.94634	6.50331	5.24973	5.60279	5.96393	16.4163	14.2548	16.8396	19.7511	15.8044
ENSG00000173581	CCDC106	50.1412	-1.72786	7.32779e-10	0.14316	0.171578	0.161588	0.132986	0.178009	2.30326	0.746968	1.92899	0.736487	0.872772
ENSG00000144476	ACKR3	834.784	-1.39767	9.01721e-10	5.01522	6.58713	6.78521	5.53101	9.82391	25.6545	19.9741	30.3704	23.1717	14.4109
ENSG00000125740	FOSB	459.084	-1.59828	4.94299e-08	0.426023	0.62397	1.04629	1.14615	0.340682	9.52096	4.79331	7.9265	5.36737	1.75362
ENSG00000166292	TMEM100	101.999	-1.22919	2.77364e-06	0.787385	0.378055	0.9175	0.730052	0.638236	1.76597	2.42376	2.69733	2.25584	1.39278
ENSG00000116711	PLA2G4A	148.258	-0.970627	2.82203e-06	1.37592	1.117	1.52258	1.23916	1.23863	3.78834	2.81535	2.46076	2.76169	2.23018
ENSG00000110025	SNX15	15.7152	-1.37713	7.8203e-06	0.0631244	0.0515828	0.0485797	0.0244327	0.0150943	0.202818	0.269192	0.237175	0.215391	0.14676
ENSG00000060718	COL11A1	4594.24	-1.13181	2.94661e-05	18.9719	9.73073	13.7871	7.85496	8.31385	24.8067	30.1219	37.1196	40.6533	29.7225
ENSG00000188206	HNRNPU-AS1	332.43	0.814491	7.32451e-05	3.35383	4.35461	2.82943	3.64553	3.10416	1.84343	1.56993	1.93479	2.27698	1.54468
ENSG00000102996	MMP15	402.841	-1.04973	7.76351e-05	1.53584	1.8933	2.30538	2.1106	2.53507	7.39409	6.4989	4.53912	3.27101	4.24404
ENSG00000129009	ISLR	25.6412	-1.2607	0.000173279	0.043559	0.110739	0.208584	0.0599459	0.069439	1.31315	0.451643	0.752474	0.36586	0.450096
ENSG00000165548	TMEM63C	233.353	-1.25888	0.000173279	0.713107	0.0664072	0.700459	0.383744	0.157402	3.13326	1.97537	2.95651	2.37405	2.15388
ENSG00000185585	OLFML2A	675.275	-0.892382	0.000233567	3.43784	2.06702	2.92592	2.35569	2.18849	5.41819	6.04536	5.92291	5.9935	3.5345
ENSG00000275180	RP11-631N16.4	40.6666	0.970473	0.000276607	4.26524	4.13083	3.72823	5.21762	5.66614	2.10543	2.06063	2.37417	1.8244	1.63232
ENSG00000135678	CPM	331.725	-1.12044	0.000311317	1.25585	0.538351	0.866138	0.807484	0.881205	4.59605	2.5719	2.31527	2.30199	1.40936
ENSG00000138639	ARHGAP24	70.4374	-1.194	0.00056491	0.127508	0.170986	0.09058	0.0708655	0.121959	0.480879	0.388748	0.452396	0.231699	1.41382
ENSG00000272455	RP4-758J18.13	41.4018	1.08536	0.000595588	1.45146	0.832336	1.6984	1.57698	2.50868	0.557562	0.485469	0.633441	0.614902	0.47362
ENSG00000050426	LETMD1	1057.16	0.526796	0.000607778	9.34833	8.23102	7.46153	7.83059	8.68937	5.21487	6.25129	6.26414	4.9749	5.57389
ENSG00000166265	CYYR1	240.793	-0.662869	0.000732694	2.63614	1.85011	2.21759	1.961	2.39648	3.04089	3.56256	4.20925	3.67776	3.82821
ENSG00000101977	MCF2	58.6654	-1.16882	0.000762467	0.124202	0.0169155	0.310648	0.216329	0.133646	0.569028	0.708805	0.651715	0.945395	1.00264
ENSG00000251474	RPL32P3	328.004	0.566147	0.000762467	3.69394	3.15223	3.6402	3.75049	3.2614	2.0657	2.03902	2.42754	2.72111	2.26882
ENSG00000040731	CDH10	30.4889	-0.977416	0.000773231	0.211924	0.230901	0.195712	0.142179	0.192566	0.383326	0.520982	0.494227	0.389372	0.558402
ENSG00000166343	MSS51	28.7873	-1.10229	0.000773231	0.080029	0.209269	0.213509	0.363448	0.260257	0.853296	0.754835	0.696773	0.823418	0.479626
ENSG00000047936	ROS1	176.908	-1.08088	0.00114622	0.572648	0.661578	0.354587	0.361768	0.240811	1.85635	1.14424	1.35594	1.78812	0.637627
ENSG00000170153	RNF150	1794.05	-1.05975	0.00128733	2.45933	2.1306	3.80703	2.33475	5.74259	8.1911	6.2223	11.0399	15.4257	7.59821
ENSG00000127824	TUBA4A	835.799	-1.02455	0.00140356	7.34948	2.23757	4.00973	4.25902	4.13776	11.1693	16.9146	13.156	11.1101	7.30932
ENSG00000136235	GPNMB	1263.45	-1.11317	0.00166357	3.15153	4.81008	3.85521	3.10499	2.03035	20.2888	7.3307	11.6083	24.2827	4.0706
ENSG00000171448	ZBTB26	536.027	0.386453	0.00170779	5.2767	5.07605	5.16605	5.31708	5.31059	3.91856	3.80345	3.80769	4.47056	3.83912
ENSG00000141384	TAF4B	114.044	0.937201	0.0019334	1.67492	0.704901	1.16545	1.34295	1.00385	0.424293	0.476058	0.618418	0.641513	0.371395
ENSG00000170502	NUDT9	972.396	-0.63017	0.00231044	7.77103	11.8112	9.48627	7.70657	9.75123	15.2598	12.3562	16.3112	15.7037	15.5436
ENSG00000111325	OGFOD2	115.841	0.720441	0.00254797	1.10253	1.25628	1.13132	1.56363	1.34435	0.777185	0.599589	0.645527	0.927801	0.669632
ENSG00000245149	RNF139-AS1	154.976	0.961124	0.00261792	1.26797	0.949412	1.08901	1.37792	1.64555	0.372234	0.353103	0.578959	0.885539	0.375167
ENSG00000237515	SHISA9	97.5652	-1.0816	0.00313488	0.0992943	0.228855	0.144993	0.185264	0.0511394	0.770764	0.348714	1.06876	0.717713	0.213094
ENSG00000134901	KDELC1	432.002	-0.477516	0.0040461	5.89841	6.37305	5.68257	5.34395	6.77006	8.07973	7.51321	9.28933	8.73863	9.04068
ENSG00000151743	AMN1	269.507	0.799322	0.00410718	5.17094	4.60241	3.83625	3.93398	4.66726	1.8489	1.91221	3.27113	2.7782	1.59291
ENSG00000106080	FKBP14	2289.95	-0.549133	0.00423865	12.5244	13.9316	15.758	13.9568	12.1744	22.0094	16.045	21.4571	19.8387	23.6408
ENSG00000185811	IKZF1	39.6298	0.923403	0.00453546	0.162517	0.207301	0.235906	0.347757	0.181983	0.0830179	0.115342	0.0780607	0.095717	0.106491
ENSG00000114166	KAT2B	695.6	-0.458889	0.00478168	3.78597	4.42499	4.26625	4.40503	3.64096	5.17042	6.27848	5.25831	6.22972	5.74004
ENSG00000131584	ACAP3	396.662	-0.707071	0.00515948	1.19309	0.964155	1.12938	1.39958	1.81913	2.59016	2.40314	2.42762	2.06151	1.95614
ENSG00000168906	MAT2A	8096.15	0.532889	0.00577291	76.4924	93.2396	78.144	89.4338	92.6986	48.7443	54.7417	63.2565	70.2274	52.0501
ENSG00000143469	SYT14	1030.81	-0.704284	0.00598032	2.03016	2.94588	2.22078	2.07612	2.71436	3.91885	4.58734	3.18707	5.65116	3.6993
ENSG00000172493	AFF1	2871.6	-0.381463	0.00604598	9.35134	9.73206	9.06905	8.60399	9.29345	12.2666	10.2824	13.1494	12.6784	12.1905
ENSG00000055044	NOP58	3677.22	0.337068	0.00607069	48.4217	54.0899	49.7948	50.5488	45.786	39.7181	38.4541	38.6862	42.5439	36.1379
ENSG00000269113	TRABD2B	223.902	0.980808	0.00711056	3.34119	0.973173	2.00841	1.33733	1.75083	0.556376	1.10646	0.691478	0.497822	0.421587
ENSG00000177628	GBA	1222.43	-0.507296	0.00721219	13.5121	10.5406	11.4868	9.38177	9.4261	15.9806	14.4221	16.3962	16.932	15.456
ENSG00000181826	RELL1	228.894	-0.502279	0.00721219	3.5854	4.42733	4.04693	3.61843	3.44842	5.36643	5.81614	5.88402	4.78903	5.86593
ENSG00000141232	TOB1	583.701	-0.441406	0.00749653	6.90724	7.77719	7.29283	8.54246	8.25462	10.3834	12.0092	10.6672	9.4	11.0318
ENSG00000225828	FAM229A	242.209	0.502829	0.00786855	4.23944	3.90617	3.87458	4.03806	4.02887	2.68629	2.66723	2.82581	3.3776	2.28187
ENSG00000236144	TMEM147-AS1	808.65	0.483779	0.00786855	7.47067	7.79181	6.51918	8.64176	8.58841	4.72616	5.8143	5.46827	5.18706	6.11124
ENSG00000261319	RP11-279O17.1	122.317	0.7949	0.00786855	4.8137	5.11281	4.90834	6.34338	4.08298	3.05508	1.57965	3.48312	2.63819	2.0334
ENSG00000013288	MAN2B2	905.658	-0.467326	0.00830886	3.43015	3.29093	3.26033	3.72487	3.12663	5.54759	4.02349	4.38654	4.60803	5.16119
ENSG00000251003	ZFPM2-AS1	313.041	0.487797	0.00830886	6.64184	6.6447	6.14995	6.38509	7.39204	5.05506	5.11704	4.28673	4.89416	3.80273
ENSG00000118785	SPP1	280.053	-1.00418	0.0085891	2.5398	0.527959	2.65756	1.72464	0.990886	11.8667	1.81074	7.18734	13.701	5.0761
ENSG00000109861	CTSC	4754.61	-0.585278	0.00879629	13.7729	14.0036	12.6308	11.233	13.0468	20.5565	17.5541	17.7317	27.5976	17.7684
ENSG00000108639	SYNGR2	1091.12	-0.6536	0.00921869	5.29279	8.00707	9.5238	6.90729	10.1704	13.5755	13.0956	14.4943	12.9228	12.7382
ENSG00000234616	JRK	2679.44	0.471932	0.00926565	10.1747	12.8319	9.88758	11.1649	11.6677	7.05921	7.54787	7.52824	9.46043	7.76561
ENSG00000274925	CTD-2547G23.4	66.953	0.891714	0.00936238	1.58116	0.827464	1.04757	1.14368	1.40518	0.296311	0.462223	0.722645	0.705852	0.373076
ENSG00000252690	SCARNA15	78.346	0.900719	0.00977546	0.905662	0.791364	1.00292	1.14765	1.2522	0.512189	0.206942	0.641295	0.498962	0.259436
ENSG00000008283	CYB561	1419	-0.564406	0.00993261	8.72596	7.31519	7.78692	7.66719	10.4101	12.131	10.3795	13.8121	15.4756	12.587
ENSG00000125355	TMEM255A	835.504	-0.887867	0.0108112	2.31205	5.09293	8.02498	5.46792	4.79784	16.0103	8.75518	11.1902	15.1027	9.54577
ENSG00000183668	PSG9	40.8689	-0.961222	0.0108112	0.107557	0.292972	0.220732	0.0713669	0.117573	0.497342	0.431694	0.286667	0.60495	0.595388
ENSG00000069667	RORA	480.302	0.375519	0.0128445	1.29046	1.22748	1.20505	1.32255	1.32573	0.942508	1.04136	1.0757	0.893676	0.90777
ENSG00000242114	MTFP1	8.56314	-0.96154	0.0130416	0.114334	0.0498289	0.0469279	0.0236019	0.0656149	0.67484	0.229447	0.331816	0.192062	0.283539
ENSG00000134539	KLRD1	31.4555	-0.958183	0.0134219	0.0467952	0.0267067	0.0320115	0.0137999	0.0532842	0.106068	0.152043	0.0485026	0.0982603	0.142758
ENSG00000116017	ARID3A	209.617	-0.80119	0.0136088	0.591682	0.533315	0.684405	0.68843	1.31708	1.70008	1.51663	1.79521	1.52478	1.23389
ENSG00000227500	SCAMP4	1097.08	-0.365379	0.0147042	5.61679	5.48773	5.44868	5.59011	5.18563	7.42866	6.71609	8.10533	6.2777	7.01993
ENSG00000170162	VGLL2	187.767	-0.75706	0.0167931	1.92954	2.9925	2.35451	2.00952	2.21136	4.15374	6.13975	4.27016	2.59159	4.8857
ENSG00000233005	AC067959.1	34.7603	-0.935175	0.0167931	0.703529	1.82051	0.586545	0.453842	0.42057	2.46973	2.02954	2.05087	2.26207	2.90783
ENSG00000104081	BMF	413.277	-0.8864	0.0173116	0.968306	1.35756	2.16252	1.40362	2.83979	3.28738	7.29417	3.43893	3.28907	4.19349
ENSG00000167930	FAM234A	262.927	-0.586547	0.0173116	1.84048	2.20312	1.34654	1.51631	1.75249	3.07211	2.71629	2.31824	3.05011	2.48168
ENSG00000178927	C17orf62	1723.77	-0.410084	0.0173116	7.75748	9.25239	7.81704	8.23376	7.37886	9.71748	10.5704	11.5024	12.4786	10.2483
ENSG00000198053	SIRPA	2758.97	-0.513028	0.0173148	14.1109	20.8773	17.7538	16.2153	18.8326	27.1803	24.7629	28.0301	20.9772	28.197
ENSG00000105642	KCNN1	131.706	-0.593321	0.0183874	0.847536	0.944659	1.12957	0.904949	1.26723	1.84555	1.80837	1.454	1.41145	1.57033
ENSG00000273760	CH17-360D5.3	239.091	0.710219	0.0187245	12.8178	13.6075	18.2594	16.2829	13.3378	9.16303	9.13964	4.81782	7.34487	10.5763
ENSG00000073969	NSF	1559.58	-0.354021	0.0187523	11.7625	10.1733	11.0837	11.2689	9.93134	12.3412	14.0029	13.8381	14.8063	14.9645
ENSG00000113296	THBS4	164.076	-0.696081	0.0187808	0.833751	1.05523	1.36538	1.02571	0.829688	1.41909	2.15486	1.88547	2.22817	1.40105
ENSG00000177042	TMEM80	151.412	0.653332	0.0202148	1.6957	1.70224	1.61291	1.90754	2.39641	0.825288	1.04192	1.22438	1.44025	0.974523
ENSG00000106536	POU6F2	157.53	-0.787763	0.0206568	0.461747	0.415824	0.459301	0.330697	0.842745	1.00924	1.06374	1.24533	0.712341	1.0857
ENSG00000198563	DDX39B	3409.02	0.568914	0.0206568	20.5893	22.9215	19.6504	22.7251	32.028	15.9231	15.0114	16.6193	16.2822	12.1244
ENSG00000206344	HCG27	111.759	0.713604	0.0206568	1.8452	2.11813	2.33292	3.34991	2.56855	1.17631	1.27289	1.1441	1.88538	1.2257
ENSG00000260589	STAM-AS1	67.1519	0.714187	0.0206568	1.18065	0.928143	1.30349	1.58882	1.65817	0.711374	0.689808	0.65059	0.659007	0.941999
ENSG00000269929	RP11-2B6.2	48.9475	0.86245	0.0206568	1.75668	1.29562	1.91348	2.03631	2.55912	0.617482	0.569475	1.06445	1.30522	0.474739
ENSG00000166845	C18orf54	1193.53	0.390429	0.0210646	10.4408	8.39243	9.24957	8.90778	7.7652	6.3767	7.05487	6.63763	6.4414	7.19235
ENSG00000260495	RP11-55K13.1	14.1367	0.906883	0.0214063	0.316823	0.345194	0.265988	0.327009	0.289261	0.0274195	0.115601	0.134339	0.151196	0.119045
ENSG00000111846	GCNT2	50.9825	-0.926945	0.0214737	0.149953	0.0466802	0.149472	0.08402	0.0860562	0.534308	0.103175	0.484035	0.292379	0.31432
ENSG00000270012	LL0XNC01-7P3.1	111.964	0.769921	0.0227769	2.0998	1.74311	1.70026	2.24103	3.14243	0.870313	0.874314	1.42134	1.49971	0.841323
ENSG00000265681	RPL17	174.075	0.61498	0.0227971	3.49133	3.32419	3.5825	3.91199	3.1288	2.82966	2.25658	2.29838	1.50254	1.8038
ENSG00000231013	AC013275.2	23.9837	-0.920029	0.0244809	0.0928245	0.101137	0.190497	0.11497	0.497195	0.777642	0.502959	1.0006	0.760158	0.537128
ENSG00000134463	ECHDC3	95.6663	-0.657583	0.024712	1.73942	1.02495	1.2931	1.17247	1.20535	2.66975	2.0303	1.69251	2.18028	2.43926
ENSG00000126351	THRA	1420.84	-0.510671	0.0249896	4.88746	6.5881	7.78284	7.31092	6.34318	9.66645	9.67402	10.1547	8.21482	10.7396
ENSG00000174640	SLCO2A1	330.152	0.906404	0.0249896	8.81644	1.63965	3.09591	6.0085	0.954917	0.580046	1.32587	1.4761	0.292874	0.713026
ENSG00000205002	AARD	325.439	-0.670066	0.0249896	2.86203	3.78402	4.90011	4.11574	3.98318	8.15859	5.35634	8.58272	7.07318	4.95104
ENSG00000279500	RP11-21K12.2	25.3883	0.804378	0.0254428	0.619522	0.890998	0.991692	1.0231	0.87699	0.424642	0.372979	0.308221	0.572382	0.384092
ENSG00000182704	TSKU	782.198	-0.833067	0.0256768	5.81121	1.923	7.23455	4.44765	3.64568	14.2909	10.1831	10.1977	7.82606	9.89471
ENSG00000197565	COL4A6	42.0283	-0.888004	0.0256768	0.0793858	0.0955994	0.162918	0.0819381	0.0639419	0.429583	0.142543	0.173226	0.337775	0.237454
ENSG00000158186	MRAS	1667.01	-0.262498	0.0259766	9.16999	10.0376	9.6658	9.55914	8.91662	10.8934	10.8642	11.7655	11.8409	11.6538
ENSG00000163485	ADORA1	491.024	-0.492634	0.0259766	3.96982	3.26667	4.16844	3.53393	4.12454	6.92421	5.3854	5.6205	4.78969	4.90521
ENSG00000250337	LINC01021	730.53	0.545035	0.0259766	14.1427	12.4939	11.1631	16.4182	12.3601	6.52193	9.44089	8.86836	8.75157	10.1931
ENSG00000115255	REEP6	81.5212	-0.729627	0.0262301	0.870973	0.638396	0.991215	1.06242	1.02998	1.49249	1.31885	2.59336	1.72911	1.53814
ENSG00000188452	CERKL	50.9124	-0.830933	0.0262992	0.423225	0.31924	0.16703	0.235217	0.155695	0.542376	0.677833	0.404924	0.751965	0.580289
ENSG00000138798	EGF	103.233	-0.826822	0.0267314	0.41143	0.27586	0.5196	0.503056	0.351146	0.958108	0.482695	0.820082	1.55506	0.837182
ENSG00000108784	NAGLU	301.851	-0.620394	0.0267758	3.74394	2.48972	3.3913	2.65171	2.86481	6.37871	4.41735	5.36586	5.12354	3.61516
ENSG00000177464	GPR4	57.6954	-0.835981	0.0268309	0.45626	0.309019	0.291027	0.330922	0.813834	1.27959	0.804267	1.26535	0.919212	0.840971
ENSG00000167721	TSR1	2139.72	0.286672	0.0269393	16.7088	18.8909	15.3653	16.8201	16.9182	13.9358	13.4673	14.194	13.3937	14.0781
ENSG00000154274	C4orf19	130.306	-0.796458	0.027069	1.27407	1.44918	1.06311	0.765896	1.45967	2.14591	3.51211	1.45116	3.48375	2.14111
ENSG00000133067	LGR6	12.5808	0.851171	0.0272295	0.11847	0.0368797	0.286544	0.39304	0.129502	0.0161119	0.0339639	0	0.044422	0.0349758
ENSG00000165152	TMEM246	693.036	-0.499611	0.0274044	4.29054	4.67475	3.5378	3.40044	4.26371	4.70787	5.5352	6.15086	6.21581	6.82287
ENSG00000116675	DNAJC6	315.575	-0.727028	0.0276794	1.02616	1.40971	1.88273	1.08217	0.869481	1.69895	2.8875	2.8671	2.04347	2.31659
ENSG00000141905	NFIC	3073.95	-0.531001	0.0278124	8.94141	11.0576	10.3329	10.6121	11.4216	15.4365	13.8262	21.1458	15.7476	12.5318
ENSG00000132680	KIAA0907	2011.58	0.457895	0.0290059	15.444	16.917	15.1623	17.617	18.0041	9.46103	12.4028	13.5179	13.3532	10.3757
ENSG00000204568	MRPS18B	2194.65	0.310012	0.0290059	51.0042	52.4158	51.0082	51.4566	51.2994	43.7255	36.0286	45.8605	40.1349	40.2858
ENSG00000151726	ACSL1	1001.99	-0.556244	0.029174	5.20879	3.57055	5.90843	5.4718	4.84634	8.14902	9.21455	7.63771	6.11017	7.42292
ENSG00000161533	ACOX1	1856.86	-0.378004	0.029174	8.44581	7.56619	7.06931	7.46053	7.16316	9.34338	9.16357	9.78833	11.8518	9.48862
ENSG00000164465	DCBLD1	5150.79	-0.63336	0.029174	26.3154	26.5712	19.2117	14.9749	25.5455	40.1689	29.9546	43.6456	43.2549	31.3642
ENSG00000117859	OSBPL9	3722.74	-0.347681	0.0322286	12.9626	13.835	13.7943	14.1991	13.3762	19.5321	15.1603	18.598	18.4581	15.8645
ENSG00000067992	PDK3	239.849	-0.480767	0.0325839	3.02198	2.82222	3.26332	2.88149	2.57389	4.78115	4.64948	4.31057	3.38429	3.77688
ENSG00000143320	CRABP2	564.789	-0.810994	0.0339263	17.9455	13.7136	12.3726	7.27798	11.9039	26.6497	43.1947	16.8828	17.3233	37.3413
ENSG00000198873	GRK5	306.594	-0.348782	0.0341755	1.65655	1.4427	1.59179	1.44676	1.49437	1.96732	1.94571	2.06154	1.80901	2.03803
ENSG00000206567	AC022007.5	33.5597	-0.713833	0.0351872	0.306214	0.350317	0.455606	0.316059	0.410044	0.524726	0.798869	0.650645	0.739436	0.727747
ENSG00000273759	RP4-563E14.1	27.6138	0.802637	0.0351872	1.37484	2.87109	2.35125	2.01031	2.57523	0.763492	1.26457	0.831255	1.3833	0.8287
ENSG00000135480	KRT7	41.9472	0.743256	0.0352453	0.521137	0.402625	0.76809	0.586791	0.425955	0.288651	0.361285	0.225882	0.268596	0.234978
ENSG00000197989	SNHG12	407.31	0.536395	0.0360495	6.85605	5.83085	4.59579	4.74136	6.92017	3.45479	4.17143	4.0947	4.11151	3.28705
ENSG00000189060	H1F0	28427.3	-0.518849	0.0360645	307.212	418.583	396.115	328.872	490.835	560.01	630.911	641.165	472.921	586.213
ENSG00000185818	NAT8L	104.86	0.605388	0.0361771	0.693598	0.971626	0.813384	1.02953	0.903506	0.716899	0.47723	0.561432	0.520148	0.430018
ENSG00000234420	ZNF37BP	1119.95	0.524573	0.0361771	4.62087	5.28599	5.01316	5.55783	5.61333	3.44868	3.22514	3.62542	4.58148	2.54367
ENSG00000273374	RP11-383I23.2	16.6664	0.83422	0.0361771	0.265472	0.226366	0.236874	0.274007	0.397439	0.0988937	0.0810711	0.143561	0.157537	0.0954132
ENSG00000073331	ALPK1	631.762	-0.450551	0.0362671	1.74008	1.63534	1.8727	1.6109	1.65231	2.702	1.806	2.52435	2.61317	2.26948
ENSG00000108797	CNTNAP1	1240.97	-0.863018	0.0362671	0.834023	6.45882	3.96961	3.62213	6.49227	12.5755	11.2848	14.9883	12.3532	9.22786
ENSG00000171227	TMEM37	430.553	-0.73824	0.0362671	4.78854	7.30059	4.75732	3.05631	5.48646	10.4865	12.513	5.8577	8.68705	11.9242
ENSG00000204262	COL5A2	4937.84	-0.850566	0.0362671	12.7304	3.50156	19.1244	18.2916	22.3675	42.7762	46.772	38.54	28.0628	42.8064
ENSG00000253846	PCDHGA10	23.9329	0.873454	0.0362671	0.192655	0.0572474	0.191696	0.331415	0.329454	0.05002	0.0585792	0.108919	0.0674227	0.0482596
ENSG00000119899	SLC17A5	388.419	-0.542287	0.0367392	3.36814	4.24425	3.48923	2.88777	3.02601	4.43576	5.03163	4.21602	6.04431	6.20451
ENSG00000130768	SMPDL3B	378.653	-0.804777	0.0379787	4.11061	4.96931	2.44433	1.52919	4.33462	6.26401	9.64838	6.0371	6.0847	11.0915
ENSG00000172081	MOB3A	768.016	-0.317814	0.0379787	7.21614	6.15136	6.00423	6.73419	6.58024	7.72399	8.00043	8.69049	8.73423	7.92972
ENSG00000004455	AK2	3194.32	0.291782	0.0379838	23.1731	27.5502	23.9242	23.4708	24.5482	18.4569	19.5828	21.5059	20.0778	19.9773
ENSG00000149090	PAMR1	69.9751	-0.789549	0.0380388	0.401575	0.0218767	0.0206031	0.0725349	0.230459	1.04176	2.55868	0.31217	0.432152	2.12661
ENSG00000108821	COL1A1	33517.3	-0.858653	0.0380904	29.5832	155.081	73.5996	34.1299	60.8492	217.164	211.545	215.077	103.35	259.892
ENSG00000109089	CDR2L	623.876	-0.435655	0.0380904	5.87873	6.07056	6.13354	6.18093	5.24524	6.94344	6.87821	9.26489	9.30416	8.4091
ENSG00000204386	NEU1	1291.63	-0.555459	0.0380904	9.48238	7.08046	9.36689	8.04396	7.95427	17.794	10.7494	10.7537	13.8905	11.6265
ENSG00000153234	NR4A2	65.7853	-0.654159	0.0399713	0.606122	0.415413	0.471479	0.514614	0.411432	0.809697	0.990756	1.04369	0.739006	0.606104
ENSG00000074211	PPP2R2C	1374.85	-0.503854	0.040797	4.30912	4.95225	5.54653	4.98294	4.3192	6.02895	8.11029	5.56764	8.66757	7.07975
ENSG00000261485	PAN3-AS1	42.9912	0.717261	0.0408783	2.03814	1.40745	1.5317	1.48145	1.83961	0.819844	0.518471	1.24965	0.934295	0.860202
ENSG00000234741	GAS5	3037.56	0.573349	0.0419726	43.9943	54.6253	31.4106	31.6836	42.2942	21.597	30.4261	27.1893	26.9915	23.1546
ENSG00000185222	WBP5	911.177	-0.363989	0.0427859	28.4496	30.7274	31.008	27.1729	26.5008	40.6595	33.1267	33.5587	40.4571	39.6348
ENSG00000021645	NRXN3	463.602	-0.816813	0.0436357	0.332025	1.11519	0.732625	0.631289	0.687683	0.705847	2.14673	1.39467	2.32482	1.82117
ENSG00000163902	RPN1	6730.04	-0.255108	0.0436357	60.3201	59.4977	64.8361	59.9431	61.003	74.8672	68.012	75.6012	68.5828	79.1533
ENSG00000064655	EYA2	125.84	0.80339	0.0445365	3.33367	1.0628	1.73786	2.55574	0.974007	0.6633	0.946502	0.833274	0.900325	0.852865
ENSG00000261326	LINC01355	167.627	0.757313	0.0453018	1.5245	1.94044	1.36694	1.58086	1.83972	0.420474	0.593291	1.1814	1.20416	0.618328
ENSG00000255717	SNHG1	3279.52	0.468234	0.0459967	40.9091	47.6549	35.5886	37.29	42.9804	25.0264	27.5901	31.7318	35.1451	24.0271
ENSG00000103512	NOMO1	828.477	-0.307923	0.0466824	5.23181	4.95963	5.01966	5.16613	4.87026	6.49706	5.96519	6.75594	5.52785	6.74205
ENSG00000163625	WDFY3	3888.88	-0.369711	0.0466824	7.33261	7.91152	9.08227	8.06942	7.41182	11.3131	8.81894	11.4587	10.5924	9.94707
ENSG00000246705	H2AFJ	234.191	-0.729953	0.0466824	2.2072	1.04504	1.8261	1.7295	2.59749	4.23549	3.61776	5.12645	2.39013	3.03298
ENSG00000273723	RP11-93H24.3	32.3987	0.762455	0.0466824	1.43195	1.08346	2.04076	2.2991	2.0925	0.75734	0.638591	1.0307	1.12755	0.73982
ENSG00000279529	CTD-3222D19.8	26.0878	0.731793	0.0469065	0.471037	0.419905	0.424752	0.58931	0.628023	0.217418	0.214837	0.325483	0.284736	0.250736
ENSG00000231500	RPS18	18344.4	0.515511	0.0474225	492.295	547.867	378.68	361.061	524.597	315.145	329.93	366.667	262.71	272.555
ENSG00000138411	HECW2	214.502	-0.732172	0.0482144	0.583625	0.429474	0.379387	0.372156	0.502696	0.485793	1.42877	0.994477	0.715406	0.843022
ENSG00000153832	FBXO36	60.0915	-0.677407	0.0482144	0.530857	0.32133	0.474108	0.385576	0.451338	0.524091	0.937096	0.815151	0.970194	0.660274
ENSG00000184083	FAM120C	157.21	0.464481	0.0482144	0.903548	0.859601	0.782419	0.868908	0.763049	0.507712	0.579356	0.735509	0.536788	0.582954
ENSG00000122884	P4HA1	2766.47	-0.596852	0.0486476	24.2874	39.7685	26.9931	22.8034	21.9831	47.6872	40.2855	47.1241	33.3583	52.1358
ENSG00000230207	RPL4P5	212.358	0.516189	0.0486476	7.78073	8.87486	7.0483	6.71331	9.27358	4.60057	4.94051	6.86754	4.81841	5.40176
ENSG00000157637	SLC38A10	1359.73	-0.486306	0.049844	6.28776	4.87936	5.8537	5.87256	5.77375	10.0674	6.18814	9.32515	8.5751	7.40083
ENSG00000099995	SF3A1	4963.95	0.327921	0.0500849	29.8785	33.9161	36.0599	39.2889	35.5411	27.3592	27.6131	29.6794	25.1933	28.0179
ENSG00000184786	TCTE3	106.555	0.684536	0.0500849	2.52541	1.75392	1.68211	1.75298	2.72628	1.2513	0.770577	1.11744	1.64357	0.946139
ENSG00000186594	MIR22HG	647.883	0.583905	0.0500849	15.4557	10.9953	9.46227	8.9817	8.33566	5.39091	7.81932	6.79824	6.2453	6.97865
ENSG00000197467	COL13A1	186.97	0.676314	0.0500849	1.70315	1.53294	2.10683	1.93856	1.03666	0.871578	0.716004	0.858227	0.798654	1.37033
ENSG00000215012	C22orf29	1362.56	0.429742	0.0500849	7.75299	10.5342	8.67496	9.37911	9.90744	6.37137	6.91566	6.85414	5.53629	7.88747
ENSG00000000971	CFH	65.1409	-0.802997	0.0504494	0.219027	0.062254	0.102602	0.0884616	0.0364339	0.344499	0.439546	0.0838983	0.294943	1.51537
ENSG00000200087	SNORA73B	66.1496	0.734399	0.0504494	17.1097	18.2276	15.4107	14.1278	21.0928	4.88651	11.0638	12.4138	9.58052	5.30385
ENSG00000122861	PLAU	1105.84	0.800646	0.0504755	33.6418	7.62021	25.3068	25.3742	13.0647	10.2876	5.8701	11.4596	8.98539	7.77019
ENSG00000154162	CDH12	323.346	-0.719377	0.0512203	1.691	1.24488	1.44039	1.6645	1.34264	3.06426	1.70331	4.91975	2.57738	2.04416
ENSG00000156374	PCGF6	501.002	0.49415	0.0512203	9.29107	8.78087	9.18342	7.10808	10.9877	4.78989	6.13572	6.19956	7.02773	6.9013
ENSG00000170345	FOS	2913.85	-0.634586	0.0546408	16.0614	28.3178	29.2132	35.6898	23.1983	41.0023	39.0463	56.7453	52.3866	36.9424
ENSG00000166106	ADAMTS15	310.076	-0.692616	0.0573797	1.15533	1.47479	1.8519	1.7005	1.43199	4.49057	1.7972	3.32319	2.19627	2.35935
ENSG00000185305	ARL15	1569.88	-0.722948	0.0573797	8.51837	13.599	12.7758	9.89917	10.7952	13.2337	14.8606	36.6295	26.337	18.1107
ENSG00000140832	MARVELD3	10.7604	-0.731179	0.0575103	0.00601645	0.0131104	0.0308679	0.00620988	0.00575462	0.143191	0.21733	0.0249439	0.0126333	0.205155
ENSG00000154096	THY1	4809.35	-0.480149	0.0575103	23.2954	22.6144	31.0433	26.2603	29.1683	40.6341	43.8991	38.7928	28.0244	39.7286
ENSG00000164105	SAP30	263.763	-0.422271	0.0575103	6.61058	6.81841	6.54203	6.82311	6.80062	8.02737	10.3771	8.58757	8.0509	10.9899
ENSG00000198298	ZNF485	154.243	0.492515	0.0575103	2.97701	2.76764	2.75592	3.60711	3.11054	2.14098	1.8832	2.1633	2.565	1.67182
ENSG00000225470	JPX	595.191	0.296829	0.0575103	5.91323	6.3664	5.82495	5.59699	5.93241	5.06226	5.02799	4.42196	4.42398	5.0058
ENSG00000253953	PCDHGB4	74.0641	-0.800066	0.0575654	0.0224628	0.495605	0.0691483	0.0869437	0.0805697	1.16545	0.642371	0.471469	0.601383	0.638299
ENSG00000118181	RPS25	6867.51	0.386136	0.057937	245.401	231.129	188.951	180.604	211.114	140.557	165.01	176.601	158.734	154.759
ENSG00000087152	ATXN7L3	3604.18	-0.26431	0.0592215	25.1743	23.3315	23.5571	26.5651	24.1277	28.5904	27.8514	32.7962	29.8562	29.0894
ENSG00000100483	VCPKMT	389.419	0.429389	0.0592215	8.90761	9.89033	8.24944	8.16161	8.55606	5.38983	5.2643	6.76799	7.03387	7.29319
ENSG00000111261	MANSC1	274.501	-0.651965	0.0593513	1.16056	0.92729	1.15117	1.2378	2.12144	1.99486	2.81424	2.33899	1.83447	2.60495
ENSG00000188906	LRRK2	376.765	-0.623372	0.0593513	0.918788	0.702941	0.951648	0.915626	0.658414	1.05565	1.01151	1.28368	1.90507	1.74699
ENSG00000102230	PCYT1B	56.9628	-0.80052	0.0595425	0.356055	0.0988864	0.379681	0.165736	0.166941	0.724449	0.791593	0.492062	0.579056	0.331842
ENSG00000122026	RPL21	5139.13	0.380097	0.060526	109.293	115.154	91.5865	87.6934	114.763	72.4288	78.8492	88.5981	73.4322	78.7929
ENSG00000214530	STARD10	281.819	-0.578205	0.0607211	2.67972	1.80215	2.01961	1.94565	1.8472	3.09648	3.56968	2.68172	2.5709	4.54492
ENSG00000157680	DGKI	103.153	-0.779621	0.0612171	0.132192	0.0163052	0.140762	0.0643593	0.0715692	0.327674	0.100107	0.734194	0.966277	0.0902035
ENSG00000099977	DDT	587.413	0.46967	0.0624647	13.4067	16.2704	15.0054	15.7558	18.1557	9.68816	11.5433	12.1302	8.45468	13.1216
ENSG00000280587	LINC01348	23.3336	0.812799	0.0642252	0.832233	0.155444	0.561178	0.47858	0.170575	0.101865	0.131225	0.17252	0.0748937	0.17199
ENSG00000185946	RNPC3	631.124	0.407897	0.0643913	3.91379	3.83353	4.34631	4.47097	4.49972	2.80652	3.02609	3.40098	3.73552	2.59104
ENSG00000213741	RPS29	8533.69	0.584026	0.0643913	42.4054	45.814	43.8016	40.8841	41.6216	20.1339	18.6675	39.7739	25.147	29.3578
ENSG00000106868	SUSD1	410.194	-0.588885	0.0652855	3.63437	2.22235	2.86355	2.36365	3.81318	4.54553	5.59106	3.95917	4.02986	6.05462
ENSG00000152127	MGAT5	2846.64	-0.585943	0.0652855	8.5901	9.40859	14.6598	10.3595	7.52437	17.0527	21.131	13.7443	13.8461	15.9257
ENSG00000176390	CRLF3	860.335	-0.380587	0.0652855	6.39141	7.78579	6.45153	6.36416	6.00543	7.5789	8.023	8.97964	10.0063	9.07748
ENSG00000204387	C6orf48	1157.08	0.56392	0.0652855	30.7716	45.4927	23.1345	24.4707	32.769	21.7914	21.4341	19.1946	17.1143	19.8476
ENSG00000251136	RP11-37B2.1	189.657	0.467208	0.0671611	1.38933	1.18049	1.07985	0.973835	1.31895	0.927819	0.847882	0.784492	0.908939	0.691016
ENSG00000180660	MAB21L1	31.3957	-0.741298	0.0695691	0.29458	0.153502	0.302273	0.251172	0.330762	0.670613	0.732532	0.398254	0.349619	0.648482
ENSG00000131094	C1QL1	751.578	-0.560018	0.0704964	15.2433	25.875	16.9935	17.0934	14.7518	25.944	21.3953	33.6787	30.5615	29.738
ENSG00000075223	SEMA3C	3954.52	-0.725026	0.0714774	9.28097	15.4984	11.7454	15.94	30.7797	33.1741	39.268	22.8947	33.1038	39.7283
ENSG00000269399	CTD-3222D19.12	28.8355	0.79367	0.0719997	0.618564	0.469726	0.692419	0.967349	1.27293	0.267668	0.131657	0.252568	0.59039	0.290528
ENSG00000085433	WDR47	628.628	-0.314865	0.0726666	5.53278	5.1111	4.82253	4.70609	4.93976	5.91827	7.0913	5.88007	6.05741	6.57775
ENSG00000267279	RP11-879F14.2	175.343	0.68576	0.0727466	8.37744	9.90295	7.56732	6.04273	6.09473	2.24786	5.80954	3.25198	3.6676	5.31417
ENSG00000108819	PPP1R9B	2392.92	-0.283483	0.0728017	19.8241	22.2089	18.8049	19.2135	19.6605	24.0265	25.6953	25.8504	21.6659	24.9131
ENSG00000151468	CCDC3	1095.49	-0.59396	0.0732284	8.99264	10.1306	10.9887	9.33609	5.49918	14.5155	14.7394	13.49	11.1881	19.6505
ENSG00000149357	LAMTOR1	1780.92	-0.268225	0.0733831	21.2059	23.333	24.3668	22.9107	23.7281	29.7436	25.2003	29.1133	28.9623	26.9032
ENSG00000133069	TMCC2	229.647	-0.447832	0.0748068	1.20554	1.45943	1.78681	1.78105	1.49975	2.0553	2.14257	1.91921	2.34939	2.39367
ENSG00000213139	CRYGS	57.926	-0.691469	0.0748068	0.685132	0.785773	0.721524	0.576892	0.931238	1.18433	1.12165	2.27989	1.45757	0.987401
ENSG00000127418	FGFRL1	546.639	-0.633267	0.0749509	3.22794	5.81069	3.81147	3.66006	2.76529	7.10794	6.78768	5.38225	4.94107	9.05885
ENSG00000134278	SPIRE1	608.014	0.513097	0.0749509	3.53211	5.5918	4.06827	4.37357	4.63112	3.73491	3.39547	2.51846	2.61949	2.55971
ENSG00000273373	RP5-1074L1.4	241.986	0.664664	0.0749509	3.21143	4.0624	4.78934	4.73324	4.99797	1.8784	1.76138	3.48375	3.30024	1.617
ENSG00000150764	DIXDC1	688.704	-0.417608	0.076309	2.66174	2.21976	3.01653	3.01075	2.71592	4.30426	3.34308	3.91153	3.93343	3.13656
ENSG00000189308	LIN54	1398.89	-0.336356	0.076309	7.23152	8.17253	6.52076	6.29296	7.95269	9.53011	8.84308	9.5682	9.69801	8.55589
ENSG00000223705	NSUN5P1	265.338	0.515128	0.076309	2.54955	2.69899	2.31903	2.5568	3.03093	1.70743	1.92069	1.41715	2.36433	1.36293
ENSG00000173660	UQCRH	2630.79	0.21586	0.0768668	79.9054	75.9268	79.5897	79.1196	86.044	65.9478	68.5696	70.0024	72.5275	66.9411
ENSG00000167291	TBC1D16	3534.92	-0.49988	0.0782514	10.6932	11.8775	8.69597	8.64666	9.29685	12.228	14.0906	14.2629	12.224	19.8929
ENSG00000262251	RP11-199F11.2	62.2836	0.690017	0.0787514	3.17371	1.78595	2.93451	4.03169	2.70201	1.9921	0.909863	1.73513	1.75758	1.29735
ENSG00000103449	SALL1	722.714	-0.58738	0.0792074	3.19301	5.57675	2.8897	2.93498	4.76459	7.24708	6.88904	5.82361	5.53207	6.03227
ENSG00000070404	FSTL3	2011.21	-0.49251	0.0818367	16.7419	28.5465	19.5795	17.8805	23.1613	25.8815	31.5043	31.1407	31.902	34.9778
ENSG00000088367	EPB41L1	2116.76	-0.442428	0.0818367	7.55014	11.1081	9.67148	9.36673	7.05165	12.8157	14.1664	11.2883	12.3152	11.9981
ENSG00000171840	NINJ2	20.9896	-0.78641	0.0818367	0.151492	0.185691	0.213742	0.175908	0.326024	0.14422	0.798044	0.647708	0.815139	0.626149
ENSG00000174032	SLC25A30	599.147	-0.440972	0.0818367	2.44314	2.86095	3.03996	2.75736	3.55983	5.08646	3.59701	4.15343	3.72772	3.91652
ENSG00000146197	SCUBE3	218.988	-0.696851	0.0819747	0.938446	0.471031	0.935904	0.691092	1.0035	1.65128	1.51827	1.4481	0.835821	2.36977
ENSG00000148840	PPRC1	2516.84	0.437505	0.0819747	18.5289	19.4671	15.9245	17.7716	24.0824	10.8005	14.4611	14.1795	14.5834	14.7539
ENSG00000123243	ITIH5	142.732	-0.683931	0.0838066	0.379125	0.144432	0.391746	0.221653	0.207939	0.489646	0.377756	0.519364	0.556702	0.599953
ENSG00000164330	EBF1	236.127	-0.645815	0.0847721	1.12994	1.52523	1.24319	1.11443	0.486345	1.93028	1.89595	2.06907	1.81903	2.0173
ENSG00000163623	NKX6-1	44.8142	-0.674931	0.0853049	0.452415	0.438159	0.348173	0.337249	0.444747	0.813539	0.517006	0.755487	1.1347	0.545395
ENSG00000281398	SNHG4	316.263	0.726658	0.0865441	7.97388	6.58176	8.05814	9.789	11.8448	2.12781	2.94988	5.82295	7.16673	3.12099
ENSG00000071082	RPL31	13468.9	0.496205	0.087361	125.903	127.991	90.722	88.2419	119.386	67.803	84.6959	91.2921	72.1674	58.6329
ENSG00000162520	SYNC	370.315	-0.542935	0.0876248	4.77129	2.84769	3.37805	2.98466	2.61692	6.33162	4.41927	4.46123	5.40638	5.10257
ENSG00000101104	PABPC1L	1827.84	0.602052	0.0885471	17.5313	24.3915	12.9669	15.2759	21.167	10.9931	15.6703	10.7994	8.0307	9.31887
ENSG00000242125	SNHG3	2914.44	0.545209	0.0885471	32.018	32.0736	32.0753	33.8992	42.7927	14.2967	24.4261	26.4605	27.4204	18.635
ENSG00000103245	NARFL	267.884	-0.52161	0.0894859	0.933527	1.41354	0.952993	0.894362	1.04859	1.98251	1.4603	1.72181	1.54304	1.22679
ENSG00000173262	SLC2A14	40.1049	-0.773007	0.0933344	0.0904335	0.0757936	0.207005	0.150781	0.239533	0.516553	0.202423	0.605661	0.591586	0.18689
ENSG00000134042	MRO	23.0448	-0.770649	0.0933613	0.056155	0.0611836	0.0576215	0.0941856	0.107422	0.160378	0.0633896	0.21099	0.59694	0.25386
ENSG00000072201	LNX1	230.223	-0.747591	0.0934478	1.33451	0.339516	1.04961	1.16766	0.991341	2.83754	1.16233	1.67108	2.06253	3.40888
ENSG00000175899	A2M	195.412	-0.773977	0.0934742	0.230846	1.09212	0.928795	0.66464	0.11621	1.73498	2.83444	1.62451	1.32663	1.64462
ENSG00000058668	ATP2B4	3095.19	-0.34373	0.0937886	12.7345	9.27165	12.015	10.8256	10.6616	15.1388	13.4264	13.4928	13.659	15.6568
ENSG00000244625	MIATNB	193.521	0.434338	0.0937886	3.06497	2.83481	3.3407	2.72765	3.77849	1.98413	2.05027	2.54144	2.23108	2.53363
ENSG00000261488	RP11-757F18.5	26.3377	0.72066	0.0937886	0.981064	0.719883	0.595793	0.578631	0.785166	0.285908	0.261169	0.290532	0.630623	0.289639
ENSG00000177885	GRB2	4172.94	-0.259282	0.0955074	30.6326	34.9257	32.3776	31.2015	30.8962	35.5503	36.0674	38.7481	42.2454	39.9631
ENSG00000173402	DAG1	7115.08	-0.434834	0.0964174	26.906	41.9192	33.9662	34.5591	33.9223	46.6797	46.2833	59.3696	43.158	42.7883
ENSG00000143947	RPS27A	23116.9	0.417047	0.0972537	401.772	379.268	289.739	285.011	345.036	229.838	266.419	278.208	259.784	208.05
ENSG00000159184	HOXB13	249.586	-0.524232	0.0972537	1.97993	1.65753	2.67441	2.50541	2.55712	3.67393	3.16521	4.2087	3.67594	2.58912
ENSG00000139675	HNRNPA1L2	80.1896	0.478856	0.0977664	1.10769	1.48755	1.13662	1.39589	1.15804	0.833803	0.788364	0.894456	0.86546	0.944943
ENSG00000103037	SETD6	444.171	0.345474	0.0983573	4.19286	3.87767	3.60489	4.13847	3.80586	3.03186	2.89672	2.83391	3.68042	2.79363
ENSG00000148843	PDCD11	2631.19	0.479195	0.0983573	17.2423	17.3152	13.6333	15.1884	20.728	8.18228	13.2525	11.8272	12.7469	11.9211
ENSG00000270885	RASL10B	750.44	-0.432778	0.0983573	6.61133	8.44616	6.30672	5.84088	8.53741	9.2248	10.2786	9.38928	11.6036	9.15444
ENSG00000178425	NT5DC1	727.715	-0.291009	0.098467	3.50731	3.85029	3.51723	3.2367	3.65411	3.95015	4.36047	4.26775	4.86891	4.46297
ENSG00000071553	ATP6AP1	3235.94	-0.321737	0.0986216	22.7896	24.1642	23.8818	22.9732	22.846	32.7248	30.0621	27.7693	24.1519	32.6644
ENSG00000147027	TMEM47	313.734	-0.72804	0.0986216	2.74555	3.05395	1.53133	1.06638	1.36336	2.10375	3.52282	6.02858	4.56989	4.85351
ENSG00000225190	PLEKHM1	525.671	-0.388946	0.0986216	2.2598	2.05943	1.97401	1.87724	1.54275	2.37525	2.47402	2.92564	2.75623	2.44356
ENSG00000066629	EML1	315.007	-0.702729	0.0988487	0.531679	0.845193	1.10007	1.06156	1.1463	1.66782	1.12383	2.44372	2.99694	1.18883
ENSG00000183762	KREMEN1	530.201	-0.482744	0.0988487	1.78912	1.90166	2.34469	2.18285	2.55759	2.83255	3.14162	2.83703	2.66446	4.23493
ENSG00000188783	PRELP	12.1977	-0.743567	0.0991566	0.0404894	0.014705	0.0415467	0.0487563	0.0193637	0.321214	0.142195	0.111911	0.0637645	0.0418377
ENSG00000265688	MAFG-AS1	114.201	-0.443844	0.0991566	1.67817	1.96223	1.93199	1.9856	2.42728	2.80555	2.75171	3.09698	2.94367	2.4319
ENSG00000088256	GNA11	1271.93	-0.432825	0.0993571	5.33082	8.12334	6.40721	6.77195	7.35111	9.64116	8.89003	11.0314	7.69074	9.96382
ENSG00000141646	SMAD4	1451.56	0.36867	0.0993571	5.94897	4.17623	5.21278	5.11838	4.56506	3.33951	3.75412	3.93609	4.1949	3.83238
ENSG00000275437	RP5-908M14.10	135.712	0.482228	0.0993571	1.32069	2.19269	1.59179	1.70934	1.85472	1.17746	1.06225	1.12987	1.36458	1.21304
ENSG00000159131	GART	5029.75	0.21186	0.099391	28.4198	29.0458	26.6155	28.3523	26.5322	25.1502	24.3998	24.3693	23.6655	22.0402
ENSG00000174705	SH3PXD2B	2533.79	-0.410784	0.099391	8.32329	9.59304	12.5615	12.5903	10.5187	13.362	16.2301	14.1146	14.9812	14.3023
ENSG00000253669	KB-1732A1.1	468.116	-0.711161	0.101899	1.90552	3.46523	4.65609	4.0892	7.35592	5.61178	10.3716	8.29803	12.5649	7.62092
ENSG00000135047	CTSL	3799.49	-0.755645	0.102252	39.1918	44.8981	35.6741	34.9195	24.5048	64.868	112.318	35.8138	39.7879	207.956
ENSG00000170382	LRRN2	221.941	-0.688866	0.103364	0.50517	1.22726	1.05073	0.725748	1.74992	1.41026	2.15086	2.25008	2.08567	2.41245
ENSG00000170515	PA2G4	5214.19	0.370508	0.103364	59.7315	71.4715	57.9149	60.9557	60.993	44.7032	52.6238	50.0796	37.1766	51.8686
ENSG00000269821	KCNQ1OT1	151.299	0.5577	0.103945	0.0499229	0.0686832	0.0885613	0.103493	0.092668	0.0547761	0.0492439	0.0482364	0.0457512	0.0563942
ENSG00000055118	KCNH2	164.726	-0.754997	0.105186	0.37614	0.927495	0.521389	0.415478	0.826843	2.4312	2.72141	1.23799	0.42955	1.28192
ENSG00000274460	CTD-2649C14.2	20.5009	0.751133	0.105941	1.09245	0.39676	0.720631	0.724869	0.995152	0.123811	0.260994	0.485277	0.464247	0.215016
ENSG00000168394	TAP1	635.165	-0.447422	0.108659	5.16755	4.17196	4.54624	5.01017	4.04326	4.83883	6.39219	6.10245	6.86625	8.14952
ENSG00000185630	PBX1	1443.28	-0.401539	0.109588	2.67381	1.79766	2.55823	2.07783	2.40033	3.44722	2.67376	3.18755	3.24603	3.00424
ENSG00000266088	RP5-1028K7.2	25.1849	0.721366	0.109851	3.36672	0.141085	1.29549	1.57042	0.464453	0.277365	0.487239	0.301982	0.271901	0.200702
ENSG00000138326	RPS24	19273.7	0.417379	0.110363	163.123	195.516	176.753	168.794	205.987	138.882	117.101	166.365	136.361	104.988
ENSG00000142166	IFNAR1	1905.07	-0.247808	0.110363	10.4018	10.9041	11.0966	10.9776	11.5504	12.6798	12.8026	11.9743	13.5185	14.5768
ENSG00000182916	TCEAL7	8.68072	-0.558724	0.110363	0	0	0	0	0	0	0.264497	0.61474	1.07242	0.987369
ENSG00000214046	SMIM7	736.083	-0.229148	0.110363	4.43224	4.32376	4.69341	4.18242	4.75078	5.37859	5.28121	5.1682	5.28241	5.2322
ENSG00000163995	ABLIM2	21.6179	0.75157	0.110905	0.250041	0.139709	0.15789	0.119114	0.392467	0.0427248	0.135096	0.0730978	0.087506	0.0264993
ENSG00000228358	AC113617.1	28.7362	0.751147	0.110905	3.96185	1.34295	1.53578	2.04461	0.673676	0.628609	0.618386	0.958161	0.369736	0.864242
ENSG00000172888	ZNF621	2012.3	0.32488	0.113498	11.8055	11.6082	9.84153	9.83712	10.559	7.80921	8.01667	9.05566	9.71871	7.73745
ENSG00000197885	NKIRAS1	264.501	-0.405653	0.117985	2.69118	3.09034	2.72709	2.20142	2.1682	3.27425	3.88805	3.19447	3.31787	3.7962
ENSG00000279267	RP11-395L14.18	14.4445	0.741612	0.117985	0.569766	0.269008	0.389763	0.411659	0.381479	0.0904023	0.152455	0.236222	0.259218	0.058874
ENSG00000165617	DACT1	688.635	-0.618938	0.119198	5.31202	5.91004	4.61762	4.0118	2.49498	4.94189	7.56616	8.1021	7.80791	10.3531
ENSG00000107815	C10orf2	808.257	0.405894	0.120024	12.2382	11.2262	9.05253	9.25411	11.1029	6.09374	8.87438	7.98672	8.24094	7.74512
ENSG00000143641	GALNT2	8939.52	-0.440317	0.120867	34.4245	33.0159	45.5356	38.4935	40.0597	67.7707	40.2409	54.2555	53.0696	53.2089
ENSG00000164024	METAP1	3132.1	-0.34657	0.120888	27.7795	25.9667	26.5138	25.4155	26.6877	34.1672	27.5717	36.9849	40.6282	31.4495
ENSG00000170367	CST5	12.8265	0.585748	0.120937	3.18054	0.0558928	1.21069	1.90614	0.0981331	0.0488364	0.154421	0.106342	0	0
ENSG00000227992	AC108463.2	94.0611	0.533821	0.125101	16.094	12.299	11.927	12.3432	12.9349	6.91591	8.41084	11.3525	9.62193	6.12074
ENSG00000088053	GP6	236.91	-0.723723	0.125727	2.59695	2.8764	1.86975	0.829307	2.41532	6.88414	4.34779	3.04862	2.31981	7.73896
ENSG00000105976	MET	2447.33	-0.58802	0.126175	9.1294	11.1055	11.7536	9.56508	10.508	11.4763	15.9051	11.6725	25.9031	21.5312
ENSG00000185904	LINC00839	695.358	0.473821	0.126175	13.1265	15.875	12.4646	13.6855	15.0314	13.6812	7.70956	8.72056	8.43266	9.84263
ENSG00000187091	PLCD1	389.205	-0.535001	0.126447	3.3532	1.7043	3.00721	3.39605	2.63117	5.54575	3.90585	3.79236	4.4266	4.18942
ENSG00000186481	ANKRD20A5P	214.841	0.399274	0.127131	1.68713	1.74231	1.94947	2.05179	1.87331	1.25	1.64136	1.11004	1.43246	1.45529
ENSG00000252827	RN7SKP11	5.95272	0.707222	0.127379	1.75668	0.588919	2.07987	1.39473	0.904739	0	0.135589	0.560239	0.425615	0.418887
ENSG00000183431	SF3A3	4284.56	0.198409	0.12739	39.6575	41.515	37.9226	37.1238	36.4839	32.1456	34.1361	33.7944	32.8658	34.5613
ENSG00000100316	RPL3	28081.4	0.431089	0.127585	281.31	295.528	239.501	232.547	311.02	184.2	188.97	258.111	161.142	185.316
ENSG00000106133	NSUN5P2	214.374	0.502578	0.130528	3.49279	4.00241	3.58401	3.85371	4.93919	2.42218	2.84001	1.96616	3.63546	2.42681
ENSG00000151914	DST	18022.1	-0.430903	0.130528	14.1147	11.779	17.1807	14.0155	13.8518	16.939	15.4284	22.5285	22.7959	20.9828
ENSG00000100201	DDX17	17318.5	0.453811	0.13148	68.6243	82.4933	78.1842	87.615	88.4956	47.4294	44.6413	77.1528	57.2811	58.5647
ENSG00000104808	DHDH	20.2849	-0.720495	0.132009	0.430513	0.273621	0.36813	0.481384	0.686296	1.67354	0.611971	0.929629	1.31832	0.704346
ENSG00000280077	RP11-87H9.4	61.9946	0.546645	0.132009	1.77301	1.5321	1.56837	1.6407	1.42296	0.776044	1.02244	1.22514	1.30518	0.715975
ENSG00000272841	RP3-428L16.2	104.809	-0.725695	0.133251	2.03007	0.876398	0.982588	0.948833	1.17236	2.89893	0.960843	5.53827	3.27748	1.93936
ENSG00000243646	IL10RB	845.412	-0.279518	0.13407	12.5413	11.1075	12.1183	11.5761	12.1996	15.5805	13.8378	12.8252	14.543	16.0452
ENSG00000175832	ETV4	1123.16	0.597628	0.134682	23.0736	12.2301	14.4307	15.8473	12.4025	11.8632	9.15944	10.431	9.4258	5.22167
ENSG00000205423	CNEP1R1	793.701	-0.233278	0.134682	6.91542	6.79639	7.41986	6.38086	7.20045	8.08571	8.11255	8.63979	7.86471	8.28711
ENSG00000255559	ZNF252P-AS1	24.7375	0.722895	0.13556	0.41946	0.261155	0.344331	0.358726	0.768022	0.136911	0.108228	0.236015	0.301982	0.111453
ENSG00000100479	POLE2	1316.32	0.386518	0.13765	17.7571	24.8954	18.1938	17.8538	22.834	15.0555	12.9846	16.2557	15.6668	16.0159
ENSG00000184451	CCR10	6.24489	-0.72015	0.138251	0.014808	0.08067	0.0759733	0.015284	0.0283271	0.140971	0.178301	0.168831	0.139922	0.107108
ENSG00000243137	PSG4	170.429	-0.718906	0.138251	0.173079	0.963094	0.418626	0.229684	0.679924	0.476657	0.63265	1.30702	3.08267	2.86148
ENSG00000102468	HTR2A	293.085	-0.605799	0.138429	1.4826	2.35167	0.898639	1.22421	1.6885	1.8447	3.17596	2.93045	2.51949	2.65067
ENSG00000090539	CHRD	315.019	-0.628932	0.140541	0.720573	1.07871	1.89957	1.40887	1.69222	2.50411	1.82814	3.51573	2.22038	2.09448
ENSG00000112306	RPS12	22658.4	0.344522	0.140541	1424.27	1456.78	1138.74	1173.15	1436.76	898.891	1088.12	1151.88	941.061	1062.55
ENSG00000170965	PLAC1	51.8469	-0.690084	0.140541	0.506029	1.10269	0.768481	0.292487	0.832492	0.905665	1.27954	1.36368	1.9126	1.81962
ENSG00000186897	C1QL4	161.774	-0.56606	0.140541	2.26588	2.26475	2.5172	2.22275	2.61505	6.04345	3.11914	2.8532	3.02774	4.19892
ENSG00000203880	PCMTD2	824.381	0.369791	0.140541	6.67385	7.25034	5.31527	6.09411	5.80816	4.53731	5.73622	4.60487	4.57619	4.1831
ENSG00000221983	UBA52	6555.91	0.264415	0.140541	72.8267	72.3417	61.4205	61.9211	63.5496	52.9282	56.3469	58.8021	50.4946	56.0806
ENSG00000073756	PTGS2	118.659	-0.699129	0.141924	0.750763	0.417016	0.702395	0.265897	0.70401	0.931942	0.709007	1.67838	1.97056	0.844214
ENSG00000273899	NOL12	135.896	0.501474	0.14344	1.36153	1.80134	1.80734	1.99643	2.07745	0.915549	1.10595	1.57921	1.33871	1.1054
ENSG00000206573	THUMPD3-AS1	689.796	0.391015	0.143505	4.8578	4.96958	5.35248	5.76671	4.15574	3.18309	3.417	3.70262	4.62002	3.78064
ENSG00000164587	RPS14	9900.46	0.560823	0.14443	95.3933	107.209	104.024	100.944	128.148	71.5656	50.6638	103.633	63.8446	42.8163
ENSG00000185624	P4HB	24413.3	-0.307564	0.14443	163.816	141.657	169.565	178.428	161.57	201.366	171.551	219.201	223.641	203.753
ENSG00000196531	NACA	12961.5	0.429158	0.14443	62.6217	66.891	51.7953	53.5478	65.3561	41.9891	49.0043	50.0978	30.5176	44.2779
ENSG00000224114	RP11-343H5.4	407.423	0.502624	0.14443	35.7368	51.0377	45.7687	41.0458	51.4009	30.8664	27.5005	42.8893	25.2954	23.4148
ENSG00000250130	RP11-616K22.1	23.7876	-0.699151	0.14443	0.193523	0.7169	0.834023	0.639184	0.592324	1.43702	0.815566	1.36397	1.78798	1.07983
ENSG00000125485	DDX31	692.188	0.489281	0.144852	6.68512	6.36186	5.51789	6.44533	4.66187	5.106	4.54677	4.15308	2.76049	3.49722
ENSG00000166342	NETO1	791.301	0.635934	0.144856	11.3903	7.0182	7.96764	6.91732	3.65624	3.43133	4.987	3.41482	2.98598	5.4702
ENSG00000274020	LINC01138	109.079	0.580654	0.144856	2.17644	0.869134	1.38443	1.20961	1.24338	0.768782	0.948644	0.785978	0.837505	0.81409
ENSG00000132485	ZRANB2	3128.14	0.317533	0.145145	30.8051	30.0684	23.3843	25.6223	29.3604	21.3255	20.7314	21.8335	25.0354	21.4935
ENSG00000165271	NOL6	2287.81	0.336516	0.145145	18.4192	19.7466	14.7698	16.5036	17.2533	15.5345	13.5863	13.4353	13.5816	11.5349
ENSG00000003989	SLC7A2	1039.06	0.345823	0.145812	6.69181	5.42552	5.33618	6.25372	5.80933	5.00678	4.42061	3.68664	4.85207	4.89703
ENSG00000149273	RPS3	29411.7	0.401791	0.145812	271.086	249.486	202.978	192.552	228.356	163.949	182.68	203.318	138.856	155.277
ENSG00000188846	RPL14	10810.7	0.387405	0.145812	60.1783	70.4412	47.8821	47.8806	59.4601	36.9374	45.3968	47.7091	41.8123	41.7228
ENSG00000035664	DAPK2	111.334	-0.479904	0.146967	0.227929	0.248339	0.362515	0.244079	0.23981	0.401426	0.33734	0.360274	0.46963	0.367998
ENSG00000173083	HPSE	401.407	-0.651229	0.146967	1.65939	2.74778	1.82073	1.5686	3.93651	3.44099	4.02247	3.38879	4.24335	7.05383
ENSG00000134046	MBD2	1501.15	0.367381	0.146967	11.5946	10.2692	13.4864	13.6691	9.4683	8.04494	9.00183	8.65518	9.4049	9.36659
ENSG00000147403	RPL10	21647	0.354163	0.146967	217.188	221.46	183.32	180.308	208.32	125.774	153.656	184.973	151.341	161.482
ENSG00000182774	RPS17	14970.6	0.449218	0.146967	163.654	177.5	176.53	173.567	226.731	130.035	131.514	173.305	100.159	111.989
ENSG00000148541	FAM13C	253.005	-0.549179	0.148083	1.12562	1.10753	1.45555	1.30999	0.769022	2.61334	1.48096	1.92265	1.50737	1.63784
ENSG00000162493	PDPN	1025.93	-0.403934	0.148083	9.17504	9.63189	11.2503	8.16343	8.53559	12.1607	14.1191	11.1147	10.6653	15.4695
ENSG00000183508	FAM46C	239.192	-0.604885	0.148786	1.73983	0.73474	1.59844	1.20414	0.799808	1.77187	1.79312	1.95709	2.62669	2.34825
ENSG00000274471	RP11-228M15.1	64.1745	0.543459	0.148793	4.26032	2.91908	3.9209	3.21863	3.40276	1.71431	3.08493	2.45826	2.16728	1.81534
ENSG00000108176	DNAJC12	24.6828	-0.715683	0.149357	0.255987	0.159377	0.450295	0.113236	0.262336	0.626653	0.385289	0.814935	1.26701	0.302299
ENSG00000102096	PIM2	61.3488	0.547018	0.149658	0.9692	1.1019	0.951271	1.11634	1.28977	0.695348	0.507392	0.786181	0.929078	0.507995
ENSG00000142676	RPL11	18666.5	0.386983	0.149658	484.376	475.905	366.405	344.627	471.286	286.648	343.941	367.196	289.754	313.449
ENSG00000253819	LINC01151	22.4469	-0.662078	0.149658	0.475437	0.518011	1.0454	0.490722	0.129928	0.711249	0.340754	5.42063	4.84898	1.68435
ENSG00000265579	RP11-713C5.1	51.5203	0.705983	0.149658	2.4964	0.900264	1.44315	0.998001	0.689423	0.45188	0.723246	0.455543	0.276862	0.871954
ENSG00000270095	RP11-214K3.18	13.6379	0.695629	0.149658	2.25477	2.45668	2.31365	3.56847	3.88196	1.14482	0.90498	1.55803	1.89382	1.08727
ENSG00000176887	SOX11	50.4072	0.662473	0.149717	0.298016	0.232623	0.223643	0.325961	0.44246	0.122799	0.116042	0.202853	0.247507	0.0919224
ENSG00000162004	CCDC78	28.7539	-0.6155	0.150351	0.196389	0.213975	0.191921	0.19305	0.205732	0.480756	0.328429	0.416802	0.284736	0.251245
ENSG00000183722	LHFP	360.885	-0.429989	0.150351	6.34979	6.30101	4.22403	4.26608	4.6866	6.60028	7.47513	6.87514	6.9291	8.09393
ENSG00000164128	NPY1R	84.5083	-0.665186	0.153751	0.51029	0.272939	0.618819	0.555425	0.745436	0.874428	0.977509	1.17322	1.74363	0.584805
ENSG00000157911	PEX10	211.6	-0.419413	0.157191	2.08803	1.30478	1.98502	2.06008	1.90905	2.35807	2.77298	2.56735	2.35341	2.8556
ENSG00000267493	CIRBP-AS1	8.61353	-0.70903	0.157191	0.195081	0.17004	0.0800701	0.281894	0.223909	0.408575	0.39149	0.566157	0.450593	0.685363
ENSG00000102854	MSLN	102.215	-0.661473	0.158021	0.322939	1.02359	0.451872	0.696945	0.280805	1.39744	5.67068	0.365152	0.323642	4.88406
ENSG00000110400	PVRL1	1249.58	-0.319556	0.158021	5.89209	6.75442	5.03313	5.45778	5.42855	7.16257	7.43315	6.30543	7.17481	8.01887
ENSG00000116754	SRSF11	5452.12	0.219985	0.158021	28.662	29.2239	24.8172	26.8718	28.6361	22.8807	23.2621	22.7956	25.2867	23.9836
ENSG00000161999	JMJD8	725.289	-0.514616	0.158021	9.56634	8.15502	8.19528	9.82818	7.80858	18.6639	8.69532	15.1791	13.1746	10.7544
ENSG00000171316	CHD7	1706.27	0.250881	0.158021	3.88688	4.35438	4.49924	4.52335	4.54996	3.62202	3.98262	3.61211	3.72358	3.2848
ENSG00000174444	RPL4	49320.6	0.402759	0.158021	407.077	421.905	367.62	349.942	461.734	283.855	287.89	389.121	241.414	276.058
ENSG00000120725	SIL1	294.159	-0.399045	0.159469	2.35922	2.73904	2.31169	1.99596	3.00565	2.84427	3.37625	3.74813	3.21799	3.6267
ENSG00000162600	OMA1	380.538	-0.42329	0.160254	3.48392	3.75044	2.80426	3.21911	3.84113	4.73668	5.26461	3.40562	5.32237	4.958
ENSG00000184985	SORCS2	102.022	0.666836	0.160254	0.98843	0.588639	1.02684	1.22932	0.463899	0.637061	0.486658	0.47725	0.309391	0.228375
ENSG00000074842	MYDGF	1617.23	-0.446261	0.160643	32.0102	42.6075	31.8027	27.171	25.3117	38.3065	38.2416	51.0729	48.8461	48.6949
ENSG00000136811	ODF2	2971.63	0.380141	0.160643	24.9023	20.0071	19.969	21.0507	19.844	18.4804	17.3358	17.2785	12.6043	13.759
ENSG00000154945	ANKRD40	3068.75	-0.267839	0.160643	24.1618	24.0685	21.6742	21.7439	22.3224	25.1186	24.7818	30.8463	29.0957	28.3796
ENSG00000233547	RP11-57H14.2	21.2389	0.687507	0.160643	1.51756	2.11275	3.11438	3.1327	2.74175	0.802615	0.761364	1.66032	1.85883	0.696931
ENSG00000233016	SNHG7	606.74	0.55359	0.162425	4.72168	8.14951	6.1089	6.37514	8.94703	4.75843	5.31095	5.04199	3.37358	2.8591
ENSG00000198408	MGEA5	3704.41	0.45005	0.163447	22.3638	26.0515	19.9221	22.0167	29.2731	13.8114	22.5634	16.2464	14.0631	17.3853
ENSG00000140600	SH3GL3	119.64	0.627581	0.163687	2.98678	1.35698	1.8223	1.47594	1.51113	0.988055	1.02984	1.54191	0.629585	0.834121
ENSG00000153975	ZUFSP	285.744	-0.318553	0.163687	4.03006	4.29549	3.71578	3.391	3.51949	4.79575	5.11334	4.38899	4.5071	5.11481
ENSG00000174059	CD34	416.128	-0.632072	0.1642	1.25361	0.627934	1.80866	1.77588	0.865091	1.7501	3.27978	2.34581	2.12441	2.15603
ENSG00000261136	RP11-37C7.3	62.2032	0.686144	0.165151	1.12006	0.526973	1.37133	1.03783	1.53393	0.484677	0.255426	0.606849	0.908687	0.28934
ENSG00000107833	NPM3	1099.52	0.45534	0.165366	54.4119	61.8798	45.0694	46.8873	69.6717	28.9236	37.9497	46.6512	43.4375	37.2667
ENSG00000249087	ZNF436-AS1	115.438	0.556899	0.165587	2.48322	1.60744	1.94852	2.00521	2.65458	1.30716	0.850102	1.63514	1.74831	1.08674
ENSG00000109062	SLC9A3R1	1207.17	-0.39467	0.166873	15.5631	21.0088	17.8088	17.8444	16.2318	21.275	25.1303	19.7947	22.9001	30.2413
ENSG00000105991	HOXA1	223.189	-0.40786	0.166902	3.19238	2.57956	3.32277	3.35808	2.35218	3.88252	3.4638	3.95797	4.16954	4.75074
ENSG00000213057	C1orf220	41.9113	0.59644	0.166902	0.908409	0.715669	0.874769	0.649117	0.654999	0.252788	0.392647	0.405593	0.586915	0.577637
ENSG00000232352	SEMA3B-AS1	9.60973	-0.699131	0.167521	0.803179	0.750087	0.94189	0.236857	0.438986	1.20155	2.07235	1.54604	1.20465	2.13409
ENSG00000178982	EIF3K	3815.52	0.368864	0.169601	56.69	53.8833	59.6354	78.9133	59.9103	47.1466	43.6706	54.3911	48.0952	41.0761
ENSG00000103154	NECAB2	65.7854	0.674539	0.170095	1.32351	1.39173	0.836955	1.00072	2.50239	0.717895	1.15816	0.430684	0.452413	0.588382
ENSG00000122406	RPL5	19426.2	0.397006	0.170338	350.488	356.243	273.786	246.849	312.657	204.467	250.114	269.21	191.906	222.914
ENSG00000116729	WLS	2712.74	-0.362871	0.17081	20.0375	21.917	22.2883	16.1585	24.237	31.3769	26.6365	28.8729	26.0758	24.2916
ENSG00000162599	NFIA	987.619	-0.528254	0.171036	1.83352	3.00433	3.30526	2.17228	3.8384	5.15838	4.65309	4.92482	3.74889	3.56062
ENSG00000105967	TFEC	7.46763	-0.67549	0.171676	0.0179463	0.00488835	0.0230188	0.0231541	0.00429134	0.021356	0.067528	0.0279018	0.0753673	0.0788119
ENSG00000166197	NOLC1	4343.41	0.443558	0.171676	46.2943	53.0901	45.8793	45.7358	64.4619	24.6538	38.5809	35.8433	40.8198	40.6186
ENSG00000170266	GLB1	1901.81	-0.299698	0.171676	16.6095	13.9623	17.3897	14.144	15.2831	20.8121	21.4991	17.8511	17.7555	18.3563
ENSG00000187135	VSTM2B	7.26948	0.695027	0.171676	0.286695	0.340766	0.294182	0.349715	0.174503	0.0992481	0.156912	0.0810426	0.136819	0.0269312
ENSG00000196843	ARID5A	273.723	-0.486113	0.171676	3.13302	2.8565	2.23253	2.04355	2.07062	4.58785	3.36201	4.28469	2.90103	3.12495
ENSG00000228526	MIR34AHG	369.829	0.564314	0.171676	4.58156	3.33713	3.59555	4.43987	4.06568	1.72042	3.9757	1.67085	2.62778	2.2268
ENSG00000164400	CSF2	26.2944	0.605948	0.172272	7.88454	0.214765	2.1743	1.06812	0.188535	0.469127	0.494462	0.204306	0.310423	0.305516
ENSG00000185567	AHNAK2	4825.1	-0.520986	0.17247	4.27882	7.45556	8.83623	10.3852	9.30371	12.2556	12.5464	13.3691	13.0084	10.9946
ENSG00000157978	LDLRAP1	862.092	-0.349198	0.172486	4.77859	5.57449	5.81033	5.45141	6.10334	7.20346	7.10938	6.40533	6.32222	8.89533
ENSG00000082641	NFE2L1	8799.64	-0.342054	0.172797	51.6051	46.4695	52.5223	53.4566	58.9879	73.885	56.4305	76.7162	73.4517	58.4696
ENSG00000103254	FAM173A	43.9108	-0.634422	0.173372	0.564689	0.461442	0.682907	0.686923	0.771592	1.95833	0.910627	1.31691	1.03752	0.708529
ENSG00000111341	MGP	20.5387	-0.620908	0.173372	0.176349	0.0320234	0.0904771	0.106177	0.070281	1.35706	0.103221	0.487423	0.648019	0.0303703
ENSG00000138363	ATIC	4155.09	0.257178	0.173372	48.8528	52.3668	40.7573	44.0134	44.2053	38.161	37.7253	38.1709	40.7068	36.5743
ENSG00000145246	ATP10D	786.318	-0.412764	0.173372	3.6031	3.26793	3.30749	2.81434	3.58136	4.39428	4.51433	3.40149	4.51902	5.93682
ENSG00000147604	RPL7	11676.5	0.382359	0.173372	204.423	214.167	158.194	150.49	187.87	124.719	144.854	162.973	118.58	134.364
ENSG00000160712	IL6R	109.559	-0.677462	0.173372	0.300496	0.353598	0.431681	0.409408	0.632322	1.01841	0.470371	0.816027	1.86139	0.471965
ENSG00000243444	PALM2	64.1923	0.565099	0.173372	0.949348	0.589842	0.595755	0.421101	0.660388	0.485499	0.338521	0.349682	0.420105	0.364821
ENSG00000187601	MAGEH1	464.293	-0.227195	0.173564	11.0882	12.2256	12.0854	11.5815	11.1892	13.2075	13.4682	13.7748	13.8973	14.034
ENSG00000117569	PTBP2	950.299	0.419423	0.17457	3.38148	2.84813	3.88197	3.66656	3.20851	3.05362	2.61393	2.24647	1.79399	2.5772
ENSG00000177125	ZBTB34	733.45	-0.303038	0.17457	4.133	4.52229	3.40961	3.84171	3.77906	4.30905	5.05424	4.80711	5.15899	5.2291
ENSG00000151718	WWC2	3166.69	-0.562268	0.17509	5.82937	7.26296	10.4698	9.33044	15.1266	12.9884	18.2466	16.6056	13.2864	17.4754
ENSG00000279342	AP000866.1	11.2815	0.674551	0.175319	0.704275	0.562717	0.722666	0.969223	0.763442	0.268186	0.329781	0.340654	0.345061	0.436637
ENSG00000121104	FAM117A	147.69	-0.436937	0.176246	0.899792	1.21169	1.43162	1.25221	1.57622	1.74207	1.58254	1.9386	1.93184	1.77594
ENSG00000260924	LINC01311	28.4002	0.673266	0.176817	0.751486	0.643328	1.15667	1.38508	1.41189	0.562108	0.242372	0.445089	0.873518	0.360523
ENSG00000147162	OGT	8914.14	0.540775	0.177682	43.1338	69.4803	30.3571	32.2614	46.9236	23.3555	31.4898	24.142	28.7328	32.1544
ENSG00000153132	CLGN	207.968	-0.632361	0.178625	1.0914	2.35125	2.44343	1.81775	1.51841	2.05441	3.19825	2.37815	5.66421	3.98557
ENSG00000105202	FBL	4280.75	0.363953	0.180062	82.914	104.146	74.2642	107.245	75.3446	68.1723	68.0373	71.4964	61.1318	69.036
ENSG00000129925	TMEM8A	1284.94	-0.53423	0.180249	9.73258	9.20734	7.93749	7.99318	9.84288	23.6449	11.2708	12.9983	11.7564	10.7596
ENSG00000274602	PI4KAP1	128.269	0.426024	0.180249	1.33787	1.13277	1.07509	1.31433	1.31819	0.744237	0.752081	1.00242	0.837698	1.1076
ENSG00000102038	SMARCA1	2581.89	-0.352888	0.180934	23.9643	18.7595	23.7145	17.2483	18.7895	29.0082	25.2233	27.1697	23.219	28.7211
ENSG00000108774	RAB5C	1218.22	-0.283855	0.180934	14.7768	17.7223	16.2293	15.4548	14.7114	17.1831	18.1956	21.882	19.4811	20.1892
ENSG00000142698	C1orf94	34.8121	-0.583375	0.182652	0.286048	0.29526	0.0617932	0	0.0144	2.04954	0.80064	1.32638	0.426772	0.124452
ENSG00000229152	ANKRD10-IT1	158.714	0.382463	0.184849	9.25922	10.6694	7.90922	8.85639	8.53169	6.73796	6.46948	7.83844	7.17641	5.6103
ENSG00000271659	RP11-435O5.4	10.244	0.684685	0.185344	0.896224	0.798938	0.919629	1.68189	1.94823	0.232691	0.654019	0.337791	0.769863	0.336753
ENSG00000152689	RASGRP3	43.7821	-0.676807	0.188862	0.0383705	0.148223	0.0823243	0.0540055	0.153475	0.292228	0.213506	0.310933	0.142829	0.133362
ENSG00000239779	WBP1	291.985	0.585216	0.189486	6.09251	2.96374	6.48013	6.69885	7.86618	3.78592	2.92096	3.92408	4.62619	2.36694
ENSG00000075651	PLD1	1053.09	-0.49853	0.190391	2.27402	2.84569	2.37055	2.05452	3.46452	2.86829	3.06556	4.90468	4.65149	4.13544
ENSG00000109265	KIAA1211	408.884	-0.457466	0.190391	1.51497	2.64636	1.76852	2.12711	2.50502	2.53415	3.16951	3.19772	3.59326	2.71255
ENSG00000154734	ADAMTS1	408.927	-0.680618	0.190391	0.636942	3.44596	0.743723	0.600745	1.0819	3.15205	1.86775	2.73748	4.99813	3.80707
ENSG00000163050	ADCK3	261.061	0.373393	0.190391	1.67125	1.29523	1.53116	1.79173	1.31783	1.31165	1.22776	1.03625	1.03921	1.12044
ENSG00000164904	ALDH7A1	4828.15	0.387409	0.190391	32.9011	24.6095	34.4224	38.1175	29.5048	25.365	23.2438	18.8742	25.3577	26.0006
ENSG00000167196	FBXO22	2069.17	0.303915	0.190391	6.52647	7.54285	7.9509	8.26143	8.40474	6.16326	6.56185	6.43181	5.18037	6.63548
ENSG00000176974	SHMT1	1119.73	-0.300039	0.190391	4.57012	5.98916	5.53116	5.27781	5.9302	7.39319	6.948	6.15572	7.21401	6.27439
ENSG00000177954	RPS27	7615.8	0.330426	0.190391	414.96	398.652	317.559	311.345	356.592	242.285	279.31	320.727	279.038	287.632
ENSG00000197712	FAM114A1	2050.94	-0.425802	0.190391	16.1227	14.6084	14.1663	12.7787	12.4282	14.7424	18.7181	18.3449	18.9668	26.9104
ENSG00000204231	RXRB	1724.89	0.324456	0.190391	22.1414	18.6913	19.8568	19.5447	17.8848	17.2075	17.0349	15.8533	12.3294	14.8027
ENSG00000258297	RP11-658F2.8	78.9051	0.56514	0.190391	1.7078	1.57169	1.54824	1.64291	1.90309	0.599817	1.04814	0.962394	1.65376	0.80524
ENSG00000260314	MRC1	6.21673	-0.676767	0.190391	0.0298438	0.0162581	0.0153116	0.0308033	0.0285451	0.0639251	0.0673773	0.0695987	0.0469995	0.107932
ENSG00000263818	CTD-2206N4.4	7.23581	-0.618907	0.190391	0	0.0506532	0	0.0191939	0.0444669	0.0442583	0.223913	0.0963729	0.0683338	0.144115
ENSG00000269939	PCF11-AS1	48.3773	0.612415	0.190391	1.81631	1.08703	1.83749	2.24436	1.19896	0.852382	0.641724	1.00758	1.36977	0.660844
ENSG00000282849	RP11-121P12.1	16.1432	-0.669219	0.190391	0.182361	0.529842	0.623743	0.376447	0.639557	1.79393	0.30497	2.83522	2.10606	0.690923
ENSG00000091164	TXNL1	2083.97	0.405879	0.190738	9.70066	7.34169	9.54893	9.79996	6.05434	7.10106	6.16537	5.85986	6.10145	5.8312
ENSG00000128602	SMO	1005.37	-0.291203	0.190738	7.71863	7.7335	8.65868	8.53318	8.91433	11.476	10.4529	9.02594	9.22772	11.192
ENSG00000082196	C1QTNF3	81.563	-0.668902	0.190778	0.238592	0.543548	0.311593	0.514913	0.580895	0.454277	3.19932	0.685689	0.330201	2.23004
ENSG00000204576	PRR3	762.071	0.279673	0.191555	8.02637	7.45211	7.82697	8.39662	7.34781	5.89035	5.59942	7.1737	6.9146	6.30917
ENSG00000108582	CPD	5065.19	-0.374631	0.192506	12.1341	12.5699	17.23	15.5714	11.6978	20.8524	18.5969	17.3561	19.1564	15.899
ENSG00000108852	MPP2	781.289	-0.431381	0.192551	3.69172	3.39339	5.27864	4.36691	4.47146	6.21377	5.02816	7.5082	6.10691	4.86336
ENSG00000139160	METTL20	93.0248	-0.477133	0.192714	0.310573	0.461433	0.411391	0.437124	0.561708	0.548321	0.736581	0.708191	0.539497	0.682674
ENSG00000103126	AXIN1	528.214	-0.398687	0.193959	2.22219	2.97991	1.9932	2.17601	2.55652	4.00418	3.08735	3.22672	3.16514	2.70297
ENSG00000013441	CLK1	1678.92	0.308654	0.19451	16.413	14.2948	13.0238	13.0694	15.1965	10.4905	12.7807	11.1106	12.7901	10.2393
ENSG00000064309	CDON	576.178	-0.35848	0.19451	1.683	1.80181	2.29759	1.95235	1.64825	2.70633	2.36789	2.41183	2.74649	2.04526
ENSG00000100058	CRYBB2P1	802.439	0.402237	0.19451	3.95957	6.34316	5.99242	5.85971	6.50231	4.05062	3.67674	4.77243	4.55577	3.97933
ENSG00000101474	APMAP	5640.38	-0.242445	0.19451	85.5449	87.5576	83.4816	82.2272	79.4489	100.545	106.641	89.3051	90.8422	110.325
ENSG00000118276	B4GALT6	340.27	0.398392	0.19451	2.74091	2.55632	3.66748	2.76868	2.97817	1.99005	1.76749	2.06061	2.58607	2.43946
ENSG00000134243	SORT1	5051.78	-0.275288	0.19451	21.3301	19.13	20.5838	19.5556	18.3609	26.2795	23.8116	19.9801	24.6837	26.0566
ENSG00000137154	RPS6	22223.6	0.404187	0.19451	443.064	438.103	311.379	298.889	392.032	232.826	299.183	324.643	247.469	275.495
ENSG00000139324	TMTC3	1637.82	-0.281502	0.19451	8.56942	7.19147	8.40759	7.28245	8.54581	9.66972	9.4112	8.66814	10.3974	10.9331
ENSG00000143028	SYPL2	229.51	-0.535626	0.19451	2.28993	2.2391	1.71711	1.16158	1.51635	1.82599	2.7396	3.07336	3.39053	3.12458
ENSG00000144161	ZC3H8	450.543	0.353073	0.19451	3.49626	3.54045	2.80976	2.84448	2.69777	2.10893	2.59428	2.26566	2.69597	2.1494
ENSG00000160094	ZNF362	418.064	-0.439013	0.19451	3.24833	3.79292	4.58758	4.3622	4.73284	7.7587	5.47906	5.79244	4.43721	5.82276
ENSG00000171863	RPS7	6981.78	0.393178	0.19451	60.6078	69.1912	49.7738	45.5353	61.2524	40.2863	47.7104	48.8874	34.7733	40.3176
ENSG00000173068	BNC2	1835.8	-0.406886	0.19451	3.21433	5.25877	4.14492	3.77483	3.76438	4.79725	5.59726	4.69312	6.24456	6.25308
ENSG00000197756	RPL37A	17033.5	0.408031	0.19451	134.89	128.488	94.9352	90.1279	125.164	82.1842	91.3609	99.4029	69.6436	76.0232
ENSG00000213064	SFT2D2	1703.71	-0.266544	0.19451	5.8479	6.05901	5.59277	4.89436	4.95538	6.13309	6.58568	7.17537	6.37193	6.88904
ENSG00000224794	RP3-333H23.8	13.5628	0.674148	0.19451	0.458056	0.237654	0.716217	0.495296	0.271218	0.145356	0.240751	0.271297	0.0687017	0.135231
ENSG00000227479	AC124861.1	11.7982	0.67566	0.19451	1.17521	1.08346	2.13352	0.933074	2.59401	0.258184	0.997799	0.562198	0.474559	0.747292
ENSG00000231437	RP11-88H9.2	10.1195	-0.667848	0.19451	0.0216056	0.070621	0.121934	0.0334503	0.030998	0.277674	0.140915	0.212743	0.0793929	0.133951
ENSG00000253767	PCDHGA8	10.8588	-0.65443	0.19451	0.00895556	0.0634239	0.0229736	0.00924348	0.00856582	0.132147	0.0584094	0.0742587	0.0846218	0.0370152
ENSG00000261578	RP11-21L23.2	22.9294	-0.660526	0.19451	0.19428	0.0604794	0.180368	0.143233	0.115035	0.449174	0.324903	0.316437	0.242827	0.152953
ENSG00000169223	LMAN2	2661.48	-0.315019	0.19489	33.27	40.498	44.1171	41.0988	40.0373	43.4052	49.5796	52.698	46.9362	58.3336
ENSG00000065000	AP3D1	2534.58	-0.32884	0.195004	9.13978	11.2356	9.96606	10.9881	10.2731	12.6673	11.2159	16.105	13.8422	11.9974
ENSG00000117616	RSRP1	1186.23	0.407503	0.195004	8.74363	6.83755	8.10051	8.51291	7.95968	4.56349	5.2446	6.61091	7.67188	5.23006
ENSG00000272734	ADIRF-AS1	1232.8	0.453249	0.195004	8.26514	8.79208	8.61252	9.95848	14.7396	6.06346	7.56213	7.95131	7.32456	6.19788
ENSG00000057252	SOAT1	2053.68	-0.259017	0.197323	10.8734	10.3692	10.8165	10.3429	10.5749	14.3992	12.3103	11.0406	12.1599	13.9414
ENSG00000104213	PDGFRL	295.366	-0.550328	0.197815	4.1374	2.57845	5.41831	3.72207	2.75628	5.99246	3.81226	5.97367	7.11579	7.35264
ENSG00000149380	P4HA3	76.9526	-0.658079	0.197815	0.522382	0.16864	0.595582	0.60907	0.527407	0.552561	0.902723	0.731951	1.89926	1.13953
ENSG00000251432	RP11-420A23.1	263.548	-0.59318	0.199011	2.68155	1.82766	3.47887	2.52391	1.10729	3.53121	2.86848	5.03229	4.0804	4.85814
ENSG00000147454	SLC25A37	1876.4	0.580307	0.205083	20.8977	7.74872	8.85089	9.80701	10.6498	7.35959	5.04876	7.64274	8.28638	5.48939
ENSG00000169994	MYO7B	125.477	-0.628265	0.206821	0.49359	0.379334	0.601445	0.268376	0.202333	0.881053	0.459894	0.507032	0.809717	1.07925
ENSG00000089335	ZNF302	1038.06	0.388097	0.208772	9.51055	7.71707	8.90481	12.2346	8.79442	8.31294	6.09387	6.71816	7.52524	6.39489
ENSG00000163682	RPL9	10177.8	0.396892	0.208772	167.302	164.884	119.006	113.073	152.202	98.6392	113.817	124.982	88.306	102.28
ENSG00000176222	ZNF404	989.839	0.619829	0.208772	10.7789	27.8688	19.4881	31.9391	13.7813	8.19127	15.7603	14.0585	7.19408	10.0548
ENSG00000212588	SNORA26	35.743	0.575409	0.208772	15.5764	14.2004	9.78561	19.6863	14.2904	6.96039	12.1208	9.55506	7.67619	6.89791
ENSG00000240053	LY6G5B	107.477	0.452124	0.208772	1.67616	1.60321	1.65429	1.87532	1.51755	1.07192	1.03994	1.14053	1.65233	0.899044
ENSG00000280987	MATR3	70.5527	0.632541	0.208772	0.455572	0.46455	0.521408	0.62093	0.737417	0.127887	0.216841	0.369281	0.515097	0.205196
ENSG00000101000	PROCR	975.413	-0.476247	0.209517	23.4156	11.9091	21.8919	15.0816	20.275	27.6902	31.7095	22.3028	25.2322	29.6771
ENSG00000243678	NME2	26.8944	0.598174	0.209517	0.515719	0.529792	0.40823	0.577925	0.577837	0.350687	0.23656	0.152725	0.433162	0.289285
ENSG00000270019	RP11-141B14.1	21.8085	0.658385	0.209517	0.651378	0.518633	0.951169	0.853329	0.910584	0.405456	0.251383	0.389507	0.604971	0.0776619
ENSG00000110852	CLEC2B	558.571	-0.534071	0.209894	5.04255	4.61312	7.965	7.96633	6.97452	11.7423	6.31359	9.46263	13.9223	10.3754
ENSG00000134186	PRPF38B	2572.33	0.210172	0.210165	19.4877	18.6904	17.7732	19.144	19.5834	15.0804	15.9951	17.2895	17.6882	15.4866
ENSG00000175390	EIF3F	4864.08	0.394532	0.210165	25.686	28.7484	20.4316	19.8169	23.6391	15.645	20.2933	20.6979	16.3379	14.404
ENSG00000077092	RARB	20.4079	-0.628895	0.210287	0.220293	0.102866	0.118405	0.184066	0.120403	0.209718	0.30525	0.206585	0.374462	0.357703
ENSG00000116661	FBXO2	30.2038	-0.649177	0.210287	0.581814	0.235454	0.32409	0.274523	0.238497	0.743787	1.06751	0.310137	0.57594	0.807311
ENSG00000175787	ZNF169	122.954	0.463069	0.210521	1.09318	1.24702	1.05397	1.01473	1.08069	0.53781	0.728812	0.882117	1.01677	0.614067
ENSG00000090621	PABPC4	5738.65	0.350536	0.211093	44.4661	43.3889	32.0671	36.0862	34.6221	27.6712	34.0657	29.1314	24.7593	30.9326
ENSG00000164919	COX6C	3674.68	0.27348	0.211093	54.7325	50.083	53.553	51.5702	52.4837	47.9868	44.9302	46.464	40.2789	35.5251
ENSG00000182473	EXOC7	6251.99	-0.236656	0.211093	24.8704	23.4233	20.8325	22.2489	21.6806	25.4774	25.256	26.6108	30.221	26.3939
ENSG00000254122	PCDHGB7	10.8271	0.610039	0.211093	0.0624761	0.0170177	0.112188	0.233757	0.283847	0.00743462	0.0626889	0.0404724	0.0327968	0.0161392
ENSG00000271888	RP11-560J1.2	13.6563	-0.647969	0.211093	0.395735	0.352778	0.110746	0.519856	0.240872	0.684978	0.649772	0.708484	0.604337	0.780654
ENSG00000184470	TXNRD2	2481.27	0.453308	0.211643	10.0325	14.8369	13.2174	15.1883	16.3874	9.11874	10.0248	10.1873	6.74973	12.348
ENSG00000272812	RP5-855D21.3	8.43951	0.65991	0.21371	0.810775	0.956993	0.69329	1.04605	0.646242	0.450248	0.203384	0.490209	0.212808	0.349073
ENSG00000163584	RPL22L1	2472.69	0.63936	0.213771	51.0703	112.123	41.9505	37.0861	41.8786	24.7617	19.3065	48.8898	31.1068	15.454
ENSG00000167536	DHRS13	296.939	-0.395254	0.213771	2.51609	3.18634	3.62263	3.98385	3.75479	5.32987	4.24302	4.27368	5.14497	4.13803
ENSG00000244945	RP11-1379J22.2	66.5214	0.590694	0.213771	1.30194	1.46151	1.82174	1.95462	2.0566	0.525823	0.672981	1.47212	0.931981	1.28415
ENSG00000274461	RP11-323P17.2	8.34725	0.632828	0.213771	0.443013	0.120671	0.321995	0.285785	0.0706222	0.0175727	0.0555652	0.114794	0.0387598	0.114441
ENSG00000186907	RTN4RL2	305.39	-0.509623	0.214212	2.66454	3.45191	4.56799	4.42716	4.9573	8.95553	5.51026	6.18029	4.91267	5.35545
ENSG00000198189	HSD17B11	2018	-0.33491	0.214212	25.5468	35.7301	28.9105	26.3352	28.1216	34.1608	31.6267	39.4543	40.8844	39.4811
ENSG00000095397	DFNB31	80.489	-0.478507	0.214724	0.461858	0.693829	0.394932	0.390033	0.394905	0.73281	0.653016	0.616521	0.675926	0.773705
ENSG00000253746	RP11-527N22.2	30.7474	0.658638	0.216222	3.62324	0.584843	5.09484	4.2245	1.6686	1.08589	1.14453	1.18227	1.54979	1.03997
ENSG00000127863	TNFRSF19	32.136	-0.654538	0.217933	0.22755	0.0991706	0.217926	0.164406	0.0507843	0.346602	0.213103	0.487429	0.501698	0.19594
ENSG00000130741	EIF2S3	3010.54	0.329599	0.218702	44.0878	37.5207	37.9954	37.4233	36.7952	31.5396	25.9353	37.2217	31.1477	25.8654
ENSG00000142892	PIGK	2035.69	-0.264739	0.218702	13.9568	13.3977	13.2818	12.5612	13.3494	17.2848	15.9525	14.2691	14.5202	18.5721
ENSG00000156869	FRRS1	391.994	-0.510561	0.218702	3.98048	2.163	3.65232	3.07357	3.00168	6.36656	3.36022	5.31043	5.69493	3.7815
ENSG00000164106	SCRG1	12.047	-0.549907	0.218702	0.0215616	0.0156616	0.0147498	0.0370913	0.0206232	0.0342108	0.418277	0.238382	0	0.0891184
ENSG00000166441	RPL27A	10889.5	0.451485	0.218702	78.0116	81.9603	58.3285	59.1001	78.3348	52.0364	56.3939	62.3271	42.9022	33.8895
ENSG00000260261	RP11-480A16.1	96.1591	0.586664	0.218702	0.895481	1.44544	1.36128	1.51763	1.73417	0.66305	0.654485	0.767733	1.39283	0.49121
ENSG00000152894	PTPRK	3445.17	-0.291094	0.220288	14.8191	12.3009	13.7955	12.0709	15.1963	17.8407	15.5051	17.4858	18.6032	14.9252
ENSG00000214226	C17orf67	53.512	-0.454833	0.220288	0.627594	0.859125	0.726545	0.813865	0.600281	1.07237	1.01726	1.00076	1.18266	0.947798
ENSG00000237491	RP11-206L10.9	13.9413	0.642975	0.220288	0.0702956	0.191476	0.129836	0.137856	0.154644	0.0468447	0.056428	0.0582884	0.0959441	0.0653728
ENSG00000196421	LINC00176	103.837	0.55	0.220326	0.835088	1.11035	0.885943	1.08838	0.77167	0.781525	0.383461	0.704183	0.653853	0.336384
ENSG00000121897	LIAS	418.845	0.280171	0.221299	8.70393	7.28829	6.79936	7.29423	7.22616	6.51799	5.65392	5.97084	6.47774	5.80611
ENSG00000132854	KANK4	43.3329	-0.586832	0.221299	0.0972794	0.0706604	0.0399279	0.0736317	0.210904	0.703832	0.826438	0.0873851	0.0136178	0.763944
ENSG00000145242	EPHA5	638.023	-0.653478	0.221299	1.08462	0.425428	1.61478	1.6772	2.29741	4.69717	1.33764	6.45084	5.13054	1.14112
ENSG00000182831	C16orf72	2298.05	-0.316916	0.221299	4.9812	6.06075	4.69266	4.7833	4.96304	7.65849	6.23362	6.65943	5.49137	6.16186
ENSG00000188277	C15orf62	5.96598	0.555858	0.221299	0.065455	0.0356582	0.31903	0.405356	0.0469548	0.0467346	0.0328389	0.0339216	0.0171803	0
ENSG00000225684	FAM225B	42.5406	0.636945	0.221299	0.376982	0.142618	0.359964	0.416123	0.245392	0.199381	0.189133	0.059696	0.11544	0.183948
ENSG00000237978	KCNMB2-AS1	83.8003	-0.54694	0.221299	1.5366	0.949549	1.60027	1.27827	2.12782	2.18334	1.95606	1.92547	3.34695	2.84378
ENSG00000109944	C11orf63	73.5012	-0.458525	0.221479	0.621507	0.54173	0.527197	0.427659	0.435937	0.552227	0.789924	0.781611	0.870026	0.710706
ENSG00000174007	CEP19	91.3687	-0.533309	0.221479	1.44486	0.979101	1.64531	1.49131	0.808963	2.34841	1.73266	1.64368	2.66391	1.78428
ENSG00000110700	RPS13	10880.4	0.44378	0.222156	276.974	270.153	189.253	191.575	237.974	143.543	184.566	204.994	167.73	116.664
ENSG00000130713	EXOSC2	1749.86	0.404763	0.222156	17.4519	19.6924	18.7242	20.3449	18.8446	15.9698	16.355	16.1452	10.6018	10.3303
ENSG00000141425	RPRD1A	1509.44	0.329513	0.222156	6.5234	7.62811	10.0076	7.72413	8.08939	6.84001	6.11692	5.94243	6.58845	5.79125
ENSG00000145526	CDH18	568.786	-0.255418	0.222156	4.32332	4.4928	4.36243	3.98392	4.04345	5.08196	4.4904	5.41705	5.60459	4.90494
ENSG00000156052	GNAQ	215.61	-0.644221	0.222156	0.889255	0.235847	1.44075	0.85746	0.677087	1.46478	1.16232	1.17032	2.51834	2.54502
ENSG00000198712	MT-CO2	141532	0.348335	0.222156	10060.3	9113.41	9099.75	9435.64	8880.99	6953.65	7292.36	6974.38	9173.45	5471.92
ENSG00000238035	AC138035.2	23.6036	0.582238	0.222156	0.443103	0.827626	0.649535	0.58802	0.74673	0.36157	0.402268	0.371791	0.465213	0.261634
ENSG00000253741	CTD-2292P10.4	110.409	0.632	0.222156	1.93092	0.505513	1.05018	0.971849	0.71787	0.467675	0.759935	0.431391	0.623222	0.28201
ENSG00000173226	IQCB1	963.649	0.388952	0.223427	17.057	16.5472	12.6863	12.5115	13.5287	13.332	10.7974	11.1666	9.8421	8.47735
ENSG00000189184	PCDH18	655.165	-0.628656	0.223427	1.56033	2.26885	2.23199	2.07748	4.88784	5.30115	3.64929	8.87992	5.60273	2.58926
ENSG00000197965	MPZL1	2602.06	-0.256924	0.223427	13.8088	14.4237	13.0041	11.8858	13.4335	16.055	16.2119	13.8123	16.2316	17.8174
ENSG00000131849	ZNF132	5.97107	-0.537965	0.223507	0.0227862	0	0.0116906	0.0235187	0.0217945	0.195231	0.0342957	0.330646	0.0119616	0.04709
ENSG00000120158	RCL1	372.763	0.421702	0.228664	4.88571	3.90971	2.94567	3.51381	5.26273	3.02195	2.75123	2.91823	2.7338	3.29906
ENSG00000101265	RASSF2	1276.8	-0.41588	0.228683	6.37052	5.92112	9.07286	8.59798	7.07233	13.0077	10.8249	9.97425	9.21245	8.29444
ENSG00000198034	RPS4X	26786.5	0.380562	0.228683	480.809	462.48	345.663	334.044	425.801	258.516	332.193	367.571	269.577	302.93
ENSG00000233854	POU6F2-AS2	12.799	-0.642567	0.228683	0.226354	0.82208	1.08391	0.389386	0.577343	1.2211	1.21134	1.7205	1.26746	1.40335
ENSG00000254413	CHKB-CPT1B	26.6653	0.627856	0.228683	0.278008	0.437526	0.285268	0.183326	0.228977	0.0955723	0.100734	0.224118	0.194586	0.0877756
ENSG00000169609	C15orf40	680.808	0.235656	0.229004	1.97916	1.94957	2.18552	2.13499	2.33625	1.75128	1.65819	1.86042	1.85518	1.8172
ENSG00000089280	FUS	13446.7	0.287643	0.231257	57.3	61.4778	50.8397	53.8325	64.3983	48.3307	43.0239	47.9762	53.2376	40.6815
ENSG00000144810	COL8A1	1183.47	-0.640617	0.234686	5.45373	1.2531	1.71311	0.965833	3.72599	1.44809	5.1414	9.10076	7.75998	13.5666
ENSG00000185065	AC000068.5	68.0013	0.541839	0.237169	1.60898	1.14856	1.4043	1.71798	2.12271	1.16201	0.705168	0.920106	0.718425	1.41414
ENSG00000242622	RP11-18H7.1	29.4056	0.609214	0.237169	0.68938	0.404446	0.743659	0.638565	1.01443	0.403868	0.15963	0.439713	0.445402	0.401831
ENSG00000253417	RP11-109J4.1	91.3508	-0.644665	0.237633	0.550929	1.90993	1.06211	0.361863	0.638731	1.14432	4.25493	1.12476	2.17345	2.44961
ENSG00000108510	MED13	8903.54	-0.194824	0.238965	26.4686	26.5656	26.3279	24.4556	26.4608	27.8395	32.2315	31.1031	27.7251	30.7008
ENSG00000175220	ARHGAP1	1783.89	-0.288256	0.239001	12.1502	9.10773	10.8207	10.1083	9.63316	12.9684	11.6907	12.862	11.9472	14.5265
ENSG00000224032	EPB41L4A-AS1	349.988	0.520809	0.239113	5.40444	5.06705	4.52214	4.26145	6.25634	2.26336	3.28164	2.59647	5.38188	2.67237
ENSG00000070371	CLTCL1	1551.98	0.420585	0.239247	6.07839	8.21215	8.19736	7.54052	5.80648	5.79027	5.58793	5.18815	3.4684	5.67466
ENSG00000119686	FLVCR2	64.1243	-0.584749	0.239247	0.331538	0.223617	0.647992	0.415525	0.256708	0.796571	0.451477	0.621816	0.770751	0.685157
ENSG00000135373	EHF	38.3077	-0.622547	0.239247	0.150318	0.144511	0.127024	0.109518	0.279095	0.673421	1.48168	0.155803	0.176385	0.182734
ENSG00000141337	ARSG	20.5646	0.621506	0.24012	0.153079	0.243766	0.151035	0.13977	0.140786	0.0336302	0.0945235	0.0671275	0.0865403	0.133842
ENSG00000177410	ZFAS1	682.821	0.590652	0.24012	15.3538	28.4274	10.0951	9.45845	14.669	6.51825	12.7516	9.44445	6.57139	8.02186
ENSG00000219928	RP11-40C6.2	143.94	0.510755	0.24012	35.6617	43.2263	41.6245	41.8693	38.1602	18.8845	20.5753	43.4314	24.5707	21.6489
ENSG00000235475	LINC01372	6.61929	0.63441	0.24012	0.71378	0.345644	0.89518	1.30974	0.758575	0.302007	0.159158	0.246608	0.499597	0.1639
ENSG00000273148	RP5-1068E13.7	38.7004	0.54684	0.24012	1.58757	0.933507	0.956731	1.30048	1.44617	0.599745	0.834416	0.757451	1.03182	0.572851
ENSG00000264247	LINC00909	349.614	0.403784	0.241088	4.57052	4.87817	4.01989	4.06493	3.99492	3.63086	3.62935	2.32031	2.50266	3.61969
ENSG00000147381	MAGEA4	6655.52	-0.507126	0.241222	82.0201	82.2881	55.5526	71.0282	47.1234	83.0677	101.232	108.145	75.1438	155.222
ENSG00000188624	IGFL3	51.7557	0.555825	0.241222	19.6254	0.319146	2.46463	3.50706	0.44827	0.948104	1.58713	0.850091	0.799582	0.605341
ENSG00000225663	FAM195B	741.242	-0.423343	0.241222	5.38119	9.42401	5.21199	6.30622	6.73989	10.2854	9.5771	8.85718	7.80249	9.69036
ENSG00000178662	CSRNP3	165.948	-0.576566	0.241261	0.592611	0.2085	0.421227	0.328132	0.366072	0.476012	0.715413	0.617433	1.03049	0.507099
ENSG00000205664	RP11-706O15.1	106.952	0.366727	0.241285	1.58735	1.41126	1.4594	1.62527	1.85836	1.13638	1.35065	1.06613	1.26658	1.19407
ENSG00000277877	RP11-11N7.5	5.42023	0.623442	0.242262	0.454922	0.495659	0.583502	0.234774	0.652686	0.216541	0.0570589	0.2947	0.0597026	0.117518
ENSG00000141741	MIEN1	710.126	-0.3253	0.24334	9.37402	10.4347	11.4766	10.7931	12.2029	12.4679	12.0376	16.6611	14.8692	13.148
ENSG00000231528	FAM225A	42.7244	0.630494	0.24334	0.400536	0.110833	0.397948	0.597152	0.389186	0.229995	0.229657	0.191101	0.100124	0.144528
ENSG00000090565	RAB11FIP3	539.714	-0.402536	0.243453	2.34522	3.6121	2.41276	2.68676	3.31776	4.88024	3.41893	3.90708	3.97052	3.49541
ENSG00000077157	PPP1R12B	557.416	0.30393	0.243789	1.18358	1.06896	1.09738	1.29573	1.21306	0.778044	1.05463	0.898612	1.05131	0.901555
ENSG00000105875	WDR91	270.234	-0.298746	0.243789	1.40161	1.40103	1.82745	1.73202	1.58659	2.01984	1.92248	2.03251	1.8563	2.07277
ENSG00000272316	XXbac-BPGBPG55C20.2	20.9259	0.557858	0.243789	0.166664	0.221065	0.208194	0.201939	0.180204	0.117273	0.116335	0.0976388	0.10651	0.142264
ENSG00000214050	FBXO16	87.9743	-0.474321	0.243931	0.712762	0.627654	0.701319	0.735677	0.775133	0.790087	1.18545	0.78937	1.05586	1.45282
ENSG00000123977	DAW1	20.6337	-0.617398	0.244123	0.0132227	0.172881	0.162816	0.204716	0.101178	0.264346	0.132677	0.260397	0.985653	0.505531
ENSG00000133640	LRRIQ1	84.5415	-0.432124	0.244123	0.446301	0.296232	0.400054	0.349459	0.353279	0.410226	0.540474	0.515757	0.640919	0.50357
ENSG00000144647	POMGNT2	830.804	-0.277372	0.244123	10.495	11.9891	11.6789	10.2923	11.3452	15.997	13.9146	12.9722	11.8275	13.5781
ENSG00000223745	CCDC18-AS1	237.385	0.48387	0.244123	3.0063	2.13658	2.07871	2.12439	2.51119	0.933422	1.56925	1.537	2.12689	1.7416
ENSG00000247708	STX18-AS1	50.1291	0.488931	0.244769	0.419128	0.352874	0.417041	0.334284	0.443407	0.241823	0.235766	0.289614	0.353367	0.183733
ENSG00000118960	HS1BP3	690.276	-0.398909	0.244974	2.50014	3.16247	2.32821	2.31097	2.54284	4.21003	3.55678	2.74223	4.15757	2.85323
ENSG00000152234	ATP5A1	12756.8	0.452546	0.244974	66.4998	36.8162	66.6275	66.2928	39.1925	41.6792	36.7166	37.168	36.0064	39.0376
ENSG00000155660	PDIA4	4403.88	-0.363932	0.244974	42.6401	34.1959	55.1566	50.0697	48.844	69.0861	51.1216	61.7493	60.2371	62.4277
ENSG00000116954	RRAGC	707.741	-0.316018	0.245171	4.39835	5.32378	4.60563	5.15952	4.62333	6.88102	5.81415	4.80779	6.51696	6.45272
ENSG00000227671	RP11-488L18.4	786.587	0.332416	0.245171	18.6549	16.4325	14.3151	16.3081	15.8166	11.4863	12.1246	11.9103	16.3057	11.7623
ENSG00000229117	RPL41	2334.66	0.40438	0.24556	105.795	104.511	88.3679	88.7405	107.192	75.6731	76.4334	84.5692	45.9565	77.8635
ENSG00000113790	EHHADH	346.02	-0.498807	0.246603	1.60079	1.56433	2.77717	2.45283	3.18853	3.96697	3.18765	3.59208	4.23632	2.77104
ENSG00000129521	EGLN3	73.2384	-0.547279	0.247258	0.252961	0.212452	0.38935	0.326367	0.312522	0.531805	0.33843	0.327739	0.691622	0.58267
ENSG00000139112	GABARAPL1	1132.49	-0.280173	0.247258	8.93145	9.93808	10.4405	8.53284	11.7474	12.6049	12.838	12.0414	11.9581	11.416
ENSG00000149716	ORAOV1	503.664	0.26591	0.247258	2.82786	3.21528	2.42651	2.61876	2.88857	2.34504	2.30361	2.14977	2.37931	2.3417
ENSG00000147649	MTDH	2794.44	-0.189093	0.24815	15.5043	17.5473	16.4758	15.771	15.9904	18.1569	17.2438	18.6488	19.1258	19.7766
ENSG00000162390	ACOT11	78.9403	-0.529564	0.249023	0.305714	0.263877	0.171108	0.233584	0.26203	0.427108	0.517899	0.263372	0.283453	0.492304
ENSG00000166261	ZNF202	671.356	0.244423	0.249885	6.53358	6.42437	5.41302	6.1109	5.78634	5.09881	5.04233	4.5481	5.30983	5.37592
ENSG00000106772	PRUNE2	87.1224	-0.60676	0.25167	0.0688001	0.308493	0.073312	0.0464309	0.043027	0.0881694	0.608034	0.115194	0.361165	0.656226
ENSG00000127957	PMS2P3	64.233	0.422888	0.25167	1.45966	1.54144	1.84342	1.97015	1.82572	1.13305	1.2393	1.07068	1.46176	1.27623
ENSG00000164934	DCAF13	3127.95	0.295831	0.25167	15.9403	16.4169	13.8691	14.4468	14.424	13.5376	13.5876	12.4799	10.592	10.2068
ENSG00000246334	PRR7-AS1	37.6953	0.587432	0.25167	1.59597	0.571348	0.795429	1.43549	1.28663	0.607742	0.594808	0.850733	0.574493	0.518294
ENSG00000278864	RP11-45M22.2	165.616	0.445275	0.25167	4.64323	5.80584	3.97041	3.97094	3.78556	2.67325	4.12659	3.04802	3.22673	2.37608
ENSG00000120594	PLXDC2	1029.05	-0.588112	0.252313	2.78359	1.44918	2.48263	1.37284	3.5037	2.63234	3.39999	6.93782	4.70773	3.36099
ENSG00000243989	ACY1	28.4947	0.542482	0.252644	0.566679	0.321575	0.423994	0.450858	0.383929	0.224781	0.23692	0.220258	0.347057	0.280576
ENSG00000008988	RPS20	13346.2	0.257563	0.253404	203.664	210.655	174.278	180.303	199.323	146.058	173.701	169.68	142.768	171.187
ENSG00000259345	RP11-624L4.1	57.0313	-0.62172	0.254822	0.466533	0.391008	0.466442	0.765512	0.183069	0.842721	1.36836	0.371966	1.0173	1.13719
ENSG00000023892	DEF6	37.0052	-0.599777	0.254994	0.259055	0.48149	0.0781824	0.141556	0.320658	0.449717	1.19265	0.205329	0.28798	2.37765
ENSG00000137269	LRRC1	758.406	-0.379977	0.254994	4.42703	6.27309	5.01397	4.74919	5.90842	6.38585	7.23134	5.9676	6.6102	9.14891
ENSG00000178202	KDELC2	2338.13	-0.274819	0.255991	16.3191	16.4433	16.7931	16.8918	17.5331	21.7692	16.9981	18.8064	21.0885	23.9655
ENSG00000066379	ZNRD1	348.265	0.315339	0.255999	4.45698	4.74102	3.66303	4.02251	4.22261	3.96149	3.09448	3.49207	3.21568	2.92476
ENSG00000075426	FOSL2	9788.39	-0.274049	0.255999	54.8216	47.8224	50.2148	50.8625	41.6397	58.1635	62.267	68.4649	57.0507	53.702
ENSG00000155254	MARVELD1	1507.23	0.297316	0.255999	19.7067	19.0829	17.3948	18.9305	23.4488	13.8656	17.8736	15.2985	14.9421	17.2083
ENSG00000172159	FRMD3	72.2513	0.46699	0.255999	0.544121	0.443006	0.570601	0.617158	0.468969	0.358615	0.389981	0.291284	0.489661	0.265674
ENSG00000138395	CDK15	231.072	0.456171	0.256518	6.8647	0.00688079	2.28751	4.77792	0.2839	0.132266	0.202777	0.117823	0.0596735	0.261023
ENSG00000189159	HN1	5806.4	-0.312987	0.256518	46.927	68.2094	61.6505	56.8307	66.0722	69.9042	70.7043	83.3378	81.816	72.2944
ENSG00000180447	GAS1	153.191	-0.619514	0.259584	0.466427	2.1673	1.06983	0.948686	2.33562	2.07652	2.39514	2.6163	4.81059	2.70748
ENSG00000244627	RP3-449O17.1	66.5374	0.472798	0.259584	0.704945	0.768072	0.661353	0.956286	1.02103	0.517709	0.434513	0.741105	0.528657	0.551519
ENSG00000265787	CYP4F35P	11.0851	0.628604	0.259584	0.12132	0.0881229	0.262809	0.292182	0.322335	0.102663	0.121734	0.0838314	0.0707633	0.0696447
ENSG00000205562	RP11-497E19.1	25.4309	-0.622077	0.260609	0.110896	0.414264	0.195073	0.261627	0.333364	0.512782	0.413304	0.295567	0.948072	0.654797
ENSG00000205682	RP11-798L4.1	19.0155	0.627836	0.260609	0.839439	0.203246	0.57424	0.750903	0.231951	0.355174	0.24333	0.135344	0.176265	0.134928
ENSG00000214770	RP11-544I20.2	29.6524	0.513459	0.260609	0.433385	0.446669	0.480759	0.338511	0.481744	0.323373	0.211554	0.303512	0.295141	0.254166
ENSG00000081051	AFP	75.4383	-0.626123	0.261614	0.559299	0.661246	0.830331	0.343912	0.37561	0.668395	0.561204	0.666046	2.09895	2.45925
ENSG00000105193	RPS16	11860.2	0.340098	0.261614	213.875	243.497	155.082	205.604	205.494	146.844	169.321	176.185	134.822	164.959
ENSG00000118515	SGK1	1133.59	-0.598577	0.261614	4.86328	4.08087	2.1148	1.88687	2.6358	9.90995	7.02963	3.88615	5.74165	3.06006
ENSG00000123989	CHPF	603.096	-0.570233	0.261614	7.90904	5.08974	4.36628	3.72362	4.95475	12.9122	11.1034	6.13624	4.47962	10.9802
ENSG00000132716	DCAF8	989.056	0.310971	0.261614	6.10331	5.83672	5.95847	5.79303	5.26566	4.37477	4.10837	5.473	5.2218	3.81351
ENSG00000133460	SLC2A11	222.116	0.363348	0.261614	1.01209	0.89358	1.35634	1.29227	1.10991	0.780767	0.976137	0.818412	0.81984	0.897035
ENSG00000138760	SCARB2	5679.62	-0.494096	0.261614	37.5746	42.9239	23.1419	20.0602	33.7601	43.7523	57.8407	39.1577	41.104	58.8027
ENSG00000161970	RPL26	3311.21	0.440943	0.261614	69.7826	79.1254	47.683	46.3117	71.1574	34.9936	50.4058	52.7506	38.6583	42.9105
ENSG00000166333	ILK	3719.66	0.229829	0.261614	48.0101	51.436	43.6555	42.2693	44.8773	39.7921	43.2367	38.4319	36.4164	37.3245
ENSG00000171488	LRRC8C	954.651	-0.249884	0.261614	2.65295	3.28337	2.90553	3.03187	2.8887	3.2247	3.27272	3.58634	3.91405	3.68811
ENSG00000175061	LRRC75A-AS1	7486.72	0.467087	0.261614	103.759	115.681	74.1058	67.5348	111.855	51.5548	85.4476	66.514	49.0794	68.1432
ENSG00000180822	PSMG4	171.361	0.410034	0.261614	0.640287	0.908534	0.702846	0.70698	0.843862	0.474882	0.433292	0.563331	0.715228	0.565446
ENSG00000184260	HIST2H2AC	19.0932	-0.605477	0.261614	0.497206	1.51684	1.73465	1.12902	1.71204	2.27202	2.59428	2.26753	1.98366	3.80185
ENSG00000267287	RP11-567M16.1	57.2243	-0.618509	0.261614	0.0881697	0.349951	0.16802	0.123506	0.246974	0.749438	0.568736	0.594014	0.0528966	0.761385
ENSG00000271151	RP11-394I13.2	12.6093	0.625681	0.261614	1.01676	0.237387	0.670699	0.749605	0.590452	0.207417	0.327928	0.33874	0.190624	0.375221
ENSG00000256276	RP5-916L7.2	7.34115	0.624821	0.261638	0.54431	0.593052	0.977417	0.842714	0.715855	0.25909	0.0682704	0.352606	0.357168	0.421827
ENSG00000243147	MRPL33	3444.97	-0.315288	0.262287	83.6372	83.6587	83.0287	73.8675	69.7537	98.5021	94.8959	109.7	78.4448	116.523
ENSG00000205765	C5orf51	2403.55	-0.246167	0.262649	14.5537	17.677	15.448	14.7702	15.8776	17.1217	17.76	17.8983	19.8105	20.9789
ENSG00000260942	CAPN10-AS1	119.069	0.544773	0.262649	1.56098	1.01412	1.72113	1.1108	1.99382	0.876857	0.564255	0.944633	1.37421	0.701287
ENSG00000110060	PUS3	209.269	0.305347	0.263975	5.07447	4.68798	4.31606	4.56051	4.44763	4.20634	3.71717	3.59974	3.82863	3.05038
ENSG00000130224	LRCH2	277.665	-0.302771	0.263975	1.85688	2.25462	2.0184	1.81913	2.02442	2.26211	2.54217	2.34871	2.36257	2.95938
ENSG00000164823	OSGIN2	1100.35	-0.333808	0.263975	7.93702	10.1823	7.22615	6.56744	9.08141	10.2377	11.306	10.7255	10.8904	9.51972
ENSG00000182841	RRP7BP	268.594	0.442073	0.263975	1.84314	3.04547	2.46178	2.72781	2.302	1.88517	1.40617	2.31299	1.34338	1.69203
ENSG00000127528	KLF2	44.8875	-0.51583	0.264829	0.903249	0.690987	0.591598	0.753765	0.496306	1.31728	0.829191	1.0358	1.37204	0.873754
ENSG00000132321	IQCA1	1082.37	-0.342659	0.264829	6.84771	4.58263	6.50704	6.31753	7.18916	8.46541	7.07293	7.79724	9.14518	8.26287
ENSG00000179218	CALR	27559	-0.38849	0.264829	322.217	259.337	414.869	355.26	368.1	597.01	389.07	491.104	412.288	437.221
ENSG00000136986	DERL1	4600.54	-0.208935	0.265907	25.2815	23.7621	25.419	23.3582	21.9967	28.7604	26.082	30.5069	27.67	26.0668
ENSG00000113732	ATP6V0E1	1483.37	-0.333173	0.266793	24.7794	37.6467	32.8559	32.6792	31.4719	36.1241	44.8124	37.6957	39.0865	47.0611
ENSG00000131015	ULBP2	155.328	-0.370541	0.266793	4.62855	3.41422	3.71694	4.00586	3.93216	6.459	4.87509	4.46966	4.70859	5.67387
ENSG00000177728	TMEM94	2157.96	-0.281783	0.266798	8.30919	10.0936	8.21606	8.05641	8.89023	10.4081	9.51098	11.1593	12.5683	9.91203
ENSG00000213300	HNRNPA3P6	32.6677	0.55642	0.266798	1.31073	1.4281	2.29433	1.87014	1.25368	0.917503	0.657595	1.35855	1.09281	0.756856
ENSG00000007376	RPUSD1	216.683	-0.504594	0.270302	2.01684	3.15882	1.83956	2.61655	2.57209	5.90672	3.56959	3.77438	2.61743	3.11153
ENSG00000111696	NT5DC3	1048.05	-0.334415	0.270302	4.48648	4.4716	4.29795	4.05704	3.63203	4.33883	5.32716	6.41532	6.14353	4.714
ENSG00000129810	SGOL1	1137.2	-0.292143	0.270302	10.4959	11.1046	11.4977	11.4816	8.27548	13.9271	13.4085	13.1995	11.5408	13.4521
ENSG00000151491	EPS8	1289.75	-0.448787	0.270302	8.98868	6.33824	5.84727	5.29414	7.43083	6.50274	9.3645	9.72511	11.4993	11.9057
ENSG00000174516	PELI3	260.332	-0.317585	0.270302	2.59798	2.41088	2.3212	2.06976	2.25816	3.29142	3.37005	2.46753	2.75873	2.87844
ENSG00000185989	RASA3	588.539	0.468162	0.270302	8.52505	4.44462	4.78741	5.65598	5.97341	4.27882	4.62427	2.8019	3.4622	4.68633
ENSG00000186642	PDE2A	565.206	-0.460461	0.270302	2.51095	3.57714	2.3161	2.49693	1.81804	2.49323	3.68444	4.16411	4.40508	3.89465
ENSG00000234771	SLC25A25-AS1	456.184	0.461817	0.270302	2.85814	4.64798	2.62767	3.19429	3.59277	2.30499	3.04445	2.44038	2.15978	1.57385
ENSG00000246982	RP1-179N16.6	14.1291	0.618339	0.270302	0.689223	0.404353	0.598419	0.65666	0.304259	0.0757081	0.265989	0.412137	0.22265	0.219131
ENSG00000267121	CTD-2020K17.1	74.595	0.616763	0.270302	2.61745	0.818057	0.813231	0.441297	0.787967	0.407027	0.491789	0.69175	0.536473	0.387913
ENSG00000070756	PABPC1	40021.9	0.440166	0.271418	474.566	424.337	334.069	330.845	411.714	266.452	355.452	320.367	174.676	263.7
ENSG00000145425	RPS3A	4305.04	0.355998	0.272362	95.0914	95.033	69.1862	67.832	88.7031	57.1232	71.1459	73.5602	54.9273	60.2216
ENSG00000133624	ZNF767P	171.416	0.387386	0.272682	1.78831	2.39079	1.56719	1.88571	2.15428	1.15031	1.51311	1.42273	1.7253	1.42834
ENSG00000174871	CNIH2	43.127	0.603898	0.272682	0.506097	0.347189	2.34653	2.59249	0.430287	0.588869	0.20689	0.524564	0.511671	0.251791
ENSG00000148303	RPL7A	21277.5	0.477513	0.273373	513.006	495.845	392.677	371.33	495.826	315.963	376.697	405.629	184.462	230.45
ENSG00000102383	ZDHHC15	121.145	-0.490683	0.273588	0.614144	0.743488	0.402616	0.404984	0.636369	0.909474	0.912942	0.554037	0.90748	0.993025
ENSG00000107537	PHYH	427.604	-0.433141	0.273588	4.90941	4.93662	4.14309	3.35054	3.48891	4.69557	7.6309	5.30255	4.85331	7.08784
ENSG00000133138	TBC1D8B	207.99	-0.391254	0.273588	0.995772	0.582489	0.703518	0.732929	0.6831	0.94797	1.00735	0.841758	1.08831	1.13857
ENSG00000234072	AC074117.10	256.387	0.467319	0.273588	5.28536	3.28182	2.84582	3.51954	2.93536	2.51041	2.42928	2.52116	2.94758	1.66777
ENSG00000188827	SLX4	970.733	-0.362709	0.27444	3.20964	3.60527	4.39128	4.30528	3.89466	6.30881	4.81048	5.83001	4.4741	4.19814
ENSG00000213462	ERV3-1	144.672	0.418401	0.275545	1.47531	1.68133	1.12233	1.70652	1.36245	1.0009	1.30168	0.77336	1.02372	1.15647
ENSG00000092051	JPH4	1717.93	-0.599563	0.276387	10.0043	10.6613	5.6989	13.9162	3.1873	12.6964	12.4581	24.344	24.6283	11.4021
ENSG00000270061	RP11-214K3.19	23.3575	0.563721	0.278475	2.94962	2.38056	2.80245	3.60824	4.91108	1.66401	1.53464	1.8117	2.63802	1.91902
ENSG00000089157	RPLP0	33896.1	0.286759	0.279425	401.973	415.009	325.659	330.526	392.211	269.903	318.987	320.974	267.608	333.168
ENSG00000169689	STRA13	1198.4	-0.410021	0.279914	20.113	32.6503	23.0295	23.9755	31.0129	30.6262	32.8648	38.0442	47.0202	32.5876
ENSG00000110876	SELPLG	13.6834	-0.614455	0.2803	0.124401	0.186369	0.175519	0.112351	0.0446203	0.133233	0.312062	0.257881	0.277543	0.56238
ENSG00000173786	CNP	3645.31	-0.2938	0.282121	17.2342	15.2097	19.2383	18.2033	17.3583	25.8034	19.5986	23.8065	19.5471	19.6159
ENSG00000115556	PLCD4	10.7515	-0.609365	0.284866	0.0727122	0.0144043	0.0542626	0.0341136	0.0252901	0.100686	0.092858	0.191839	0.0416402	0.102455
ENSG00000119699	TGFB3	446.826	-0.465152	0.284866	2.68333	2.65706	3.77379	3.1769	2.33255	4.53803	2.58161	5.70155	4.58213	4.20797
ENSG00000145332	KLHL8	1099.15	-0.282389	0.284965	4.80425	6.43534	5.06499	4.8825	5.51824	6.86796	6.18584	5.89237	6.70499	7.20387
ENSG00000187172	BAGE2	148.462	0.466573	0.285365	2.04366	1.63634	1.52157	1.47165	1.982	1.27592	1.19222	1.67488	0.808356	0.893797
ENSG00000148384	INPP5E	358.615	0.371135	0.286014	5.26769	4.64381	4.24447	4.85914	5.03844	4.43827	4.27666	3.58861	2.89123	2.85734
ENSG00000115520	COQ10B	569.216	-0.285241	0.289447	8.63407	6.92347	7.06132	7.2352	7.45429	9.39962	9.56413	9.17062	7.58399	10.3055
ENSG00000158161	EYA3	1158.81	0.20761	0.289447	8.21345	7.18914	7.6852	7.26732	7.89606	7.15854	6.38665	6.80183	6.04823	6.58312
ENSG00000173451	THAP2	115.696	0.39002	0.289447	0.861559	0.679756	0.64018	0.876993	1.00593	0.565655	0.542544	0.658969	0.64878	0.583268
ENSG00000232956	SNHG15	639.564	0.407149	0.289447	6.78447	9.82511	7.40902	7.8587	8.66585	6.10445	4.69488	6.97691	7.21231	4.35128
ENSG00000132471	WBP2	1963.74	-0.215816	0.289595	12.2761	13.7119	13.6802	13.8125	13.4045	17.0549	15.4316	15.6202	13.6579	16.2922
ENSG00000135749	PCNXL2	801.497	0.346923	0.289595	3.52028	2.35208	2.6069	2.48315	2.11315	1.90013	1.9774	2.14152	2.10438	1.92028
ENSG00000143443	C1orf56	88.7851	-0.489115	0.289595	1.41419	0.743223	1.53648	1.08186	1.22534	2.4867	1.96991	1.5865	1.41488	1.71916
ENSG00000146410	MTFR2	385.358	-0.281465	0.289595	4.71716	6.27787	5.7337	6.25758	5.13264	6.82649	6.36921	7.36674	7.01333	6.98425
ENSG00000147246	HTR2C	58.6119	-0.438651	0.289595	0.408485	0.383977	0.484902	0.338948	0.367725	0.533751	0.667054	0.556218	0.428868	0.653823
ENSG00000186567	CEACAM19	309.771	0.409566	0.289595	2.70573	3.40281	2.33277	2.53114	2.80899	2.32038	1.58559	2.57268	1.90165	1.56351
ENSG00000196569	LAMA2	706.294	-0.604754	0.289595	4.03419	0.611177	1.34042	1.64573	1.33398	2.02999	3.46966	3.6637	5.28428	4.47026
ENSG00000130021	PUDP	204.16	-0.330157	0.290278	2.35043	1.84065	2.16058	2.40072	2.49403	2.90188	2.81292	2.39812	2.99467	3.32681
ENSG00000248367	CTB-129O4.1	20.8124	0.599427	0.290522	2.46705	1.7203	3.64533	3.46306	2.83163	0.469724	1.88135	1.73881	1.96852	0.917715
ENSG00000112210	RAB23	1197.11	-0.292475	0.290852	7.59738	9.53009	8.66826	7.88226	9.53337	11.3924	8.84772	11.1387	11.9771	10.2746
ENSG00000114391	RPL24	10880.9	0.412695	0.290852	215.326	161.977	170.219	162.713	230.2	142.189	114.798	178.849	141.372	99.0633
ENSG00000155792	DEPTOR	69.0694	-0.603089	0.290852	0.72476	0.596275	0.774041	0.946526	0.353683	2.71763	1.32088	1.50241	1.10256	0.458508
ENSG00000271334	CTD-2078B5.2	29.2736	-0.608843	0.290852	0.323723	2.46899	0.996532	0.668262	1.42432	1.54091	2.01392	2.8185	3.87459	3.34504
ENSG00000001617	SEMA3F	1078.96	-0.571981	0.291913	2.77244	10.9621	4.91457	6.41159	6.63332	13.3345	15.1754	9.40376	6.57246	12.9122
ENSG00000047249	ATP6V1H	919.328	-0.309834	0.291913	7.50498	7.10613	6.18423	4.96232	6.0925	7.8773	8.13451	7.37606	7.84746	8.88861
ENSG00000100997	ABHD12	1721.29	-0.44189	0.291913	15.6304	20.4312	16.1199	14.0551	15.8157	26.1748	30.1531	17.9826	15.6267	28.048
ENSG00000102290	PCDH11X	25.4009	-0.601237	0.291913	0.0666072	0.0362859	0.092268	0.0412492	0.044596	0.0507278	0.100251	0.124268	0.206296	0.106679
ENSG00000104888	SLC17A7	231.654	-0.390758	0.291913	1.21254	0.857326	1.65453	1.3181	1.46206	1.7315	1.81207	1.91192	1.68611	1.70611
ENSG00000109270	LAMTOR3	998.483	-0.32983	0.291913	9.24125	9.20889	7.54275	7.06615	8.19831	11.6981	8.44398	10.3299	12.4291	9.99468
ENSG00000111057	KRT18	5429.72	0.561576	0.291913	112.466	132.175	59.7912	52.157	72.2175	43.1502	64.5385	42.533	25.5716	67.7813
ENSG00000115993	TRAK2	2099.19	-0.304201	0.291913	8.65948	10.5319	9.6787	9.19505	10.6025	10.2285	14.9289	11.6159	11.3124	12.9253
ENSG00000144746	ARL6IP5	1418.68	-0.450118	0.291913	24.1119	20.6248	17.2781	14.3323	15.0466	19.0311	25.3513	33.6304	22.1184	32.6372
ENSG00000151176	PLBD2	2223.25	-0.199665	0.291913	15.1589	17.2956	15.9406	15.7376	14.1043	16.9932	18.4953	17.5691	18.6246	18.5131
ENSG00000156508	EEF1A1	79443.3	0.342042	0.291913	686.986	662.432	539.565	494.816	621.068	378.067	479.59	576.79	440.927	442.19
ENSG00000170049	KCNAB3	230.224	0.445323	0.291913	2.91289	2.14965	2.34598	2.386	2.041	1.85408	1.15553	1.60613	2.30257	1.27745
ENSG00000185813	PCYT2	1053.73	-0.359242	0.291913	4.5153	5.27497	5.91412	6.2449	4.32417	7.71381	5.72682	6.03802	8.09975	7.03045
ENSG00000187193	MT1X	230.247	-0.466018	0.291913	4.41849	4.00385	4.33187	3.2285	4.85385	5.60156	5.70653	4.48902	5.41977	9.69631
ENSG00000242294	STAG3L5P	221.845	0.507827	0.291913	3.11197	2.93856	3.13647	5.35336	4.74923	2.30423	2.19274	1.93531	3.84809	1.95794
ENSG00000261150	EPPK1	6.57284	0.560683	0.291913	0.0242358	0.013203	0.0174081	0.00750448	0.067225	0.0115362	0.00486366	0.00502401	0.010178	0.00250428
ENSG00000261220	RP11-629O1.2	57.4451	0.555929	0.291913	5.54029	2.24032	3.6923	6.13108	3.76952	2.7731	1.89126	2.42722	3.47805	1.77055
ENSG00000279511	RP11-676B18.1	23.5945	-0.602808	0.291913	0.0516819	0.146406	0.254551	0.138693	0.207617	0.285365	0.300776	0.374973	0.564311	0.18157
ENSG00000247373	RP11-486O12.2	45.6215	0.512695	0.292014	0.229535	0.188843	0.298017	0.285264	0.345001	0.133785	0.178613	0.145659	0.250825	0.140371
ENSG00000145337	PYURF	1658.31	-0.276611	0.292052	46.2478	50.1098	40.2919	39.9112	41.6732	56.9132	45.0901	56.146	58.5478	50.6146
ENSG00000179083	FAM133A	109.235	-0.583916	0.292256	0.986471	0.83735	1.31826	0.982667	0.318171	1.38683	0.863224	1.66448	2.34837	2.16902
ENSG00000107438	PDLIM1	668.75	-0.594922	0.292588	8.74718	10.5496	7.98029	5.11311	7.1571	6.03521	19.9003	8.815	12.3843	32.3416
ENSG00000168792	ABHD15	392.993	-0.380346	0.292588	3.45497	3.79965	4.28747	3.74435	3.30461	5.23175	3.62924	5.70728	6.15519	4.28403
ENSG00000006062	MAP3K14	413.096	-0.393598	0.295353	2.86293	2.49833	1.99246	2.22991	2.31364	2.73811	3.24506	3.02234	4.50867	2.71859
ENSG00000076944	STXBP2	281.114	-0.416797	0.295353	2.01615	1.76295	1.33089	1.10676	1.51694	2.37781	1.75887	2.58886	2.13698	1.9506
ENSG00000079101	CLUL1	10.0585	0.584412	0.295353	0.24201	0.0109867	0.134512	0.166527	0.231478	0.0479983	0.0404723	0.0522584	0.0846952	0.0312586
ENSG00000141314	RHBDL3	356.53	-0.492951	0.295353	1.58602	1.41527	2.54057	2.37033	2.42307	2.57568	2.59236	3.4291	4.8297	2.5287
ENSG00000162999	DUSP19	144.662	-0.354407	0.295353	0.656467	0.888171	1.04373	1.04242	1.0074	1.2293	1.17264	1.24121	1.21182	1.22994
ENSG00000165675	ENOX2	328.021	-0.272049	0.295353	2.56493	2.57736	3.13411	2.85319	2.62668	3.15794	3.55584	2.95913	3.63495	3.48384
ENSG00000175265	GOLGA8A	449.682	0.455121	0.295353	3.24046	4.34443	2.38769	2.6508	3.14889	1.49869	2.84794	1.85205	2.21381	2.36286
ENSG00000176533	GNG7	286.967	-0.377891	0.295353	2.47437	2.07523	2.00676	1.84303	2.30162	2.51748	3.00324	3.7985	2.7853	2.26682
ENSG00000180011	ZADH2	1219.26	0.423504	0.295353	7.55007	6.37165	6.37147	7.09596	7.44887	5.01957	6.21615	3.76987	3.35441	6.36696
ENSG00000197256	KANK2	1954.69	-0.288275	0.295353	8.32205	8.06041	9.74291	9.97316	9.48969	13.6796	10.7348	10.5677	9.95274	11.4586
ENSG00000198556	ZNF789	350.733	0.457154	0.295353	2.53015	2.66188	1.72684	2.6654	2.85298	1.30931	1.9099	1.17289	2.3213	1.76292
ENSG00000204381	LAYN	2258.46	-0.547708	0.295353	18.91	35.6156	22.0998	15.4692	13.5918	25.2124	28.9009	26.2611	49.8475	50.3469
ENSG00000205571	SMN2	24.2043	0.542715	0.295353	0.530198	0.324062	0.345004	0.36038	0.457649	0.209285	0.18166	0.201053	0.353	0.253884
ENSG00000213853	EMP2	2208.63	-0.303414	0.295353	10.801	8.51593	8.91024	8.50809	8.07156	12.0654	9.63703	13.0671	11.3493	10.0299
ENSG00000254995	STX16-NPEPL1	20.7789	0.545318	0.295353	0.371841	0.273743	0.288742	0.176339	0.24031	0.162645	0.15126	0.156247	0.16882	0.155767
ENSG00000268403	CTD-2371O3.3	106.983	0.549899	0.295353	4.49696	2.68928	5.03073	4.95563	6.30635	3.05792	2.10347	3.15409	4.01137	1.36257
ENSG00000149131	SERPING1	999.499	-0.506568	0.296121	11.894	5.69967	10.8351	8.08799	6.37285	13.7516	13.479	10.9669	9.57187	19.8866
ENSG00000079313	REXO1	428.856	-0.324412	0.296874	2.65559	2.93403	2.46469	3.10284	3.28205	4.0123	3.42061	4.39161	3.52428	3.08317
ENSG00000125744	RTN2	208.098	-0.452084	0.2978	2.40741	1.52681	2.26135	1.73071	2.48594	3.44346	3.95391	2.85526	2.03712	2.90836
ENSG00000128595	CALU	9163.3	-0.315025	0.2978	66.221	81.5761	70.222	64.0621	73.1012	92.7687	93.4814	79.2779	73.7253	110.399
ENSG00000133316	WDR74	817.948	0.271741	0.2978	8.4285	10.2578	7.41175	8.01143	8.07917	7.41536	6.96368	6.81468	6.2605	7.10511
ENSG00000144354	CDCA7	874.075	0.38331	0.2978	7.59079	13.104	10.4595	10.7449	8.96713	7.47979	5.95483	8.61367	8.31111	7.31388
ENSG00000148408	CACNA1B	52.9983	0.596347	0.2978	0.117557	0.328749	0.281463	0.351876	0.367307	0.175331	0.263438	0.081231	0.0617114	0.105276
ENSG00000152092	ASTN1	832.022	-0.516556	0.2978	4.27821	2.10792	2.83724	1.98818	2.61245	3.25826	3.54842	6.409	5.60243	3.39282
ENSG00000170921	TANC2	3196.99	-0.302882	0.2978	5.42739	4.95247	5.2663	4.84387	4.24218	4.84553	6.32232	6.91575	6.92865	5.9709
ENSG00000171385	KCND3	288.798	-0.599851	0.2978	0.295933	0.902814	1.41203	1.08943	0.514216	4.66258	1.5243	2.61233	0.766393	0.856207
ENSG00000197410	DCHS2	1857.45	-0.582026	0.2978	2.57737	2.90679	2.21205	1.24652	6.66654	4.4152	5.85588	4.90089	6.83997	7.84192
ENSG00000231154	MORF4L2-AS1	15.2814	0.5877	0.2978	0.390423	0.303847	0.305234	0.383786	0.551258	0.19469	0.111929	0.250509	0.312308	0.115264
ENSG00000261327	RP11-863P13.3	186.457	0.552587	0.2978	7.20569	6.70135	7.02417	7.09205	3.24914	5.65932	4.64801	2.61401	2.0264	3.08463
ENSG00000010278	CD9	3922.03	-0.247634	0.298497	36.1018	48.1724	44.6802	42.9895	43.7171	50.6745	54.0481	46.8256	56.1327	50.4108
ENSG00000122778	KIAA1549	749.066	-0.220725	0.299091	1.99418	2.10816	2.30885	2.19681	2.45067	2.63228	2.44877	2.58449	2.51308	2.78293
ENSG00000052841	TTC17	1635.93	0.221202	0.299484	6.39952	6.22365	5.85073	6.06251	6.64042	5.3594	5.63503	5.61421	5.47034	4.51733
ENSG00000121440	PDZRN3	69.1572	-0.595213	0.299484	0.265457	0.330547	0.324273	0.384893	0.139043	0.511445	0.963975	0.406164	0.192438	0.973103
ENSG00000127920	GNG11	191.741	0.476955	0.299484	3.92264	2.1162	2.3447	3.90462	2.75627	2.05449	1.77056	1.38157	2.37239	2.38736
ENSG00000132424	PNISR	3806.48	0.32225	0.299484	14.7636	14.7445	14.6622	16.2877	17.7281	10.1794	11.574	12.8505	15.7587	10.9972
ENSG00000150593	PDCD4	1103.15	0.418661	0.299484	11.8385	9.60888	12.3577	12.0606	10.5727	5.48892	10.3469	9.30006	6.09818	9.00708
ENSG00000197894	ADH5	4545	-0.314768	0.299484	29.768	33.7449	33.9066	31.1281	35.7221	44.4318	35.7553	47.1114	47.8046	32.8346
ENSG00000237550	RPL9P9	1511.57	0.354416	0.299484	112.452	106.787	83.3083	74.5866	99.6942	68.0219	78.7509	86.393	59.9116	70.1986
ENSG00000267506	RP11-13K12.1	42.0217	-0.537856	0.299484	0.0839934	0.0166391	0.101857	0.0788125	0.35787	1.67192	0.352442	0.158288	0.112235	0.362942
ENSG00000271270	TMCC1-AS1	134.359	0.536198	0.299484	1.40095	2.04739	1.31703	1.48063	1.00298	0.495146	1.06902	0.530397	1.19782	1.0402
ENSG00000007541	PIGQ	351.708	-0.470402	0.300398	1.58059	1.76172	1.57216	1.82518	2.02733	3.70702	1.80473	3.44601	2.33342	1.82721
ENSG00000130338	TULP4	1876.82	-0.210074	0.300398	5.63184	5.57552	5.60723	5.44145	5.90006	7.19473	6.88639	6.04348	5.83994	6.75884
ENSG00000168610	STAT3	4668.78	-0.343893	0.300398	15.1572	17.3489	19.1252	18.7652	21.4054	19.1389	21.4531	23.1731	25.6955	29.8687
ENSG00000271533	RP3-368A4.6	120.634	0.456285	0.300398	1.07348	1.60534	1.46868	2.04218	1.57034	0.951812	1.00321	1.28718	1.29278	0.75036
ENSG00000048740	CELF2	198.568	-0.577732	0.301331	0.141337	0.538976	0.614459	0.564328	0.750638	0.977271	0.959138	1.05244	1.42141	0.568801
ENSG00000071655	MBD3	837.772	-0.351953	0.301331	3.20836	3.96965	3.44432	3.70439	4.09479	5.99573	3.95342	5.70804	4.35459	4.12229
ENSG00000078124	ACER3	899.512	-0.329188	0.301331	4.01511	3.41863	3.85126	3.13896	4.17432	4.08039	4.86312	3.98543	5.17526	5.75802
ENSG00000090863	GLG1	9266.9	-0.34319	0.301331	24.6115	21.6081	24.1854	23.8625	19.5421	31.2767	31.4325	25.3728	22.7233	37.0832
ENSG00000103005	USB1	2467.5	-0.184756	0.301331	11.0739	12.1218	11.0453	11.2652	10.0848	12.9813	12.51	12.4944	12.0501	13.3433
ENSG00000103202	NME4	1980.09	-0.524932	0.301331	12.4483	17.4546	17.0131	20.5816	13.9179	41.4876	15.6399	36.1555	23.5427	16.761
ENSG00000107554	DNMBP	1372.76	0.514746	0.301331	15.1739	5.71206	7.55156	7.62428	11.6077	4.04599	5.55759	6.60479	7.50781	5.96683
ENSG00000127585	FBXL16	234.283	-0.546155	0.301331	1.27361	2.06561	1.21709	1.25435	2.78974	1.97143	4.95573	2.71071	2.70495	2.46127
ENSG00000131238	PPT1	6662.89	-0.206859	0.301331	73.5522	76.2531	72.7887	74.8272	74.4916	99.3029	78.358	80.2119	85.3263	88.0139
ENSG00000142937	RPS8	24310.4	0.317163	0.301331	403.772	434.482	321.671	314.509	428.637	273.654	311.272	342.007	261.508	311.228
ENSG00000145592	RPL37	14194.1	0.37975	0.301331	71.5563	100.68	66.3133	63.8754	95.6453	54.3502	62.7504	70.642	49.6517	58.304
ENSG00000154589	LY96	34.6811	-0.587218	0.301331	1.4695	0.76574	2.42571	1.31891	0.244444	2.73709	1.08985	2.11912	6.37254	4.22522
ENSG00000163644	PPM1K	328.549	-0.409411	0.301331	1.10845	1.24858	0.76293	0.760376	0.939509	1.13641	1.57765	1.20545	1.18166	1.59293
ENSG00000164081	TEX264	440.53	-0.311122	0.301331	3.04093	2.80065	3.0014	2.42791	2.37383	3.31036	3.24285	4.23314	3.0996	3.33242
ENSG00000165689	SDCCAG3	929.527	0.361051	0.301331	12.2672	13.2173	12.4732	13.8753	15.4747	11.8079	11.2532	11.945	8.33058	7.58494
ENSG00000166407	LMO1	16.2704	-0.583734	0.301331	0.137688	0.275032	0.353209	0.307915	0.219493	0.393234	0.529601	0.832485	0.337302	0.450531
ENSG00000167987	VPS37C	486.696	-0.336093	0.301331	3.1437	4.71633	4.24076	4.04332	5.23629	5.37023	6.04349	5.70475	5.35698	5.12051
ENSG00000170381	SEMA3E	2367.68	-0.522572	0.301331	5.54604	14.828	9.01694	9.20641	14.4903	12.015	17.9116	13.4805	22.8084	20.5178
ENSG00000172785	CBWD1	240.075	0.371728	0.301331	0.681491	0.843906	0.671204	0.652553	1.01047	0.549766	0.494322	0.573029	0.672394	0.602376
ENSG00000175354	PTPN2	1525.07	0.507406	0.301331	7.08287	7.79039	12.253	12.0416	14.7016	10.381	7.2588	5.74992	5.95962	4.59158
ENSG00000183891	TTC32	222.561	0.304361	0.301331	4.58902	5.06378	4.32814	5.01873	5.84618	3.62511	4.46749	3.60276	4.12092	3.99525
ENSG00000183978	COA3	748.224	-0.247945	0.301331	14.6492	13.4767	14.3485	14.2246	13.8959	15.6364	15.3267	19.8894	17.9012	15.7834
ENSG00000196872	KIAA1211L	59.4651	0.594565	0.301331	1.07156	0.395158	0.685097	1.04645	0.260173	0.63561	0.248124	0.187957	0.242313	0.264034
ENSG00000198331	HYLS1	624.601	-0.316189	0.301331	5.85804	7.5098	7.62989	7.19426	8.39848	7.78047	8.99217	11.0579	9.30019	9.27344
ENSG00000198909	MAP3K3	1374.58	-0.194888	0.301331	7.80468	8.46206	8.06062	8.08837	9.31761	9.04417	9.54534	10.0773	9.68092	9.61319
ENSG00000203761	MSTO2P	65.3942	0.457055	0.301331	2.08774	1.75547	1.18756	1.82695	2.21394	1.10178	1.36621	1.0114	1.52481	1.17243
ENSG00000213928	IRF9	55.3811	0.478823	0.301331	0.664426	0.668238	0.818133	0.844046	0.508409	0.369787	0.328216	0.476772	0.547332	0.591492
ENSG00000216895	AC009403.2	33.9178	0.503434	0.301331	1.06	0.878742	1.13497	0.737312	1.10203	0.658116	0.901754	0.501569	0.556444	0.500027
ENSG00000231851	UTAT33	9.47915	0.571008	0.301331	2.16517	0.416305	0.914824	0.657289	0.548192	0.0606245	0.511187	0.13201	0.468014	0.329011
ENSG00000233937	CTC-338M12.4	258.706	0.478369	0.301331	2.65807	5.06498	3.89297	4.27845	2.85599	1.59408	2.92561	2.96138	2.76611	2.12951
ENSG00000244879	GABPB1-AS1	949.924	0.448473	0.301331	2.56229	2.51626	2.39987	2.41399	3.16335	1.72147	1.50184	1.59581	2.86554	1.29465
ENSG00000250208	FZD10-AS1	5.86966	0.46011	0.301331	0.00337294	0.0110249	0.0761425	0.0661462	0.0258092	0	0.00676886	0	0.014165	0
ENSG00000267040	RP11-35G9.3	55.5858	0.454548	0.301331	1.27817	0.899041	1.32815	1.21907	0.773765	0.877955	0.779257	0.670791	0.662483	0.75232
ENSG00000280693	SH3PXD2A-AS1	27.7513	0.527891	0.301331	2.64145	0.0571785	0.610295	0.559718	0.184049	0.0333065	0.210631	0.199445	0.257123	0.234983
ENSG00000175322	ZNF519	786.313	0.51369	0.301827	1.44693	1.63538	2.59636	2.85251	3.70309	1.69786	1.5751	1.78235	1.5965	0.96205
ENSG00000181588	MEX3D	564.394	-0.362459	0.303448	5.11651	9.14782	6.40906	6.29226	7.00236	9.83246	8.684	9.81656	8.52918	8.08502
ENSG00000102103	PQBP1	1539.35	0.226855	0.304427	32.281	38.1693	35.5289	34.8123	33.5467	33.4475	29.4872	29.6145	26.1035	29.355
ENSG00000164117	FBXO8	254.453	-0.380843	0.304807	3.36755	1.96989	3.29971	3.44733	3.2738	3.63947	4.32072	4.11985	3.88335	4.76319
ENSG00000175662	TOM1L2	482.961	-0.311057	0.306043	2.44145	1.76264	2.25216	2.22468	2.13706	2.81727	2.7863	2.67879	2.21115	3.16491
ENSG00000116132	PRRX1	242.252	-0.530798	0.306104	1.07232	0.850633	0.85902	0.529123	1.07963	1.32082	0.962708	1.8329	2.29114	0.908775
ENSG00000060709	RIMBP2	43.3316	0.583243	0.306327	0.208768	0.0580757	0.492251	0.275081	0.407863	0.122631	0.182737	0.147327	0.0233176	0.0596674
ENSG00000116560	SFPQ	14296.8	0.187621	0.306327	74.1538	81.0275	84.2197	87.5612	82.2059	74.5416	71.4666	76.2587	69.7939	65.9708
ENSG00000125630	POLR1B	1802.83	0.270307	0.306327	12.4943	14.6881	11.1041	11.9916	12.0913	10.7978	11.0735	9.51419	10.9754	8.78212
ENSG00000182568	SATB1	908.433	-0.408409	0.306327	2.55674	2.45166	2.41577	1.79114	2.08585	2.61573	3.67695	2.75495	2.39281	4.2557
ENSG00000272288	RP11-140K17.3	34.4567	-0.502493	0.306327	1.20722	1.15091	1.54844	1.40179	1.58769	1.62813	2.22078	1.56409	2.69336	2.80671
ENSG00000243926	TIPARP-AS1	17.0388	0.564612	0.307746	0.9278	0.539138	0.602952	0.542656	0.887424	0.353304	0.46548	0.352606	0.519518	0.223696
ENSG00000182899	RPL35A	10776.1	0.348392	0.308172	160.339	146.849	160.77	148.982	200.075	129.649	109.736	162.935	121.276	101.86
ENSG00000280128	XXbac-BPG283O16.9	232.563	0.481987	0.308294	3.23358	3.45473	2.79187	2.78668	2.84263	1.42461	1.28104	1.69205	3.15322	2.34645
ENSG00000142534	RPS11	22005.9	0.316433	0.308347	837.19	793.724	594.145	584.825	717.895	508.278	585.532	581.817	488.987	616.412
ENSG00000161682	FAM171A2	175.736	-0.547486	0.30838	0.583027	1.99982	1.34053	1.38184	1.81754	3.46385	2.65422	2.43958	1.42828	2.38746
ENSG00000125814	NAPB	404.395	0.281174	0.309007	3.63072	3.26156	3.51265	3.37271	3.20341	2.15145	2.84012	2.86464	3.08063	2.87115
ENSG00000279738	RP5-1014D13.2	54.946	0.46317	0.309007	0.107861	0.130578	0.125025	0.13813	0.171945	0.0608493	0.0901904	0.122148	0.0901751	0.0908136
ENSG00000006638	TBXA2R	20.3189	-0.58641	0.3098	0.0971981	0.166418	0.199473	0.286637	0.185936	0.409785	0.195058	0.647645	0.495662	0.215218
ENSG00000063046	EIF4B	10148.3	0.409111	0.310654	101.656	73.3445	68.5953	63.8013	75.3655	50.8751	59.9541	70.5706	37.5107	56.3221
ENSG00000167644	C19orf33	35.755	0.584555	0.310654	2.89137	1.09575	3.74084	4.28186	3.54711	2.81241	1.45061	0.781792	1.45183	1.03918
ENSG00000146731	CCT6A	16327.1	0.258474	0.310682	185.987	163.929	191.191	187.308	183.969	170.812	142.299	172.216	130.23	139.903
ENSG00000242612	DECR2	124.517	-0.522555	0.310682	0.603873	0.887709	0.767177	0.979451	1.40273	2.10791	1.09644	1.87772	1.59004	0.950831
ENSG00000012779	ALOX5	471.431	0.478828	0.312266	8.50502	3.35321	7.37218	6.11702	5.04204	3.21692	3.57843	5.01117	4.35554	3.81397
ENSG00000265107	GJA5	6.37901	0.431146	0.312363	0.518351	0.0128356	0.0604417	0.109435	0.011268	0	0.0354625	0.0122106	0	0.012173
ENSG00000055211	GINM1	1438.12	-0.221691	0.314036	22.2203	24.0222	23.845	22.4183	24.8175	30.8107	25.6369	24.9265	26.5531	29.6808
ENSG00000198917	C9orf114	1109.18	0.437747	0.314036	12.6149	10.9202	9.22741	11.1032	12.914	8.93065	10.5652	8.79559	6.30305	4.85978
ENSG00000118762	PKD2	1315.21	-0.426026	0.3145	8.90901	5.51051	8.74357	7.80483	8.44034	11.9531	7.15573	13.555	13.1009	10.1532
ENSG00000134313	KIDINS220	3173.99	-0.21443	0.3145	9.67627	10.1577	11.0386	10.8651	10.9455	13.7293	11.2543	11.2553	12.54	12.6708
ENSG00000198918	RPL39	499.592	0.389085	0.3145	12.1907	11.743	8.69873	8.60032	12.3705	6.88052	8.63345	10.2511	6.63723	6.98152
ENSG00000185022	MAFF	240.343	0.482338	0.314544	3.54322	1.84371	1.65841	1.63965	1.63175	1.10465	1.19896	1.42462	1.37779	1.63434
ENSG00000225206	MIR137HG	14.4337	-0.583415	0.314544	0.058115	0.0211064	0.0463809	0.0333241	0.111172	0.0553251	0.155501	0.0736211	0.176265	0.226857
ENSG00000179604	CDC42EP4	2569.74	-0.299362	0.314592	17.4043	16.9037	18.4151	19.9465	18.2323	27.4451	22.9972	24.8553	18.1914	20.1288
ENSG00000184716	SERINC4	8.90379	-0.583575	0.314592	0.0781634	0.0425814	0.093572	0.0941224	0.0747618	0.124018	0.156859	0.202538	0.136773	0.188455
ENSG00000271335	RP11-324I22.4	98.3601	0.526617	0.314592	2.30715	4.57861	3.32563	3.45859	3.65163	1.41197	2.01185	1.30954	3.57573	2.12855
ENSG00000162702	ZNF281	3378.95	-0.409572	0.31489	19.0147	29.6346	20.2267	20.2475	25.8637	37.3276	33.5163	39.7209	25.5699	23.9541
ENSG00000173295	FAM86B3P	43.7754	0.492054	0.31489	0.549479	0.537948	0.384057	0.435633	0.274208	0.219854	0.335605	0.239367	0.326072	0.279774
ENSG00000185896	LAMP1	10276.7	-0.307587	0.31489	74.0096	52.5039	66.6853	58.2264	64.4545	94.858	76.7909	72.2834	68.7276	85.035
ENSG00000100068	LRP5L	326.854	0.343777	0.314998	2.60534	3.99822	2.752	3.5591	3.25746	2.48837	2.74236	2.08266	2.65489	2.45456
ENSG00000114062	UBE3A	4367.23	0.262297	0.314998	17.6573	14.7637	15.2266	16.3266	17.0559	12.0212	13.1963	16.0502	11.9286	13.6848
ENSG00000105821	DNAJC2	1330.45	0.385792	0.315394	9.15786	10.6989	6.39603	10.6963	9.55048	5.84403	7.46388	5.45638	8.09505	7.41153
ENSG00000089009	RPL6	11706.9	0.350015	0.316482	126.48	140.029	101.263	93.9918	132.979	77.4272	96.4759	108.479	77.4423	94.4842
ENSG00000176444	CLK2	1586.71	0.244724	0.316482	19.3699	16.476	18.7155	20.298	18.9211	17.1926	14.9083	16.8894	16.0761	13.4416
ENSG00000205560	CPT1B	80.1978	0.441951	0.316482	0.813081	0.947697	0.824613	1.19052	0.831954	0.576036	0.588171	0.666359	0.893356	0.459156
ENSG00000227057	WDR46	1787.06	0.23958	0.316482	26.8922	26.5874	23.8513	24.6984	22.1851	22.3418	18.1016	22.1439	19.6854	22.1273
ENSG00000256073	URB1-AS1	163.617	-0.351673	0.316482	6.02032	7.01706	7.1353	7.32177	6.47253	11.196	7.86712	7.06231	8.81961	9.54821
ENSG00000106462	EZH2	1083.53	0.272431	0.318743	9.07373	12.9045	9.6451	10.4631	10.4261	7.82168	8.86368	8.36477	9.17533	8.74671
ENSG00000172167	MTBP	1202.52	0.315322	0.318743	6.01341	6.5113	6.16567	6.44712	7.03927	5.31234	5.69738	5.35415	5.42831	3.58573
ENSG00000204977	TRIM13	640.179	0.235363	0.318743	4.0078	3.26325	3.34907	3.21519	3.29166	2.97464	2.79816	2.77102	3.1445	2.75754
ENSG00000279192	PWAR5	264.379	0.577069	0.318743	2.03667	5.80673	3.44138	4.54416	6.2757	1.04491	3.72009	2.56604	0.934703	2.75978
ENSG00000175866	BAIAP2	1118.84	-0.359877	0.319387	3.06095	4.68632	3.08673	3.17492	4.65482	4.7227	4.63354	4.7277	5.09361	5.49609
ENSG00000267519	CTD-3252C9.4	198.358	0.48702	0.319387	4.32855	5.33546	5.11456	6.49849	5.77115	2.70555	2.98327	4.55447	5.21015	2.05563
ENSG00000006432	MAP3K9	2761.31	-0.283317	0.319401	7.43954	7.33815	9.62581	8.00513	7.37334	9.33888	8.49224	9.78803	11.532	9.90677
ENSG00000203497	PDCD4-AS1	74.3166	0.465222	0.319613	5.13439	3.5303	4.75697	5.71106	3.67129	2.08804	3.80138	2.9967	2.51211	3.86313
ENSG00000213058	RP4-765C7.2	1100.43	0.426355	0.319914	110.263	178.252	135.213	123.002	174.25	110.244	98.1029	138.832	84.742	75.4326
ENSG00000125633	CCDC93	3239.25	0.295297	0.321179	19.3069	16.7762	17.7337	17.575	17.395	14.2371	14.0699	14.474	17.5389	10.9463
ENSG00000156697	UTP14A	681.176	0.261814	0.32246	8.8154	7.25788	6.7769	7.01265	6.51669	5.44726	5.98899	6.41266	6.24656	5.94191
ENSG00000038002	AGA	407.799	-0.428135	0.322486	6.48059	2.98549	5.68285	5.91081	3.9937	6.55594	7.50643	6.59684	7.36715	7.67015
ENSG00000013016	EHD3	727.344	-0.346314	0.323006	6.53339	5.29554	5.64819	4.98203	4.66479	5.92509	9.04024	6.03477	6.80669	7.58943
ENSG00000124222	STX16	2312	0.317782	0.323883	23.3651	24.0237	16.3659	18.0165	19.351	14.1556	18.484	16.5392	15.0444	15.341
ENSG00000182108	DEXI	366.341	-0.37619	0.323883	7.18437	9.07917	6.58625	6.67148	6.65629	13.3573	8.83591	9.57075	7.96846	8.86645
ENSG00000260822	GS1-358P8.4	105.554	-0.41468	0.323883	0.610988	0.657166	0.723396	0.719566	0.824151	0.857571	1.24186	0.673876	1.14314	1.04413
ENSG00000095321	CRAT	78.4767	-0.578156	0.324087	1.00958	0.444438	0.565059	0.378922	0.273111	0.572784	1.62697	1.7546	1.08137	0.51633
ENSG00000235774	AC023347.1	21.8668	0.553699	0.324087	0.590162	1.83717	1.12464	1.21827	1.33056	0.722354	0.761364	0.699081	0.752383	0.435582
ENSG00000078053	AMPH	1556.39	-0.471929	0.324584	4.89248	8.86184	9.81455	8.34527	11.8931	8.92874	13.7194	11.7254	15.5182	16.3465
ENSG00000109339	MAPK10	8.03765	-0.571154	0.324584	0.0316072	0	0.0243245	0.0203896	0.0113369	0.0300899	0.0356792	0.0532358	0.0788128	0.0408247
ENSG00000197081	IGF2R	8296.47	-0.241085	0.324584	17.9046	21.9507	21.5854	18.6252	21.1207	26.1446	22.6162	26.2086	21.4085	24.1581
ENSG00000181524	RPL24P4	40.8784	0.487275	0.325588	6.26409	3.91435	3.87551	3.99338	5.46282	3.77096	2.49568	3.43729	3.38504	2.09411
ENSG00000114942	EEF1B2	7555.06	0.332749	0.325681	201.079	214.474	146.046	152.758	170.847	109.257	143.098	156.087	137.248	141.251
ENSG00000164403	SHROOM1	466.302	0.480705	0.325681	5.45757	3.89089	5.53706	5.5968	4.95989	3.36626	1.9281	4.90187	4.09014	2.31194
ENSG00000059588	TARBP1	169.224	0.46073	0.325862	1.01175	0.862234	1.19235	1.40616	0.737766	0.939339	0.643292	0.825435	0.578444	0.51237
ENSG00000196597	ZNF782	149.819	0.298115	0.32622	1.56907	1.35304	1.37758	1.28176	1.58907	1.07039	1.23764	1.03493	1.2157	1.18781
ENSG00000197562	RAB40C	248.78	-0.484531	0.32622	1.14119	1.92068	2.10399	2.19297	1.97008	4.64595	2.20638	2.7888	2.52291	2.22418
ENSG00000134440	NARS	6310.17	0.355525	0.327288	65.8034	78.2889	75.6287	73.8121	56.027	44.5048	64.4762	46.2724	45.3376	64.8096
ENSG00000081019	RSBN1	1000.19	-0.235221	0.327969	6.02859	5.32292	4.978	5.01315	5.39633	5.68504	6.9565	5.9774	6.23984	6.85229
ENSG00000123179	EBPL	333.08	0.236725	0.328745	10.0316	9.88765	8.88751	9.15327	10.0649	8.24553	7.13426	8.84337	8.19773	8.04143
ENSG00000133858	ZFC3H1	1762.62	0.29856	0.328745	8.22565	7.73436	7.69147	7.49662	9.19877	5.19633	6.29789	7.46993	7.47815	5.84734
ENSG00000184845	DRD1	880.045	-0.577926	0.328745	3.59695	2.53279	6.81244	6.22057	8.11609	10.9194	27.4626	10.0047	6.64894	4.19122
ENSG00000204305	AGER	241.816	0.379584	0.328745	5.45227	4.43504	5.46053	5.56974	5.73292	5.0661	3.05393	3.40621	4.82255	3.39574
ENSG00000261754	CTC-523E23.1	14.7173	0.576695	0.328745	0.309469	0.168591	0.259814	0.493646	0.215273	0.133915	0.239949	0.13122	0.0590746	0.116282
ENSG00000266993	RP4-657D16.3	7.23071	-0.561721	0.328745	0.0852822	0.0696893	0.0875093	0	0.163142	0.162376	0.171145	0.220985	0.447688	0.176244
ENSG00000116774	OLFML3	2518.15	-0.572556	0.329029	34.4928	23.7562	28.6083	22.1642	8.92841	73.3564	46.9425	25.7341	18.4461	73.2859
ENSG00000257800	FNBP1P1	123.829	0.377626	0.329029	2.47007	2.39459	2.99359	3.29225	3.05089	2.2404	2.04914	2.27797	2.4708	1.50728
ENSG00000227910	RP11-73B2.6	13.947	0.545685	0.329392	0.973979	0.723543	0.953986	0.639731	0.762212	0.421465	0.488648	0.412984	0.464808	0.503207
ENSG00000116266	STXBP3	1296.38	-0.190969	0.329568	8.9077	7.74853	8.3775	8.11442	7.68944	9.764	9.07007	8.91906	10.0429	9.00041
ENSG00000132561	MATN2	1549.08	-0.57364	0.334112	1.62221	13.6644	2.34763	1.8649	6.44188	12.2588	10.4736	7.20105	18.8287	14.3347
ENSG00000049283	EPN3	7.90529	-0.566524	0.334131	0.0751914	0.00910274	0.0257183	0.0258696	0.0479461	0.13521	0.150895	0.0865944	0.0789433	0.0431641
ENSG00000120063	GNA13	5348.09	-0.252969	0.334131	38.1742	43.414	37.5338	38.4212	32.0069	39.2495	45.0288	46.348	49.4047	47.9721
ENSG00000168256	NKIRAS2	1557.31	-0.213339	0.334131	9.83835	11.0078	10.0881	9.73034	10.8164	11.4688	11.4449	13.8516	11.8947	11.3539
ENSG00000224559	LINC01087	77.2867	0.492439	0.334476	1.13611	0.91336	0.928093	0.979091	1.39262	0.976561	0.619793	0.800284	0.671672	0.341925
ENSG00000135945	REV1	1931.5	0.305499	0.33553	10.2484	11.4217	9.62473	10.717	13.1781	9.84668	9.05609	8.29916	9.74299	6.93769
ENSG00000265010	RP11-661C3.2	7.63883	0.575193	0.33553	0.966531	1.18472	1.48766	1.49641	1.3867	0.34505	0.727367	0.626124	0.887914	0.374519
ENSG00000137563	GGH	2559.76	-0.322291	0.336243	35.8703	27.0135	29.1405	23.3523	27.7555	35.5284	37.0244	31.9522	33.6014	44.657
ENSG00000145782	ATG12	1619.88	0.33142	0.336597	7.68834	7.63517	8.25179	7.85445	9.44886	5.90276	6.11646	5.37741	8.64004	5.71256
ENSG00000278041	RP5-984P4.6	75.9858	0.490928	0.337141	1.0978	0.460043	1.21313	1.31832	0.938968	0.743632	0.603731	0.656458	0.620621	0.588996
ENSG00000104408	EIF3E	11332	0.36237	0.337573	98.2048	103.565	74.6327	67.1659	85.2706	58.8942	73.0523	80.1399	54.936	56.1363
ENSG00000108312	UBTF	7193.13	-0.272078	0.337573	30.5853	39.5479	34.8667	35.192	44.2713	41.1704	46.4933	43.2379	44.8687	49.6665
ENSG00000128191	DGCR8	1937.3	0.301752	0.337573	9.5802	14.2679	10.5866	11.6612	12.6116	8.35312	9.68199	10.3914	8.44402	9.9595
ENSG00000140470	ADAMTS17	36.9284	0.541237	0.337573	0.155279	0.112789	0.265556	0.315685	0.288041	0.152304	0.108593	0.0975422	0.177847	0.111829
ENSG00000180537	RNF182	436.523	-0.407963	0.337573	2.95844	4.82471	3.80435	3.17099	3.01108	3.80035	4.12928	4.83545	5.82385	6.1727
ENSG00000172458	IL17D	27.5152	-0.546432	0.339432	0.244792	0.21591	0.334913	0.264694	0.122644	0.565956	0.409376	0.543694	0.220291	0.373394
ENSG00000123124	WWP1	2177.63	-0.240974	0.339725	13.4293	13.9182	11.6382	11.3782	12.1364	14.4919	16.2511	14.1033	13.2382	16.3748
ENSG00000118200	CAMSAP2	3510.04	-0.149716	0.340546	18.1219	17.5225	16.3232	16.8824	16.3364	19.1651	19.4346	19.1915	17.8743	19.0036
ENSG00000147124	ZNF41	613.722	0.258623	0.340655	6.21778	4.58409	5.90601	5.53075	5.73008	4.16743	4.73412	4.59612	5.10667	4.54848
ENSG00000166598	HSP90B1	32105.4	-0.295882	0.341258	229.028	195.429	282.545	252.725	254.644	346.246	256.553	314.606	318.199	279.096
ENSG00000156453	PCDH1	93.5528	0.532452	0.341691	3.23896	0.0930568	0.707853	0.413648	0.414742	0.100072	0.395536	0.299623	0.448351	0.20366
ENSG00000101844	ATG4A	122.159	-0.365265	0.342031	1.29848	1.3137	1.53632	1.39493	1.58414	1.52626	1.63527	1.85398	2.44832	2.03996
ENSG00000135372	NAT10	2027.95	0.319561	0.342031	19.1173	18.0563	15.4488	17.1203	16.6295	14.685	14.4388	15.1295	14.0669	9.47179
ENSG00000171017	LRRC8E	320.843	-0.405166	0.342031	2.70552	2.71353	2.20623	2.24694	2.48495	3.88904	2.31921	3.80707	4.49592	2.66602
ENSG00000174469	CNTNAP2	466.908	-0.543689	0.342031	2.07761	0.49007	1.51648	1.1201	0.959453	1.40694	2.77242	1.70201	2.92711	2.15417
ENSG00000176624	MEX3C	2350.76	0.353184	0.342031	20.249	12.1043	12.8305	13.1735	12.778	10.285	11.9848	10.6605	9.51392	11.6401
ENSG00000065717	TLE2	497.342	-0.423597	0.343104	2.44909	5.47284	3.90261	4.23287	4.21651	4.35217	6.50497	5.83346	5.58626	6.53006
ENSG00000224389	C4B	15.5612	-0.539393	0.343104	0.0435998	0.017814	0.055923	0.0225008	0.0677664	0.119332	0.0820281	0.0451907	0.0343315	0.38294
ENSG00000103152	MPG	212.982	-0.467017	0.34353	3.85252	4.96069	3.54584	3.3498	4.6675	9.89135	4.6622	6.65516	4.97627	4.53572
ENSG00000227076	RP11-4C20.4	10.2402	0.567269	0.34353	2.40428	0.569473	1.50169	2.05	1.2998	0.497578	0.944009	0.758437	0.10975	0.86412
ENSG00000261126	RP11-795F19.1	31.9366	0.565352	0.34353	0.187381	0.325381	0.228326	0.423075	0.117617	0.18396	0.176268	0.0849705	0.0614785	0.133115
ENSG00000166455	C16orf46	71.0308	-0.408122	0.343832	1.07728	1.08483	1.10541	0.960289	0.74938	1.24311	1.58867	1.16734	1.19958	1.7372
ENSG00000141699	FAM134C	1025.46	-0.29176	0.344321	7.01017	6.18425	7.24738	7.51563	7.4477	7.39841	8.47867	10.5239	9.90033	7.71874
ENSG00000272325	NUDT3	1300.7	0.329794	0.344321	4.57711	6.03215	6.15504	6.50242	6.17552	5.39361	4.20375	3.75796	5.37278	4.15907
ENSG00000102531	FNDC3A	3036.58	-0.198177	0.34476	15.7587	12.8829	14.852	13.8942	15.6415	16.8103	17.2227	15.7958	16.6138	17.7202
ENSG00000197766	CFD	20.3598	-0.560641	0.34476	0.222156	0.587834	0.260523	0.52411	0.667819	1.14809	1.08272	0.953942	0.733043	0.459108
ENSG00000166682	TMPRSS5	58.3016	0.523781	0.345215	1.51515	0.857162	1.22584	1.32327	0.55739	0.90151	0.497025	0.679516	0.734194	0.436564
ENSG00000272030	RP1-178F15.4	19.2523	0.55585	0.345694	1.32462	0.481081	0.981656	0.949452	1.02062	0.770633	0.332284	0.457652	0.656729	0.304164
ENSG00000182261	NLRP10	13.5688	0.567332	0.345817	0.0919369	0.283814	0.534581	0.34794	0.249152	0.058349	0.076875	0.111173	0.160874	0.221663
ENSG00000183018	SPNS2	15.9974	0.569218	0.345927	0.122638	0.154178	0.416244	0.155792	0.22558	0.125732	0.0473293	0.127113	0.0396178	0.13647
ENSG00000271978	RP11-428J1.4	15.3001	0.539484	0.345927	0.225133	0.322754	0.206695	0.232371	0.204002	0.157924	0.118894	0.0982515	0.186605	0.110193
ENSG00000111011	RSRC2	2351.84	0.134643	0.346861	10.6261	11.6164	11.3179	11.3524	11.2331	10.0738	10.2527	10.1033	10.63	10.0127
ENSG00000180340	FZD2	426.864	-0.487201	0.346861	3.94798	7.26257	6.36868	7.14531	6.72686	15.4359	9.26791	11.2103	6.49701	6.67893
ENSG00000253716	MINCR	212.282	0.318799	0.346861	6.56949	6.61643	6.40116	6.23938	7.89409	5.75484	4.87465	5.55035	6.17278	4.13571
ENSG00000111799	COL12A1	21096.4	-0.460411	0.346867	37.4149	85.5289	51.7578	40.5805	54.6681	69.8826	90.1751	68.4102	67.5466	107.606
ENSG00000131771	PPP1R1B	24.5624	-0.556545	0.347959	0.272513	0.0371146	0.157292	0.0351593	0.0814543	0.6729	0.281987	0.24715	0.18776	0.175993
ENSG00000196159	FAT4	644.168	-0.491949	0.347959	0.695949	1.63992	1.11597	1.2662	1.34486	1.781	1.33509	1.77768	1.54556	3.11296
ENSG00000156170	NDUFAF6	269.622	0.301817	0.348534	2.20972	2.08438	1.78909	1.74962	1.49975	1.33134	1.52473	1.50598	1.57631	1.50135
ENSG00000138604	GLCE	2022.72	-0.261885	0.348609	10.1196	10.2992	13.8592	10.7227	9.95895	13.5207	12.2847	13.9265	13.7075	13.1765
ENSG00000198755	RPL10A	8369.66	0.304363	0.348712	263.336	277.177	214.166	213.639	269.249	187.75	208.259	224.445	154.704	209.312
ENSG00000120948	TARDBP	3718.9	0.207548	0.349046	24.2108	27.061	26.2721	27.0266	26.5605	23.2858	21.1397	20.7574	26.0292	21.7629
ENSG00000237438	CECR7	236.232	0.443684	0.349046	1.88833	1.9992	2.68711	3.20856	3.05001	1.97575	1.34063	2.04032	2.19764	1.23332
ENSG00000081026	MAGI3	1610.3	-0.239232	0.349564	5.86472	7.83627	7.19518	7.37941	7.54583	8.1333	8.09681	8.95836	8.16833	9.26885
ENSG00000121486	TRMT1L	937.457	-0.181587	0.349564	7.75641	7.20342	7.10593	6.8806	6.39117	7.96642	8.20778	8.05569	8.02816	7.94988
ENSG00000169252	ADRB2	175.867	-0.567	0.349564	0.382977	1.17818	1.34075	1.38351	2.1009	2.78806	1.85359	4.81011	3.73704	0.779822
ENSG00000154146	NRGN	121.825	-0.483796	0.349854	1.77763	2.84067	3.64811	3.0274	3.23052	6.7974	3.44847	5.34324	3.45272	3.5206
ENSG00000145416	MARCH1	93.6278	-0.52104	0.35017	0.189798	0.19463	0.313135	0.188218	0.448506	0.297602	0.448105	0.443592	0.679857	0.376855
ENSG00000121871	SLITRK3	40.8724	-0.566526	0.350425	0.198191	0.077738	0.357926	0.188198	0.212314	0.641502	0.175002	0.640919	0.649211	0.188408
ENSG00000140557	ST8SIA2	33.1876	0.566184	0.35046	0.440183	0.114531	0.343814	0.481459	0.150815	0.143853	0.20436	0.197479	0.0620794	0.10183
ENSG00000056558	TRAF1	28.8735	0.505361	0.350673	0.998267	0.0917303	0.17278	0.136554	0.0172558	0.0457997	0.0965462	0.0373985	0.0883921	0.0994227
ENSG00000101752	MIB1	3072.25	0.303635	0.350673	10.572	15.3091	14.5527	14.1077	13.4099	13.3028	9.92926	9.65965	10.6653	10.5167
ENSG00000103266	STUB1	1084.49	-0.382489	0.350673	13.2455	17.3873	14.4334	15.6071	18.4991	30.0336	17.1888	23.1012	20.0773	17.0261
ENSG00000121716	PILRB	135.073	0.452655	0.350673	0.773757	1.04098	0.876812	1.5556	1.32572	0.582885	0.87091	0.718304	0.960711	0.632667
ENSG00000125378	BMP4	1569.34	0.554848	0.350673	20.4229	20.6887	27.5542	44.4838	19.9914	8.62512	23.649	8.33419	6.49995	22.6633
ENSG00000125851	PCSK2	55.363	-0.498233	0.350673	0.0767094	0.119398	0.219271	0.175317	0.0262039	0.0417296	0.280393	0.5452	1.57047	0.0622788
ENSG00000135709	KIAA0513	357.204	-0.446739	0.350673	1.11909	1.36275	1.50407	1.19584	1.34324	1.20324	2.57608	1.50563	1.64951	2.64829
ENSG00000145331	TRMT10A	272.058	-0.388517	0.350673	2.18752	1.6983	2.19012	2.03847	2.34645	3.09426	1.9817	2.68042	3.87739	2.66303
ENSG00000145861	C1QTNF2	209.398	-0.503811	0.350673	0.99606	3.36079	3.23106	3.00134	2.62764	3.90003	3.54644	3.69667	5.09387	5.11295
ENSG00000152763	WDR78	12.8313	0.562533	0.350673	0.161978	0.100847	0.0831038	0.0895635	0.0774642	0.0165216	0.0464369	0.0479679	0.0850299	0.053798
ENSG00000153936	HS2ST1	2246.81	-0.199334	0.350673	11.2394	12.5758	10.858	9.94122	11.3545	13.6171	12.7601	12.2069	12.5731	13.3938
ENSG00000163110	PDLIM5	1314.33	-0.361494	0.350673	5.4204	4.60651	3.55247	3.21964	3.49202	4.49103	4.99673	6.01326	5.63946	5.79603
ENSG00000163704	PRRT3	217.688	-0.384106	0.350673	2.21527	1.31946	2.20241	2.0426	1.55384	2.94313	2.69702	2.31651	2.04671	2.68581
ENSG00000166736	HTR3A	28.6514	0.562485	0.350673	1.00733	0.198165	0.588596	0.490975	0.481744	0.319656	0.393072	0.145011	0.176265	0.318044
ENSG00000177311	ZBTB38	2683.31	0.550856	0.350673	21.2925	4.61518	10.1244	10.3299	4.49808	7.21651	4.34398	5.89789	4.94334	4.75409
ENSG00000205209	SCGB2B2	13.9281	0.552764	0.350673	0.285353	0.141321	0.252877	0.348077	0.186092	0.160523	0.0911034	0.107551	0.12256	0.16083
ENSG00000228393	LINC01004	20.6676	0.558554	0.350673	1.44018	0.523049	0.668525	0.814027	1.37751	0.293796	0.309662	0.462036	0.720021	0.673207
ENSG00000259943	RP1-39G22.7	421.047	0.290389	0.350673	11.5012	13.107	11.8274	11.819	12.0599	9.58347	8.35859	8.0603	10.9918	11.5722
ENSG00000277972	CISD3	504.304	-0.266982	0.350673	6.30591	7.64809	6.62002	6.5838	6.88118	9.23354	7.46719	9.58512	7.70615	7.43385
ENSG00000267340	RP11-242D8.3	9.11859	0.561701	0.354058	3.32977	2.5609	2.00984	2.02166	2.43548	0.932331	0.786144	2.03016	1.23385	1.01196
ENSG00000037897	METTL1	295.082	0.436842	0.355116	6.25899	5.86829	4.7523	4.93298	4.74116	4.19773	4.46897	2.92928	2.08169	4.63269
ENSG00000165458	INPPL1	5168.19	-0.214135	0.355116	26.2652	33.1221	28.1354	28.2026	30.084	35.074	37.4875	32.9704	31.442	33.1395
ENSG00000241634	RP11-381E24.1	33.6194	0.505239	0.355116	2.0572	2.49047	4.14367	3.30297	4.29973	2.39365	1.52904	2.44816	2.15985	1.49587
ENSG00000259891	CTA-204B4.2	187.45	0.343714	0.355116	3.80693	3.90162	3.44258	4.09081	3.70777	2.73055	2.33729	3.20712	3.81439	2.44285
ENSG00000077274	CAPN6	60.166	-0.539437	0.355249	0.695642	0.438182	0.178452	0.0112189	0.384666	0.269038	0.981579	1.27306	1.07271	1.41515
ENSG00000070718	AP3M2	1136.25	0.414188	0.355302	10.6719	6.52406	8.43326	8.266	8.29243	6.3534	3.9001	6.64828	8.03185	5.02516
ENSG00000257056	RP11-966I7.2	19.7828	0.546119	0.355318	0.960764	0.536165	0.673266	0.580479	0.336202	0.223083	0.258644	0.29146	0.467448	0.435845
ENSG00000035862	TIMP2	10529.7	-0.252667	0.356138	63.3195	61.0607	76.8203	68.3042	68.5912	90.849	88.9575	80.0018	79.0563	67.9394
ENSG00000125459	MSTO1	314.579	0.265209	0.356138	3.01372	3.44426	2.87491	3.44355	3.57015	2.95678	2.40439	2.66516	2.94155	2.47603
ENSG00000135437	RDH5	66.584	0.501813	0.356138	1.78114	0.920741	0.973859	0.885654	0.932643	0.71786	0.587039	1.01066	0.668838	0.416453
ENSG00000204390	HSPA1L	99.7126	-0.404202	0.356138	1.08236	1.26233	1.5799	1.06995	1.53101	1.43676	1.69791	2.43332	1.80859	1.71699
ENSG00000235530	AC087294.2	16.936	0.545979	0.356138	0.306376	0.584169	0.471565	0.711508	0.805867	0.243057	0.230564	0.344018	0.455689	0.290197
ENSG00000141644	MBD1	1321.2	0.327917	0.357011	9.5429	7.82475	10.058	10.1291	6.41741	7.00685	7.25812	6.0051	6.34884	7.59339
ENSG00000160781	PAQR6	407.545	0.429973	0.357256	7.9186	10.4468	5.54746	5.94115	9.41426	5.99444	5.26514	5.70242	6.57752	3.77897
ENSG00000180287	PLD5	389.428	-0.513472	0.358279	1.21486	2.29757	1.02562	0.880678	0.691753	1.44277	2.28307	1.65505	2.23529	2.53162
ENSG00000214756	METTL12	222.546	0.416583	0.358279	3.519	4.01986	2.54887	2.35021	3.86666	1.93585	2.43137	2.03194	2.03266	3.10775
ENSG00000149532	CPSF7	5635.77	0.238876	0.358557	42.1488	33.9103	42.6166	42.3699	41.1196	36.8836	31.081	34.683	36.9059	30.3539
ENSG00000254854	CTD-2523D13.2	48.2457	-0.473524	0.358894	4.22673	3.15094	2.13051	2.29611	2.69519	3.24729	5.50602	4.07352	5.44972	3.98437
ENSG00000048540	LMO3	19.9039	-0.560446	0.359032	0.0264389	0.0164608	0.050383	0.0506794	0.0939279	0.136635	0.0871665	0.144848	0.126894	0.0390276
ENSG00000129116	PALLD	12332.9	-0.391163	0.359032	44.6718	23.9392	46.7316	44.798	44.7486	52.3068	56.0781	66.4839	47.1545	59.0088
ENSG00000232931	LINC00342	142.543	0.441211	0.359032	2.51832	3.00207	1.99126	2.64515	2.72044	1.73461	2.00665	1.78108	2.34847	0.94903
ENSG00000011295	TTC19	458.813	0.306264	0.359732	3.52978	4.46913	2.74815	3.13334	3.20829	2.76005	2.73299	2.60749	2.72312	2.73381
ENSG00000238083	LRRC37A2	36.2787	-0.432091	0.359732	0.172212	0.175124	0.188489	0.136274	0.203151	0.251382	0.224638	0.249893	0.307368	0.23133
ENSG00000143126	CELSR2	2290.63	-0.449047	0.359904	4.58827	4.60565	7.31833	7.22199	6.1128	12.9934	8.26244	9.8727	5.7833	7.15866
ENSG00000101898	MCTS2P	122.069	0.354877	0.360007	7.45809	11.6085	10.4953	11.4368	9.71517	8.52007	7.1984	8.31919	6.41333	7.92664
ENSG00000181027	FKRP	481.806	-0.243051	0.360007	3.55687	3.33482	3.35213	3.40336	3.57729	4.40341	4.33486	4.2167	3.30161	4.30627
ENSG00000272994	RP11-332H14.2	243.151	0.388076	0.360586	3.37333	2.6953	3.05759	3.22645	3.87183	2.78321	2.53862	2.1095	2.89235	1.54531
ENSG00000151247	EIF4E	1042.08	-0.326174	0.361137	2.64943	2.60132	2.54323	2.44151	2.69235	3.57209	2.36522	3.73482	4.0147	2.90574
ENSG00000198046	ZNF667	323.562	0.452278	0.361137	2.18342	1.29978	1.70743	2.29451	1.25893	1.44161	0.892243	1.16348	1.52978	0.864242
ENSG00000142875	PRKACB	1359.5	-0.453658	0.361327	9.80212	5.23007	6.67583	6.53072	4.12281	7.5267	7.80018	10.5062	9.32926	12.9748
ENSG00000142920	AZIN2	144.16	0.412261	0.361327	1.14708	1.02432	0.916149	1.33653	0.695624	0.613556	0.884008	0.600598	0.838058	0.702616
ENSG00000224383	PRR29	90.501	-0.460169	0.361327	0.814592	0.52028	0.864687	0.860109	0.420916	1.21226	1.04285	1.18398	1.06167	0.72562
ENSG00000120051	CFAP58	185.33	-0.553858	0.361583	1.22424	0.845575	2.23201	1.22975	0.512294	0.645169	1.44776	1.72209	5.04948	5.90712
ENSG00000131409	LRRC4B	370.976	-0.536618	0.361583	3.65329	2.66716	3.68494	2.9499	4.00538	12.8943	5.88513	4.99727	2.70056	3.92903
ENSG00000141564	RPTOR	1381.9	-0.309755	0.361583	4.1595	5.79211	5.13277	5.33775	5.48375	7.56573	5.10207	7.25252	6.74356	6.0821
ENSG00000168495	POLR3D	1083.69	0.288275	0.361583	9.78018	7.16925	8.24124	8.58934	8.82568	7.57356	5.68004	7.40756	7.59774	6.09924
ENSG00000184226	PCDH9	275.1	-0.452253	0.361583	0.186741	0.307244	0.402527	0.303994	0.225366	0.344815	0.326967	0.475444	0.386855	0.582766
ENSG00000277142	LINC00235	45.8413	-0.467869	0.361583	0.757395	0.862728	0.529891	0.675143	0.395146	1.016	0.88088	1.19539	1.06627	0.729257
ENSG00000141385	AFG3L2	3310.44	0.439564	0.361993	14.7892	26.3009	23.3038	25.5559	28.1847	23.8499	17.7828	12.2339	13.1237	14.0294
ENSG00000120738	EGR1	5328.91	-0.545302	0.362025	53.6498	23.3493	57.4222	43.1924	58.3248	70.3462	52.8032	134.964	147.026	35.6422
ENSG00000134115	CNTN6	15.7722	-0.516509	0.36283	0.027756	0.113406	0.0213606	0.0644588	0.0331851	0.0396353	0.278505	0.0575375	0.0728524	0.415864
ENSG00000271347	RP11-701H24.7	26.608	0.532883	0.362927	4.05186	5.20303	3.41523	5.8251	6.78217	1.92867	2.90404	3.14978	1.5193	4.7849
ENSG00000095303	PTGS1	14.792	-0.557027	0.364239	0.060283	0.0145958	0.0824763	0.076048	0.0896926	0.165791	0.168023	0.152735	0.0492263	0.159187
ENSG00000200090	Y_RNA	18.2523	0.522863	0.364309	10.5769	12.3777	5.22558	8.89531	9.36725	4.47519	7.0753	5.27841	4.93542	5.26218
ENSG00000141873	SLC39A3	354.704	-0.334061	0.36487	2.64965	3.48102	2.65765	2.38309	2.37136	2.89555	4.12907	3.86783	3.11283	3.5038
ENSG00000033178	UBA6	4291.17	-0.282403	0.365742	17.0333	12.5523	11.5569	11.4393	14.3711	15.9572	16.5126	15.8616	16.8681	17.4288
ENSG00000065361	ERBB3	231.177	-0.511964	0.365742	0.716693	0.473404	0.882491	0.832202	1.08395	1.49677	0.516878	1.72711	1.42496	1.48575
ENSG00000145050	MANF	1889.25	-0.317499	0.365742	27.5571	28.3034	35.9492	33.6387	31.4186	38.302	34.8587	53.2217	37.0332	36.3528
ENSG00000181274	FRAT2	126.672	0.39105	0.365742	2.87404	1.75664	2.93112	2.98453	2.6484	1.91859	2.37389	2.01621	1.82151	1.48488
ENSG00000204965	PCDHA5	39.7364	-0.549705	0.365742	0.0490636	0.0890953	0.223755	0.180057	0.213785	0.477462	0.295384	0.192115	0.240388	0.264754
ENSG00000224758	LINC01167	9.12232	0.552029	0.365742	0.963131	0.279834	0.988282	0.861549	1.16687	0.366758	0.25771	0.732067	0.26965	0.132694
ENSG00000233527	ZNF529-AS1	81.3759	0.47788	0.365742	2.01384	2.19418	1.8321	3.32146	1.19147	1.04752	1.31242	1.65695	1.41682	1.37297
ENSG00000233913	CTC-575D19.1	502.982	0.362702	0.365742	36.5574	41.9929	28.4425	32.8299	37.6119	19.6336	26.3651	35.5231	26.3241	25.4731
ENSG00000235313	HM13-IT1	12.6052	0.555242	0.365742	1.08938	1.42432	1.45318	4.16031	1.66716	0.82967	0.655856	0.451653	0.914993	1.46336
ENSG00000115170	ACVR1	1149.06	-0.2163	0.366346	10.857	10.8656	10.0235	10.3333	10.8308	11.4925	13.0884	12.452	10.8069	14.0107
ENSG00000107960	OBFC1	453.511	0.374676	0.366425	12.1599	10.6356	12.3544	12.6498	16.3564	6.39313	10.4204	9.19786	11.6587	9.93785
ENSG00000151304	SRFBP1	736.698	0.241781	0.366425	9.91056	9.92875	9.47862	10.5508	11.4586	8.28363	8.71847	7.59753	10.1171	8.32128
ENSG00000160183	TMPRSS3	77.7843	-0.551833	0.366425	0.644084	0.209035	0.295297	0.0777947	0.386672	0.658825	0.563774	1.29256	0.201428	1.14698
ENSG00000197870	PRB3	28.3635	-0.464467	0.366425	0.699532	0.579252	0.57424	0.577618	0.802907	0.825779	1.01076	0.783061	1.11634	1.18544
ENSG00000267058	RP11-15A1.3	225.57	0.500627	0.366425	2.56425	7.53382	5.28057	6.18778	3.80585	2.91255	4.29422	2.80445	2.02379	3.58159
ENSG00000279010	RP5-1039K5.19	137.556	0.398027	0.366425	0.0817767	0.137911	0.108721	0.129178	0.125829	0.0656656	0.0777741	0.075916	0.109001	0.0933174
ENSG00000158715	SLC45A3	371.887	-0.330572	0.367193	3.42564	2.63665	4.05258	3.44928	3.91785	5.07629	4.01545	3.6918	4.89442	4.87118
ENSG00000256268	RP11-221N13.3	52.7419	0.543216	0.367311	5.76314	1.36915	2.89013	2.63878	2.65255	1.93883	1.82614	1.61687	0.727905	2.05965
ENSG00000071967	CYBRD1	1446.89	-0.314692	0.367898	10.1451	12.3597	9.71806	9.056	7.79009	11.3985	11.4502	11.5947	12.909	14.9734
ENSG00000236790	LINC00299	29.655	0.553957	0.36798	0.377462	0.487778	0.450372	0.425839	0.0755656	0.250704	0.123313	0.236561	0.147459	0.0997757
ENSG00000078043	PIAS2	922.267	0.302368	0.36806	2.58886	1.8226	2.67009	2.64012	1.95345	2.04329	1.88054	1.76366	1.76789	1.83826
ENSG00000100360	IFT27	411.718	0.357968	0.36806	1.94177	2.01013	2.38004	2.78388	2.55663	1.36913	1.51109	2.21338	2.00815	1.71122
ENSG00000123080	CDKN2C	1488.6	-0.284503	0.36806	12.9858	18.0328	16.3233	16.166	16.4342	21.2976	15.9034	19.5534	19.61	22.4765
ENSG00000135390	ATP5G2	5480.57	0.300645	0.36806	59.0136	66.2675	58.75	56.3975	64.0483	50.7596	48.3429	56.9266	34.7387	51.9822
ENSG00000145934	TENM2	13182.6	-0.425582	0.36806	25.8232	50.1295	43.2998	31.8062	43.9804	39.1916	50.0611	74.6389	59.4611	56.1537
ENSG00000214029	ZNF891	339.922	0.309239	0.36806	0.805503	0.96239	0.944982	1.26134	0.919257	0.747723	0.760406	0.741261	0.895752	0.726017
ENSG00000267073	AC005256.1	8.81051	-0.544348	0.36806	0.508062	0.184519	0.608218	0.436997	0.40496	1.53163	1.52938	1.66757	0.444511	0.349987
ENSG00000186814	ZSCAN30	288.061	0.415705	0.368305	1.74786	1.20804	2.43439	1.65413	1.35225	1.15693	1.336	0.868178	1.37249	1.20071
ENSG00000197056	ZMYM1	1101.62	-0.177837	0.368552	8.0729	7.95562	8.69585	9.08692	8.77417	9.45949	9.75272	10.4323	9.17571	9.52037
ENSG00000104231	ZFAND1	1146.31	0.329516	0.368642	11.642	15.2114	9.58513	10.0595	14.5331	9.71633	10.0564	9.01431	8.48355	10.0992
ENSG00000152219	ARL14EP	612.526	0.303567	0.368642	5.54942	5.38141	4.36178	4.76098	4.82599	3.41842	4.62128	3.72918	4.69384	3.32174
ENSG00000168631	DPCR1	5.81199	0.539989	0.368642	0.0437886	0.0238549	0.0524207	0.112991	0.0837658	0.0208432	0.0146459	0.0302575	0.030649	0.0226234
ENSG00000182612	TSPAN10	94.362	-0.433896	0.368642	0.67838	0.445257	0.754802	0.674881	0.680127	1.15935	0.615081	1.10129	1.05547	0.760089
ENSG00000182944	EWSR1	9069.64	0.267988	0.368642	30.8574	39.6933	37.4825	43.3278	40.9309	34.0957	34.3617	32.1468	26.786	30.3288
ENSG00000272669	RP3-508I15.21	50.5991	0.41689	0.368642	3.71234	5.24959	4.29557	5.38067	5.43949	3.15815	3.24945	3.84779	2.57074	4.16243
ENSG00000276550	HERC2P2	1032.85	0.264441	0.368642	7.67289	7.08597	5.43929	5.73565	6.48684	4.98808	5.78265	5.13646	5.49521	5.27026
ENSG00000091651	ORC6	1071.76	0.204469	0.369704	10.4763	12.2283	9.68781	9.96774	10.8382	9.57923	9.42826	8.87154	9.24145	8.79777
ENSG00000204434	POTEKP	85.0195	0.455605	0.370046	1.55821	1.33619	1.49527	1.41471	1.7526	1.24991	0.825188	1.43561	0.999753	0.536699
ENSG00000240405	LINC01212	7.70899	-0.510204	0.370239	0.0557214	0.101185	0.0571765	0.0191709	0.106593	0.300596	0.5032	0.038503	0.0780023	0.211115
ENSG00000082556	OPRK1	31.8242	-0.538976	0.370824	0.0946234	0.0515484	0.201124	0.16045	0.265052	0.289546	0.345873	0.196152	0.326419	0.279356
ENSG00000136891	TEX10	1291.34	0.211603	0.372001	8.78084	7.69329	7.06453	7.09505	7.49958	7.13389	6.07749	6.64878	6.39273	6.48484
ENSG00000186792	HYAL3	152.316	-0.37574	0.372001	1.94866	2.62272	3.41099	2.30708	2.43032	3.40103	2.81792	4.29694	3.24935	3.41514
ENSG00000207547	MIR25	20.4249	0.516032	0.372001	17.5443	9.55766	9.47496	14.296	10.1568	9.6696	6.48569	6.69952	8.24038	4.77066
ENSG00000114857	NKTR	3971.95	0.228176	0.372412	9.68658	10.8486	9.38008	9.91958	9.53005	8.03457	7.97745	8.45122	9.96581	7.40239
ENSG00000197822	OCLN	567.689	-0.475433	0.372412	1.38815	4.12487	3.06069	2.83595	1.71728	4.55429	3.41312	4.03101	4.55291	3.78153
ENSG00000173209	AHSA2	2383.81	0.429921	0.37258	15.6387	11.8568	11.4181	12.5454	15.4803	7.76991	8.83484	10.3922	13.7959	5.59844
ENSG00000011677	GABRA3	717.413	0.267835	0.372633	6.09525	7.6992	8.81693	7.14086	7.70549	5.5649	6.60789	6.72029	5.98183	5.84904
ENSG00000100941	PNN	4740.16	0.282893	0.372633	51.5771	53.8421	50.4137	51.8632	40.7675	38.344	33.2081	40.599	49.2367	39.7874
ENSG00000136738	STAM	1531.89	-0.297189	0.372633	15.2691	16.8317	17.2126	16.9315	17.313	19.9843	23.689	17.5104	17.2603	26.0614
ENSG00000141298	SSH2	1368.04	-0.315975	0.372633	3.18672	3.47879	4.67135	4.02257	3.66883	4.77024	4.26549	5.51244	5.64189	4.02071
ENSG00000141627	DYM	789.416	0.340356	0.372633	6.54741	4.53064	4.94145	4.70571	3.79838	3.01733	3.7434	3.92775	3.9449	4.19734
ENSG00000144369	FAM171B	675.278	-0.342618	0.372633	5.25881	3.86575	3.85927	3.34605	3.70561	4.77822	5.9981	4.47785	4.5847	6.31437
ENSG00000160746	ANO10	949.862	-0.239617	0.372633	6.52847	6.96923	6.89466	6.29923	5.98476	6.94831	7.41923	7.58781	7.59356	9.36843
ENSG00000163344	PMVK	482.881	-0.209214	0.372633	12.1497	14.3601	14.3013	14.3228	14.374	14.8835	15.8393	16.4871	17.2412	16.3738
ENSG00000213424	KRT222	24.7367	-0.54006	0.372633	0.379376	0.0400015	0.263708	0.164208	0.0234107	0.267961	0.392948	0.583486	0.578187	0.417301
ENSG00000221821	C6orf226	66.2634	-0.470188	0.372633	3.65338	4.13363	2.95578	3.40826	4.70399	5.15011	6.55619	5.17028	3.3931	8.71164
ENSG00000223760	MED15P9	82.9768	0.520647	0.372633	1.4638	1.70746	1.53737	2.22185	2.37193	1.88536	0.93311	1.28517	0.849782	0.427072
ENSG00000280367	RP11-121L10.2	19.2983	0.500822	0.372633	0.25198	0.237107	0.235055	0.342835	0.339611	0.119942	0.160897	0.201817	0.204428	0.177526
ENSG00000163430	FSTL1	23566.8	-0.449885	0.372664	74.7422	110.254	63.5295	55.3625	128.978	118.884	130.655	108.183	116.343	169.184
ENSG00000050748	MAPK9	1730.46	0.320388	0.373789	6.88593	9.47492	8.71442	10.6788	7.44371	5.4257	7.43519	7.33469	6.72027	6.89149
ENSG00000065615	CYB5R4	713.556	-0.295977	0.373789	2.36677	2.86816	3.03572	2.60489	2.24452	2.79345	3.23107	3.13317	4.04425	3.19008
ENSG00000067113	PLPP1	332.408	-0.378792	0.373789	5.25174	5.17707	7.54049	5.81769	4.10319	7.45365	6.04173	9.6505	7.55369	7.11624
ENSG00000103811	CTSH	233.83	-0.431396	0.373789	1.843	0.810388	1.30353	1.08021	1.42283	1.76706	1.53887	2.18997	2.30814	1.55071
ENSG00000137877	SPTBN5	332.898	0.549051	0.373789	3.55507	0.441797	1.43852	1.15175	0.751627	1.00844	0.526719	0.95785	0.478521	0.441725
ENSG00000078549	ADCYAP1R1	50.0784	0.520118	0.374568	0.312209	0.0742183	0.745571	0.527313	0.526661	0.259393	0.227835	0.182393	0.053638	0.0117311
ENSG00000162636	FAM102B	2776.29	-0.309271	0.374568	9.65924	12.1006	10.1369	10.5774	9.74642	10.1112	13.4692	11.8851	14.041	16.5349
ENSG00000224051	CPTP	141.041	-0.447686	0.374568	1.66902	1.10762	1.8683	2.05156	2.16238	3.95781	2.29892	2.45335	1.91161	2.50852
ENSG00000226472	RP11-551L14.4	11.2752	0.547619	0.374568	0.432003	0.363713	0.201493	0.385088	0.150255	0.0747753	0.157627	0.162824	0.144314	0.202904
ENSG00000126785	RHOJ	60.1301	-0.547618	0.375899	0.511232	0.412189	0.346224	0.538221	0.244492	1.86889	0.246227	0.794829	0.837316	0.517692
ENSG00000095564	BTAF1	2647.8	0.377108	0.376366	16.1072	15.2312	13.4574	13.5418	21.7028	7.94697	13.6677	12.4695	12.8349	12.2039
ENSG00000100129	EIF3L	9049	0.360822	0.376366	98.6072	103.887	86.8613	89.1239	100.706	53.9195	62.1485	98.5466	60.7346	84.8485
ENSG00000166670	MMP10	11.958	-0.542139	0.376366	0.132362	0.0480716	0.271637	0.273235	0.0633009	0.714045	0.221355	0.411575	0.324255	0.250745
ENSG00000063177	RPL18	7826.88	0.342161	0.376394	88.0958	101.988	70.5888	70.8423	88.0692	68.867	70.4412	73.031	45.3026	63.7997
ENSG00000083845	RPS5	9414.69	0.36224	0.376394	142.583	101.881	109.989	111.82	126.266	105.361	76.5157	117.624	76.3574	68.8463
ENSG00000101463	SYNDIG1	40.6961	-0.544447	0.376394	0.204331	0.31168	0.545135	0.435861	0.208468	0.804025	0.697092	1.87784	0.414752	0.19706
ENSG00000157570	TSPAN18	5.90952	-0.519244	0.376394	0.0132114	0.00719723	0.0135564	0.0340904	0.0315911	0.0377315	0.099423	0.0890075	0.0138706	0.0614311
ENSG00000174799	CEP135	1925.84	-0.210756	0.376394	8.78432	8.85202	7.3602	7.73243	8.31616	10.2044	8.79172	9.06297	10.4526	9.26701
ENSG00000179455	MKRN3	301.442	0.356151	0.376394	2.50381	2.34463	2.13174	2.13031	2.82851	1.35286	2.22037	1.80961	1.47778	2.16066
ENSG00000198315	ZKSCAN8	2319.46	0.216578	0.376394	15.518	13.4557	12.1936	12.2918	12.4007	10.9272	10.6069	12.0405	11.7011	11.0447
ENSG00000008394	MGST1	607.047	-0.544031	0.376466	1.78272	2.42511	1.60463	1.67863	3.39034	2.07429	1.85679	5.87289	9.23799	2.59078
ENSG00000163312	HELQ	448.185	-0.264831	0.376466	4.68978	3.90343	4.41569	4.07512	4.61556	5.73741	4.5171	5.75946	5.77914	4.60851
ENSG00000177283	FZD8	113.484	-0.503805	0.376466	0.702504	1.02754	0.997339	0.913811	0.589091	1.90556	0.946299	1.78543	1.7176	0.636404
ENSG00000150756	FAM173B	476.548	-0.314148	0.37697	5.67081	8.11803	7.56457	7.3977	5.22816	8.44278	8.48777	8.4574	9.77411	7.99192
ENSG00000159713	TPPP3	11.8738	-0.540851	0.37697	0.16295	0.0807008	0.136804	0.0458696	0.0991826	0.578202	0.148641	0.245666	0.202186	0.107149
ENSG00000167113	COQ4	575.529	0.356515	0.37697	6.10652	5.83704	4.81109	4.83939	5.55567	4.755	4.5187	5.01838	3.02799	3.17159
ENSG00000224934	RP11-441O15.3	52.3707	0.528293	0.377593	0.827903	0.422831	0.862797	0.881223	1.47239	0.295559	0.661982	0.549727	0.692654	0.294069
ENSG00000109475	RPL34	6168.15	0.307807	0.377964	95.7036	88.5074	67.8494	64.9452	87.3405	68.3673	64.1114	73.6059	55.2856	58.7108
ENSG00000267575	CTC-459F4.3	1013.88	0.456305	0.377964	11.1194	7.09317	7.57038	12.855	8.57188	7.12409	8.32631	4.55844	3.81748	7.55325
ENSG00000092068	SLC7A8	86.5989	-0.545205	0.378295	0.589078	0.0634776	0.637674	0.327394	0.26005	0.992183	0.506644	0.630701	0.876735	0.876254
ENSG00000239523	MYLK-AS1	35.4563	0.537753	0.378295	3.00759	1.2504	2.3146	1.91975	0.946283	1.13021	0.595625	1.59968	1.1218	0.531588
ENSG00000272631	RP11-359E3.4	71.7238	0.475555	0.378295	0.539216	0.451924	0.431693	0.440348	0.793461	0.287691	0.237825	0.276375	0.528795	0.379612
ENSG00000168778	TCTN2	528.14	-0.345798	0.378546	3.69895	2.78886	4.06054	4.32745	2.96406	4.982	3.71917	4.53458	5.63789	4.50494
ENSG00000196083	IL1RAP	504.611	-0.291061	0.378546	1.61732	1.69268	1.42887	1.26064	1.75234	1.95814	2.05715	1.76675	1.63813	2.22592
ENSG00000213658	LAT	28.3447	0.543803	0.379004	0.709108	0.104922	0.20661	0.334327	0.351684	0.166683	0.184469	0.172403	0.183825	0.135689
ENSG00000224982	TMEM233	5.45259	0.43454	0.379072	0.258876	0.0268626	0.0758961	0.190856	0.0353728	0	0.0123694	0.0127772	0.0776552	0
ENSG00000112182	BACH2	291.17	-0.457752	0.379102	1.03831	1.36445	0.988161	0.707643	0.629231	1.72038	1.92861	1.35551	0.981939	1.1425
ENSG00000151388	ADAMTS12	4874.76	-0.507122	0.379486	6.44517	22.3634	14.684	12.1217	18.6875	18.109	26.2943	15.6423	28.562	35.758
ENSG00000119866	BCL11A	524.887	0.333757	0.379955	3.18592	2.92127	2.75119	2.41846	2.81695	2.43784	2.58808	2.40463	1.55576	1.89482
ENSG00000157985	AGAP1	2154.76	-0.319109	0.379955	6.03896	4.07361	5.95635	5.71512	5.32814	8.2228	6.24137	7.90939	6.3842	5.85979
ENSG00000169255	B3GALNT1	675.49	-0.299312	0.379955	6.62902	5.91953	5.35608	4.44978	6.19864	8.01426	6.3632	6.24627	7.22261	7.95148
ENSG00000247137	RP11-727A23.5	147.44	0.461144	0.380396	2.45473	1.4151	2.58546	3.24414	2.16156	1.54556	1.25109	1.81735	2.16813	1.03338
ENSG00000259802	CTD-2256P15.2	24.7946	-0.480821	0.380396	0.559564	0.750365	1.19252	0.977398	0.782233	1.55713	1.33889	1.07073	1.5365	1.20087
ENSG00000100353	EIF3D	7679.37	0.32761	0.38263	74.9151	98.0999	80.9781	85.8507	83.33	52.3688	60.0349	85.2732	55.9436	75.0961
ENSG00000156804	FBXO32	584.899	0.488119	0.383045	15.0985	0.64568	4.38039	3.58338	0.897888	1.86723	1.15243	1.81009	1.15627	0.92665
ENSG00000122507	BBS9	696.555	-0.349115	0.383079	3.76865	3.22624	4.12402	4.41319	3.8202	6.07293	3.85058	5.13252	6.30311	4.09468
ENSG00000099260	PALMD	6.10323	-0.494122	0.383915	0.00940855	0.0153766	0.00965425	0	0.0314969	0.0223922	0.0896857	0.0341315	0.014817	0.0680531
ENSG00000163517	HDAC11	438.721	-0.361855	0.383915	3.28998	3.12851	2.83334	3.02434	1.91758	4.13177	4.2149	2.76303	3.90133	3.90036
ENSG00000164483	SAMD3	9.83839	0.481587	0.383915	0.252817	0.0183637	0.0691783	0.0811827	0.0268682	0.0106969	0.0620101	0.00582314	0.0235939	0.0174157
ENSG00000184979	USP18	45.9408	-0.531127	0.383915	0.510051	0.21832	0.672905	0.695664	0.923437	2.02897	0.859072	0.849634	0.956252	0.884668
ENSG00000227742	CALR4P	8.83484	-0.533151	0.383915	0.286971	0.134001	0.336531	0.253883	0.0392117	0.546389	0.329084	0.679867	0.90387	0.211805
ENSG00000274447	LLNLR-304G9.1	8.52439	-0.542598	0.383915	0.517094	0.375599	0.619031	0.622672	0.247295	0.902496	1.03771	1.69721	0.995309	0.534314
ENSG00000013583	HEBP1	887.627	-0.285281	0.384115	9.13778	9.73508	8.32431	8.08253	10.6261	9.10672	10.9552	13.0682	12.5984	11.1302
ENSG00000107819	SFXN3	2181.97	0.328865	0.384115	23.3228	14.6629	23.2444	24.0035	20.4976	14.1909	16.537	19.2523	17.1714	14.8751
ENSG00000248487	ABHD14A	94.6562	-0.463897	0.384115	1.6961	0.568611	1.23836	1.5823	1.18552	2.06493	1.44005	2.07916	1.90059	2.10647
ENSG00000269938	RP11-214K3.20	21.7813	0.486792	0.384115	2.15843	1.59309	1.85757	1.36544	2.59727	1.06055	1.25755	1.01034	1.31582	1.36696
ENSG00000150540	HNMT	521.234	-0.53622	0.385488	5.21063	0.906224	2.04999	3.00469	3.79054	7.75513	3.3874	8.61247	3.68989	5.26618
ENSG00000100307	CBX7	815.239	0.296942	0.385709	3.81011	4.85357	4.84301	5.55286	5.1408	3.40453	3.7918	4.32088	3.33989	4.48484
ENSG00000203875	SNHG5	410.95	0.372479	0.386038	6.95412	8.46913	5.54051	5.04301	7.64721	3.67353	5.12541	5.56775	5.84381	4.74744
ENSG00000124614	RPS10	134.858	0.356217	0.386199	3.94434	3.96301	3.39298	3.60796	3.75009	3.19286	2.63062	3.77001	2.20696	2.2697
ENSG00000111364	DDX55	994.387	0.219167	0.386212	6.32567	8.46725	7.47981	7.5098	7.64088	6.39676	6.74221	6.20474	6.64843	5.93319
ENSG00000113657	DPYSL3	8161	0.537462	0.386212	94.7194	22.0476	85.0167	76.3142	22.2234	32.3388	22.3523	46.4983	34.4141	18.0286
ENSG00000134030	CTIF	1805.49	0.312241	0.386212	8.01017	11.727	10.72	11.4354	7.7898	7.55727	8.80132	7.79626	6.99733	7.98997
ENSG00000164040	PGRMC2	2398.1	-0.380777	0.386212	15.0735	24.0504	15.0887	12.6334	20.624	22.5544	18.7	25.6685	25.2964	26.889
ENSG00000172071	EIF2AK3	1097.38	-0.273874	0.386212	6.14489	8.04041	7.30133	6.59291	8.06873	8.10562	7.66968	9.52037	8.67694	10.3539
ENSG00000174016	FAM46D	53.1512	-0.486959	0.386212	0.859403	0.356081	0.509235	0.537217	0.27786	0.691391	0.910912	0.664934	0.953118	0.8505
ENSG00000182545	RNASE10	8.49651	-0.514531	0.386212	0.0969552	0.105637	0.132649	0.166787	0.216383	0.153835	0.0648569	0.468967	0.814344	0.601103
ENSG00000196139	AKR1C3	27.2833	-0.541235	0.386212	0.222492	0.027971	0.237083	0.17665	0.106405	0.391036	0.291942	0.150784	0.485156	0.309482
ENSG00000204248	COL11A2	277.217	0.382667	0.386212	2.50875	1.88705	1.58235	1.76982	1.71162	1.75837	1.13163	1.62816	1.03303	1.37939
ENSG00000232412	RP1-315G1.3	5.93759	-0.538477	0.386212	0.594817	0.648082	0.24414	0.368364	0.341359	0.90602	1.31305	0.986433	0.749396	1.10633
ENSG00000253522	MIR3142HG	7.06062	0.420826	0.386212	0.724741	0	0.155651	0.156567	0.0161209	0.048136	0.0338237	0.0349388	0.0353909	0.0174157
ENSG00000274422	LL22NC03-2H8.5	37.991	0.432625	0.386212	0.482862	0.628755	0.604234	0.534853	0.473113	0.235447	0.42542	0.42724	0.420402	0.365079
ENSG00000156920	ADGRG4	7.00143	-0.419776	0.386933	0.0153989	0	0.0079005	0	0.0147287	0	0.0309026	0.0279313	0.0687108	0.111382
ENSG00000158417	EIF5B	7100.39	0.246247	0.386933	37.9014	42.8499	37.5232	39.5668	37.7907	32.7332	36.4114	32.2118	36.177	25.7685
ENSG00000160200	CBS	133.715	0.420305	0.386933	0.651511	0.94647	0.791674	0.814027	1.41577	0.533184	0.65373	0.633819	0.786023	0.625965
ENSG00000279088	RP11-574K11.24	404.106	0.335594	0.386933	11.5154	16.0678	13.3615	14.185	18.4571	10.9626	12.0269	10.4721	13.8359	9.40237
ENSG00000151789	ZNF385D	44.1435	-0.531268	0.387392	0.062639	0.102372	0.131471	0.120489	0.0326798	0.0894479	0.1857	0.171165	0.266047	0.12945
ENSG00000156140	ADAMTS3	970.929	-0.344856	0.38786	6.29583	5.80724	4.21819	3.72023	5.39093	6.95795	6.41182	6.38515	5.66393	7.90517
ENSG00000181666	HKR1	545.808	0.336263	0.38786	2.9559	3.7427	3.20436	4.54028	2.62127	2.99853	2.40951	2.48895	2.77553	2.45905
ENSG00000258733	CTD-2341M24.1	22.3243	-0.539151	0.38786	0.321535	0.242535	0.456828	0.536101	0.283885	0.824114	0.272995	0.743442	1.53209	0.460028
ENSG00000281468	CTC-459F4.9	63.6485	0.462985	0.38786	4.76378	4.9242	3.76014	5.79946	4.90696	3.13968	4.59616	2.02568	1.98777	4.03891
ENSG00000131037	EPS8L1	6.28096	0.364514	0.388455	0.0217836	0	0.0968607	0.299786	0.0208356	0	0.0218578	0	0	0.00750301
ENSG00000188610	FAM72B	262.707	-0.258185	0.388455	3.20946	2.99532	3.25391	2.85072	3.30216	3.2745	3.65662	4.34707	3.51728	4.10909
ENSG00000245648	RP11-277P12.20	629.02	-0.498419	0.388455	8.46902	7.8836	5.96219	2.9562	8.15288	17.1816	10.5329	12.3006	8.74772	6.38628
ENSG00000073060	SCARB1	1440.07	-0.364032	0.389051	5.13019	6.71406	6.37458	7.05328	6.44993	11.8235	8.27447	6.98426	6.23829	9.09045
ENSG00000112562	SMOC2	151.305	0.350307	0.389051	1.80829	1.64534	1.5989	1.61823	1.8308	1.3369	1.27398	1.70479	1.25222	0.88456
ENSG00000175455	CCDC14	5672.46	0.342286	0.389051	25.3239	20.3377	20.1604	21.53	24.7577	17.7507	15.3912	21.1631	19.7116	11.7593
ENSG00000100867	DHRS2	53757.2	-0.492139	0.389872	249.379	151.041	38.9574	209.119	10.4027	319.901	283.389	554.934	748.246	269.733
ENSG00000162729	IGSF8	545.417	-0.412275	0.389872	8.48358	7.41743	6.90883	6.19274	5.71012	15.1983	8.96287	8.01772	6.91187	10.0493
ENSG00000053747	LAMA3	41.6821	0.395514	0.389964	0.791588	0.0031249	0.0676883	0.0858481	0.142649	0.0327647	0.071946	0.00891816	0.00903354	0.0148179
ENSG00000124172	ATP5E	6391.54	0.142803	0.389964	53.558	55.3699	52.6276	50.4539	48.9477	48.8982	46.9536	48.1644	44.5379	47.3675
ENSG00000233426	EIF3FP3	41.3824	0.488165	0.389964	1.85697	2.87925	1.4291	1.32692	1.87862	0.951905	1.14664	1.70264	1.27476	0.738003
ENSG00000108344	PSMD3	5558.39	-0.260432	0.390329	36.0945	39.7693	42.4484	45.5446	37.8341	50.2188	40.043	47.8981	58.2787	48.0818
ENSG00000176092	AIM1L	35.0307	-0.528288	0.390329	0.165142	0.280692	0.122008	0.0749988	0.189547	0.301852	0.318153	0.184862	0.208059	0.532403
ENSG00000196116	TDRD7	499.964	-0.379272	0.390329	5.09015	2.43553	4.18214	3.57666	4.25039	4.55521	5.50383	4.97812	5.1462	6.40064
ENSG00000148848	ADAM12	1916.15	-0.533475	0.39059	2.43863	5.55828	7.97107	6.08553	4.31513	10.8327	4.6176	19.6379	11.8476	4.13741
ENSG00000078399	HOXA9	300.967	0.432293	0.390858	2.81679	4.03159	4.4669	5.07464	7.09066	4.09548	3.26319	3.27788	2.56751	2.91059
ENSG00000088448	ANKRD10	1114.58	0.286657	0.390858	10.743	12.4829	9.32296	10.7639	10.5763	7.63813	8.04209	10.1132	10.2172	7.43859
ENSG00000089199	CHGB	60.792	-0.529113	0.390858	0.478896	0.214303	0.394877	0.2648	0.204489	0.187247	1.99934	0.310232	0.40403	0.883651
ENSG00000091039	OSBPL8	2525.48	-0.331342	0.390858	11.4601	6.78523	9.82108	9.99634	9.64662	11.9776	12.6837	10.624	11.0447	15.375
ENSG00000106392	C1GALT1	3098.96	-0.243966	0.390858	14.1961	15.3807	15.872	15.0935	11.5156	17.7009	16.508	15.3784	18.4988	18.078
ENSG00000111816	FRK	75.3819	-0.531059	0.390858	0.301931	0.0191632	0.207547	0.0605123	0.0841141	0.329297	0.167657	0.300795	0.375472	0.424059
ENSG00000129170	CSRP3	29.4587	-0.533397	0.390858	0.714267	0.374703	1.05866	0.409573	0.151818	1.10811	1.27413	1.2613	0.944328	0.710718
ENSG00000131475	VPS25	1198.69	-0.202443	0.390858	20.2138	18.4382	18.06	17.7999	17.6059	18.6444	21.8528	23.7605	21.0361	21.287
ENSG00000134569	LRP4	684.748	-0.357307	0.390858	2.13376	2.0545	3.30042	2.74713	3.39574	3.82645	3.08706	3.14208	4.00683	4.04604
ENSG00000134987	WDR36	2068.27	0.245721	0.390858	10.9163	11.2923	12.1422	12.1823	12.1322	9.11434	9.25075	8.48991	12.1099	10.0236
ENSG00000141568	FOXK2	2841.57	-0.257444	0.390858	8.57467	12.2607	9.42394	10.3368	10.7039	12.1762	11.5679	11.7079	14.2394	12.3458
ENSG00000163820	FYCO1	1237.28	-0.255973	0.390858	4.61722	4.92143	5.56993	4.89617	5.10021	5.45399	6.09414	7.26667	5.10853	6.40186
ENSG00000169418	NPR1	6.71969	-0.531805	0.390858	0.0155035	0.0253378	0.0556794	0.0320039	0.0296576	0.0590371	0.116672	0.10445	0.0488313	0.0480594
ENSG00000173705	SUSD5	943.217	-0.393386	0.390858	6.17973	4.71655	6.92913	6.46633	7.19221	7.88832	7.14099	6.71825	8.65078	13.1711
ENSG00000197816	CCDC180	23.222	0.516611	0.390858	0.0493166	0.119406	0.0646613	0.115944	0.0681351	0.0417326	0.0632303	0.0312376	0.0632835	0.0368037
ENSG00000241741	RPL7AP30	8.51837	0.533458	0.390858	0.730818	0.477757	0.84989	0.352013	0.559211	0.0927646	0.391097	0.45449	0.255761	0.100687
ENSG00000271147	ARMCX5-GPRASP2	177.492	-0.391779	0.390858	2.76095	2.43149	2.31929	2.11145	1.34092	3.47277	2.81342	2.35756	3.28922	3.19288
ENSG00000276916	RP11-230F18.6	25.8909	-0.476079	0.390858	1.57726	2.83047	1.42804	1.91526	1.86359	2.3848	3.91003	2.98113	2.53265	3.25957
ENSG00000101198	NKAIN4	10.8738	0.498746	0.391064	0.479688	0.0316754	0.193903	0.120027	0.403199	0.0830292	0.116684	0.135598	0.0152613	0.0450602
ENSG00000108468	CBX1	7762.9	-0.24888	0.391064	78.431	99.7446	93.2156	91.6113	92.3332	101.396	92.5771	120.331	125.779	106.681
ENSG00000225950	NTF4	24.2141	-0.527596	0.391064	0.198591	0.154553	0.262	0.234258	0.379898	0.715719	0.58357	0.396972	0.178715	0.425067
ENSG00000138035	PNPT1	1987.72	0.208939	0.391491	16.6489	18.7406	15.1227	15.773	16.6686	15.9288	14.3559	13.7879	14.4263	12.8323
ENSG00000073464	CLCN4	484.519	-0.294342	0.394052	2.16503	2.76347	2.52052	1.99879	3.19637	3.15963	3.26721	3.00191	3.23267	3.13434
ENSG00000141622	RNF165	84.6328	0.534713	0.394291	0.587556	0.247927	0.400771	0.441688	0.321599	0.042032	0.248772	0.130247	0.41006	0.122828
ENSG00000171302	CANT1	4781.68	-0.265449	0.394701	39.5716	32.5251	42.9723	41.4414	37.8327	52.445	37.9371	51.5444	49.6508	45.0862
ENSG00000033867	SLC4A7	1551.98	-0.319391	0.394858	4.78323	6.87258	5.13161	5.86114	5.57803	6.18538	7.18309	5.78963	8.09601	8.83485
ENSG00000109321	AREG	50.078	-0.533847	0.394858	0.800115	0.923045	0.700273	0.315762	1.23798	0.627287	0.920905	1.29275	2.446	2.84503
ENSG00000197748	CFAP43	18.7879	0.534343	0.394858	0.26992	0.111754	0.0997087	0.167159	0.0567981	0.0256962	0.0866685	0.0839306	0.0680131	0.0725162
ENSG00000108830	RND2	87.81	-0.527321	0.395584	0.294006	0.621253	0.630793	0.505764	0.306776	1.33161	1.56443	0.350905	0.168369	2.26467
ENSG00000168591	TMUB2	1326.98	-0.262154	0.395584	12.1284	15.1039	13.4992	12.5753	14.7067	14.6903	15.5612	20.1386	17.21	14.9976
ENSG00000163811	WDR43	2757.32	0.245619	0.396309	29.5326	35.3591	26.1798	26.7505	27.1696	22.778	23.6877	22.9211	24.0162	27.6537
ENSG00000262587	RP11-266L9.4	16.1434	-0.505376	0.396309	0.44775	0.487846	0.494785	0.391046	0.296491	0.852511	0.449275	0.856777	0.831701	0.605018
ENSG00000131473	ACLY	10585.6	-0.282159	0.396445	57.1955	77.6415	81.6568	77.5334	67.6472	81.8517	79.2381	105.852	95.4282	84.5255
ENSG00000134716	CYP2J2	136.649	-0.36944	0.396676	1.93262	1.5404	1.81007	1.2986	1.17858	1.74106	1.97824	1.84181	2.46482	2.42586
ENSG00000005108	THSD7A	16.6966	0.467905	0.397716	0.0496796	0	0.138366	0.245396	0.0475176	0.0439165	0.0249244	0.0294242	0.0149024	0.0146669
ENSG00000064989	CALCRL	13.8499	-0.532165	0.397716	0.0631218	0.0550194	0.0777243	0.052121	0.0482999	0.07211	0.0443358	0.196275	0.145797	0.143493
ENSG00000103222	ABCC1	1372.8	-0.278017	0.397716	5.69828	6.93371	6.04671	6.82209	6.86551	7.87633	6.64238	10.0665	7.99293	7.27408
ENSG00000109929	SC5D	1370.39	-0.311466	0.397716	5.88071	10.3398	9.80929	8.79543	8.41053	10.6662	10.7528	10.869	10.6804	11.9083
ENSG00000120253	NUP43	2072.99	0.165821	0.397716	19.8636	20.8414	19.5203	18.0907	20.3634	17.2356	17.0513	18.7109	18.3191	16.3929
ENSG00000126432	PRDX5	3328.63	0.197077	0.397716	141.144	170.77	172.325	164.777	146.217	140.239	145.547	142.333	127.76	134.267
ENSG00000128016	ZFP36	148.1	-0.326016	0.397716	2.33464	2.50166	2.35601	2.38978	3.24806	3.15935	3.29125	3.51975	3.90966	2.65163
ENSG00000132773	TOE1	926.815	0.17716	0.397716	13.5355	14.1312	14.0777	15.4159	14.4346	12.0375	12.2476	13.7949	11.9538	13.0656
ENSG00000136856	SLC2A8	194.451	-0.370337	0.397716	1.23415	1.5383	1.96543	1.6407	2.02092	2.80098	1.85258	2.63001	2.1872	1.85677
ENSG00000137809	ITGA11	213.766	-0.53241	0.397716	0.128512	0.268372	0.681318	0.394246	1.04823	1.44772	1.3683	1.17291	0.453496	0.8779
ENSG00000143858	SYT2	388.423	-0.530992	0.397716	0.653518	0.423962	2.23187	1.64255	1.62234	2.28912	2.88327	1.12205	4.91812	2.12379
ENSG00000151292	CSNK1G3	2284.69	0.212182	0.397716	18.1345	18.3893	19.9531	20.6789	20.8544	14.65	17.0677	15.6769	18.2332	18.4499
ENSG00000154832	CXXC1	984.161	0.335106	0.397716	11.2153	8.13009	11.5727	12.6509	7.73836	8.97576	7.74859	7.18504	7.03288	8.55472
ENSG00000157837	SPPL3	1892.75	-0.190998	0.397716	9.5037	10.9944	11.249	10.2412	10.6746	13.1202	12.1432	11.929	10.7591	12.4329
ENSG00000161513	FDXR	997.168	-0.247712	0.397716	9.9245	8.9347	9.19958	11.9786	10.1522	12.2179	13.0615	11.3812	10.5215	13.0387
ENSG00000163053	SLC16A14	56.9986	-0.471648	0.397716	0.352849	0.222125	0.337926	0.372287	0.502491	0.58971	0.346183	0.747703	0.69975	0.421315
ENSG00000165714	BORCS5	418.534	-0.325465	0.397716	2.21946	3.42791	2.65299	2.62037	3.72433	3.351	3.79765	3.59998	4.19436	3.90275
ENSG00000166002	SMCO4	349.962	-0.334277	0.397716	11.1938	12.8527	9.76161	7.42973	8.40157	12.4678	13.2047	13.9688	11.0199	13.7292
ENSG00000182087	TMEM259	987.635	-0.307278	0.397716	7.13875	9.61245	8.0261	8.48045	9.86482	12.1541	8.89108	13.2727	9.68687	10.508
ENSG00000198382	UVRAG	734.481	-0.293075	0.397716	4.35321	4.19755	4.07847	3.86299	4.00609	4.60341	6.36521	4.30955	4.33966	5.96182
ENSG00000214694	ARHGEF33	93.8809	-0.531324	0.397716	0.953657	0.307868	0.442165	0.298941	0.277025	1.2643	0.652113	1.31794	0.993826	0.306574
ENSG00000238287	RP11-656D10.3	18.6479	0.495112	0.397716	0.833334	1.4667	1.84174	1.91874	1.59414	0.793329	0.900493	0.930182	1.07682	0.927322
ENSG00000267002	RP11-242D8.1	259.74	0.360758	0.397716	1.59907	1.2862	1.30301	1.75242	1.23258	0.814879	0.967427	1.3503	1.29864	0.947653
ENSG00000280434	RP4-671O14.6	10.0028	0.526328	0.397716	0.0271926	0.0444414	0.0390638	0.0364869	0.0364129	0.0232985	0.0218282	0.0169109	0.00856483	0.0252883
ENSG00000120539	MASTL	2229.81	-0.241869	0.398483	20.1654	25.1016	22.8511	21.387	22.0359	26.0506	31.6908	24.5655	23.2237	27.6464
ENSG00000164168	TMEM184C	952.354	-0.193802	0.398815	7.47328	6.87808	7.93025	7.19535	7.99039	8.58758	7.62261	8.76966	8.89176	9.20195
ENSG00000183684	ALYREF	2563.09	-0.251222	0.398815	49.1798	71.8387	51.9305	58.5683	62.9943	71.0024	70.1889	74.9291	69.509	68.7666
ENSG00000064393	HIPK2	2810.89	-0.304927	0.399217	5.94245	6.09599	7.14922	6.83522	6.13181	7.16496	7.58475	7.09622	7.57664	11.1489
ENSG00000087111	PIGS	1982.76	-0.319722	0.399217	10.903	8.90951	13.792	12.9643	11.2955	16.8699	11.4664	16.5687	15.3488	13.7882
ENSG00000103275	UBE2I	3855.88	-0.285902	0.399217	12.6015	16.6069	13.6048	13.9826	14.0766	20.5066	16.7774	20.5076	14.1221	15.9648
ENSG00000103415	HMOX2	758.379	-0.241554	0.399217	7.99567	8.09895	6.67269	6.38478	7.1685	9.12057	7.63304	9.56974	8.08332	8.94867
ENSG00000006327	TNFRSF12A	3324.66	-0.433385	0.400026	74.773	65.829	40.8931	36.1733	73.2653	99.9326	79.0496	109.585	63.0147	74.4006
ENSG00000188404	SELL	52.2329	-0.527126	0.400026	0.939309	0.201583	0.700973	0.29379	0.190576	1.39552	0.485534	0.545796	2.04707	0.838236
ENSG00000143379	SETDB1	1317.63	0.165423	0.400592	8.62796	7.60744	7.56287	7.73715	7.65106	7.02178	7.25286	6.71558	7.27892	6.57064
ENSG00000107897	ACBD5	911.513	-0.311304	0.40065	6.65444	8.28471	6.84642	6.92332	7.90938	8.23548	10.7457	7.14554	8.87749	11.4784
ENSG00000133422	MORC2	1918.93	0.24648	0.400861	13.0079	11.1208	13.5893	15.4154	13.4851	11.4513	11.3982	10.1488	9.98736	12.5894
ENSG00000153944	MSI2	2150.61	-0.290691	0.400861	3.87297	3.58239	3.1867	3.04517	4.08091	4.19584	3.74847	4.94815	5.32685	3.91239
ENSG00000184897	H1FX	2488.73	-0.426429	0.400861	41.407	58.4615	49.5653	49.8834	69.3641	116.273	79.8424	74.9262	44.4458	73.9247
ENSG00000104529	EEF1D	11676.9	0.27475	0.400946	51.4533	61.0289	50.7882	52.7324	57.1268	51.4132	50.2237	47.0208	36.0904	37.6709
ENSG00000139618	BRCA2	1746.05	-0.204867	0.400946	5.28028	5.69803	5.36305	5.15976	4.75731	6.13082	6.84557	6.14437	5.99495	5.31898
ENSG00000154874	CCDC144B	170.739	0.310824	0.400946	0.663451	0.891673	0.741924	0.742187	0.85877	0.521922	0.745436	0.580598	0.550571	0.673229
ENSG00000167780	SOAT2	11.9854	-0.505369	0.400946	0.0189736	0.0826907	0.194691	0.137085	0.181479	0.108377	0.0951912	0.53098	0.438248	0.548953
ENSG00000179818	PCBP1-AS1	535.24	0.390738	0.400946	1.3185	1.24057	1.31642	1.24255	1.18927	0.786619	0.733892	1.24572	1.20165	0.596436
ENSG00000196693	ZNF33B	1454.36	0.355705	0.400946	8.92636	6.43463	7.41093	8.07131	8.94872	6.44894	5.04989	6.27612	7.95032	4.25001
ENSG00000258763	RP11-110A12.2	27.8939	-0.503666	0.400946	1.19592	1.42711	1.81151	1.05803	0.544703	1.95173	1.99999	3.12841	1.73392	1.47113
ENSG00000264067	RP11-401O9.3	272.719	0.292282	0.400946	23.2934	17.2052	19.556	16.4862	17.5344	13.0747	13.8415	16.869	14.991	16.6921
ENSG00000006534	ALDH3B1	873.619	-0.24183	0.401902	4.53023	5.49709	4.15606	4.89336	4.87052	5.60547	5.95517	5.24152	5.20487	6.58619
ENSG00000063761	ADCK1	121.104	-0.379134	0.401902	0.919041	0.61193	0.860712	0.933531	0.516265	1.15962	1.03195	0.884534	1.164	0.994867
ENSG00000117069	ST6GALNAC5	1083.63	-0.372159	0.401902	8.76986	9.85254	9.85769	8.79828	5.78647	8.06306	13.227	11.5886	11.2228	14.1287
ENSG00000127903	ZNF835	11.2612	0.513862	0.401902	0.0446669	0.146	0.252084	0.414927	0.0747654	0.095676	0.0896381	0.0578709	0.0703436	0.0461544
ENSG00000131831	RAI2	169.466	-0.46763	0.401902	1.90804	2.03056	1.94269	1.51139	2.67385	2.33744	2.31526	2.11564	5.49729	3.42352
ENSG00000143382	ADAMTSL4	233.813	-0.484981	0.401902	0.657221	1.07083	1.10747	0.927286	1.76475	1.19968	2.06913	1.3499	1.39269	2.94695
ENSG00000161277	THAP8	89.6312	-0.407249	0.401902	1.23253	1.80596	1.50457	2.25916	1.32117	2.8727	2.49477	1.71801	2.32032	2.0421
ENSG00000165434	PGM2L1	1805.27	-0.459274	0.401902	7.76081	3.54999	6.88965	5.99526	8.02448	8.82822	6.86513	10.1495	15.9314	7.56945
ENSG00000168566	SNRNP48	485.916	0.239886	0.401902	3.59512	4.06186	3.33442	3.34031	3.71197	2.73929	2.83388	2.84466	3.19542	3.52257
ENSG00000198804	MT-CO1	205521	0.373971	0.401902	6677.18	4848.3	5825.81	6612.81	6597.16	3936.47	4341.27	5031.55	6252.57	2989.3
ENSG00000259807	RP11-426C22.4	212.129	0.491076	0.401902	8.27745	4.30803	4.51223	4.8439	3.11034	4.50291	4.06012	2.45128	1.61007	2.59648
ENSG00000076351	SLC46A1	607.041	-0.379509	0.402976	3.30523	2.89499	2.98537	2.37988	1.49078	3.51869	3.19237	3.91817	3.50133	3.67605
ENSG00000144583	MARCH4	545.471	0.433476	0.403602	3.75873	9.09331	4.98442	6.03989	5.18836	3.39564	3.28149	3.4168	5.55776	4.16325
ENSG00000169239	CA5B	142.184	0.348532	0.403602	0.883066	0.927426	0.61654	0.596675	0.75756	0.554671	0.538952	0.481233	0.635609	0.658486
ENSG00000204650	CRHR1-IT1	453.316	-0.31374	0.403716	1.07421	1.05829	0.978646	0.891143	1.14029	0.984414	1.24157	1.51403	1.60476	1.20335
ENSG00000183506	PI4KAP2	202.744	0.298492	0.404195	0.996275	1.17595	1.31514	1.30145	1.22589	0.859531	0.916362	0.93044	0.871655	1.21711
ENSG00000135324	MRAP2	18.0926	-0.515344	0.404484	0.198143	0.157009	0.332702	0.26029	0.241208	0.411559	0.469934	0.373406	0.699738	0.204742
ENSG00000197959	DNM3	231.755	-0.509075	0.405204	0.42106	0.279735	0.744682	1.15893	0.353622	1.49259	0.899948	1.10703	0.894923	0.79942
ENSG00000166012	TAF1D	3760.94	0.321034	0.405221	24.5497	24.4296	16.8395	17.3332	16.8378	12.9002	16.7765	16.0311	17.5055	14.792
ENSG00000260167	RP11-146F11.5	8.95532	0.526227	0.405221	1.20691	0.788992	0.495371	0.99657	1.53918	0.459589	0.322939	0.416983	0.844755	0.332561
ENSG00000117305	HMGCL	480.931	-0.339562	0.405381	3.64653	3.39055	2.70785	2.34881	2.59621	3.32139	4.60807	3.11887	3.77811	4.35582
ENSG00000129657	SEC14L1	5199.96	-0.222897	0.405381	16.6638	19.5229	16.5745	18.0001	17.0053	18.8174	18.6537	22.8512	23.4884	19.4052
ENSG00000136531	SCN2A	142.36	-0.518525	0.405381	0.274585	0.0441962	0.336186	0.360708	0.32531	0.953529	0.13776	0.708277	1.14004	0.283729
ENSG00000178301	AQP11	91.8635	-0.34243	0.405381	1.19778	1.14631	1.44497	1.35323	1.47077	1.83369	1.90023	1.25826	1.71638	1.95685
ENSG00000180329	CCDC43	1081.98	-0.222766	0.405381	13.2307	13.2611	14.2174	13.6281	15.0586	14.6388	14.707	18.3457	18.2835	15.6504
ENSG00000196155	PLEKHG4	1071.82	-0.339352	0.405381	3.62523	6.44664	4.83859	4.75234	5.61881	7.52715	5.38999	7.54245	6.17314	6.37086
ENSG00000102763	VWA8	865.747	0.218962	0.405842	4.92842	4.93242	4.87986	5.31761	4.33488	3.8502	4.73108	3.78642	4.00611	4.43103
ENSG00000134250	NOTCH2	11391.1	-0.253752	0.405992	22.4975	26.5866	26.1589	23.7639	23.4323	29.6523	29.7947	29.3393	23.4844	35.4233
ENSG00000003056	M6PR	4564.67	-0.258023	0.406713	35.7736	43.2506	46.0427	42.3393	50.4412	53.4108	43.6638	57.385	57.0386	52.2537
ENSG00000135164	DMTF1	1519.03	0.295148	0.406713	7.05877	7.47998	5.57812	7.77879	7.82695	4.71256	6.27701	5.229	6.89213	5.44697
ENSG00000159658	EFCAB14	2481.28	-0.222867	0.406713	15.3277	15.7658	14.1007	12.757	14.3479	16.2896	16.8907	15.8102	15.9176	20.1165
ENSG00000177868	SVBP	378.801	-0.21649	0.406713	11.5897	11.8929	10.9699	12.4925	10.6554	13.9979	13.9485	12.2455	12.4376	14.729
ENSG00000231767	RP11-92K2.2	13.946	0.515133	0.406713	1.99736	1.81352	0.853966	1.20258	1.83083	0.792281	0.584547	1.03512	0.611632	1.20393
ENSG00000004776	HSPB6	29.7417	0.463923	0.406724	0.608081	0.785225	0.762619	1.23202	0.797032	0.536009	0.451965	0.746985	0.543842	0.418887
ENSG00000005893	LAMP2	5513.84	-0.322262	0.406724	41.9402	41.475	31.9021	29.4023	29.4016	48.3518	48.1321	38.6841	36.392	51.9375
ENSG00000092931	MFSD11	701.444	-0.313966	0.406724	4.12725	3.32292	3.63089	3.7981	3.78433	3.94594	3.95226	4.94302	6.43489	4.49588
ENSG00000108829	LRRC59	4910.96	-0.275435	0.406724	37.4328	42.5323	40.6308	37.4537	34.0586	38.9158	40.5831	53.9539	56.024	46.6414
ENSG00000138593	SECISBP2L	1740.41	-0.283025	0.406724	6.39755	6.33897	7.79519	7.50973	7.59028	8.03852	7.76136	7.92483	11.3694	9.00146
ENSG00000180626	ZNF594	302.452	0.259325	0.406724	1.97778	2.40139	2.57611	2.74944	2.72239	2.08432	2.02113	1.84571	2.16842	2.13414
ENSG00000273382	RP5-1065J22.8	68.3433	-0.396702	0.406724	0.698292	0.585248	0.992115	0.956369	0.706436	1.29119	0.808466	1.08566	1.07151	1.23495
ENSG00000184752	NDUFA12	1009.43	0.217355	0.407715	25.3846	23.6534	24.0085	24.6349	21.8683	21.8877	22.3194	18.8694	17.3861	21.6154
ENSG00000148175	STOM	1188.01	-0.430447	0.409487	7.79764	14.8249	10.3158	9.43771	17.7352	12.8725	19.8708	15.7495	16.4626	22.969
ENSG00000100100	PIK3IP1	275.04	0.458183	0.409587	4.10753	1.63245	3.81738	3.0929	4.78668	2.28993	2.46473	2.70446	1.42323	2.48551
ENSG00000136040	PLXNC1	227.378	0.44839	0.409767	1.07477	0.645342	1.45704	1.36439	0.967971	1.07546	0.625807	0.479747	0.679512	0.794419
ENSG00000205662	RP11-706O15.7	18.6929	0.467038	0.409767	0.439457	0.418958	0.394566	0.472485	0.420332	0.278907	0.349088	0.246725	0.288365	0.208125
ENSG00000135052	GOLM1	4030.37	-0.318615	0.410645	34.3477	37.5233	32.1611	31.4519	30.9776	35.4986	40.192	37.0159	39.9477	60.3044
ENSG00000186395	KRT10	699.96	-0.265124	0.410645	11.6127	13.2494	11.0916	11.7034	11.5439	13.4192	11.7072	16.3325	17.0038	13.6597
ENSG00000113649	TCERG1	3645.39	0.348209	0.412377	15.6793	18.3538	19.5458	20.1614	21.063	14.1258	10.8919	17.0725	18.8026	11.0094
ENSG00000198169	ZNF251	795.918	0.439735	0.412782	6.2268	7.69127	6.89702	9.53918	8.02871	4.73931	5.75164	6.55981	6.45506	2.32863
ENSG00000107957	SH3PXD2A	1932.18	0.388218	0.412788	10.5334	7.19225	6.53318	5.59437	8.12818	3.67444	6.71299	5.90169	5.15719	6.06762
ENSG00000182963	GJC1	3225.2	-0.28847	0.412788	14.1201	13.1986	14.6542	13.8067	10.3658	15.5568	14.1008	19.5137	18.5813	14.5116
ENSG00000159023	EPB41	1924.92	-0.286118	0.413118	8.80751	7.15891	8.70137	7.56429	9.06879	9.31138	10.2275	9.39081	8.97184	13.3611
ENSG00000188895	MSL1	4088.19	-0.262126	0.414038	17.6268	22.0843	18.4206	18.8753	22.4161	21.4424	22.1953	29.0026	26.031	22.1469
ENSG00000111012	CYP27B1	213.415	0.306305	0.415242	2.5028	3.36565	2.53345	2.38544	3.0193	2.02847	2.38689	2.20851	1.7873	2.5046
ENSG00000184905	TCEAL2	188.102	-0.500838	0.415862	5.02817	2.18123	2.8186	2.52283	3.96326	2.70365	7.54458	3.95698	9.72716	4.54616
ENSG00000111262	KCNA1	156.849	-0.520346	0.415986	0.250476	0.328498	0.79485	0.430882	0.55901	0.379757	1.80119	0.317308	1.91387	0.699765
ENSG00000068001	HYAL2	833.937	-0.377478	0.416121	6.76659	5.58751	6.4092	5.4781	6.70064	10.8771	8.15099	10.0648	4.91831	8.1646
ENSG00000198420	TCAF1	770.163	-0.235643	0.416537	4.4498	3.48218	4.76151	4.77682	4.74995	5.03193	5.48252	5.50401	5.42036	4.97903
ENSG00000112941	PAPD7	2455.78	-0.273405	0.416575	10.7687	15.1894	12.7918	14.5308	11.4809	14.4308	17.877	14.5207	14.8886	17.754
ENSG00000147684	NDUFB9	4273.22	0.223679	0.416575	64.6859	70.9285	73.1716	69.8717	71.536	64.263	62.2863	64.8597	58.6829	47.4359
ENSG00000148187	MRRF	798.755	0.282006	0.416575	3.30882	3.11143	3.05643	3.0309	3.43024	2.37419	2.14643	3.04	3.13465	2.19586
ENSG00000272953	RP11-1275H24.2	19.0663	0.514802	0.416575	2.14774	0.668591	1.76306	1.90011	1.34995	1.40204	0.492584	0.954046	0.773111	0.570668
ENSG00000278600	RP11-81A1.6	218.39	0.303167	0.416575	3.89364	3.6069	3.85452	4.70928	5.39762	3.88635	3.02914	3.25346	3.4036	3.45614
ENSG00000269793	ZIM2-AS1	16.4229	0.489052	0.41692	0.0645722	0.450269	0.318041	0.653152	0.135877	0.122945	0.259168	0.0267713	0.108471	0.0400335
ENSG00000141349	G6PC3	998.043	-0.231166	0.417267	7.53314	8.4027	8.79666	8.2415	7.04229	10.303	8.7388	10.7846	8.84845	8.69977
ENSG00000156172	C8orf37	194.5	-0.370582	0.417267	2.33809	2.47142	1.81428	1.82495	1.43526	1.90471	3.1164	2.7851	2.55246	3.00492
ENSG00000167470	MIDN	926.92	-0.254933	0.417267	6.50109	7.19613	7.27328	7.02199	9.2488	9.50131	8.89689	10.0135	8.52052	8.05575
ENSG00000171155	C1GALT1C1	539.217	-0.283649	0.417267	10.3202	10.4158	11.6598	10.4501	10.9309	13.0927	14.8898	11.1696	10.9264	16.5233
ENSG00000259429	UBE2Q2P2	104.113	0.378113	0.417267	1.67254	2.25511	2.63869	2.99947	3.33949	2.05002	1.82508	2.05861	1.7121	1.81465
ENSG00000277159	RP11-88E10.4	172.996	-0.478128	0.417267	1.83648	0.623819	2.22807	1.44951	1.21926	3.22924	2.09204	1.72433	2.83546	1.96461
ENSG00000215386	MIR99AHG	24.1782	-0.519201	0.417303	0.0563795	0.222677	0.0578518	0.0654661	0.155037	0.127473	0.297001	0.116873	0.251569	0.400517
ENSG00000233577	RP3-462D8.2	46.3741	0.413328	0.417303	3.07379	2.99276	4.4291	3.37512	4.44131	1.74329	3.14988	2.64366	2.74652	2.56795
ENSG00000143748	NVL	866.99	0.178352	0.417743	7.53402	8.49839	7.36696	7.51841	7.26009	6.35922	6.33072	7.02385	7.06396	6.82741
ENSG00000186310	NAP1L3	664.781	-0.405308	0.417743	8.65579	7.97384	10.1334	10.4661	4.37148	11.6259	9.24561	11.3783	13.7473	12.7859
ENSG00000234352	AC009264.1	26.083	-0.517391	0.417743	0.157081	0.0855734	0.0748348	0.046323	0.144879	0.181584	0.0788078	0.168627	0.223818	0.342014
ENSG00000236670	KRT18P5	24.7891	0.477241	0.417743	0.600807	0.916451	1.17134	0.992196	1.03439	0.457572	0.542568	0.934093	0.567707	0.43457
ENSG00000254676	RP11-727A23.4	8.45906	0.518776	0.417743	0.257119	0.560286	0.703555	0.442308	0.573835	0.122388	0.171996	0.177667	0.449914	0.265681
ENSG00000255893	RP11-685N10.1	24.0478	0.459827	0.417743	2.53652	2.10911	2.05481	1.86021	1.46845	1.71575	1.13862	0.89942	1.33154	1.37947
ENSG00000272405	RP11-284F21.10	1564.91	0.410066	0.417743	36.6997	20.8127	19.7492	17.977	18.409	14.1746	15.1333	17.5535	20.763	12.2758
ENSG00000273015	RP11-352M15.2	707.568	0.340493	0.417743	3.3162	3.54368	2.6748	3.15541	3.73612	2.56127	2.69959	2.25154	1.75758	3.28249
ENSG00000153885	KCTD15	1207.59	0.322457	0.418037	6.5507	9.08865	6.98341	11.2041	8.5361	6.10329	6.93851	6.09753	6.17004	7.65965
ENSG00000178776	C5orf46	463.863	-0.517995	0.418037	15.1414	9.39761	15.0846	4.19134	3.76363	17.0217	8.33875	38.9899	30.0752	8.03423
ENSG00000181481	RNF135	178.48	-0.352985	0.418037	2.09076	1.91209	1.47841	1.57656	1.4817	1.65007	2.68486	2.72847	2.06998	2.19397
ENSG00000197063	MAFG	2069.33	-0.324117	0.418037	11.5678	17.8005	12.1367	11.5946	15.9747	18.1136	18.0556	14.7004	21.2088	16.8201
ENSG00000234608	MAPKAPK5-AS1	399.078	0.277238	0.418037	6.82497	9.18906	6.8468	6.76471	8.69853	5.32039	6.76325	6.16122	6.47208	6.40477
ENSG00000261094	RP11-355O1.11	52.5718	0.406062	0.418037	0.797686	0.695294	1.0864	0.91315	1.0959	0.759393	0.538453	0.586271	0.837489	0.524523
ENSG00000084710	EFR3B	395.518	-0.502896	0.418138	0.867845	0.66229	1.72466	1.31905	0.830077	0.815726	1.45501	2.44045	3.29474	1.47187
ENSG00000109323	MANBA	537.952	-0.327446	0.418285	2.68445	2.43904	1.79235	1.74596	2.42694	3.33014	2.58751	2.34884	2.8377	3.21557
ENSG00000212694	LINC01089	447.806	0.374059	0.418285	3.36011	4.35639	4.64209	6.27752	6.23924	3.87788	3.17378	4.23179	4.09931	2.9289
ENSG00000232725	U52111.14	23.3773	-0.469965	0.418285	0.642205	0.660841	0.658976	0.846978	0.511881	1.12086	0.751791	0.739598	1.23612	1.40092
ENSG00000148123	PLPPR1	16.6179	-0.5172	0.41866	0.0739914	0.0806172	0.206078	0.16365	0.0808816	0.140879	0.212124	0.416324	0.277441	0.152911
ENSG00000082014	SMARCD3	319.856	-0.349011	0.418715	1.61903	2.69885	1.66131	2.14083	2.44774	2.77719	3.39133	2.53649	2.33431	2.91416
ENSG00000070018	LRP6	4926.47	-0.322459	0.419944	11.4767	18.2763	17.1121	15.5012	20.7451	19.4941	20.754	25.603	20.6954	20.2597
ENSG00000125375	ATP5S	804.992	0.311169	0.420359	3.14458	3.60571	3.05762	3.17482	2.90923	2.48053	1.69132	2.5548	2.82573	2.95133
ENSG00000251350	LVCAT1	144.569	-0.500365	0.420359	0.728108	0.778341	1.84666	1.67319	2.41777	1.59556	2.7018	1.87957	2.75487	4.03149
ENSG00000058600	POLR3E	963.175	0.342788	0.421159	6.60946	4.52032	3.65317	3.77591	4.3983	3.11301	3.31394	4.13919	3.41599	3.51404
ENSG00000198892	SHISA4	277.355	-0.397719	0.421159	7.66312	4.937	5.74358	4.72277	3.31427	8.05649	7.86752	6.6765	5.71347	8.60686
ENSG00000142188	TMEM50B	857.605	-0.255079	0.422413	6.67793	6.11028	6.2149	6.92825	8.49167	7.81938	7.57506	7.94106	9.25761	9.01321
ENSG00000168101	NUDT16L1	362.307	-0.378795	0.422837	4.23827	6.66108	5.54203	5.84561	7.21079	8.76589	9.31456	6.84207	5.4539	9.94088
ENSG00000197417	SHPK	57.826	-0.350841	0.422837	0.555762	0.407356	0.508063	0.479763	0.628226	0.625279	0.719881	0.733142	0.636538	0.710006
ENSG00000214765	SEPT7P2	347.157	0.320253	0.422837	2.73441	3.19543	3.69979	3.83729	3.81999	2.66063	2.3802	2.78948	3.47763	2.17481
ENSG00000258592	RP11-108M12.3	20.2542	0.466122	0.422837	0.6394	0.616273	0.832739	0.406127	0.635096	0.468235	0.394817	0.382344	0.387291	0.355758
ENSG00000001460	STPG1	290.745	-0.256278	0.423191	1.34878	1.20147	1.25776	1.22753	1.12447	1.26668	1.50426	1.32715	1.6505	1.70446
ENSG00000082512	TRAF5	736.486	0.232152	0.423191	3.88164	3.65316	3.39637	3.23	3.48247	2.78273	3.29101	2.85595	3.39385	2.5629
ENSG00000086712	TXLNG	714.031	0.223195	0.423191	7.53033	7.56041	6.37074	6.06716	6.96142	5.81122	6.0378	5.83129	5.15812	6.46927
ENSG00000108107	RPL28	5491.43	0.364814	0.423191	42.2894	31.0832	30.6798	33.7818	43.1991	34.9286	22.3449	33.5063	24.0556	19.768
ENSG00000121064	SCPEP1	1714.27	-0.3472	0.423191	17.5239	11.6467	16.7008	15.4693	15.115	23.3423	16.4423	19.8534	26.1021	15.1017
ENSG00000121904	CSMD2	301.556	-0.497756	0.423191	0.55107	0.902953	0.348481	0.240301	0.382036	1.2119	0.743692	0.542397	1.14592	0.549558
ENSG00000167543	TP53I13	340.213	-0.350272	0.423191	1.92637	3.03274	2.70814	2.5664	2.54059	4.70189	2.92921	3.14892	2.762	3.34969
ENSG00000174327	SLC16A13	159.34	-0.359087	0.423191	2.67591	2.28788	3.10808	2.87702	2.07956	4.67032	2.85283	3.81362	3.12159	2.93783
ENSG00000176714	CCDC121	104.551	-0.370899	0.423191	1.22728	1.21832	1.27332	0.971165	1.52603	1.428	1.31356	1.80915	2.27638	1.60632
ENSG00000180425	C11orf71	172.593	-0.316637	0.423191	2.71578	1.92239	2.80445	3.28515	2.72996	2.89829	3.36724	3.53204	3.63222	3.78929
ENSG00000181045	SLC26A11	170.995	-0.483327	0.423191	0.751437	0.603272	1.04702	1.00419	1.84601	1.21988	1.2302	1.95124	2.74881	1.49571
ENSG00000227051	C14orf132	1074.39	-0.336488	0.423191	3.57831	4.66788	5.80987	4.95964	4.31199	4.65327	5.1879	7.25627	6.97702	6.34355
ENSG00000259642	ST20-AS1	59.5135	-0.452627	0.423191	0.486727	0.460272	0.310971	0.436024	0.527032	0.778098	0.95834	0.628229	0.337462	0.692723
ENSG00000078687	TNRC6C	580.732	-0.309113	0.423397	1.58172	1.86857	1.64102	1.89321	2.23747	1.96655	2.29093	2.20288	3.07828	2.16712
ENSG00000081052	COL4A4	405.82	-0.511952	0.423397	0.42721	2.04976	0.86869	0.453081	1.28958	0.496251	2.59559	1.37308	2.46484	4.32527
ENSG00000106605	BLVRA	1275.17	-0.252879	0.423397	24.6408	24.5037	30.0483	24.3998	22.8962	28.1413	25.5581	30.9039	34.9484	33.0095
ENSG00000122877	EGR2	69.6808	-0.507726	0.423397	1.08283	0.286358	0.593309	0.347228	0.341883	0.680559	0.654019	1.65627	1.02648	0.858176
ENSG00000144567	FAM134A	2771.07	-0.168934	0.423397	19.3195	17.8259	19.5861	16.4647	18.0157	19.0215	21.7246	20.3141	20.8059	21.0265
ENSG00000155011	DKK2	9.94318	0.475182	0.423397	0.134691	0.019567	0.092139	0.333651	0.111652	0.0598384	0.04505	0.0186141	0.00942746	0.0927843
ENSG00000160716	CHRNB2	11.131	-0.503602	0.423397	0.0396612	0.0288085	0.0474798	0.0204682	0.0821929	0.050343	0.232145	0.0411084	0.131861	0.081964
ENSG00000164850	GPER1	121.452	-0.514344	0.423397	0.874413	0.201278	1.27637	1.37286	1.23687	4.63116	1.35934	1.04673	1.48697	1.88342
ENSG00000187690	CXorf67	541.803	0.359955	0.423397	15.8425	10.4487	12.0272	13.6335	12.0956	9.43583	12.4671	9.10635	10.5751	6.2946
ENSG00000224861	YBX1P1	30.5763	0.443819	0.423397	1.21194	1.45251	1.98974	1.62617	1.3524	1.1153	1.135	0.963056	0.593792	1.2523
ENSG00000231113	RP3-475N16.1	69.6078	-0.357736	0.423397	1.61375	1.5881	1.94968	1.53131	1.29457	2.03186	2.21993	1.61868	2.21349	2.55503
ENSG00000241852	C8orf58	539.039	0.223744	0.423397	7.64651	7.13378	7.07837	7.28895	5.87112	5.95489	5.78374	6.25316	6.44454	5.30368
ENSG00000241975	TCEB1P19	12.7278	0.504694	0.423397	2.43912	2.65754	2.00226	1.88816	1.28314	1.16102	1.34609	0.505624	1.28041	1.38619
ENSG00000267317	CTB-25B13.12	333.486	-0.402485	0.423397	15.2829	13.0336	9.17334	10.2818	12.7448	12.1582	13.1992	20.7825	23.8672	15.352
ENSG00000271959	CTD-3064M3.7	16.117	0.441695	0.423397	0.0261952	0.0428115	0.483828	0.892235	0.275608	0.0623443	0.23656	0.0543021	0.0275023	0.067669
ENSG00000156482	RPL30	9657.34	0.263808	0.42457	120.535	119.136	90.618	85.664	108.741	77.2695	86.6122	95.5668	80.5143	90.9939
ENSG00000116096	SPR	1019.05	-0.244709	0.42585	26.5447	23.8112	28.9857	22.3405	23.1589	30.0352	30.3425	30.9083	33.4816	24.7752
ENSG00000176108	CHMP6	481.92	-0.286674	0.42585	8.69758	7.6809	7.5907	8.93941	7.53095	12.8472	9.70098	9.83103	7.88199	9.97109
ENSG00000183671	GPR1	308.253	-0.474617	0.42585	3.68115	6.33675	2.345	2.20343	2.04189	4.91142	5.3277	5.13457	4.06597	7.29639
ENSG00000182195	LDOC1	655.782	-0.188934	0.425896	15.9228	16.1248	18.5863	18.3768	19.1784	20.1311	19.5275	19.6765	20.6387	21.0669
ENSG00000068971	PPP2R5B	352.311	-0.315556	0.426336	3.73346	4.16792	3.90169	2.97608	3.48308	3.65266	5.17549	4.04829	4.60722	5.8401
ENSG00000110693	SOX6	630.667	-0.461805	0.426336	1.38253	1.25241	0.863343	0.960155	0.536503	2.08142	1.92034	1.6295	1.3665	0.806124
ENSG00000131759	RARA	1096.71	-0.338481	0.426336	8.28761	11.3698	6.70397	6.37112	7.30752	9.87975	10.3968	12.5664	10.3622	9.13111
ENSG00000164054	SHISA5	2812.23	-0.252536	0.426336	23.4572	21.5442	22.2182	20.7783	20.9331	30.065	22.4774	31.0528	22.1657	25.5873
ENSG00000167615	LENG8	2948.77	0.385424	0.426336	21.6242	17.1136	18.5963	21.6326	26.3485	16.397	12.5543	19.238	18.7756	9.3664
ENSG00000275198	RP11-471B22.3	49.2526	0.390353	0.426336	0.395478	0.39422	0.492147	0.555836	0.63581	0.320419	0.388382	0.305251	0.362205	0.408648
ENSG00000257219	RP11-54A9.1	23.1093	-0.478549	0.427524	0.742704	0.0703662	0.62956	0.299967	0.216203	0.368896	0.162007	1.70696	2.16978	1.30131
ENSG00000137509	PRCP	4623.97	-0.346488	0.42803	17.7577	8.88813	13.2152	10.6687	11.5648	15.6618	15.5803	15.4972	15.8026	19.3416
ENSG00000077232	DNAJC10	7980.55	-0.22745	0.428769	12.9143	16.3456	13.3774	12.462	11.7116	15.6014	15.137	14.73	16.2227	17.2056
ENSG00000151883	PARP8	645.111	0.325404	0.428828	3.30511	2.11359	3.1619	2.5237	3.29407	2.07071	2.20962	2.63024	2.47397	1.78131
ENSG00000114480	GBE1	1420.25	-0.428432	0.429668	9.82489	11.767	6.41058	6.14638	10.1936	7.21842	13.1545	13.285	14.2679	17.181
ENSG00000136810	TXN	2221.95	0.174014	0.429903	82.0129	89.69	76.7671	81.8104	81.4645	74.6488	67.5034	70.0458	80.7926	70.6024
ENSG00000095739	BAMBI	209.829	-0.456901	0.429954	2.4972	4.56514	2.09809	1.81635	3.20608	4.69083	6.08769	3.24843	2.86815	5.05682
ENSG00000270332	SMC2-AS1	24.2621	0.492886	0.429954	0.173066	0.0942819	0.182809	0.131346	0.21909	0.053304	0.0970428	0.058035	0.144292	0.115713
ENSG00000276210	LINC00226	36.6762	0.484055	0.429954	0.97135	0.94074	2.3995	2.19082	1.96139	1.19871	0.830265	0.783061	0.906505	1.37544
ENSG00000013392	RWDD2A	163.556	-0.273781	0.430196	1.50198	1.67033	1.73252	1.40058	1.50597	1.57779	2.21387	1.93255	1.90318	1.96943
ENSG00000131797	CLUHP3	336.357	0.424328	0.430196	3.18467	1.59938	2.37429	2.62579	2.96873	1.56919	1.64145	2.03081	2.46197	1.04121
ENSG00000177469	PTRF	14743.7	-0.299667	0.430516	121.158	137.538	147.848	150.6	122.582	132.577	147.026	185.57	218.552	171.37
ENSG00000105612	DNASE2	875.372	-0.289821	0.431135	15.633	13.5485	13.326	10.9581	11.5367	18.8233	15.4744	16.6408	12.6634	17.4116
ENSG00000106028	SSBP1	1594.94	0.177758	0.431135	12.0747	14.6384	14.1292	13.8753	13.044	12.1612	11.9832	12.5233	12.0894	10.9021
ENSG00000116005	PCYOX1	3305.54	-0.310927	0.431135	23.7581	16.5924	22.3854	19.6735	16.3733	30.8068	25.2378	21.701	27.0731	20.8014
ENSG00000259972	AC009120.6	119.2	0.346659	0.431559	1.45859	2.15312	1.40012	1.52977	1.65389	0.929447	1.36914	1.47524	1.21028	1.22761
ENSG00000189403	HMGB1	6460.09	0.185531	0.432214	32.0782	34.4638	35.5541	39.4743	36.1769	34.0663	29.2549	31.25	32.3133	28.6996
ENSG00000224578	HNRNPA1P48	145.038	0.309589	0.432214	5.52018	4.87911	4.45055	3.9244	4.71424	3.9682	4.06945	4.17443	2.83867	3.43404
ENSG00000253537	PCDHGA7	9.40669	0.504911	0.432214	0.135377	0.046579	0.0511784	0.102959	0.143116	0.0406985	0.035747	0.0886213	0.0149613	0.0294496
ENSG00000196503	ARL9	7.77281	-0.506142	0.43231	0.215798	0.167945	0.126534	0.0954584	0.147434	0.205439	0.1856	0.383439	0.679699	0.25484
ENSG00000230149	RP3-508I15.19	29.1338	0.453835	0.43231	1.61899	2.8063	2.26536	3.56994	3.09706	1.75144	1.18145	1.83061	1.93156	1.97706
ENSG00000105518	TMEM205	279.95	0.27222	0.432375	6.2061	8.34048	7.90445	7.8014	8.01477	4.98861	7.0753	6.45757	6.26223	6.41277
ENSG00000107798	LIPA	1287.15	-0.320375	0.432375	9.90483	7.03101	11.7439	8.78842	8.27256	13.0161	10.319	9.93876	14.1142	11.3365
ENSG00000134287	ARF3	5905.55	-0.160209	0.432375	45.5042	40.5992	47.5279	43.398	44.8217	51.8966	48.3276	52.8381	45.8944	49.6713
ENSG00000259820	AC083843.1	154.173	0.441464	0.432375	1.02956	1.00687	1.07554	1.54277	1.24577	0.743956	0.672114	0.893555	1.22419	0.39093
ENSG00000109436	TBC1D9	997.339	-0.324441	0.432394	5.80727	7.44344	6.20041	5.02237	6.51451	7.7557	7.61198	7.26748	6.40952	10.8999
ENSG00000144115	THNSL2	256.645	-0.416676	0.432394	1.67044	1.29439	1.29329	1.2013	1.04978	1.21709	2.60799	1.26261	2.3806	1.92547
ENSG00000256436	TAS2R31	14.078	0.486478	0.432394	0.531781	0.827716	0.662598	0.588084	0.835621	0.325448	0.457365	0.393704	0.558316	0.313995
ENSG00000170144	HNRNPA3	8796.61	0.201954	0.433351	55.9264	63.8762	63.9831	67.3186	60.5818	54.2391	49.6409	56.0348	61.2479	48.1906
ENSG00000150961	SEC24D	1509.77	-0.356265	0.433553	6.36073	3.62915	6.06951	5.17712	4.74897	8.16936	5.06041	7.89355	6.06243	7.47743
ENSG00000107581	EIF3A	10458.1	0.258734	0.433979	71.9333	66.5154	60.1154	59.9334	63.135	39.52	59.8755	54.1962	56.1417	55.5251
ENSG00000114491	UMPS	1643.42	0.269135	0.434893	9.74796	7.74404	9.70324	10.1195	10.2341	8.86107	6.42836	9.02168	7.56967	6.97943
ENSG00000152240	HAUS1	873.684	0.376942	0.434921	24.4157	13.3498	22.4064	20.264	12.439	14.8193	11.6832	13.6652	15.5534	12.2164
ENSG00000242715	CCDC169	41.4022	-0.404369	0.435445	0.171155	0.191264	0.135096	0.14042	0.134324	0.154583	0.237792	0.21379	0.211949	0.27662
ENSG00000140688	C16orf58	1321.46	0.210327	0.436072	16.3782	13.9453	15.5233	17.3679	14.8377	11.7677	12.8642	14.7722	13.3705	14.241
ENSG00000152779	SLC16A12	24.7846	-0.507059	0.436072	0.0802111	0.209745	0.213995	0.0662319	0.122753	0.137449	0.15292	0.266041	0.37896	0.414411
ENSG00000169760	NLGN1	180.19	-0.45079	0.436072	0.321018	0.920215	0.537238	0.426007	0.588508	0.66215	0.743924	0.709035	1.23179	0.935892
ENSG00000263412	RP5-890E16.2	45.1074	0.430687	0.436072	0.674356	0.547456	0.678398	0.750627	0.999131	0.427989	0.411299	0.438564	0.763534	0.437216
ENSG00000228412	RP4-625H18.2	27.2604	-0.479349	0.437535	0.353943	0.29382	0.294008	0.434908	0.403024	0.72204	0.253678	0.628899	0.831685	0.505056
ENSG00000066117	SMARCD1	3746.21	0.127124	0.437941	29.9398	28.9269	32.4263	30.6062	29.9369	28.826	27.4278	27.4712	26.7643	28.3386
ENSG00000234797	RPS3AP6	66.3936	0.34073	0.437941	4.4392	3.56111	3.80429	3.82666	3.26617	3.48305	2.83902	3.03375	2.30475	2.72198
ENSG00000030582	GRN	2918.71	-0.290341	0.438114	33.4601	28.8551	26.31	22.5054	29.494	43.6723	31.2688	37.5647	32.1533	30.7739
ENSG00000072135	PTPN18	1470.75	0.276258	0.438114	10.169	12.4189	10.1796	11.9796	11.2748	8.72813	11.6864	7.3168	9.1039	8.64767
ENSG00000114739	ACVR2B	1073.42	0.21956	0.438114	3.07172	2.54431	2.77785	3.01539	3.25847	2.20668	2.78311	2.40253	2.45689	2.65223
ENSG00000126709	IFI6	209.599	-0.406377	0.438114	10.043	4.39647	10.4433	8.7462	6.21812	12.3352	8.99749	12.8259	11.2502	11.304
ENSG00000135486	HNRNPA1	20684.8	0.275804	0.438114	181.491	225.512	154.288	154.614	177.154	137.38	163.802	158.918	122.447	142.85
ENSG00000136205	TNS3	4137.59	-0.323765	0.438114	9.74729	11.6195	12.4812	14.4276	12.7914	21.1031	14.712	13.2684	12.698	16.9167
ENSG00000145794	MEGF10	253.348	0.504702	0.438114	2.89778	0.788146	1.89099	1.33326	0.428312	0.696842	0.604861	1.26746	0.691654	0.609534
ENSG00000184640	SEPT9	5602.11	-0.190725	0.438114	15.3208	17.9922	15.0516	16.4086	16.1789	19.4892	16.1365	20.0923	18.6911	18.4487
ENSG00000196428	TSC22D2	1100.24	-0.252126	0.438114	3.06908	2.82279	3.54459	3.99055	3.59633	4.59448	4.18937	4.29995	3.63372	3.80966
ENSG00000269069	CTC-471F3.5	21.6979	0.496226	0.438114	0.551584	0.269404	0.644056	0.667475	0.582157	0.416462	0.496208	0.157713	0.219661	0.235842
ENSG00000131791	PRKAB2	3049.81	0.212064	0.438227	27.4813	22.7836	23.3667	24.6258	21.5908	17.6014	22.0656	20.3562	20.9925	21.7249
ENSG00000263266	RPS7P1	56.3911	0.358304	0.438227	3.84506	5.05614	3.80942	4.44765	4.81909	2.77691	3.79163	3.1608	3.89771	2.80857
ENSG00000163956	LRPAP1	1737.95	-0.324066	0.438305	7.86844	5.55553	7.38969	7.41939	6.44601	11.6508	9.37615	7.14186	7.08024	9.45798
ENSG00000111605	CPSF6	3229.53	0.169346	0.438455	17.4115	20.2929	18.7019	18.6839	19.8111	18.5166	15.6739	17.3032	16.4285	16.1688
ENSG00000138780	GSTCD	998.523	-0.164318	0.438455	5.90818	6.0345	5.63892	5.92008	6.25801	7.24917	7.04102	6.28978	6.34529	6.52508
ENSG00000140090	SLC24A4	18.0945	0.496017	0.438455	0.0376734	0.0263873	0.0938818	0.0972114	0.0978062	0.0128089	0.0729033	0.00836743	0.0282523	0.0250251
ENSG00000172057	ORMDL3	1119.42	-0.246971	0.43865	11.4424	11.3971	10.723	8.70564	11.7551	12.1329	11.751	14.7632	14.238	11.9836
ENSG00000101298	SNPH	489.937	-0.381063	0.438768	1.73246	3.20664	3.94807	3.25316	2.60871	4.90151	4.13297	3.72116	3.29448	4.22735
ENSG00000002919	SNX11	665.654	-0.246323	0.438913	6.52821	6.08162	7.61465	6.43837	6.76873	6.87008	7.59722	9.40832	8.84125	7.41239
ENSG00000181038	METTL23	316.505	-0.349725	0.438913	6.40289	5.25427	6.67406	4.83107	5.1746	6.73207	6.75	8.23264	10.3176	5.52739
ENSG00000277147	LINC00869	49.2307	0.383546	0.438913	0.369527	0.238588	0.224697	0.216601	0.287992	0.208467	0.183104	0.184412	0.196377	0.197987
ENSG00000164185	ZNF474	10.9041	0.503796	0.44019	0.377321	0.107246	0.286173	0.389452	0.094148	0.0937064	0.115228	0.170039	0.0861193	0.118661
ENSG00000271857	RP1-244F24.1	44.3595	0.498976	0.44019	2.25915	3.23635	2.27522	2.46132	2.0808	0.716899	2.26684	0.82389	0.571007	2.37761
ENSG00000278834	RP11-458J1.1	146.473	-0.315332	0.44019	3.5803	3.27558	4.23469	3.6672	3.29379	4.42315	3.51023	5.75054	4.99281	4.40555
ENSG00000183114	FAM43B	56.3466	-0.412129	0.440633	0.572985	0.772155	0.943812	0.79373	0.504783	1.03354	1.13474	0.984611	0.696562	1.2932
ENSG00000131370	SH3BP5	2065.15	-0.376398	0.442114	18.9854	12.517	20.5528	17.6708	13.8424	19.8938	30.5119	26.3471	15.4195	22.1325
ENSG00000157593	SLC35B2	1839.95	-0.265788	0.442114	31.134	31.4543	28.562	20.0737	28.5232	34.5142	35.6205	32.8824	31.7915	35.7321
ENSG00000204713	TRIM27	1777.47	0.227769	0.442221	11.6453	9.18539	9.08913	9.3481	8.7696	8.13671	7.20199	7.93775	9.10605	8.27464
ENSG00000161542	PRPSAP1	2229.61	-0.244223	0.443182	11.9772	11.4178	11.6706	12.4546	10.7343	12.195	11.8554	14.4939	17.2046	14.0393
ENSG00000185436	IFNLR1	192.449	-0.503984	0.443182	0.86655	1.20164	0.93768	1.06516	1.16037	1.16243	3.42267	0.718535	0.777456	4.2654
ENSG00000166562	SEC11C	570.11	0.302726	0.443815	5.20992	5.45164	6.63394	6.56648	4.24311	3.7485	4.91711	3.96536	4.86512	4.76157
ENSG00000088280	ASAP3	882.037	-0.276261	0.444892	5.12377	6.15018	7.39571	7.35896	5.54778	9.22267	7.42708	7.20454	7.39571	7.64033
ENSG00000260409	RP11-403B2.7	12.9217	0.498596	0.444892	0.556796	0.369269	0.546496	0.424776	0.18524	0.184371	0.218619	0.27601	0.152499	0.300176
ENSG00000139793	MBNL2	1522.62	-0.303536	0.445101	12.3821	12.4664	11.092	10.7331	7.94338	15.3458	14.1131	13.3827	10.76	15.4073
ENSG00000107949	BCCIP	2856.32	0.254971	0.445366	23.8142	29.1689	28.143	28.1662	29.2021	17.4916	22.0785	24.3077	25.6904	24.9903
ENSG00000129968	ABHD17A	221.147	-0.24336	0.445366	1.16239	1.34907	1.31591	1.31713	1.38975	1.72603	1.3375	1.6566	1.65814	1.44262
ENSG00000205268	PDE7A	1393.53	-0.36665	0.445366	4.97768	9.5038	5.69187	5.73613	5.89013	8.79126	9.47566	8.79735	9.84342	6.08255
ENSG00000088543	C3orf18	470.938	-0.269759	0.445429	4.35821	5.55507	5.15814	5.32404	5.57328	5.77448	6.11029	7.57409	7.10796	5.24361
ENSG00000279453	RP3-425C14.4	35.217	0.399379	0.445884	0.525589	0.642067	0.849828	0.608242	0.746456	0.500357	0.383548	0.478734	0.518371	0.510177
ENSG00000136450	SRSF1	11073	0.19011	0.446288	127.307	143.224	137.328	152.397	145.434	120.19	112.839	130.785	137.805	113.814
ENSG00000171174	RBKS	75.8849	0.431063	0.446288	1.38011	0.664422	1.17463	1.1705	0.593509	0.549985	0.794385	0.598799	0.741334	0.674341
ENSG00000171475	WIPF2	2464.24	-0.204066	0.446288	11.3057	11.0488	12.2721	12.1373	9.22449	13.3037	12.858	13.1236	13.5791	12.0374
ENSG00000213918	DNASE1	510.415	-0.286971	0.446288	1.27859	1.38084	1.05535	1.13117	1.72019	1.54894	1.76793	1.61651	1.52236	1.71607
ENSG00000227615	RP11-864N7.2	33.3098	0.447961	0.446288	3.49913	4.55379	3.49077	4.31389	4.27654	2.12824	2.53576	3.92904	1.32663	3.21392
ENSG00000273329	RP11-448A19.1	123.058	0.353485	0.446288	0.799404	0.656225	0.696676	0.830756	0.968862	0.526465	0.6428	0.556165	0.799053	0.446959
ENSG00000199804	RNA5SP383	7.72896	0.501039	0.446554	3.23184	2.46487	4.31111	5.33719	2.16383	2.46135	0.648569	2.00986	2.03586	1.00184
ENSG00000085832	EPS15	2502.13	-0.268491	0.447281	13.6415	14.9823	11.2164	11.1317	9.30349	15.2644	14.9746	14.7281	14.7436	14.0311
ENSG00000100060	MFNG	283.323	0.454052	0.447281	3.69717	3.61153	5.8214	6.3162	3.14607	3.15558	2.02118	4.90241	1.90067	2.54247
ENSG00000111726	CMAS	1044.05	-0.265735	0.447281	19.9676	18.2588	17.4719	17.0986	20.0361	18.4053	21.3854	23.2259	28.8935	21.4268
ENSG00000114698	PLSCR4	176.199	-0.354752	0.447281	1.70652	1.3995	1.32744	1.42047	1.26368	1.68574	2.13581	1.35987	1.69535	2.61658
ENSG00000135862	LAMC1	11947.1	-0.307616	0.447281	51.2711	41.8226	59.9668	52.3766	44.1769	81.9748	48.6589	64.3747	62.9988	58.7421
ENSG00000182870	GALNT9	22.0381	0.482557	0.447281	0.111299	0.0485062	0.148467	0.252729	0.345979	0.153636	0.0670067	0.0634479	0.00584262	0.0632529
ENSG00000211448	DIO2	163.039	-0.498376	0.447281	0.263929	0.422888	0.584125	0.518122	0.910776	0.502518	0.358297	0.96014	3.33605	0.812808
ENSG00000243811	APOBEC3D	77.0534	0.468162	0.447281	1.38671	0.913171	1.68874	2.24917	1.20976	1.2476	0.535165	1.38992	0.751948	0.692824
ENSG00000177494	ZBED2	7.7735	0.413564	0.448252	0.620916	0	0.137758	0.277136	0.0481536	0.0479277	0.0336773	0.0173938	0.0880943	0.0693614
ENSG00000068078	FGFR3	70.2232	-0.425231	0.44929	0.353002	0.419577	0.436311	0.389193	0.744342	0.977617	0.676208	0.590401	0.539077	0.663195
ENSG00000138795	LEF1	432.548	0.381503	0.44929	5.96814	3.75179	2.87271	2.83734	3.20363	2.5619	3.17933	2.42937	2.58233	2.76576
ENSG00000154330	PGM5	200.318	-0.468059	0.44929	0.757258	1.1551	0.755598	0.695358	0.749279	0.79051	1.84981	0.692867	1.09661	2.20712
ENSG00000163251	FZD5	255.364	-0.319113	0.44929	1.0291	1.5559	1.3348	1.31878	1.40458	1.62916	1.61852	1.28238	1.91203	2.08492
ENSG00000165506	DNAAF2	952.77	0.240059	0.449592	14.0574	16.1718	12.3696	12.7395	14.397	12.4604	9.85002	11.7485	11.1172	13.2271
ENSG00000137561	TTPA	108.254	-0.404272	0.450002	0.860381	2.01635	1.28263	1.74257	1.55271	1.54543	2.15013	2.01911	2.5395	2.34839
ENSG00000230002	ALMS1-IT1	104.131	0.366423	0.450002	2.20876	1.96535	2.41753	2.14678	2.58797	1.9275	2.3825	1.35453	1.37206	1.33135
ENSG00000226396	RP5-1056L3.3	13.224	0.491621	0.4501	0.852353	2.22883	1.48684	1.05571	1.79357	0.730292	0.598679	0.971799	0.894883	0.968811
ENSG00000281896	RP11-274B21.13	26.6722	0.408148	0.4501	4.41646	4.66158	4.67341	4.55845	3.96025	2.75917	3.32363	3.71931	3.04292	2.7096
ENSG00000122694	GLIPR2	1202.67	-0.368674	0.450381	7.76911	18.3266	15.2927	12.7752	12.4093	17.0281	17.4763	19.7236	20.1387	15.9376
ENSG00000130844	ZNF331	1037.79	0.343698	0.450381	5.73601	5.51151	5.66438	6.49019	7.02238	4.61982	4.04349	5.2119	6.19083	3.02315
ENSG00000161835	GRASP	61.2437	-0.473266	0.450381	0.54835	0.492899	0.745538	0.863119	0.616272	1.86624	0.962881	0.923582	0.460569	1.14739
ENSG00000175221	MED16	567.342	-0.389716	0.450381	3.07721	4.93408	4.4206	4.93961	4.99921	9.17324	4.68223	7.14066	4.64843	5.53361
ENSG00000181396	OGFOD3	1016.92	-0.270289	0.450381	5.74055	7.08106	4.78833	4.72255	6.1582	6.95541	7.64157	6.31481	6.56852	7.43659
ENSG00000147166	ITGB1BP2	91.849	0.382644	0.450608	1.88536	1.59344	1.71763	2.03691	2.41003	1.79485	1.00777	1.16884	1.81294	1.20166
ENSG00000075340	ADD2	209.95	-0.323269	0.450791	0.042843	0.0833562	0.128745	0.0252688	0.169768	0.0029133	1.58445	0.098328	0.0738969	4.39219
ENSG00000013375	PGM3	1307.93	-0.194282	0.450847	6.75183	6.63636	6.8305	6.10666	6.71591	7.13239	7.91546	6.85571	7.30523	8.80689
ENSG00000155229	MMS19	2512.86	0.305393	0.451156	16.2647	20.1197	17.7985	18.1701	23.3132	10.4846	16.8923	15.6143	16.1017	16.4432
ENSG00000116128	BCL9	2644.93	-0.203285	0.452012	14.2563	14.0257	16.4324	16.3295	15.0111	19.4838	19.154	17.5565	15.5702	16.354
ENSG00000176654	NANOGP1	8.61832	-0.482098	0.452752	0.0954283	0	0.176257	0.0590978	0.146041	0.127186	0.134055	0.435205	0.260494	0.256376
ENSG00000102781	KATNAL1	2122.97	-0.322003	0.452805	6.45969	9.68136	8.53834	8.63301	12.3068	9.68902	11.643	12.1707	12.9411	12.3163
ENSG00000123612	ACVR1C	27.3387	-0.454931	0.453705	0.0970079	0.0597405	0.0952133	0.100127	0.108923	0.116443	0.198909	0.0874326	0.181556	0.139462
ENSG00000168066	SF1	7572.54	0.16347	0.453705	53.1013	56.2432	49.1971	53.9505	54.865	53.0188	48.6362	46.2146	43.9694	46.0994
ENSG00000180090	OR3A1	19.374	0.467987	0.453705	1.16426	0.656132	1.19467	1.16026	0.767998	0.535077	0.926527	0.499343	0.590104	0.497808
ENSG00000277072	STAG3L2	143.345	0.325318	0.453705	2.05859	1.91355	2.61458	2.77855	2.58862	2.11051	1.83448	1.43241	2.17642	1.69576
ENSG00000107159	CA9	13.1479	-0.365665	0.454415	0.16256	0	0.142975	0.0479388	0.0666365	0.154756	0	1.63677	0.877736	0.0479923
ENSG00000101400	SNTA1	519.71	-0.413181	0.454799	6.49128	10.9516	6.37193	6.32395	6.05039	13.5574	13.0434	7.84376	6.537	11.2589
ENSG00000049323	LTBP1	3570.63	-0.3821	0.455545	16.9807	11.3406	22.4847	18.264	12.4711	24.6438	23.4366	21.9277	15.2391	27.3554
ENSG00000162946	DISC1	252.139	0.368574	0.455545	1.34622	0.671181	0.851029	0.88705	0.72717	0.689431	0.696511	0.629151	0.520559	0.766943
ENSG00000260877	RP11-211G23.2	46.1618	0.494571	0.455545	8.44448	6.70172	6.20457	6.9943	5.58409	1.98496	4.18432	4.64644	4.5971	0.107725
ENSG00000246596	RP11-1277A3.2	35.0126	0.409892	0.455684	0.779769	0.849596	0.988399	1.27827	0.965198	0.458502	0.713388	0.808222	0.722363	0.687246
ENSG00000151834	GABRA2	260.55	-0.485934	0.456347	0.536382	0.91027	0.640453	0.483165	0.60321	0.553959	2.20503	0.603126	0.696254	1.47127
ENSG00000196663	TECPR2	304.105	-0.303867	0.456462	0.90508	1.45893	1.07714	1.09201	1.17007	1.44392	1.57581	1.28507	1.21058	1.69535
ENSG00000265458	RP13-20L14.6	18.9664	-0.462933	0.457239	1.70097	0.833979	1.1345	1.22896	1.46425	2.5909	1.87744	1.49858	1.69655	2.54854
ENSG00000259071	RP11-247L20.4	13.808	0.489221	0.457697	2.26084	1.98958	1.24917	0.98726	1.41391	0.745029	0.436257	1.08154	1.09553	1.07821
ENSG00000116117	PARD3B	422.39	-0.366405	0.457758	1.18042	1.67685	1.18442	1.32633	1.5185	1.33713	2.48508	1.35513	2.16489	1.98399
ENSG00000116329	OPRD1	38.5045	0.447636	0.457758	0.664005	0.0180866	0.242729	0.197039	0.123052	0.205442	0.0666267	0.0817277	0.0217856	0.0214412
ENSG00000149100	EIF3M	4699.99	0.295489	0.457758	31.53	34.6834	24.2048	23.8244	26.0829	21.179	24.9683	23.7027	24.6616	17.3069
ENSG00000162068	NTN3	8.07018	-0.463153	0.457758	0.0585832	0.127658	0.160301	0.0403111	0.0373558	0.594889	0.215537	0.101201	0.0615063	0.221958
ENSG00000171126	KCNG3	40.5451	-0.446046	0.457758	0.40567	0.309398	0.249758	0.272163	0.426817	0.569639	0.417228	0.304842	0.766642	0.503015
ENSG00000214954	LRRC69	40.7986	0.413335	0.457758	0.393404	0.66369	0.742247	0.641825	0.704015	0.447006	0.407478	0.552448	0.466329	0.301601
ENSG00000254226	CTB-12O2.1	13.2734	0.471705	0.457949	0.0724898	0.191811	0.212522	0.320659	0.227815	0	0.0415638	0.118069	0.173959	0.0535027
ENSG00000166578	IQCD	59.071	-0.411603	0.457988	0.851314	1.15085	0.841192	0.536973	0.542843	1.03557	1.2655	0.866036	1.19172	1.28692
ENSG00000185721	DRG1	2425.63	0.280098	0.457988	41.9757	57.6131	53.2418	52.873	47.2588	35.3128	38.1959	47.9969	34.493	48.4941
ENSG00000128789	PSMG2	3265.45	0.283083	0.458929	34.5641	42.5571	46.4708	44.9788	46.1137	45.3143	31.6554	33.837	28.997	33.2553
ENSG00000248445	SEMA6A-AS1	35.3784	0.396462	0.459867	0.616894	0.522772	0.618937	0.580129	0.576935	0.417621	0.481441	0.255761	0.402998	0.50995
ENSG00000085644	ZNF213	218.807	-0.377094	0.460137	1.08347	1.12802	0.975878	1.00647	1.50841	1.70763	1.67905	2.09003	0.979538	1.37455
ENSG00000010539	ZNF200	607.66	-0.244903	0.460187	2.91202	3.45456	2.69616	2.71201	2.91392	4.00323	3.52397	3.84923	2.94328	3.28691
ENSG00000118804	STBD1	5.93053	-0.488456	0.460187	0.0226796	0.0741314	0.0232718	0.0468174	0.0433851	0.0971587	0.136541	0.0705213	0.0476225	0.128892
ENSG00000176855	KRT18P28	8.38931	0.495384	0.460287	0.524082	0.253783	0.268884	0.330569	0.306334	0.13859	0.204504	0.0905341	0.0917054	0.300853
ENSG00000278053	DDX52	1953.18	-0.215149	0.461226	7.19495	7.96319	7.60379	7.74496	7.06836	8.02144	8.19782	9.94191	10.0449	7.7536
ENSG00000008441	NFIX	1208	-0.3868	0.461268	8.03703	8.8506	5.56319	5.07507	4.42047	10.9495	9.92305	7.47557	6.6419	9.44927
ENSG00000052749	RRP12	998.682	0.368177	0.461268	5.41103	7.17378	3.77932	4.44453	6.06278	2.8267	4.35269	3.56774	4.01491	5.0274
ENSG00000124942	AHNAK	36831.7	-0.358244	0.461268	48.2141	69.0949	59.8773	61.6998	83.1244	65.639	111.822	71.9769	75.2133	107.372
ENSG00000184182	UBE2F	366.974	-0.28254	0.461268	3.44994	2.28324	3.20199	2.89969	3.56238	3.43242	3.5076	3.775	4.016	4.37802
ENSG00000184898	RBM43	370.578	-0.36252	0.461268	3.42025	1.56765	2.87684	3.19077	2.27268	3.48305	3.10191	3.9541	3.59092	3.84849
ENSG00000231074	HCG18	912.874	0.294929	0.461268	2.93136	3.33352	2.82492	2.8818	2.57192	1.92056	1.83974	2.24697	2.94891	2.6374
ENSG00000261587	TMEM249	61.3844	0.426871	0.461268	0.937436	1.39967	1.14005	1.39761	1.66044	0.875907	0.644505	1.02562	1.31228	0.556079
ENSG00000280063	RP11-295D4.3	65.9614	0.395312	0.461268	1.66634	1.83717	1.26204	1.41278	1.68869	1.49192	1.11468	1.31592	0.999706	0.655935
ENSG00000279041	CTD-2373N4.3	6.91575	-0.36116	0.462287	0.0545458	0.178291	0	0	0.026086	0.311564	0.492584	0	0.0859013	0.789071
ENSG00000115282	TTC31	1735.3	0.247121	0.462345	15.1961	13.1808	14.882	15.9597	14.8698	13.8795	12.3068	13.62	12.5093	9.34578
ENSG00000130985	UBA1	12538.6	0.165228	0.463115	88.5053	78.4247	79.2682	83.8262	80.9482	73.5768	76.8066	71.7641	64.4694	78.6405
ENSG00000159445	THEM4	496.999	0.289569	0.463115	5.49486	5.90991	4.94943	4.86	3.83618	3.4986	4.44986	3.40623	4.09027	4.61896
ENSG00000167637	ZNF283	642.299	0.463053	0.463115	2.29076	2.72971	4.7287	4.7399	7.35318	2.76302	4.24185	2.113	1.7855	2.66085
ENSG00000170832	USP32	4269.09	-0.163415	0.463115	19.7086	21.7949	20.29	21.5552	19.951	21.1	22.2646	24.7247	25.2494	22.7316
ENSG00000106780	MEGF9	365.383	-0.274225	0.463496	1.99514	1.7377	1.97774	1.95123	2.69755	2.49731	2.23055	2.55301	2.83818	2.6406
ENSG00000162076	FLYWCH2	178.791	-0.404125	0.463631	3.52306	4.95296	3.61506	4.28148	5.13613	8.49302	6.27188	5.44796	3.31107	7.16333
ENSG00000166707	ZCCHC18	63.2581	0.406737	0.463631	0.801046	0.960056	0.904161	0.673251	1.03982	0.337719	0.780809	0.640497	0.756915	0.543931
ENSG00000089060	SLC8B1	453.972	-0.311092	0.463957	2.12591	2.67839	2.36958	2.26523	2.31291	3.09851	3.67408	2.18566	2.47263	3.5467
ENSG00000125657	TNFSF9	229.003	-0.35061	0.463957	3.28425	4.89802	5.8557	5.40931	4.07703	6.78535	4.83798	6.44603	7.72771	5.48755
ENSG00000153029	MR1	168.184	-0.48306	0.463957	1.14089	0.352576	0.455504	0.235514	0.424592	0.699069	0.828403	0.782614	0.797095	1.45325
ENSG00000165678	GHITM	6391.2	0.246639	0.463957	103.095	138.602	101.348	100.63	126.376	91.0741	97.2694	88.0116	90.4029	107.844
ENSG00000169862	CTNND2	128.706	-0.47176	0.463957	0.220385	0.825027	0.730606	0.519098	0.513472	0.505684	1.39485	0.773135	1.09758	0.893378
ENSG00000183808	RBM12B	1791.71	0.160855	0.463957	9.94751	9.4738	9.58565	10.3829	10.1574	9.74138	9.14365	8.83831	8.24713	8.20619
ENSG00000185737	NRG3	125.018	0.474279	0.463957	0.818155	1.80783	1.13767	0.868135	1.52122	0.262053	1.18921	0.808381	0.714478	0.695283
ENSG00000188060	RAB42	51.1922	-0.364753	0.463957	0.871707	0.659022	0.821453	0.734475	0.884818	0.999219	0.874676	1.03259	1.04595	1.43382
ENSG00000198171	DDRGK1	424.863	-0.344807	0.463957	6.01207	11.4402	7.581	6.68605	8.09919	10.2982	11.5553	10.0054	8.42348	12.3152
ENSG00000198736	MSRB1	662.003	-0.416517	0.463957	6.86822	9.71648	11.8444	11.9697	9.38966	23.3983	11.474	15.3744	8.85321	13.4136
ENSG00000276045	ORAI1	145.733	-0.379038	0.463957	1.76594	2.63393	1.98798	1.84041	2.57463	4.17843	2.82136	2.48789	2.08806	3.29517
ENSG00000162804	SNED1	32.3974	0.448576	0.466186	0.410875	0.00621762	0.122968	0.114856	0.0573117	0.0570428	0.0171781	0.0768927	0.0629091	0.0235866
ENSG00000100335	MIEF1	2478.12	0.291608	0.466685	11.2573	16.8181	14.264	14.7717	15.53	10.3895	9.98736	13.2004	10.2238	14.2684
ENSG00000131848	ZSCAN5A	215.754	0.436209	0.466685	1.19641	0.636005	1.85633	1.68302	1.0659	1.10224	0.735782	0.965051	0.861043	0.593202
ENSG00000063127	SLC6A16	478.676	0.25354	0.466963	6.02367	5.00156	5.56177	5.6056	6.80251	4.80097	4.57368	5.38345	5.30602	3.94166
ENSG00000076248	UNG	1800.13	0.277823	0.466963	33.1468	33.0204	29.1136	31.4368	27.7015	30.3187	19.1766	26.3231	27.9802	21.231
ENSG00000100263	RHBDD3	355.069	0.367353	0.466963	3.13962	6.29478	5.5718	5.33896	6.69519	4.98559	3.35689	4.17442	3.93122	3.45691
ENSG00000123349	PFDN5	3369.21	0.222101	0.466963	50.4626	41.4298	41.3136	39.2354	42.2963	37.2698	38.2349	39.5906	29.9958	37.3941
ENSG00000126216	TUBGCP3	2844.22	-0.21659	0.466963	13.6683	15.3139	14.1614	14.4387	16.8336	15.7809	19.5958	16.0009	16.2137	19.5854
ENSG00000134884	ARGLU1	1869.52	0.207775	0.466963	21.3996	21.6461	17.514	18.0985	19.6671	15.1161	16.582	17.3161	19.1393	16.3875
ENSG00000137460	FHDC1	124.541	-0.380289	0.466963	0.529408	0.47427	0.796742	0.752856	0.607642	0.72799	0.979789	0.652373	0.809033	1.1974
ENSG00000139651	ZNF740	1591.24	0.312284	0.466963	8.57544	7.51105	7.74118	8.01638	7.39185	6.59131	7.25642	6.40901	3.81429	6.65903
ENSG00000155252	PI4K2A	981.658	0.261011	0.466963	11.2671	8.74553	10.1458	9.1926	11.8925	6.68955	9.19671	8.88578	8.22314	9.14546
ENSG00000157540	DYRK1A	854.485	-0.174443	0.466963	3.04925	3.21887	2.83275	3.32366	3.20712	3.78855	3.58164	3.31401	3.30904	3.71582
ENSG00000164048	ZNF589	384.488	0.34549	0.466963	3.58248	2.39554	3.25076	3.16838	3.40641	2.50772	1.81848	3.20354	2.62549	1.79282
ENSG00000164951	PDP1	1819.95	0.390437	0.466963	14.1756	9.27602	16.3498	22.74	12.9761	13.3106	12.1958	10.0654	10.1884	8.16062
ENSG00000178917	ZNF852	190.369	0.241432	0.466963	1.84327	1.98835	1.83495	2.22435	1.87708	1.47542	1.63791	1.6634	1.87748	1.51614
ENSG00000256116	RP11-783K16.14	22.2186	-0.443684	0.466963	0.627303	0.442249	0.719412	0.533211	0.98824	1.19438	0.962672	0.841424	1.16224	0.953224
ENSG00000267243	AC005307.3	245.226	0.283869	0.466963	2.66693	2.60989	2.63707	3.00292	2.6158	1.66183	2.27705	2.2516	2.75928	1.95407
ENSG00000269514	RP11-370I10.12	22.138	0.436093	0.466963	0.297914	0.336185	0.240188	0.307492	0.274773	0.182322	0.128112	0.242616	0.245755	0.164912
ENSG00000143819	EPHX1	1127.44	-0.37216	0.467563	19.6539	12.9562	15.4229	13.343	14.3171	23.1562	23.6774	16.2039	13.0854	27.3229
ENSG00000162706	CADM3	2760.8	-0.460706	0.467563	26.1101	26.4491	28.2091	17.46	11.407	23.3787	52.3879	25.8925	21.5493	53.1363
ENSG00000177888	ZBTB41	1371.87	-0.27511	0.467563	6.22361	6.61806	5.14981	5.03517	5.58018	5.72648	8.05371	5.92957	7.6422	7.89115
ENSG00000250959	GLUD1P3	32.9877	0.43503	0.467563	1.1695	1.68526	1.35488	1.75224	1.73203	1.18518	0.492105	1.13397	1.34668	0.935569
ENSG00000142065	ZFP14	240.14	0.428497	0.467715	0.699536	1.82166	1.2167	2.30946	1.28124	0.8596	1.06034	0.879328	1.09385	1.02017
ENSG00000180346	TIGD2	742.633	-0.386013	0.468179	10.3797	6.85641	7.84269	7.71461	5.66158	14.8852	13.1246	8.48426	9.54329	7.499
ENSG00000213782	DDX47	140.164	-0.391712	0.468179	0.76179	1.32466	0.718518	0.746571	1.05984	1.00359	1.60598	1.11659	1.1068	1.63793
ENSG00000187908	DMBT1	26.0418	0.468485	0.469831	0.451569	0.0209364	0.251398	0.158668	0.0413537	0.0685996	0.0530231	0.0697089	0.0907853	0.0794224
ENSG00000147854	UHRF2	1023.27	0.303995	0.470483	4.25004	4.4091	3.94779	3.91855	6.44354	3.25319	3.22879	3.95933	4.03108	3.66839
ENSG00000130725	UBE2M	619.718	0.38774	0.471897	13.2592	11.6541	13.4968	24.201	15.9844	13.893	8.50118	13.4576	11.5414	8.88578
ENSG00000144026	ZNF514	673.097	0.341854	0.471897	4.05296	5.16635	3.95437	5.21145	4.00181	2.81251	3.75833	3.43384	4.60183	2.3763
ENSG00000165732	DDX21	8125.72	0.295751	0.471897	59.4787	100.949	61.7375	62.89	74.1073	56.5793	52.8674	59.1667	60.9541	56.3025
ENSG00000205885	C1RL-AS1	502.089	0.44617	0.471897	3.90748	1.92761	4.51888	3.93458	5.6731	3.33216	1.90292	2.98147	3.22718	1.42697
ENSG00000236104	ZBTB22	557.095	-0.230948	0.471897	6.79539	6.98569	7.22084	7.49808	8.72967	8.55338	9.0153	8.06006	8.11956	10.4003
ENSG00000276805	RP11-291L22.9	46.0415	0.420163	0.471897	0.236574	0.216752	0.314475	0.344072	0.401131	0.204743	0.231985	0.178332	0.282249	0.133338
ENSG00000137309	HMGA1	9880.16	0.36577	0.471913	153.728	289.574	158.683	163.178	208.761	168.148	141.442	132.234	106.001	170.214
ENSG00000173821	RNF213	8391.8	-0.313051	0.473032	9.03512	10.1089	11.281	10.319	10.6323	9.77219	11.4195	15.8931	17.1719	11.4161
ENSG00000260597	AC012531.25	162.765	0.352427	0.473032	1.86675	2.90108	2.96976	3.76391	2.33916	2.2042	2.36679	1.90486	1.74719	2.13825
ENSG00000280780	JAKMIP2-AS1	57.1415	0.320057	0.473032	4.75108	0	2.04076	2.98411	0.140909	0.192841	0.110867	0.496261	0.0193339	0.0761131
ENSG00000163626	COX18	242.205	-0.274462	0.47384	1.18414	1.30229	0.986884	1.12467	1.60054	1.60891	1.4894	1.49241	1.57009	1.47633
ENSG00000158747	NBL1	162.993	-0.336929	0.474209	2.04823	1.62191	1.61936	1.38628	1.43453	1.84335	2.53812	2.03016	1.58638	2.63687
ENSG00000260461	RP11-541N10.3	21.5482	0.479498	0.474209	0.454731	0.336199	0.383284	0.33525	0.776681	0.185529	0.22814	0.134664	0.392167	0.369187
ENSG00000005471	ABCB4	123.84	-0.410628	0.476322	0.486458	0.439803	0.440749	0.689048	0.633583	0.670024	1.09566	0.498844	1.02146	0.609606
ENSG00000108479	GALK1	239.394	-0.339986	0.476322	3.38052	3.0109	2.69795	2.71382	2.45071	5.33818	3.6074	3.67072	2.70415	3.42379
ENSG00000108826	MRPL27	1211.74	-0.20294	0.476322	14.8363	14.0431	14.2904	15.2737	15.4406	14.734	15.8511	18.9366	19.3565	16.7602
ENSG00000121653	MAPK8IP1	811.84	-0.271477	0.476322	7.51693	9.33764	8.23655	8.23922	8.17602	8.87649	9.66735	9.54941	9.20735	13.6786
ENSG00000137038	TMEM261	736.379	0.270715	0.476322	10.4582	10.6905	9.94871	9.05987	13.7373	8.75011	7.31586	9.40613	8.49632	9.9516
ENSG00000168522	FNTA	797.53	0.333373	0.476322	4.98632	2.67218	3.55408	3.52888	4.10519	3.27029	2.32238	2.97554	3.38493	2.47549
ENSG00000197302	ZNF720	412.698	0.330241	0.476322	1.86088	1.31724	1.89325	2.10013	2.30139	1.12461	1.40338	1.47422	1.85832	1.4207
ENSG00000204623	ZNRD1-AS1	187.898	0.276933	0.476322	0.354242	0.463157	0.357754	0.363707	0.44939	0.282214	0.306808	0.311126	0.389535	0.321729
ENSG00000230364	RPL4P3	19.5105	0.460458	0.476322	0.591641	0.773546	0.849928	0.549596	0.905429	0.704049	0.326511	0.551906	0.341639	0.336239
ENSG00000244119	PDCL3P4	10.0204	-0.486194	0.476322	0.484776	0.23475	0.386894	0.500361	0.309119	0.974286	0.864759	0.334976	0.565517	0.890523
ENSG00000270195	RP11-572O17.1	20.7053	0.468023	0.476322	1.4507	0.842991	1.58782	1.24778	1.29506	1.01278	0.436692	1.20291	0.761544	0.449703
ENSG00000092094	OSGEP	1502.5	0.317131	0.476714	13.0967	15.5279	13.5731	14.2251	10.4058	11.3905	7.59432	12.3855	12.0688	8.60026
ENSG00000109107	ALDOC	124.802	-0.460246	0.476714	1.35101	0.851448	1.15525	1.10736	2.01434	2.35796	1.34233	3.76162	1.22374	1.82028
ENSG00000115073	ACTR1B	1788.81	0.267415	0.476714	30.5617	24.8825	25.8969	27.6963	26.615	28.5839	20.4663	23.4344	20.5557	17.792
ENSG00000136718	IMP4	1577.73	0.30784	0.476714	14.8157	21.2424	15.6974	18.5267	20.8866	18.5701	15.4709	12.6494	11.6214	13.3579
ENSG00000137941	TTLL7	372.493	-0.41884	0.476714	1.21022	1.46688	1.22672	0.911215	0.886632	0.892979	1.60189	1.66614	1.52163	2.69488
ENSG00000162545	CAMK2N1	1419.16	0.445065	0.476714	48.6593	25.0298	22.6442	22.7621	12.4262	14.9799	22.783	14.3726	14.2627	18.3434
ENSG00000167775	CD320	681.237	-0.373975	0.476714	6.54032	15.1427	8.45881	9.68639	10.4424	15.2092	12.4929	10.5745	15.5752	15.1002
ENSG00000204256	BRD2	7327.54	0.139989	0.476714	41.9166	42.1397	41.0044	41.6874	42.0995	41.1271	34.8673	35.7046	37.8092	39.6257
ENSG00000249859	PVT1	666.183	0.299534	0.476714	5.26696	6.94633	4.56413	5.05736	5.12554	3.74378	5.44784	3.64431	3.97313	4.55962
ENSG00000278948	RP5-1039K5.12	334.484	0.38484	0.476714	6.607	12.4548	6.99477	6.94931	8.94757	4.01351	6.58741	5.58716	6.14391	7.80231
ENSG00000124224	PPP4R1L	502.864	0.276438	0.476721	2.77105	2.69489	2.43045	2.12455	1.94473	1.72808	2.19999	1.84235	2.2315	1.69374
ENSG00000132334	PTPRE	242.671	0.47045	0.476721	1.76047	0.48517	1.42036	1.14012	0.594301	0.650665	0.602676	0.955286	0.648721	0.349551
ENSG00000175768	TOMM5	77.7615	0.381951	0.477284	0.670491	1.24075	0.993779	1.02159	1.01796	0.830808	0.82228	0.661863	0.793337	0.450882
ENSG00000184867	ARMCX2	3125.79	-0.350799	0.477534	37.6691	32.9421	23.6064	36.181	18.3663	38.5354	37.9383	43.9828	42.8387	35.0043
ENSG00000204540	PSORS1C1	374.951	0.409761	0.477534	4.36726	2.37551	3.256	3.38594	1.89931	1.48167	3.0022	2.00256	1.73265	2.343
ENSG00000276259	RP11-481J2.4	10.1678	0.479986	0.478548	0.488663	0.677628	0.547008	0.412669	0.849812	0.33833	0.356602	0.230224	0.373124	0.367226
ENSG00000120798	NR2C1	618.511	0.248615	0.478575	5.00145	3.39774	4.18123	4.10773	3.93158	3.6926	3.61188	2.91212	3.30527	3.60901
ENSG00000105258	POLR2I	536.022	0.319688	0.479801	13.997	22.5093	16.6831	24.0993	17.4802	17.7183	15.2406	14.3493	12.2569	13.9894
ENSG00000137962	ARHGAP29	9698.09	-0.355082	0.479801	28.6594	19.5215	22.8915	17.8098	17.4958	21.9419	20.8483	32.5223	36.4367	30.8193
ENSG00000141582	CBX4	489.187	-0.293541	0.479801	4.80736	7.67338	5.37507	5.32329	6.85214	8.5891	7.44503	7.17407	6.44689	8.0008
ENSG00000143924	EML4	5175.61	0.235378	0.479801	26.6421	24.8868	28.233	29.6636	24.6881	26.2202	24.3254	21.4863	22.7241	17.9245
ENSG00000148834	GSTO1	1457.66	0.314834	0.479801	50.4327	33.634	34.0056	32.0278	42.8197	21.8989	30.8137	32.0436	32.9157	32.9167
ENSG00000278291	RP11-172H24.4	281.685	-0.451719	0.479801	2.2239	0.890686	2.97649	2.28633	1.47133	4.01671	2.65484	4.4461	2.15952	2.31613
ENSG00000114650	SCAP	2106.18	-0.216637	0.479817	12.1929	12.7818	11.9555	13.074	11.3326	16.1369	13.3708	16.4399	12.1163	13.8009
ENSG00000123364	HOXC13	567.432	-0.353573	0.479817	8.75517	6.78381	8.24474	7.91326	8.22107	11.7176	13.4104	10.9493	5.89836	11.4283
ENSG00000172270	BSG	6812.45	-0.330253	0.479817	53.8899	84.6974	51.3073	58.6324	59.3121	93.8624	90.3154	81.6957	55.9516	79.1427
ENSG00000185864	NPIPB4	88.005	0.384637	0.479817	0.723453	0.603409	0.430048	0.463476	0.405637	0.24699	0.43555	0.393025	0.371918	0.438216
ENSG00000188368	PRR19	77.7488	-0.423329	0.479851	0.617501	1.59174	0.849987	0.839441	0.950767	1.67754	1.85881	1.12396	1.05944	1.46288
ENSG00000128610	FEZF1	11.8443	-0.479589	0.479944	0.222715	0	0.0609416	0.15325	0.127813	0.296832	0.312863	0.200062	0.187062	0.245474
ENSG00000144597	EAF1	1058.76	-0.234606	0.479944	8.82984	8.11964	7.19119	7.30341	5.96158	8.05482	9.12428	9.50313	8.87527	8.92943
ENSG00000271133	CTA-293F17.1	26.8264	-0.454024	0.479944	1.25522	0.660233	1.42124	0.804152	0.455399	1.31858	1.69381	1.65993	1.49963	1.16285
ENSG00000101445	PPP1R16B	101.697	-0.475811	0.480026	0.424179	0.581005	0.572051	0.275199	0.452087	0.398047	1.27687	0.615519	1.36148	0.37569
ENSG00000115616	SLC9A2	40.8779	0.444527	0.480026	0.4083	0.233023	0.452214	0.341155	0.223161	0.283813	0.234109	0.107479	0.231348	0.2076
ENSG00000142227	EMP3	2490.97	-0.259409	0.480026	47.2504	68.7181	57.0783	49.9221	45.8394	62.7446	59.7602	65.1546	63.9946	75.0027
ENSG00000148082	SHC3	27.4058	0.439082	0.480026	0.0781188	0.136183	0.148294	0.177387	0.127022	0.115271	0.0940618	0.0566784	0.0902184	0.0766842
ENSG00000164761	TNFRSF11B	797.497	0.476965	0.480026	41.8413	5.351	14.2456	12.9559	3.25412	8.09713	12.8704	5.74448	3.84559	4.21006
ENSG00000167220	HDHD2	759.877	0.316894	0.480026	7.66737	7.31197	7.81684	7.75219	5.64616	5.64322	7.03168	3.93084	5.05503	6.51706
ENSG00000169855	ROBO1	3139.57	-0.392522	0.480026	10.5452	13.0553	7.05512	7.62665	9.46203	7.968	15.2078	16.6074	11.0414	16.4753
ENSG00000261188	CTA-445C9.14	308.383	0.394297	0.480026	6.6609	6.21763	7.34403	7.9388	7.24726	3.23416	3.04496	6.13244	7.21368	5.44306
ENSG00000102271	KLHL4	956.524	-0.478724	0.480262	4.94608	8.91145	4.37757	3.59145	1.6577	4.91805	12.5812	5.40292	6.20766	12.9216
ENSG00000132915	PDE6A	45.5457	0.4572	0.480262	0.319043	0.153861	0.38641	0.442666	0.210109	0.253936	0.236161	0.146369	0.120806	0.178345
ENSG00000146250	PRSS35	70.1751	-0.415691	0.480262	1.30333	0.536845	1.25582	0.853075	0.699319	1.36181	1.30777	1.44973	1.01793	1.67521
ENSG00000153253	SCN3A	198.893	-0.469905	0.480262	1.19031	0.0603211	0.628959	0.383677	0.128603	1.15952	0.972159	0.750084	2.12575	0.682399
ENSG00000023608	SNAPC1	1699.74	0.47026	0.480317	10.9659	45.564	29.2168	28.5296	46.2422	11.7183	10.9153	28.0593	22.6581	21.1533
ENSG00000175591	P2RY2	13.3639	-0.472269	0.480404	0.162665	0.0590771	0.166913	0.11193	0.181517	0.296808	0.163219	0.21075	0.270404	0.238116
ENSG00000198089	SFI1	684.22	0.257582	0.480404	2.08978	3.06482	2.24569	2.62716	2.25174	1.91668	1.92429	2.37075	1.99338	1.9125
ENSG00000258199	RP11-977G19.5	170.279	0.298427	0.480404	16.071	16.2519	19.3543	20.8587	21.3545	15.2995	16.7051	15.9592	10.8108	15.7112
ENSG00000129682	FGF13	84.8123	-0.480234	0.481255	0.159814	0.0450676	0.13119	0.0776243	0.165447	0.452845	0.149039	0.140311	0.15397	0.163193
ENSG00000204435	CSNK2B	852.184	0.206317	0.481255	12.588	14.6516	11.682	11.4641	11.8504	10.9515	9.36699	10.9778	10.8283	11.4223
ENSG00000131462	TUBG1	2287.53	-0.271633	0.482019	28.1817	39.1178	31.5916	31.1299	39.6021	36.6906	38.0264	48.9668	47.1516	37.6302
ENSG00000183454	GRIN2A	57.1567	-0.453455	0.482019	0.061861	0.0181463	0.0390624	0.0319249	0.229848	0.183469	0.0668464	0.369912	0.339726	0.0565455
ENSG00000213865	C8orf44	73.371	0.299016	0.482019	1.23855	1.14704	1.41387	1.42218	1.28831	1.1054	0.869937	1.02699	1.00777	1.15181
ENSG00000272604	RP11-251G23.5	48.987	0.391902	0.482019	1.05304	0.885092	0.555708	0.853991	1.07916	0.544209	0.694356	0.561325	0.536999	0.808311
ENSG00000010379	SLC6A13	9.5503	0.479687	0.482759	0.0822622	0.0995874	0.140684	0.188682	0.0961672	0.0435073	0.0275141	0.132633	0.0575779	0.0283339
ENSG00000081853	PCDHGA2	35.0647	0.451035	0.482759	0.542164	0.0502736	0.609588	0.196454	0.115851	0.0878532	0.254643	0.0298908	0.0423885	0.148994
ENSG00000101347	SAMHD1	1064.47	-0.379274	0.482759	4.36471	9.59501	7.61457	6.50728	7.23037	7.97326	13.2932	7.64368	11.2259	8.74968
ENSG00000103381	CPPED1	586.783	0.297637	0.482759	4.45599	3.57121	4.65828	4.45726	2.96343	3.22284	3.4689	3.49648	2.47418	3.29414
ENSG00000111412	C12orf49	3256.22	-0.191662	0.482759	12.1933	14.3435	14.1376	13.9436	15.0878	17.3863	16.3445	14.3362	14.7567	17.2385
ENSG00000113966	ARL6	337.312	-0.288712	0.482759	2.71322	3.06704	2.38386	2.25786	2.6438	2.73633	3.12232	2.71555	4.03255	3.71473
ENSG00000115419	GLS	12908	-0.370147	0.482759	65.5629	32.1416	41.6617	37.9841	43.7529	52.5871	46.1568	68.0328	81.2811	54.2728
ENSG00000116459	ATP5F1	5613.22	0.161503	0.482759	64.8966	63.0014	74.3551	75.5023	71.875	62.8726	58.2619	64.698	62.7548	62.9829
ENSG00000120053	GOT1	2287.78	0.359971	0.482759	36.0622	41.6971	36.9547	39.4674	61.8544	20.2422	34.3228	30.9936	35.3588	39.1478
ENSG00000123131	PRDX4	1507.6	-0.290993	0.482759	34.6472	30.8035	27.1499	23.6305	23.9048	31.4715	36.6251	30.1056	32.8261	44.3672
ENSG00000132357	CARD6	186.652	-0.480721	0.482759	1.73677	0.182506	2.05352	1.15564	0.421622	2.56822	1.25615	2.10169	2.48987	2.94243
ENSG00000132436	FIGNL1	963.795	0.445184	0.482759	5.05384	13.8919	10.9645	11.5856	5.0476	5.69866	8.54967	6.10064	5.5972	3.80516
ENSG00000134986	NREP	3077.96	-0.262064	0.482759	10.7453	9.22304	13.5874	12.9085	12.7488	13.3929	14.0328	12.9628	17.2951	14.468
ENSG00000135473	PAN2	2157.71	0.307956	0.482759	14.4635	12.0654	12.7499	12.9182	13.8798	10.5827	14.3632	8.81932	7.52553	10.6122
ENSG00000145075	CCDC39	10.8674	-0.476302	0.482759	0.0050399	0.049421	0.0672297	0.0260097	0.0289234	0.0527776	0.075856	0.0835808	0.132285	0.0416619
ENSG00000146090	RASGEF1C	77.2044	0.31449	0.482759	1.1002	1.2558	1.10205	1.33835	1.03979	0.698256	1.09081	0.936711	0.935079	0.89323
ENSG00000153066	TXNDC11	665.732	-0.261586	0.482759	5.74683	4.79454	5.7671	5.69843	5.85972	7.01933	6.31947	8.54142	5.36002	6.70382
ENSG00000159461	AMFR	2615.09	-0.217662	0.482759	16.6902	18.8746	16.6491	15.7599	15.3196	18.1524	20.2546	17.6342	18.1877	23.4609
ENSG00000267127	RP11-795F19.5	7.65457	0.474744	0.482759	0.0496951	0.119119	0.163177	0.153878	0.0570389	0.0756951	0.0498644	0.0412067	0.010435	0.06162
ENSG00000269959	SPACA6P-AS	39.6498	0.43342	0.482759	0.606887	0.298621	0.371633	0.53547	0.589839	0.279558	0.235724	0.395681	0.441908	0.232633
ENSG00000130822	PNCK	22.309	0.455424	0.484944	0.251386	0.124499	0.156334	0.298782	0.247733	0.166798	0.160518	0.102644	0.0879767	0.149558
ENSG00000167992	VWCE	48.6494	0.336934	0.484944	0.493329	0.47682	0.43273	0.468126	0.388143	0.348448	0.351297	0.288654	0.409344	0.320654
ENSG00000169727	GPS1	2983.01	-0.21457	0.484944	15.7208	20.5748	16.7714	18.2748	17.6642	23.6098	19.9344	22.0872	18.2119	20.2809
ENSG00000176597	B3GNT5	741.917	-0.449455	0.484944	3.84962	1.9674	2.54706	1.90309	3.78234	5.38383	2.26123	4.45428	7.21805	2.95382
ENSG00000231607	DLEU2	158.311	0.312249	0.484944	0.889183	1.50703	1.47388	1.50608	1.56286	1.14313	1.15149	1.02403	1.01334	1.09156
ENSG00000246877	DNM1P35	11.3446	-0.478763	0.484944	0.0851551	0.145798	0.0499308	0.100449	0.116356	0.104229	0.146477	0.201742	0.178808	0.289113
ENSG00000150275	PCDH15	9.00264	-0.376875	0.486153	0.0075761	0.011006	0.00259132	0.0156393	0.00483093	0.00721241	0	0.0523502	0.121963	0.0104379
ENSG00000179698	WDR97	87.6923	0.365305	0.48653	0.454122	0.56076	0.377223	0.43301	0.421949	0.399383	0.360196	0.407933	0.272447	0.210043
ENSG00000197498	RPF2	936.446	0.285259	0.48653	10.3729	13.6828	8.35062	8.63448	11.7279	8.69821	8.13605	7.57412	8.91792	9.05282
ENSG00000137876	RSL24D1	2000.24	0.325958	0.487097	21.2663	31.8773	29.7569	29.4131	37.3039	26.3191	22.7872	27.6931	16.5494	21.9346
ENSG00000162231	NXF1	2119.49	0.155539	0.487097	15.1083	13.828	13.4855	14.3856	15.1396	11.8855	12.5211	13.1092	12.7726	14.1234
ENSG00000154839	SKA1	1352	0.265637	0.48737	20.916	17.5179	24.1467	22.5654	15.3155	15.6192	17.729	15.3703	17.6809	15.7713
ENSG00000224631	RP11-51O6.1	53.1658	0.332299	0.487398	5.276	4.03139	4.00761	4.03118	3.86672	3.4572	3.57515	3.19589	2.73366	3.25686
ENSG00000006042	TMEM98	1982.87	-0.314651	0.487485	18.2957	13.083	11.8226	10.8349	12.708	13.4527	14.8619	19.2655	19.5775	18.4337
ENSG00000151846	PABPC3	20.6847	0.461135	0.487485	0.377859	0.386744	0.140991	0.271823	0.339511	0.152608	0.252764	0.225493	0.120216	0.165642
ENSG00000101306	MYLK2	60.2462	-0.453637	0.488939	0.417011	0.724127	0.494761	0.833935	0.623224	1.68722	1.21607	0.83744	0.506229	0.727141
ENSG00000138757	G3BP2	4835.68	-0.322589	0.488939	26.6664	29.472	17.6287	17.2197	25.9965	28.3828	32.1206	25.9941	28.7679	36.0232
ENSG00000168939	SPRY3	127.516	-0.341298	0.488939	0.438604	0.346697	0.705973	0.483773	0.45242	0.675446	0.638573	0.557117	0.726851	0.608723
ENSG00000170631	ZNF16	462.917	0.291065	0.488939	3.66567	3.79221	4.15654	4.02811	3.9453	4.08189	3.18774	3.2084	2.97779	2.18082
ENSG00000172987	HPSE2	7.04034	-0.466179	0.488939	0.0526334	0.0669044	0.0450066	0	0.0251714	0.066809	0.149636	0.0727385	0.101309	0.0543862
ENSG00000238178	RP11-431J24.2	80.4937	-0.314017	0.48901	0.795366	0.207982	0.195873	0.065675	1.12591	0.0302874	7.98075	1.41795	14.3295	0.164371
ENSG00000247626	MARS2	217.504	0.333689	0.48901	2.94173	4.43684	2.47811	2.81091	3.61236	2.29911	3.13221	2.15698	2.29279	2.54857
ENSG00000268080	RP11-388K12.3	7.91423	-0.473063	0.48901	1.35286	0.327558	0.771218	1.08606	0.287553	1.86033	1.20664	1.09062	2.99855	1.24259
ENSG00000271698	GS1-393G12.13	33.1706	0.457279	0.48901	1.14208	0.688363	0.84776	0.827665	1.62694	0.740257	0.536411	0.831144	0.765361	0.276196
ENSG00000182050	MGAT4C	23.3418	-0.467992	0.489738	0.0321286	0.0258738	0.0286675	0.00432542	0.0106888	0.00797903	0.0350414	0.0579147	0.0674636	0.0649537
ENSG00000104881	PPP1R13L	913.84	0.31192	0.490528	9.36411	5.90326	8.24841	8.27306	8.8239	7.94608	5.39787	7.46107	5.61561	5.33571
ENSG00000173598	NUDT4	372.056	-0.225	0.490528	1.47771	1.5136	1.29517	1.3147	1.14838	1.50568	1.81095	1.47977	1.53528	1.6303
ENSG00000228966	HOMER2P1	12.6368	0.477707	0.490528	0.885068	0.832825	0.660495	0.747427	0.307837	0.268093	0.645878	0.375284	0.126713	0.374131
ENSG00000136770	DNAJC1	2450	-0.400677	0.490671	37.1229	34.2297	35.3237	23.5916	30.1975	41.2013	61.8021	40.7115	23.4274	62.7621
ENSG00000033122	LRRC7	33.3392	-0.474813	0.491026	0.0317625	0.0461424	0.0679	0.136599	0.0101268	0.123471	0.209816	0.0905341	0.1056	0.0847857
ENSG00000136156	ITM2B	3867.74	-0.263715	0.491026	16.7929	12.9248	13.4585	12.8241	11.9784	16.6268	17.1702	14.445	14.2251	20.5117
ENSG00000139239	RPL14P1	83.6933	0.350465	0.491026	7.15514	7.4028	4.8741	4.15804	5.9811	4.00685	5.00756	4.86105	3.78765	4.47333
ENSG00000162849	KIF26B	41.839	0.461556	0.491026	0.134632	0.0176026	0.118807	0.13896	0.406922	0.0538309	0.102669	0.0697722	0.019789	0.0945984
ENSG00000163389	POGLUT1	671.427	0.287279	0.491026	4.48095	3.27465	4.21667	4.67013	4.28594	4.02653	2.62096	3.90813	3.19564	3.0209
ENSG00000230257	NFE4	55.9115	-0.355656	0.491026	0.39795	2.36501	0.18561	0.186702	0.103809	0.241084	8.45802	0.524963	3.76026	4.56061
ENSG00000264964	RP11-888D10.3	9.11955	-0.454392	0.491026	0.49934	0.725406	0	0.343596	0.636812	1.42611	1.83715	0.4313	0.43688	1.46191
ENSG00000281005	LINC00921	12.3681	0.468583	0.491026	0.392849	0.239696	0.177368	0.275726	0.180361	0.164556	0.157675	0.162873	0.148482	0.0974236
ENSG00000160124	CCDC58	500.09	0.234648	0.491297	13.5049	12.2941	12.1253	12.2196	11.8761	11.0592	9.58367	12.9156	9.58463	8.97409
ENSG00000227964	LINC01429	48.347	0.372312	0.491297	0.833664	0.926484	0.804109	0.980932	1.24392	0.571423	0.769583	0.587576	0.927778	0.637456
ENSG00000272106	RP11-345P4.9	130.679	-0.377187	0.491297	2.20742	1.18181	2.34317	2.43552	2.54819	3.11594	2.88324	2.36686	2.53733	3.93264
ENSG00000279873	LINC01126	20.1275	0.471642	0.491297	0.706842	0.41074	0.556064	0.486378	0.946513	0.157012	0.260058	0.268632	0.593689	0.48692
ENSG00000171311	EXOSC1	708.763	0.273867	0.492412	8.92741	9.92896	8.06604	8.28101	11.4	5.79467	8.2598	7.82312	7.42526	8.52986
ENSG00000109472	CPE	1237.43	-0.445972	0.492959	15.602	5.9854	17.126	13.5054	12.3898	14.6533	30.5209	14.2416	13.1732	29.5065
ENSG00000179409	GEMIN4	1277.04	0.205487	0.492959	8.65195	9.16956	10.0473	10.6563	9.03009	9.38576	8.26866	8.15685	7.0871	8.03422
ENSG00000137161	CNPY3	2597.68	-0.349333	0.492979	57.7427	63.6045	50.1852	50.0829	37.441	63.3382	77.7374	58.5817	49.9452	95.994
ENSG00000162419	GMEB1	982.755	-0.202437	0.493345	5.3919	5.01773	5.55735	5.76357	6.3518	5.86472	6.63932	6.01806	6.66327	7.3645
ENSG00000135549	PKIB	1992.87	-0.416777	0.493536	25.1993	17.6308	18.4828	9.38906	22.7408	28.7983	17.9037	36.0392	34.3344	20.8775
ENSG00000272145	NFYC-AS1	55.2909	0.423486	0.493536	1.88508	1.12713	1.41535	0.99657	2.39673	0.962948	0.830415	1.16755	1.39988	0.87891
ENSG00000152242	C18orf25	1055.27	0.29561	0.494039	6.40293	3.96692	5.11565	5.16664	3.81557	3.35429	4.38069	3.61422	3.95011	4.14713
ENSG00000182004	SNRPE	985.641	0.173646	0.494039	25.7582	31.8489	25.9449	29.9809	28.0095	25.4986	24.2619	25.0619	25.6347	24.4683
ENSG00000242299	RP11-234A1.1	20.958	0.42421	0.494039	2.11231	2.39353	1.82068	1.9186	2.66691	1.28698	1.78039	1.83908	1.24192	1.13498
ENSG00000023445	BIRC3	133.245	0.454776	0.494205	3.39949	0.258543	0.688126	0.489845	0.197363	0.309388	0.626312	0.251299	0.346622	0.495722
ENSG00000044574	HSPA5	18769.2	-0.298832	0.494205	128.384	143.513	215.379	188.365	170.322	251.215	175.183	231.082	204.232	206.202
ENSG00000101452	DHX35	709.547	0.267979	0.494205	5.72684	8.21957	5.4728	6.29257	5.8764	5.30963	5.89632	4.98184	5.26103	4.31624
ENSG00000104205	SGK3	77.5676	-0.33257	0.494205	0.477755	0.386885	0.443858	0.379831	0.537241	0.473258	0.498816	0.575488	0.738834	0.633759
ENSG00000026652	AGPAT4	764.552	-0.240546	0.494507	3.87423	2.76592	3.46713	2.74802	2.96534	3.92823	4.14481	3.70388	3.41748	3.72905
ENSG00000040199	PHLPP2	1843.35	-0.296625	0.494933	5.30836	6.34179	5.08067	4.28709	5.00311	5.05648	7.74981	5.59214	6.42388	7.95505
ENSG00000104863	LIN7B	52.1166	-0.330817	0.494933	0.774314	1.06059	1.11235	0.981884	1.20615	1.3058	1.24312	1.32997	1.34717	1.4859
ENSG00000165283	STOML2	3541.2	0.225614	0.494933	84.9297	103.157	77.3862	74.8935	82.7536	75.9667	76.4493	75.6089	68.5384	61.6858
ENSG00000180178	FAR2P1	639.976	0.410812	0.494933	2.76157	3.74146	3.45956	3.18744	5.59975	3.83605	2.93483	2.67815	1.8203	1.56324
ENSG00000256943	RP13-895J2.2	10.8555	0.433592	0.494933	0.319808	0.0696893	0.306282	0.396108	0.672959	0.284158	0.0641795	0.198886	0	0.0660916
ENSG00000168785	TSPAN5	2149	-0.435275	0.495039	10.9978	8.7979	9.88711	6.68046	9.03144	10.927	7.62047	15.3539	26.4963	9.46556
ENSG00000177051	FBXO46	233.073	-0.322492	0.496641	1.90893	2.72535	1.87998	2.24207	2.69681	2.87216	3.08231	3.83209	2.21151	2.82272
ENSG00000197162	ZNF785	272.906	0.408603	0.497694	3.19529	1.77484	2.16171	2.30376	3.58059	1.36438	1.57165	2.49203	2.3516	1.16531
ENSG00000124743	KLHL31	15.5679	0.451844	0.497744	0.168823	0.117722	0.131656	0.132431	0.116263	0.0707162	0.0406556	0.111989	0.0992584	0.0907115
ENSG00000188613	NANOS1	71.516	0.343077	0.498084	0.656505	0.820484	0.960941	0.856979	0.747981	0.459551	0.755615	0.520351	0.587901	0.728247
ENSG00000142541	RPL13A	20909.8	0.32893	0.498316	484.784	455.583	300.267	295.731	454.041	293.321	346.022	345.23	227.58	314.736
ENSG00000161011	SQSTM1	4600.29	-0.177183	0.499132	19.7305	22.4303	23.1365	22.6032	24.232	24.866	25.3293	22.7035	27.8381	26.6389
ENSG00000068654	POLR1A	4185.03	0.138342	0.499392	12.8231	13.5838	12.74	13.5996	11.9578	12.0601	12.1126	11.3494	10.9722	12.1623
ENSG00000103174	NAGPA	270.904	-0.351525	0.499392	1.69017	2.2576	1.58192	1.32846	1.56251	3.11709	2.29199	2.25761	1.55919	2.03875
ENSG00000272980	RP11-517H2.6	8.66073	0.471255	0.500048	0.0876431	0.111407	0.0749432	0.0904608	0.055886	0.0486708	0.0366423	0.0605607	0.0460081	0.037734
ENSG00000122574	WIPF3	49.8149	-0.438784	0.500695	0.313326	0.27868	0.229649	0.1452	0.311922	0.304372	0.4363	0.364525	0.651207	0.237864
ENSG00000237857	RP11-435O5.2	46.1065	0.403929	0.500816	1.51924	0.963075	1.64395	1.53957	2.06079	0.999268	0.942365	0.744391	1.21804	1.45566
ENSG00000227158	AC073621.2	6.12075	0.35376	0.501034	0.833208	0.0825292	0.738381	0.351816	0	0.14422	0.114006	0.117765	0	0
ENSG00000157600	TMEM164	669.08	-0.235926	0.501418	4.05907	3.86411	3.5666	3.50245	3.48798	3.65109	4.77634	3.81027	5.11516	4.66906
ENSG00000270605	RP5-1092A3.4	111.805	0.408081	0.501418	2.07369	1.95524	2.63935	2.65487	4.25297	1.3857	2.72099	2.08736	1.61194	1.52465
ENSG00000274391	TPTE	10.2622	0.466383	0.501418	0.224087	0.179046	0.245269	0.154195	0.200046	0.14222	0.10493	0.10839	0.0627384	0.154367
ENSG00000100744	GSKIP	542.902	-0.291858	0.501441	2.72587	4.73714	4.65304	4.52264	4.37789	5.08493	5.10391	4.84091	5.34931	5.9755
ENSG00000170442	KRT86	12.9634	0.456932	0.501441	0.826184	0.0882517	0.216096	0.234087	0.154947	0.138798	0.130039	0.117535	0.0510241	0.20087
ENSG00000177303	CASKIN2	667.439	-0.256682	0.501441	3.23017	4.73853	3.6494	4.16581	4.85417	5.72541	4.8651	4.90125	4.84579	4.70037
ENSG00000107672	NSMCE4A	1158.99	0.249592	0.501581	13.857	14.0135	14.6453	15.3297	13.3481	8.47522	12.9824	11.9707	13.182	12.4425
ENSG00000186532	SMYD4	466.184	0.183754	0.501901	3.04442	3.024	2.85381	2.83516	2.8572	2.65312	2.62988	2.47933	2.81782	2.21744
ENSG00000124383	MPHOSPH10	1517.78	0.204845	0.502026	13.1542	14.3321	14.0257	13.9968	14.0344	13.0442	11.9249	12.8772	12.6081	9.43311
ENSG00000126062	TMEM115	622.32	-0.272085	0.502026	9.84997	10.1166	10.1797	9.78403	10.6707	12.4188	11.3005	16.3753	9.35921	12.8228
ENSG00000150093	ITGB1	41649.3	-0.303448	0.502026	197.465	275.764	284.224	257.095	202.325	401.394	252.9	339.619	273.593	276.735
ENSG00000150403	TMCO3	2788.11	-0.239318	0.502026	8.14621	9.96383	9.64758	8.61966	12.2578	11.058	10.7391	11.9197	11.624	12.7841
ENSG00000158023	WDR66	348.614	-0.45162	0.502026	0.498162	1.1275	0.767992	0.447111	0.441955	0.964533	0.748581	0.885509	0.717573	2.02171
ENSG00000162687	KCNT2	65.1083	-0.437245	0.502026	0.251264	0.178542	0.252221	0.208601	0.538129	0.348403	0.372699	0.622773	0.430111	0.451533
ENSG00000169715	MT1E	2890.51	-0.39664	0.502026	78.5595	128.211	72.5537	66.7402	104.83	115.323	113.487	93.1565	112.243	209.815
ENSG00000178694	NSUN3	471.617	-0.175111	0.502026	2.99382	2.99196	3.14969	2.9409	3.54815	3.57737	3.72222	3.45974	3.51172	3.45621
ENSG00000204138	PHACTR4	3618.09	-0.193019	0.502026	17.6855	18.2362	17.5876	17.3466	20.7205	18.9392	20.2171	21.7016	20.0138	24.4645
ENSG00000226532	RP5-1052M9.1	17.6342	0.461662	0.502026	10.1572	9.05463	8.05372	8.10109	17.2224	4.8348	3.70611	9.09221	4.84729	8.58719
ENSG00000250453	CTD-2134P3.1	86.178	-0.321217	0.502026	5.92027	8.69404	5.63467	6.11061	6.81156	9.88353	9.38416	7.82599	6.84625	8.86583
ENSG00000263470	RP11-160O5.1	90.3816	-0.395593	0.502026	5.1982	2.73639	3.89558	5.48589	5.02784	4.78185	9.49411	5.32733	6.56136	5.73342
ENSG00000276131	RP11-481J2.3	41.9223	-0.411682	0.502026	1.83549	1.41925	3.09853	2.62785	1.35918	3.38201	2.97055	2.39342	3.54333	2.87551
ENSG00000163637	PRICKLE2	1520.85	-0.410772	0.502673	8.21774	6.07239	5.41786	5.46808	2.99696	6.07581	11.6127	10.3418	6.17337	7.07694
ENSG00000183323	CCDC125	212.919	0.441758	0.502706	1.6037	0.644585	1.46496	1.26163	1.56664	0.740082	0.716272	0.587855	1.55538	0.555735
ENSG00000137504	CREBZF	2812.37	0.235284	0.503964	23.0041	22.3867	20.4566	23.3854	19.8053	17.1484	17.3223	18.728	23.015	15.3423
ENSG00000173218	VANGL1	2962.55	-0.212201	0.503964	10.5793	12.0302	12.9063	11.1712	13.3977	12.8541	13.8918	12.5976	14.4815	16.3664
ENSG00000133142	TCEAL4	711.672	-0.272361	0.504378	10.9508	11.4951	11.0155	9.58595	7.43948	12.7271	11.8226	12.0208	14.8445	10.7266
ENSG00000166450	PRTG	117.879	0.470587	0.504899	0.724202	0.12474	0.562799	0.381987	0.341249	0.463848	0.189682	0.193176	0.0726793	0.170573
ENSG00000079432	CIC	2695.44	-0.335034	0.505363	7.89203	9.94731	9.48135	11.0339	10.5453	18.5574	13.4277	10.822	8.81763	12.6122
ENSG00000156136	DCK	1707.25	-0.252823	0.505769	19.3249	23.0458	15.1312	16.1133	21.806	22.7677	22.8155	21.8736	22.7875	25.1593
ENSG00000143416	SELENBP1	31.4979	-0.294318	0.505862	0.0110679	0.192945	0.011357	0	0.0423451	1.16956	0.999507	0.0229436	0.0116202	1.12078
ENSG00000122547	EEPD1	273.463	-0.41882	0.506398	1.57625	1.6215	2.1757	2.03159	1.62245	4.35701	1.42104	2.3138	3.51141	1.85197
ENSG00000255389	C6orf3	27.4494	0.400181	0.506792	0.480571	0.418884	0.624619	0.479487	0.658841	0.28975	0.466134	0.332071	0.40364	0.364155
ENSG00000168556	ING2	404.509	-0.326307	0.508075	10.6338	5.65967	11.665	10.7792	10.3791	12.4535	13.6445	11.5574	11.9639	14.304
ENSG00000068024	HDAC4	115.872	0.467413	0.508339	0.176968	0.660628	0.315548	0.62882	0.538322	0.165711	0.564733	0.222516	0.0639633	0.116911
ENSG00000078725	BRINP1	132.995	-0.447658	0.508339	1.95648	0.562678	1.31461	0.799553	0.560452	1.59783	2.02294	1.52348	2.02283	1.21093
ENSG00000087302	C14orf166	5327.78	0.295613	0.508339	28.7825	33.5785	26.7753	25.1148	27.9355	18.9858	16.0931	25.7662	24.583	27.4732
ENSG00000100814	CCNB1IP1	1163.6	0.384581	0.508339	18.1896	23.7914	10.9111	10.3879	10.3017	10.1631	10.6485	10.5299	9.47117	11.6083
ENSG00000110881	ASIC1	1488.15	0.434867	0.508339	13.4134	7.65664	16.5621	19.0425	6.06939	8.3159	9.77426	9.38983	4.70604	8.29373
ENSG00000115919	KYNU	6.09996	-0.381878	0.508339	0.00661058	0.0168059	0.00226107	0.00227437	0	0.00419549	0.0397986	0.00913571	0.00694043	0.0500919
ENSG00000132275	RRP8	387.339	0.2593	0.508339	2.51002	2.747	2.05241	2.56759	2.36327	2.03216	2.25434	2.10219	2.16468	1.50522
ENSG00000269940	RP11-73M18.7	74.5015	-0.38241	0.508339	2.47545	4.21858	3.32166	4.58596	5.64611	4.89451	7.1332	4.73682	6.33082	5.24695
ENSG00000156467	UQCRB	2714.99	0.164994	0.508539	11.8242	11.3999	11.8463	10.6675	13.2264	10.1773	10.058	10.5675	11.4712	10.1267
ENSG00000006837	CDKL3	18.6562	0.442238	0.508894	0.253726	0.193513	0.364493	0.301166	0.376161	0.181159	0.101836	0.210387	0.239748	0.209741
ENSG00000103196	CRISPLD2	91.1551	-0.434368	0.508894	0.452823	0.137932	0.534595	0.402048	0.260801	0.528426	0.478793	0.539999	0.480529	0.744619
ENSG00000115875	SRSF7	5341.79	0.189892	0.508894	57.1424	59.815	53.8337	55.7337	54.6648	50.1824	45.1673	51.7047	56.1887	41.8172
ENSG00000125743	SNRPD2	4449.9	0.144351	0.508894	121.194	120.222	114.41	113.838	109.991	114.343	98.2776	109.692	100.502	100.308
ENSG00000180185	FAHD1	616.808	-0.25913	0.508894	6.96775	6.63231	8.05325	7.07322	7.76307	10.2779	7.0299	10.6081	8.65525	7.81955
ENSG00000236859	NIFK-AS1	340.703	0.270846	0.508894	6.97803	5.36676	5.58469	5.53908	5.8746	3.71953	4.9577	5.4363	5.58644	4.17858
ENSG00000157426	AASDH	670.24	-0.243457	0.508984	6.46645	5.17518	4.54041	4.35209	5.55538	6.83827	6.30453	5.9337	5.7305	6.49236
ENSG00000196730	DAPK1	24.08	-0.460105	0.508984	0.0609575	0.0759042	0.0625494	0.0853878	0.0499755	0.095337	0.200971	0.0361039	0.0457137	0.364428
ENSG00000198162	MAN1A2	2365.6	-0.201926	0.508984	8.33251	10.2501	8.78887	7.96271	9.84244	10.1094	9.63696	10.0753	10.7026	11.8144
ENSG00000129911	KLF16	627.103	-0.273455	0.509311	7.38893	10.2241	6.81428	7.05755	6.40206	10.6201	8.74416	10.0391	8.61193	8.66565
ENSG00000106049	HIBADH	2261.39	-0.267182	0.510987	39.1994	38.1622	28.5228	27.312	41.1023	42.5466	37.3897	43.8137	48.0614	41.8159
ENSG00000188177	ZC3H6	21.0737	0.46084	0.510987	0.144574	0.0429602	0.101148	0.101743	0.0597129	0.0344085	0.0560485	0.0340567	0.0655449	0.0712992
ENSG00000157999	ANKRD61	14.3431	0.467464	0.511249	0.678763	0.23531	0.696489	0.764275	0.590204	0.528692	0.185748	0.383744	0.356316	0.127521
ENSG00000118900	UBN1	2648.02	-0.201813	0.511259	10.0595	12.2006	11.0016	11.6187	12.2939	15.0298	12.3828	14.3941	11.6804	12.7424
ENSG00000278156	TSC22D1-AS1	15.3302	0.44291	0.511259	0.28046	0.232237	0.149648	0.220003	0.203874	0.160198	0.135079	0.10465	0.176673	0.104328
ENSG00000132517	SLC52A1	25.8862	-0.454508	0.51141	0.187305	0.118151	0.212428	0.305253	0.160296	0.459861	0.22751	0.449587	0.165601	0.336153
ENSG00000144355	DLX1	13.4409	-0.462749	0.51141	0.116686	0.115577	0.130618	0.0656929	0.101461	0.100986	0.149015	0.153928	0.311838	0.219221
ENSG00000164089	ETNPPL	6.60569	-0.453027	0.51141	0.0262929	0.0143237	0.0944284	0.0678456	0.0628717	0.137669	0.131912	0.095383	0.220839	0.0407528
ENSG00000159082	SYNJ1	733.696	-0.199651	0.511994	3.48894	2.817	3.59978	3.33326	3.55774	3.49531	4.14698	3.64613	4.13731	4.00736
ENSG00000250102	RP11-314N14.1	23.4943	-0.413782	0.513459	0.76376	0	0.52247	0.83211	0.405846	1.65616	0.0851513	1.4953	3.43022	1.05226
ENSG00000144028	SNRNP200	19926	0.187667	0.513606	77.0707	74.4005	81.5492	83.5492	71.442	71.8435	72.9311	71.0238	66.5018	56.4353
ENSG00000196584	XRCC2	501.879	0.191311	0.513685	4.05162	4.37961	4.09182	4.77575	4.73138	3.65932	3.98523	4.18289	3.91818	3.43511
ENSG00000126561	STAT5A	116.231	-0.416277	0.513733	0.970563	0.433271	0.650107	0.640017	0.541523	1.20629	1.33231	0.593805	0.651022	1.03074
ENSG00000115350	POLE4	296.132	-0.241939	0.514602	4.59759	5.79507	5.27268	4.28017	5.01834	6.40227	5.39117	5.40073	5.75455	6.94906
ENSG00000120049	KCNIP2	106.982	0.284901	0.514602	1.45992	1.23147	1.4618	1.45825	1.5653	1.13204	0.909651	1.31794	1.35971	1.04624
ENSG00000169085	C8orf46	117.648	-0.431806	0.514602	0.794605	0.392866	0.856466	0.833935	0.293791	0.781887	0.70351	1.03815	1.07962	1.29715
ENSG00000228175	GEMIN8P4	36.9193	-0.385859	0.514602	1.64917	1.27518	1.47388	2.14146	1.83182	2.32968	2.24197	1.98504	1.95487	3.29824
ENSG00000262484	CCER2	23.4919	0.436329	0.514602	1.24748	1.19929	0.602382	1.55268	0.807161	0.838304	0.699497	0.646501	0.770429	0.492863
ENSG00000107105	ELAVL2	636.912	-0.446601	0.515402	1.36567	5.12978	3.8169	4.29882	4.24347	4.24512	9.08502	4.2074	4.29353	8.693
ENSG00000072041	SLC6A15	354.046	-0.264945	0.515882	1.77989	1.46287	1.47741	1.28096	1.22507	1.43796	1.86128	2.05541	1.71104	1.77527
ENSG00000156931	VPS8	1573.55	-0.308612	0.515882	3.72257	5.68236	6.15004	5.70352	5.30685	6.89184	5.33821	7.15839	8.68471	5.85292
ENSG00000108389	MTMR4	4941.45	-0.229359	0.515908	19.1913	25.0534	25.9585	25.2276	25.115	25.7034	25.6287	30.5875	33.2438	27.7218
ENSG00000282508	LINC01002	46.3185	0.346553	0.516092	0.194784	0.310178	0.307494	0.293837	0.253187	0.199698	0.205471	0.222598	0.173042	0.216753
ENSG00000144021	CIAO1	3220.63	0.187613	0.516188	34.6547	35.7348	32.6079	31.4392	35.5483	30.2616	30.9595	30.9531	31.8788	24.3464
ENSG00000108846	ABCC3	899.442	0.400764	0.516387	4.67531	3.79741	2.57048	4.28851	6.70198	1.99694	3.33931	2.4334	4.2352	3.2429
ENSG00000139343	SNRPF	1271	0.147125	0.516387	16.4534	18.4128	17.9685	16.272	18.4679	15.9426	15.8444	16.7235	15.2138	15.1445
ENSG00000163399	ATP1A1	14697	-0.245622	0.516387	79.5083	83.0783	69.9273	63.1995	70.5614	69.1016	95.8517	83.882	88.0234	103.459
ENSG00000171163	ZNF692	538.05	0.284222	0.516387	4.80704	7.65729	5.30733	5.58306	6.92037	5.05552	4.73427	4.34813	5.78269	4.37556
ENSG00000110395	CBL	2950.06	-0.128605	0.516549	10.166	9.36448	10.0311	9.89763	10.4965	10.6083	10.8104	11.7288	11.1192	10.451
ENSG00000137878	GCOM1	10.1229	-0.465121	0.516855	0.0168398	0.0428115	0.0748781	0.0289687	0.0375829	0.0694694	0.0675886	0.0523628	0.12376	0.0696024
ENSG00000177234	LINC01561	30.5884	0.464207	0.516855	1.60404	0.601977	0.65837	0.680638	0.187517	0.203605	0.500734	0.350986	0.224543	0.589317
ENSG00000099804	CDC34	800.831	-0.289637	0.517507	11.2232	18.7558	12.8073	13.3773	16.7899	18.0419	20.8197	19.8709	15.5782	17.0653
ENSG00000236993	GAPDHP21	29.702	-0.436434	0.517507	1.15194	1.04591	0.906219	0.792651	0.661087	0.621431	1.38704	1.43277	1.89476	1.82513
ENSG00000157017	GHRL	7.05563	0.453577	0.51812	0.263057	0.0409447	0.250646	0.174545	0.215665	0.125214	0.0188538	0.0779014	0.0789093	0.116493
ENSG00000196504	PRPF40A	4998.39	0.159012	0.51812	20.2898	25.1287	20.3815	21.7061	22.8611	19.0757	19.8774	19.3398	19.8548	20.3604
ENSG00000261534	RP11-244O19.1	22.0301	0.438591	0.51812	0.359188	0.36899	0.242202	0.285996	0.16687	0.107468	0.236842	0.170192	0.226267	0.159064
ENSG00000253626	EIF5AL1	124.832	0.309678	0.518724	1.10084	1.74962	1.48194	1.78254	1.1592	1.17299	1.07419	1.25616	1.06034	1.11663
ENSG00000246922	UBAP1L	100.854	0.351515	0.519577	0.549746	0.569273	0.550116	0.529905	0.499748	0.454151	0.264412	0.522713	0.486546	0.281679
ENSG00000114115	RBP1	2768.53	0.38651	0.519831	44.284	23.7407	41.4559	38.2658	17.64	23.2773	20.4885	30.2431	20.4159	22.7101
ENSG00000183066	WBP2NL	59.5409	0.404816	0.519831	0.30122	0.328194	0.521583	0.602377	0.522201	0.227018	0.226684	0.32522	0.421667	0.363126
ENSG00000068697	LAPTM4A	5590.46	-0.219886	0.519842	97.4335	123.052	106.092	100.833	98.7021	111.653	121.422	116.584	117.339	151.686
ENSG00000071994	PDCD2	2141.14	0.177639	0.519842	14.7439	15.4313	13.396	12.8134	13.7013	10.7238	12.7571	12.1721	12.9269	13.0876
ENSG00000107077	KDM4C	166.241	0.300265	0.519842	0.704229	0.775586	0.601532	0.738656	0.811939	0.431244	0.511827	0.54843	0.639453	0.739481
ENSG00000111671	SPSB2	185.099	-0.360566	0.519842	2.0087	2.06794	2.67787	2.26917	3.72153	3.67396	3.14233	4.08201	4.085	2.35342
ENSG00000126775	ATG14	888.966	0.249996	0.519842	8.66685	7.93744	7.76677	6.8458	7.12957	5.65644	5.03758	7.26445	6.38322	7.43249
ENSG00000152464	RPP38	390.277	-0.251642	0.519842	7.93726	7.48766	6.92801	7.11394	7.01524	7.46058	10.8879	7.72701	7.99576	10.0288
ENSG00000172037	LAMB2	4725.76	-0.31698	0.519842	19.6933	27.9627	21.9234	22.2797	27.9734	35.8124	37.1909	31.578	19.982	29.9224
ENSG00000242540	AC010729.1	11.6153	0.463204	0.519842	0.614561	0.458143	0.59742	0.434008	0.40219	0.184755	0.2921	0.0670511	0.509389	0.300802
ENSG00000269439	CTD-3131K8.2	35.2925	0.429222	0.519842	0.581637	1.04257	0.654584	0.677799	1.16649	0.285789	0.602444	0.622307	0.45307	0.71733
ENSG00000198513	ATL1	530.389	-0.362803	0.520723	4.16285	4.0995	5.14777	4.46194	2.63744	4.05615	3.99852	7.02528	6.46245	6.42464
ENSG00000167088	SNRPD1	3337.81	0.314903	0.521931	21.1962	30.7379	33.7798	32.788	33.9508	32.5807	24.027	20.5776	21.6567	19.6572
ENSG00000070476	ZXDC	878.73	0.310251	0.522224	4.58089	4.65798	5.17111	5.90885	6.40339	5.01839	4.21037	5.19061	3.13805	3.31722
ENSG00000082258	CCNT2	2065.94	0.250728	0.522224	7.94347	12.0516	9.27713	9.76368	10.5634	8.96073	9.48321	7.25505	7.74797	7.61225
ENSG00000084623	EIF3I	7633.7	0.125573	0.522224	191.235	186.093	190.231	177.659	175.601	165.21	159.83	173.442	163.506	180.668
ENSG00000085415	SEH1L	4156.94	0.310834	0.522224	13.6982	14.0944	19.3753	20.1768	21.4121	18.5429	12.2783	12.1577	13.6164	12.6977
ENSG00000245910	SNHG6	1401.61	0.312545	0.522224	64.6886	59.1637	38.7098	37.9745	51.1943	31.443	45.6547	39.5202	37.7785	41.7768
ENSG00000143537	ADAM15	1432.76	-0.293784	0.522453	8.84141	9.49196	7.0052	7.12543	5.93824	9.95906	11.348	8.38254	7.77362	10.8522
ENSG00000116791	CRYZ	1214.94	-0.282199	0.522548	8.02224	10.2095	12.1089	11.896	10.5789	11.65	11.3551	12.7037	17.1042	12.8902
ENSG00000177854	TMEM187	53.8373	-0.354294	0.522548	0.765966	1.31772	0.992802	0.832202	0.84831	1.40082	1.5776	1.14909	1.05814	1.20804
ENSG00000227540	RP11-152N13.5	146.387	0.347615	0.523652	5.65228	7.14738	6.56191	7.49477	8.64218	5.6166	4.0984	5.90128	7.27712	3.6663
ENSG00000271601	LIX1L	1209.29	-0.287586	0.523652	7.33688	12.7987	11.7933	11.9936	9.94781	12.9012	13.9112	14.3698	11.3496	14.8297
ENSG00000138641	HERC3	1375.11	-0.460714	0.524843	5.25988	1.25776	3.2494	4.00567	7.42831	11.5499	3.42989	9.85607	15.1051	2.32532
ENSG00000066136	NFYC	1888.83	-0.164499	0.525207	11.7343	11.3297	12.1522	11.287	11.8655	13.3675	13.6597	12.9707	11.2462	14.4299
ENSG00000070614	NDST1	10593.9	0.306107	0.525207	44.8381	44.5741	56.4954	55.9077	46.4525	44.0184	26.8956	51.4392	37.756	34.6528
ENSG00000099326	MZF1	302.656	0.447261	0.525207	1.71566	1.08621	2.1649	3.67325	2.57792	1.72159	0.837489	1.98853	1.63088	0.628863
ENSG00000101782	RIOK3	707.871	0.3706	0.525207	7.85847	4.36052	5.91686	6.31283	6.30324	2.55389	4.35955	5.51577	6.00043	3.84164
ENSG00000105852	PON3	11.6583	-0.453709	0.525207	0.172791	0.0209183	0.0394008	0.0495407	0.0826358	0.228467	0.0963221	0.0795983	0.211649	0.168626
ENSG00000106404	CLDN15	351.399	0.355182	0.525207	6.20674	7.02545	3.19129	5.32704	6.06485	3.16496	4.22366	3.70986	5.32012	4.16942
ENSG00000114395	CYB561D2	234.621	-0.313663	0.525207	3.79268	3.78795	4.25419	4.26003	3.52094	5.45132	3.95484	7.09135	3.94289	4.76426
ENSG00000119632	IFI27L2	182.066	-0.338924	0.525207	2.75348	3.0509	4.76484	4.35934	3.8612	6.7976	4.14429	4.86139	4.23831	4.82233
ENSG00000120333	MRPS14	649.187	0.167752	0.525207	10.7944	10.0017	11.0303	9.62916	11.3971	9.15179	8.64092	9.96406	9.43371	9.68625
ENSG00000121940	CLCC1	1470.46	-0.273191	0.525207	7.96892	12.2577	10.5019	9.37018	12.7558	13.1348	11.2807	12.4624	15.3387	12.973
ENSG00000125347	IRF1	301.702	0.391068	0.525207	2.23274	0.888551	2.34207	2.10949	1.48872	1.06041	1.42704	0.999903	1.27388	1.59287
ENSG00000127838	PNKD	820.333	-0.17777	0.525207	5.85771	5.81983	5.81877	5.59046	6.42567	7.59202	6.71089	5.96289	6.38563	6.89537
ENSG00000128536	CDHR3	88.3134	0.361171	0.525207	0.43231	0.649892	0.437985	0.672137	0.669969	0.312575	0.406328	0.385693	0.59177	0.407125
ENSG00000130826	DKC1	4819.06	0.280361	0.525207	43.4972	73.079	44.8982	46.8861	44.7726	39.459	42.6917	38.5043	39.5256	43.5918
ENSG00000139410	SDSL	165.526	-0.316552	0.525207	3.62269	2.80301	2.04721	2.43858	2.09241	3.06558	3.51211	3.22883	3.01337	3.94225
ENSG00000145012	LPP	3164.54	-0.274442	0.525207	2.97529	5.49719	4.45715	4.33444	4.83163	5.57672	5.04886	5.52701	5.71173	5.42527
ENSG00000146083	RNF44	749.798	0.305392	0.525207	3.80283	5.77086	6.08172	6.78228	7.13705	4.50089	5.17709	5.18444	3.92065	4.43216
ENSG00000151240	DIP2C	476.588	-0.392018	0.525207	1.03715	2.04786	1.79386	2.10359	2.15297	3.61744	3.14022	1.75566	1.78313	2.74707
ENSG00000153237	CCDC148	55.1128	-0.420509	0.525207	0.409309	0.724689	0.493498	0.43303	0.244685	0.496817	0.544182	0.615154	0.934669	0.898747
ENSG00000154342	WNT3A	42.6318	0.440806	0.525207	0.581995	0.345879	0.760065	1.02393	0.860304	0.554056	0.610522	0.493553	0.222195	0.341691
ENSG00000154518	ATP5G3	3771.8	0.116051	0.525207	22.7544	22.6918	22.9671	22.4705	24.4888	22.6096	20.4213	21.314	21.2834	20.6869
ENSG00000156958	GALK2	487.93	-0.37974	0.525207	1.92082	1.49247	2.59451	2.38122	2.36919	3.14737	1.91703	3.10646	4.61184	2.27745
ENSG00000158270	COLEC12	225.549	0.358124	0.525207	1.37904	0.057568	3.91985	4.13923	0.444727	1.34301	0.286289	0.377875	0.183061	0.114652
ENSG00000168028	RPSA	19966.5	0.197614	0.525207	250.497	231.189	200.46	191.632	209.56	181.412	198.09	189.936	166.055	202.648
ENSG00000169814	BTD	697.566	-0.25389	0.525207	6.21937	6.13746	8.00409	7.61889	5.95872	9.1304	9.21374	7.13	6.94743	8.68765
ENSG00000171992	SYNPO	6426.59	0.350327	0.525207	22.4798	22.7257	36.1986	35.1316	26.5569	19.6335	25.5533	23.9349	13.1583	24.2832
ENSG00000172977	KAT5	1286.84	-0.206827	0.525207	11.6076	14.3001	12.3159	12.8388	12.4542	14.8492	15.9327	13.5391	12.6559	16.9121
ENSG00000175906	ARL4D	131.345	-0.329441	0.525207	1.63597	3.35523	3.11051	2.93015	3.0375	4.14552	3.64518	3.89005	3.58675	3.1323
ENSG00000176490	DIRAS1	338.982	-0.335461	0.525207	2.49274	3.60107	3.00317	3.80188	3.82119	3.05109	5.3821	5.59415	4.31123	3.70264
ENSG00000183196	CHST6	1027.62	-0.349209	0.525207	6.04467	2.50466	4.77876	3.50235	3.82375	5.53216	4.68679	6.02791	6.06743	5.38478
ENSG00000185834	RPL12P4	17.1821	0.424326	0.525207	1.32655	1.78542	1.28112	1.7719	2.16446	1.11429	1.33107	0.970555	0.983111	1.0482
ENSG00000186687	LYRM7	550.433	0.346808	0.525207	2.56471	3.91878	3.62797	4.43085	5.20991	2.38927	2.8553	2.39879	3.91721	3.22431
ENSG00000188878	FBF1	222.972	-0.332372	0.525207	1.12353	1.24925	1.0701	1.09424	1.16832	1.32191	1.18517	1.58854	2.2624	1.13713
ENSG00000196208	GREB1	205.679	-0.416011	0.525207	0.696515	0.355514	0.463592	0.595851	0.543166	1.13201	0.544628	1.02111	0.882793	0.395516
ENSG00000198466	ZNF587	958.26	0.367058	0.525207	6.42674	3.78282	6.57833	7.10717	6.16724	5.11861	3.31962	5.26665	5.37356	2.81333
ENSG00000198682	PAPSS2	1410.35	-0.374831	0.525207	11.93	10.0903	10.9745	7.78421	16.8164	13.5998	15.1444	13.9405	12.6649	24.7037
ENSG00000204839	MROH6	728.242	0.396387	0.525207	4.6278	10.7363	5.48894	7.60985	10.3928	7.06076	3.97263	6.22837	5.70854	4.00917
ENSG00000232940	HCG25	11.6574	0.456606	0.525207	0.395159	0.307532	0.405479	0.611795	0.431957	0.241836	0.31154	0.351067	0.237072	0.0874968
ENSG00000234912	SNHG20	171.568	0.368508	0.525207	2.43787	2.18186	2.08036	2.90139	3.09317	1.61038	1.27301	1.98536	2.87293	1.49087
ENSG00000239559	RPL37P2	13.2175	0.448324	0.525207	1.89181	2.94459	1.80255	2.37105	2.45572	1.02914	0.949126	1.82078	0.993102	2.09444
ENSG00000253477	RP11-1C8.4	8.61599	-0.40726	0.525207	0.0776418	0.126892	0.159339	0	0.482709	0.258701	1.40231	0.281662	0.366822	0.280796
ENSG00000255306	RP5-901A4.1	13.6031	0.454897	0.525207	0.839666	0.628964	1.40009	1.08333	0.702734	0.449638	0.263289	0.489546	0.881563	0.596494
ENSG00000255874	LINC00346	38.2583	-0.448249	0.525207	0.204279	0.0134892	0.260429	0.172511	0.0947341	0.5127	0.155284	0.44913	0.103986	0.466938
ENSG00000259315	ACTG1P17	11.5404	0.453324	0.525207	0.240538	0.181438	0.246819	0.362857	0.353953	0.158532	0.129961	0.230136	0.194261	0.0955953
ENSG00000261821	CTD-2311M21.3	18.9281	0.433837	0.525207	0.196027	0.0598028	0.241376	0.153771	0.442492	0.0821115	0.0550746	0.154417	0.13995	0
ENSG00000271918	CTD-2287O16.5	22.2877	0.459273	0.525207	0.457676	0.367434	0.988692	0.820468	0.921598	0.435705	0.217533	0.224705	0.783996	0.298685
ENSG00000279095	AC092066.1	397.608	0.210208	0.525207	7.66844	8.93854	8.81059	8.74398	7.92004	7.82827	6.79271	8.28521	6.28426	6.85677
ENSG00000115414	FN1	46128.9	0.455553	0.525915	333.067	72.9694	117.668	104.144	49.0485	55.0595	82.5254	85.6827	70.629	90.8396
ENSG00000197728	RPS26	2240.09	0.332312	0.525915	53.6921	56.1079	45.4886	46.024	59.5265	42.3928	40.3762	49.8171	22.4018	43.6004
ENSG00000166507	NDST2	17.9286	0.43683	0.525947	0.141662	0.145268	0.25652	0.223625	0.175349	0.103129	0.142145	0.077734	0.174977	0.0947162
ENSG00000168481	LGI3	48.3143	-0.456528	0.525947	0.395209	0.131052	0.387898	0.372444	0.246528	1.0142	0.275865	0.46306	0.712596	0.266328
ENSG00000135720	DYNC1LI2	5936.61	0.156374	0.52604	31.2533	30.8923	27.7477	28.1237	32.8462	25.235	27.9986	26.1684	29.1975	26.3204
ENSG00000214135	AC024560.3	791.006	0.339774	0.52634	7.56372	9.60449	10.8862	11.2245	12.0223	7.46418	5.81156	8.60875	10.999	5.82451
ENSG00000231050	RP1-140A9.1	6.93198	-0.458474	0.52634	0.214029	0.233195	0.219618	0.176728	0.204715	0.285256	0.515419	0.488045	0.26965	0.442313
ENSG00000253802	CTA-392C11.1	7.63728	-0.306634	0.52634	0.0244991	0	0	0.0758602	0.117165	0.023323	0.0737476	0.964934	0.643038	0
ENSG00000231466	CTA-246H3.11	38.7133	0.380337	0.526586	1.98882	2.11275	2.49993	1.74485	3.18631	1.27801	1.89582	1.54604	2.03586	1.48991
ENSG00000087074	PPP1R15A	779.623	-0.313333	0.526853	8.7269	12.2134	6.76757	7.4674	8.77887	13.1423	10.7948	10.332	13.2301	8.99161
ENSG00000160285	LSS	3384.97	-0.411636	0.526853	15.7207	13.1645	12.574	13.7596	19.7208	38.9556	14.0807	18.1826	27.2104	12.9943
ENSG00000198740	ZNF652	1061.91	-0.229064	0.526853	4.87307	4.28784	3.79429	4.02561	4.99363	4.2494	5.35346	5.84935	5.3658	5.24004
ENSG00000086589	RBM22	2266.04	0.351993	0.526996	27.1528	22.6996	30.8892	32.2667	30.3322	19.6296	14.683	29.956	27.0096	15.1759
ENSG00000163810	TGM4	47.8803	0.343778	0.527049	0.413257	0.388158	0.460605	0.448606	0.293047	0.318805	0.250229	0.339715	0.254342	0.338671
ENSG00000114120	SLC25A36	2243.68	0.212441	0.527256	11.3332	9.93858	9.94764	10.1226	10.6001	8.88682	7.70145	9.99621	10.244	7.60693
ENSG00000075336	TIMM21	1112.64	0.255672	0.52745	8.85405	10.6611	8.4969	8.94655	9.7223	8.28722	8.57038	6.0589	6.45783	9.07965
ENSG00000251867	RP11-48B3.5	54.2368	0.372665	0.528905	2.78323	3.15216	1.691	1.85214	2.38188	1.39453	2.16802	1.48035	1.53795	1.96773
ENSG00000073008	PVR	2259.2	-0.207557	0.529091	19.5178	26.4288	25.8174	24.1493	22.2945	26.6279	24.8701	30.9218	27.2721	27.9342
ENSG00000079739	PGM1	1709.22	-0.381723	0.529091	22.6624	11.6124	14.1277	10.9125	9.86763	16.7902	20.694	18.1624	14.4651	27.2383
ENSG00000104381	GDAP1	632.076	-0.308125	0.529091	5.10139	6.10048	6.68812	5.4037	3.99139	6.69704	7.08752	5.12881	8.83278	7.13056
ENSG00000117525	F3	202.153	-0.365841	0.529091	2.79231	2.2487	2.38077	1.69862	2.68369	2.29869	4.85919	2.47475	2.90331	3.6798
ENSG00000122126	OCRL	1518.67	-0.135758	0.529091	9.89181	10.6606	9.63367	9.30244	10.3535	10.6819	11.0972	10.6423	10.8011	11.6566
ENSG00000122824	NUDT10	415.261	-0.254406	0.529091	7.89236	8.86654	7.0135	6.4701	6.17636	7.4955	9.62434	7.92592	9.85221	9.24774
ENSG00000173818	ENDOV	669.419	-0.289792	0.529091	3.32586	3.43143	3.05608	3.42174	3.07883	3.15602	3.24598	4.13998	5.61384	4.30958
ENSG00000181790	ADGRB1	488.092	0.418577	0.529091	2.96823	2.12538	3.12689	3.43369	4.26615	2.70528	1.71929	1.36067	3.55362	1.18216
ENSG00000264301	LINC01444	30.5238	0.447717	0.529091	0.667655	0.853954	1.39997	3.08606	0.249887	0.469794	0.407783	0.451315	1.15812	0.359942
ENSG00000273243	CTA-217C2.2	10.1122	0.449131	0.529091	1.06589	1.34001	0.757196	1.01553	1.17635	0.624445	0.493626	0.679867	0.688663	0.677777
ENSG00000167807	CTD-2369P2.10	8.00397	0.456786	0.529327	0.129892	0.181959	0.285609	0.191526	0.212982	0.123657	0.130334	0.153865	0.0779276	0.0383479
ENSG00000006118	TMEM132A	1268.33	-0.334776	0.530152	4.92843	6.11363	5.67012	5.03183	8.23921	8.49507	10.2276	7.198	5.26395	8.34429
ENSG00000104472	CHRAC1	2293.74	0.133902	0.530152	27.3507	27.7518	28.5592	29.4305	31.9139	26.1943	26.3829	26.0593	27.6423	25.615
ENSG00000111300	NAA25	1317.84	0.177482	0.530152	5.26897	6.42919	5.21796	5.31189	5.35831	5.05613	4.85658	4.43724	5.2384	4.67683
ENSG00000117543	DPH5	1077.41	0.230403	0.530152	17.9677	18.5666	13.2113	13.4912	15.2249	12.6175	12.6176	14.6036	12.9418	13.3174
ENSG00000120694	HSPH1	6303.9	-0.278611	0.530152	29.7637	28.4503	17.3124	30.6109	27.5002	37.0347	31.2241	34.2562	31.3023	31.9585
ENSG00000139613	SMARCC2	4900.12	0.228927	0.530152	24.5204	22.1079	25.3329	27.4283	24.4246	21.3581	22.6844	22.9953	15.6444	21.7535
ENSG00000141682	PMAIP1	1600.96	0.40089	0.530152	46.9549	37.4717	31.9783	29.9993	22.8707	17.0973	34.4395	14.9638	17.4528	32.2202
ENSG00000145681	HAPLN1	13939.6	-0.394653	0.530152	95.6394	42.0484	79.5668	77.3071	32.6735	95.5119	91.1092	82.5555	113.319	88.8405
ENSG00000151882	CCL28	68.9319	-0.309684	0.530152	0.565786	0.513709	0.492597	0.407014	0.680554	0.677362	0.782756	0.675284	0.639019	0.637775
ENSG00000155066	PROM2	70.7726	0.451031	0.530152	0.447756	0.571483	0.643228	0.937507	0.348734	0.316651	0.584065	0.232047	0.107451	0.462667
ENSG00000157110	RBPMS	98.9513	-0.389031	0.530152	0.0694786	0.544095	0.133674	0.0896403	0.195211	0.727575	0.989084	0.108021	0.0866226	1.47174
ENSG00000160685	ZBTB7B	646.774	-0.29362	0.530152	5.64201	5.69553	4.95701	5.59084	4.62924	7.91088	7.63271	6.04405	4.40953	7.38516
ENSG00000162976	PQLC3	217.826	-0.362716	0.530152	4.0572	3.67757	3.23606	3.02636	2.11967	3.24574	4.0197	4.18757	6.60424	3.98093
ENSG00000171858	RPS21	7062.15	0.292709	0.530152	286.601	416.312	256.469	260.286	313.144	266.346	281.262	260.122	191.526	218.896
ENSG00000179284	DAND5	10.3831	-0.449536	0.530152	0.0971008	0.0846368	0.0597819	0.140312	0.278625	0.35127	0.253322	0.523348	0.163113	0.120401
ENSG00000186834	HEXIM1	1684.53	-0.281802	0.530152	12.9704	15.2235	18.3498	20.348	16.1875	23.9162	17.7708	24.6654	19.7026	17.3318
ENSG00000235194	PPP1R3E	222.782	0.3817	0.530152	2.16699	1.76697	1.91514	2.20779	1.2971	1.21116	0.84169	1.52877	2.05494	1.01123
ENSG00000239650	GUSBP4	9.03801	0.455618	0.530152	0.288557	0.880311	0.592185	0.893502	0.827998	0.329646	0.405356	0.41872	0.484729	0.238533
ENSG00000277767	RP11-365P13.5	6.40622	0.451333	0.530152	0.191359	0.208495	0.0872694	0.175565	0.284715	0.121448	0.042669	0.11019	0.133938	0.0439403
ENSG00000280744	LINC01173	44.7081	0.440378	0.530152	16.169	0.638292	9.37763	8.94906	2.46548	3.23471	1.64592	4.37189	4.55147	2.42136
ENSG00000092969	TGFB2	4685.59	-0.382635	0.530847	26.186	44.2729	23.3315	17.7725	38.8082	37.6586	37.6299	52.2071	32.6702	51.9533
ENSG00000108669	CYTH1	1390.07	-0.22168	0.530847	6.83713	6.25595	6.67695	6.23612	6.78834	7.54214	7.4777	6.71853	9.88261	7.02347
ENSG00000125304	TM9SF2	3727.1	-0.134735	0.530847	37.5243	33.9453	38.2891	36.7627	35.4998	39.6002	37.3215	39.4418	40.6229	43.2918
ENSG00000176623	RMDN1	1641.43	0.160118	0.530847	13.5662	11.2261	11.7214	11.4145	13.3108	11.1428	11.2483	10.8431	10.8392	10.5401
ENSG00000269609	RPARP-AS1	164.995	0.417788	0.530847	1.17854	0.895864	1.26556	1.37909	2.27416	0.678394	0.605026	1.16472	1.44596	0.729254
ENSG00000071564	TCF3	2308.45	-0.279525	0.532035	9.73379	16.7908	11.9319	13.7204	15.3136	19.4439	16.0265	17.7251	15.8047	14.8101
ENSG00000102043	MTMR8	78.3044	-0.39975	0.532035	0.710958	1.32142	0.958395	0.820146	0.76002	0.982064	2.02824	0.953634	1.05379	1.62772
ENSG00000105372	RPS19	19935.9	0.239347	0.532035	252.965	250.587	192.835	200.397	240.513	189.308	217.827	186.418	151.9	205.128
ENSG00000165752	STK32C	135.363	0.394148	0.532035	1.42299	1.50272	2.02175	1.93196	2.10442	1.13585	1.42784	1.92874	1.13774	0.610774
ENSG00000225484	NUTM2B-AS1	337.39	0.254338	0.532035	0.91994	1.30015	0.841477	0.952229	0.980466	0.738156	0.775382	0.92354	0.830625	0.850086
ENSG00000112242	E2F3	1187.55	0.242626	0.532106	10.1687	9.99913	9.54028	10.6894	9.58964	10.5098	6.43545	8.46133	8.68118	7.56617
ENSG00000259321	RP11-468E2.5	11.276	0.442844	0.532106	0.830673	0.622228	0.799093	0.696621	0.794523	0.444823	0.26047	0.538114	0.599584	0.429168
ENSG00000197619	ZNF615	430.564	-0.225125	0.532203	3.03257	3.77862	3.03864	3.42428	2.787	3.73877	4.01218	3.34019	3.56629	4.31171
ENSG00000057663	ATG5	1195.78	-0.155353	0.53229	10.527	11.459	11.728	11.5236	11.6923	12.506	12.7581	11.5822	12.5561	14.2128
ENSG00000111269	CREBL2	1443.91	-0.240753	0.53229	11.688	13.0363	13.0688	11.5841	17.3649	15.203	14.4167	17.4133	16.943	15.9906
ENSG00000134375	TIMM17A	2375.68	-0.106702	0.53229	26.1528	26.6183	26.3373	25.2616	25.3208	26.4948	28.6788	28.4458	27.7591	28.4154
ENSG00000161016	RPL8	24322.1	0.332802	0.53272	414.478	660.304	437.798	449.366	588.887	437.794	465.636	450.863	325.455	258.65
ENSG00000113811	SELK	658.275	-0.336447	0.532826	11.6973	13.8768	8.41849	9.07815	9.11509	10.2831	15.7274	15.2248	10.3251	17.4177
ENSG00000163069	SGCB	2332.92	-0.259794	0.532826	16.5599	21.8951	16.2036	16.722	20.8875	19.2041	26.8311	20.28	20.4886	25.6538
ENSG00000167766	ZNF83	745.44	0.356879	0.532826	3.23667	5.58978	3.53434	4.70195	4.24635	3.63316	2.58361	3.27465	4.23503	1.96674
ENSG00000169635	HIC2	371.966	0.292142	0.532826	1.8749	2.16572	2.26013	2.82237	2.31743	2.15313	1.78965	1.73729	1.29726	2.11498
ENSG00000105373	GLTSCR2	1824.02	0.305525	0.532935	18.821	16.5111	12.3311	11.7291	16.8977	12.8782	11.6429	14.9469	9.01862	11.3145
ENSG00000184702	SEPT5	1546.55	0.205698	0.532935	11.7054	10.01	10.7663	11.4185	12.1243	10.5005	9.40283	10.1546	7.75238	10.3741
ENSG00000197217	ENTPD4	3540.15	0.220355	0.532935	23.2286	16.9642	23.0353	21.3858	23.3572	19.7145	16.4713	20.4002	18.3758	16.7748
ENSG00000069509	FUNDC1	610.105	-0.327683	0.533182	17.6862	15.0112	18.404	15.8227	8.3787	20.1887	19.6379	18.9349	17.4918	22.2281
ENSG00000267114	CTB-129P6.11	9.61242	0.447215	0.53319	1.0743	1.6387	1.21258	1.3306	1.43856	0.715906	1.07795	0.779446	0.67674	0.666042
ENSG00000125912	NCLN	1010.76	-0.300327	0.533402	5.86143	10.3335	7.69208	8.59063	10.0488	13.2206	9.17162	11.3611	9.71361	10.4815
ENSG00000155761	SPAG17	178.944	-0.452781	0.533402	0.905402	0.123863	0.645749	0.255628	0.598045	0.80396	0.309618	1.75905	1.05288	1.01107
ENSG00000232527	RP11-14N7.2	81.3676	-0.405625	0.533489	2.40366	5.2378	2.60872	2.71948	2.65275	3.34439	4.12796	4.21615	4.02804	7.30781
ENSG00000002834	LASP1	13107.3	-0.142023	0.533628	71.7751	68.6575	70.6794	71.4012	68.6883	74.2903	70.8898	87.3794	79.1393	76.827
ENSG00000109758	HGFAC	18.4725	-0.438547	0.534042	0.272442	0.207787	0.195689	0.1406	0.16938	0.544662	0.218696	0.296502	0.314639	0.225211
ENSG00000136930	PSMB7	2686.68	0.145292	0.534969	63.7614	62.3302	66.5845	65.1618	57.2087	58.3659	52.6332	56.5729	61.2923	55.2105
ENSG00000244405	ETV5	1922	0.345233	0.534969	9.52507	15.709	14.815	16.0681	19.4103	15.5521	12.6696	9.69248	9.6284	8.93747
ENSG00000266412	NCOA4	6027.98	0.213323	0.534969	63.6543	56.1051	69.2093	65.2003	63.3668	61.9472	44.8386	56.6938	59.2541	48.6306
[truncated: 58,677 more rows]
