# Supplementary material for: ZBTB48 is both a vertebrate telomere‐binding protein and a transcriptional activator
Source: EMBO Rep. 2017 May 12;18(6):929–46. doi: 10.15252/embr.201744095 (PMC5452029; doi:10.15252/embr.201744095)
Supplement: Supplementary file 5 — Dataset EV4 [file EMBR-18-929-s005.xlsx]

## Sheet: HeLa ZBTB48 WT vs KO RNAseq
Dataset EV4: RNAseq data comparing HeLa ZBTB48 WT and KO cells
gene_id	gene_name	mean of normalized counts for all samples	log2 fold change (MAP): group ZBTB48 vs WT	lfcMLE	BH adjusted p-values	ZBTB48_A7	ZBTB48_B3	ZBTB48_B4	ZBTB48_D5	ZBTB48_D7	wt_clone01	wt_clone02	wt_clone03	wt_clone04	wt_clone05
ENSG00000242114	MTFP1	119.295	-2.80188	-5.15442	3.77646e-70	0.036428	0.106604	0.0352061	0.163551	0.0892016	3.03559	3.83057	2.98421	3.45562	2.31116
ENSG00000107758	PPP3CB	620.37	-1.85344	-2.40357	2.66508e-40	0.873243	0.63887	0.914281	0.950827	1.03203	4.3661	5.4441	5.09671	3.33728	5.13225
ENSG00000176894	PXMP2	311.822	-1.40052	-1.91755	1.29008e-19	2.1062	1.81607	2.26173	1.83365	2.55187	7.04138	6.64634	6.19828	11.1901	8.88258
ENSG00000152127	MGAT5	1424.25	-1.54875	-4.0057	4.21312e-19	0.169256	0.436599	0.559183	0.171632	0.877416	6.98269	6.94633	7.65116	7.93667	6.15078
ENSG00000207008	SNORA54	154.457	-1.30403	-2.12266	9.29865e-14	12.055	10.0794	9.54706	13.7043	8.30227	52.1413	52.8183	24.0216	60.7025	43.1326
ENSG00000166343	MSS51	20.7167	-1.28658	-3.12641	1.55493e-12	0.0127491	0.0106598	0.0492857	0.0440303	0.0702421	0.449241	0.319372	0.304855	0.389326	0.300971
ENSG00000200354	SNORA71D	247.714	-1.10291	-1.7119	9.84184e-10	20.2866	20.0461	20.0517	20.3817	17.9229	81.4516	56.2719	36.137	94.6631	54.5579
ENSG00000264940	SNORD3C	139.658	-1.11926	-1.87486	1.39855e-09	2.55209	2.66732	2.7748	1.98314	1.79017	12.912	7.37196	4.70876	10.0182	8.06445
ENSG00000270722	U1	1057.11	-1.05517	-1.60508	5.12268e-09	52.7407	81.5805	84.71	79.2334	65.4957	230.51	335.564	131.118	213.805	195.875
ENSG00000263934	SNORD3A	36424.8	-1.0645	-1.66792	5.53249e-09	556.744	480.619	722.751	675.033	410.788	2257.91	1496.32	1018.35	2455.23	1815.36
ENSG00000200792	SNORA80A	112.836	-1.04044	-2.01324	9.61143e-08	6.81418	6.26723	9.65891	8.94274	5.84008	39.3698	25.0095	13.2766	45.1597	28.9556
ENSG00000200959	SNORA74A	188.729	-0.904067	-1.30619	1.07164e-06	9.82894	12.7838	12.8667	14.6558	12.3206	42.3458	23.8132	21.1402	37.6077	30.1093
ENSG00000201998	SNORA23	277.953	-0.844033	-1.26965	2.63483e-05	15.9547	20.4358	25.8085	22.7439	17.0404	70.8	39.6511	31.4165	49.2952	55.295
ENSG00000200816	SNORA38	47.7985	-0.798511	-1.12774	3.99489e-05	4.68045	5.87013	4.67424	5.49591	5.15747	11.3665	11.4522	13.0572	9.12317	11.7399
ENSG00000101695	RNF125	435.041	0.712956	0.917206	8.92338e-05	1.82745	2.6035	1.55054	2.24256	1.75508	0.944777	1.28584	0.979471	0.92213	1.14016
ENSG00000202538	RNU4-2	789.119	-0.662549	-0.829708	0.000243097	74.0507	114.488	99.0925	94.4279	77.3865	206.769	134.27	163.371	152.312	160.72
ENSG00000208772	SNORD94	113.525	-0.726138	-1.07998	0.00123258	13.7544	13.1971	12.2034	11.8366	9.80045	37.794	22.8566	16.1751	26.9566	24.4858
ENSG00000200394	SNORA38B	31.0505	-0.756719	-1.5751	0.00208365	2.35809	1.38015	3.64639	3.7462	2.30971	11.2287	9.06681	5.42982	9.34603	5.56681
ENSG00000138688	KIAA1109	2042.62	-0.499913	-0.572097	0.00222755	1.80788	1.69078	1.99615	1.70217	1.95389	3.06839	2.34294	3.22495	2.43852	2.54098
ENSG00000273149	RP11-290D2.6	135.39	-0.747641	-1.38062	0.0022564	2.67932	2.76735	4.53576	2.86671	1.7367	6.15401	9.45721	7.02559	4.33506	10.976
ENSG00000110025	SNX15	9.2143	-0.712421	-2.27284	0.0023524	0.0125701	0.0157652	0.0161979	0.00868243	0.0192378	0.0658415	0.0842144	0.0834931	0.0735051	0.0482212
ENSG00000228873	AC012307.2	34.3211	0.730408	1.35047	0.00342926	4.23379	7.99769	5.4557	6.06536	4.60769	2.68805	1.55298	3.33294	2.24143	1.57326
ENSG00000234797	RPS3AP6	215.899	-0.451848	-0.507438	0.00448438	5.3622	4.58092	5.58291	5.12626	4.92393	7.10501	7.08532	7.74281	6.79131	7.65944
ENSG00000229994	RPL5P4	65.6269	-0.60081	-0.779367	0.00544417	0.976238	1.34099	1.41524	1.27637	1.19526	2.02547	2.03118	2.03795	2.37861	2.22233
ENSG00000234851	RPL23AP42	304.51	-0.497016	-0.58133	0.0069189	12.7893	11.9546	11.0292	12.0502	11.2822	20.9245	16.2004	15.2763	20.284	15.7153
ENSG00000200795	RNU4-1	735.178	-0.599886	-0.787753	0.00704755	86.7576	111.558	83.7064	91.4013	62.9017	204.265	131.462	142.028	142.347	133.179
ENSG00000083857	FAT1	14440.3	-0.547137	-0.681335	0.010436	17.3636	12.5319	15.8	15.3555	17.1678	30.494	19.0954	29.7915	24.6827	21.379
ENSG00000196866	HIST1H2AD	267.082	-0.553432	-0.695244	0.010436	11.083	11.5013	13.0156	12.4873	11.1155	20.6608	20.698	13.9226	24.0545	16.5149
ENSG00000206633	SNORA80B	77.2708	-0.671682	-1.11237	0.010436	6.81418	10.0656	8.78082	10.5116	4.86673	19.9012	15.2174	12.472	24.646	16.3546
ENSG00000243199	RP11-408P14.1	350.158	-0.483977	-0.567303	0.0110634	7.63397	7.60014	7.36647	6.49922	7.93381	11.0576	10.8805	8.96208	13.5421	10.352
ENSG00000137801	THBS1	7839.44	-0.560801	-0.724277	0.0144213	20.6434	14.1186	13.4506	11.4817	13.9549	27.4307	22.5611	23.3997	19.6217	28.6429
ENSG00000207175	RNU1-67P	8.63968	-0.606444	-2.40932	0.0144213	0	0.787457	0.728166	0.130104	0.230619	2.33201	2.19467	1.16772	2.44768	2.001
ENSG00000208892	SNORA49	194.604	-0.569331	-0.744165	0.0144213	20.6697	20.8908	29.1231	25.5731	25.5851	42.1819	37.3158	31.3811	54.6049	39.1437
ENSG00000222489	SNORA79	369.856	-0.584886	-0.789	0.0150611	50.5109	44.3274	38.5961	39.6466	36.2882	65.3981	59.4606	60.6311	107.678	67.6283
ENSG00000076685	NT5C2	4118.9	-0.442143	-0.506372	0.0163633	13.1868	14.1667	18.2124	13.7557	15.9692	22.4923	23.5913	19.2503	19.0044	22.6336
ENSG00000152818	UTRN	3374.43	-0.48228	-0.571966	0.0163642	4.21144	3.86438	4.42929	3.88199	4.80926	8.17065	5.18914	5.99461	5.71179	6.45536
ENSG00000132849	INADL	4869.15	-0.389907	-0.431467	0.0170386	8.96247	6.89735	8.61907	7.45817	7.92316	11.8326	10.4214	10.0192	9.97545	11.5054
ENSG00000121089	NACA3P	151.184	-0.486019	-0.582593	0.0202148	4.05206	4.06561	4.45365	5.23548	3.53117	5.7204	6.55419	6.24841	6.50448	6.86488
ENSG00000256364	RP11-173P15.3	6.79848	-0.54032	-2.9012	0.0243737	0.0681168	0.0569539	0	0.0235249	0.0625493	0.194614	0.337306	0.331794	0.132774	0.502517
ENSG00000280392	RP11-357N13.6	23.8463	-0.637491	-1.56807	0.0243737	0.161498	0.0450106	0.0982731	0.0619723	0.0384476	0.256339	0.15158	0.286054	0.279816	0.201217
ENSG00000165124	SVEP1	2918.01	-0.590615	-0.861133	0.0291468	4.17757	2.4427	2.72249	3.49302	3.82079	9.01442	4.5314	6.43171	4.83316	5.45012
ENSG00000280138	RP11-463O12.5	131.13	-0.588481	-0.854079	0.0291468	0.11587	0.109338	0.0981189	0.117764	0.129706	0.239616	0.145613	0.152461	0.29146	0.2032
ENSG00000124942	AHNAK	43854.7	-0.584628	-0.842552	0.0298423	49.6271	37.5294	30.0516	32.2835	34.5387	86.3245	50.8148	62.0272	85.4746	45.3624
ENSG00000147679	UTP23	2132.67	0.33851	0.367747	0.0369178	9.74018	11.075	11.3462	10.1891	9.84064	7.45002	8.52869	9.04812	7.97565	7.4529
ENSG00000105617	LENG1	333.225	0.417161	0.478926	0.0383748	5.88972	6.24777	5.07261	6.29596	5.18758	4.369	4.20146	4.47094	4.15217	3.41689
ENSG00000267040	RP11-35G9.3	87.9952	0.496355	0.619614	0.0383748	0.966551	1.05599	0.905068	0.996976	1.12817	0.797767	0.58561	0.684804	0.661496	0.593259
ENSG00000276107	CTD-2033D15.2	70.3191	-0.618952	-1.18173	0.0400283	2.31788	0.6695	1.27619	1.19348	1.26416	4.45502	2.57791	2.53798	2.16317	3.43236
ENSG00000266019	MIR3609	323.149	-0.4521	-0.537419	0.0405468	81.0888	76.1943	86.5789	66.4116	66.1876	105.541	110.677	103.96	92.3265	132.633
ENSG00000229962	AP000221.1	21.0728	-0.432844	-4.24725	0.0541827	0.147662	0	0.0380558	0.0203987	0.0361582	1.04064	0.292482	0.183084	2.6288	0.209155
ENSG00000206337	HCP5	380.411	-0.558085	-0.80719	0.0561798	1.32896	2.38696	1.82668	1.98548	2.51299	3.93756	2.18501	4.14989	3.75451	3.59049
ENSG00000163682	RPL9	21450.5	-0.356743	-0.395115	0.0580536	124.218	121.305	143.677	135.205	124.246	154.507	155.688	203.946	168.82	170.084
ENSG00000078098	FAP	88.2975	0.592769	1.02516	0.0594709	0.322011	0.22867	0.562735	0.432652	0.380753	0.210047	0.12335	0.148451	0.249347	0.218682
ENSG00000197149	RP11-452G18.2	356.775	-0.507592	-0.662617	0.0594709	9.27083	5.02962	6.90798	8.43217	6.47687	11.7609	10.3277	11.689	13.6565	9.68995
ENSG00000239437	RN7SL752P	180.158	0.492205	0.62863	0.0617739	20.0199	15.3892	13.9392	19.0324	18.5154	11.1731	9.21759	13.25	13.2175	9.46503
ENSG00000168003	SLC3A2	33585	-0.220706	-0.228823	0.0622757	133.425	128.425	145.538	138.971	134.99	161.664	164.097	156.291	162.378	154.054
ENSG00000117724	CENPF	42617.9	-0.326722	-0.356396	0.0665775	78.9715	67.6868	69.1538	70.8266	78.1406	101.988	84.2606	86.6982	90.4791	103.572
ENSG00000120509	PDZD11	1042.62	-0.27262	-0.288758	0.0665775	15.7892	14.2586	16.0454	15.4399	15.3539	18.1837	18.6939	18.3826	18.1114	20.5086
ENSG00000137274	BPHL	475.271	-0.468654	-0.582666	0.0665775	1.59265	1.11268	1.50479	1.60582	1.6915	2.57036	1.96153	1.84122	2.6877	2.19217
ENSG00000204389	HSPA1A	5455.71	0.497364	0.64648	0.0665775	73.5262	44.2196	56.5273	72.467	59.177	29.9405	47.7702	37.9904	35.5102	44.1795
ENSG00000225091	SNORA71A	821.076	-0.492839	-0.635623	0.0665775	114.112	126.637	107.982	114.328	84.5338	212.082	151.357	129.236	206.851	150.884
ENSG00000118523	CTGF	1160.7	-0.575111	-0.951204	0.0687417	11.5825	6.38261	7.20736	6.35824	7.07435	23.4448	14.7263	10.48	9.43053	16.5321
ENSG00000155592	ZKSCAN2	904.983	-0.320173	-0.348934	0.0766422	2.31004	2.3949	2.43983	1.98914	2.26122	3.13755	3.0912	2.69117	2.88095	2.71068
ENSG00000235065	RPL24P2	25.4268	-0.581979	-1.25533	0.0766422	0.520269	0.706888	1.00564	0.943323	0.437933	1.42451	1.85646	0.92153	2.32401	2.07261
ENSG00000258232	RP11-161H23.5	15.0092	-0.524299	-1.9962	0.0766422	0.136284	0.227899	0.263425	0.219646	0.166859	0.173054	1.5879	0.683948	0.531291	1.04562
ENSG00000200087	SNORA73B	8089.47	-0.459335	-0.570841	0.0808196	671.576	730.544	735.15	805.37	697.472	1288.96	911.193	804.108	1381.36	1021.58
ENSG00000212232	SNORD17	1976.45	-0.508578	-0.688853	0.0809503	132.297	135.246	155.111	160.703	144.982	298.164	173.432	159.876	300.641	242.238
ENSG00000110002	VWA5A	1155.53	-0.442016	-2.9344	0.0866233	0.144734	2.4929	0.920092	0.676468	0.528662	13.7103	4.3761	8.14799	3.42614	6.75097
ENSG00000256393	RPL41P5	22.3092	-0.542665	-1.62384	0.0986902	4.35642	2.64909	2.55169	3.82973	2.6669	17.7269	8.76741	2.80594	13.1233	6.77831
ENSG00000138101	DTNB	332.133	0.424092	0.510104	0.103126	1.3444	1.42408	1.13637	1.12866	1.19085	0.905713	0.745437	1.11407	0.859462	0.755173
ENSG00000185641	CTD-2287O16.1	49.9728	-0.518535	-0.753386	0.117679	3.06425	1.73114	2.24111	2.11655	2.28146	4.57457	4.24576	3.00717	3.44381	3.86132
ENSG00000113231	PDE8B	2271.07	-0.365288	-0.415565	0.117843	6.99317	5.25201	6.67262	6.43431	6.62039	9.71884	9.14326	7.23346	7.93416	8.61681
ENSG00000214717	ZBED1	7589.77	0.408882	0.487159	0.12583	37.1666	52.0048	41.2086	44.321	37.8414	34.3255	31.7574	23.8655	33.6162	28.0659
ENSG00000185864	NPIPB4	29.0407	-0.544522	-0.915548	0.127545	0.0675603	0.0531658	0.0640139	0.0466654	0.0632547	0.121113	0.108816	0.116147	0.134271	0.0774004
ENSG00000154188	ANGPT1	1512.68	0.413568	0.496268	0.12788	5.40419	5.47154	6.66791	5.20256	5.58992	3.04593	4.61015	4.58652	3.49158	4.3481
ENSG00000231503	PTMAP4	142.042	0.444062	0.557039	0.132624	11.9636	11.496	9.14627	12.0252	11.095	6.7171	6.7616	10.0418	6.67099	7.74567
ENSG00000132031	MATN3	17.9213	0.535393	1.4473	0.135956	0.188239	0.364483	0.17235	0.130021	0.10917	0.0566117	0.103891	0.0701935	0.0579342	0.0584712
ENSG00000145569	FAM105A	4820.83	0.427099	0.525119	0.140372	35.5921	26.0378	33.1867	35.9074	28.5657	18.9484	19.2154	27.0087	19.3468	26.17
ENSG00000163328	GPR155	100.229	-0.492365	-0.683466	0.140372	0.151095	0.309185	0.248502	0.219715	0.197164	0.363527	0.305767	0.429613	0.392687	0.326188
ENSG00000233461	RP11-295G20.2	351.241	0.403752	0.4817	0.140372	8.41106	11.6368	8.18741	9.75946	7.79767	5.734	7.06807	6.35047	6.52651	7.01754
ENSG00000224470	ATXN1L	1919.66	-0.314586	-0.346116	0.143244	5.15693	3.80081	4.65076	4.35884	4.60703	6.21653	5.48399	5.84823	5.78491	5.36566
ENSG00000258017	RP11-386G11.10	100.949	-0.544314	-1.01076	0.143295	1.09784	0.886275	1.08541	0.980564	0.648898	0.973429	3.09862	2.02838	1.29133	2.02198
ENSG00000141367	CLTC	43936.4	-0.224081	-0.234463	0.145031	74.3382	72.6478	84.6037	77.5497	79.984	95.5403	93.3065	88.6035	89.887	90.4726
ENSG00000228929	RPS13P2	135.597	-0.435676	-0.544459	0.145031	4.82035	4.93865	6.99893	5.90873	4.98745	7.24165	8.34552	6.91464	8.82241	9.01548
ENSG00000108602	ALDH3A1	308.425	-0.543451	-1.06528	0.146601	1.65572	0.494422	1.19379	0.713414	1.75207	2.10995	2.18178	2.01798	3.46811	2.37314
ENSG00000244642	RN7SL396P	88.268	0.439111	0.554043	0.150989	7.74892	7.79235	7.21913	8.31784	9.42332	5.88384	5.00235	5.65706	6.46353	4.75868
ENSG00000145860	RNF145	3241.07	-0.276814	-0.297867	0.155451	14.6488	14.7112	15.5378	13.975	13.017	17.1261	17.5165	19.6024	15.9863	18.1444
ENSG00000135837	CEP350	9280.7	-0.279998	-0.302142	0.161707	13.2649	13.7929	14.5464	12.1822	12.5186	18.4135	15.1951	15.3519	16.5146	16.2821
ENSG00000221676	RNU6ATAC	36.0237	-0.53324	-0.96326	0.161707	4.65816	5.32971	5.21274	3.21749	3.75213	12.3747	8.71247	4.77678	7.64609	9.54973
ENSG00000276410	HIST1H2BB	19.4605	-0.53707	-1.11869	0.161707	0.493816	0.458767	0.565633	0.378989	0.571017	0.783815	0.831088	1.70076	1.03385	1.06862
ENSG00000049089	COL9A2	26.4268	0.536107	1.0748	0.162696	0.186045	0.199112	0.23015	0.118225	0.25512	0.0637853	0.0780372	0.0856789	0.0870339	0.149329
ENSG00000204388	HSPA1B	5165.49	0.489756	0.702853	0.17296	66.377	42.3646	58.2017	66.5926	56.0646	23.1876	47.8996	36.7124	27.1726	42.9134
ENSG00000274627	RP11-104N10.2	935.941	-0.296255	-0.32377	0.177364	3.5444	3.79258	3.33005	3.17635	3.64889	4.55316	3.75129	4.56218	4.50218	4.53008
ENSG00000105619	TFPT	415.117	0.394453	0.474214	0.187456	9.04308	10.748	6.59695	9.25753	8.78434	6.07364	6.647	6.72917	6.92772	5.57231
ENSG00000115825	PRKD3	12652.8	0.388123	0.463026	0.187456	28.186	34.3129	36.2101	35.1591	29.4516	21.6307	18.6199	25.7395	23.2646	29.2299
ENSG00000183674	LINC00518	27.4634	0.524788	1.19011	0.187456	0.260821	0.640604	0.325593	0.67558	0.40915	0.0931478	0.227921	0.158806	0.264789	0.250139
ENSG00000279086	RP11-667F14.1	10.0588	-0.500141	-1.52942	0.187456	0	0.0793679	0.06116	0.0468329	0.0664117	0.142059	0.181701	0.132106	0.105729	0.192077
ENSG00000129351	ILF3	17985.2	0.252436	0.268981	0.191835	42.3595	39.8818	36.2797	44.2886	40.6438	34.5172	35.199	32.3023	31.485	35.3362
ENSG00000249784	SCARNA22	107.994	-0.430944	-0.54877	0.191835	13.592	14.6706	18.9478	18.4352	14.0696	23.3	21.7395	25.3881	27.136	19.8357
ENSG00000115760	BIRC6	15543.6	-0.345104	-0.394218	0.201217	17.0673	17.3745	17.9986	16.8994	17.1235	27.0339	20.6252	18.3631	26.0799	21.5334
ENSG00000145425	RPS3A	18158.2	-0.34449	-0.393409	0.20144	149.665	137.958	175.362	155.594	146.358	171.287	190.356	242.271	185.286	215.567
ENSG00000183891	TTC32	411.54	0.384205	0.458857	0.206888	5.36625	5.03306	5.8026	5.31815	5.86557	3.40706	4.30424	3.89843	3.23399	5.04895
ENSG00000078401	EDN1	812.829	-0.441686	-0.579448	0.207352	9.13206	6.16176	7.93974	5.78294	7.56243	13.9209	12.0742	8.19526	11.0079	9.44297
ENSG00000198840	MT-ND3	1873.31	0.458316	0.623391	0.207352	143.83	196.924	142.429	119.636	146.203	89.3629	114.271	126.194	65.8978	90.5242
ENSG00000224822	THRB-IT1	11.1055	-0.486172	-1.5861	0.207352	0.158506	0.0147255	0.0907786	0.060824	0.043126	0.301907	0.153902	0.171572	0.251745	0.197489
ENSG00000213260	YWHAZP5	68.3307	-0.439567	-0.577292	0.217835	1.43876	1.91061	1.69041	1.84142	1.65793	2.49862	2.81037	2.96065	2.4745	2.07287
ENSG00000221817	PPP3CB-AS1	87.2556	-0.48797	-0.73861	0.220032	0.222706	0.181668	0.276482	0.243874	0.382405	0.413845	0.446188	0.404091	0.345869	0.583453
ENSG00000196159	FAT4	1089.41	-0.489395	-0.747607	0.220554	1.49015	1.00398	0.939527	1.00981	1.19982	2.44638	1.41001	2.35485	2.16838	1.09683
ENSG00000264577	AC010761.8	15.5079	-0.513227	-1.09605	0.223445	0.206169	0.201112	0.332089	0.213608	0.294494	0.458141	0.720651	0.486904	0.535821	0.486709
ENSG00000258028	RP11-148E17.1	12.2237	-0.459372	-1.75795	0.223869	0.125065	0	0.268599	0.34554	0.102082	0.873444	0.461442	0.332282	0.541727	0.713506
ENSG00000259820	AC083843.1	111.653	0.462199	0.647739	0.230516	0.429796	0.660895	0.49018	0.484546	0.420373	0.329337	0.400045	0.341263	0.301723	0.215755
ENSG00000119729	RHOQ	2028.64	0.310138	0.34559	0.23102	10.1253	11.9553	12.091	11.4146	10.4891	7.59205	8.2637	9.83203	8.57764	9.86362
ENSG00000274605	RP11-12G12.7	488.154	0.27559	0.299208	0.23102	12.7218	13.0699	12.4695	14.1624	14.8096	11.7935	10.5849	10.5476	10.706	11.1225
ENSG00000112992	NNT	1024.89	-0.433329	-1.92805	0.241456	0.138625	0.798822	1.40735	2.01078	1.54359	4.3103	4.80628	3.91538	6.33167	3.09789
ENSG00000134884	ARGLU1	3610.31	0.278644	0.303558	0.241456	21.4129	23.1849	22.4241	22.8507	21.8212	16.5149	18.5528	19.6622	15.6075	20.1556
ENSG00000212464	SNORA12	770.442	-0.451128	-0.618274	0.241456	71.4485	77.6615	131.74	95.5088	95.1969	136.489	151.805	103.662	153.058	179.213
ENSG00000065357	DGKA	79.0796	-0.501317	-1.15017	0.244173	0.175397	0.0834404	0.124699	0.131594	0.0351742	0.36864	0.207886	0.190153	0.286869	0.162413
ENSG00000116852	KIF21B	88.7625	0.50338	1.12715	0.244173	0.180515	0.469804	0.135964	0.207224	0.149418	0.150123	0.0933139	0.0810605	0.128851	0.0705244
ENSG00000116991	SIPA1L2	3466.85	-0.21265	-0.222969	0.244173	9.34693	9.14699	9.90081	9.25695	10.1026	11.7815	11.0978	11.2855	10.2916	11.3072
ENSG00000119636	BBOF1	45.8381	-0.482864	-0.750579	0.244173	0.22065	0.0894497	0.185246	0.143171	0.204662	0.267447	0.299938	0.319768	0.265006	0.26834
ENSG00000136731	UGGT1	9430.16	-0.275395	-0.299637	0.244173	17.2324	15.3825	17.818	17.3156	17.2294	23.7033	19.5629	18.3158	22.0252	20.9944
ENSG00000248206	RP11-739P1.2	22.5475	-0.505499	-0.991993	0.244173	0.645631	0.664401	0.511979	0.34304	0.608062	1.32434	1.07052	1.01163	1.38754	0.703459
ENSG00000198695	MT-ND6	1456.3	0.427017	0.558411	0.248284	85.2002	83.0943	71.5757	59.7438	77.2999	50.601	57.7594	64.721	33.6428	49.2419
ENSG00000158417	EIF5B	6681.18	-0.245194	-0.261894	0.251266	18.1905	18.1059	16.8305	17.9834	16.8189	22.5971	20.9504	22.52	21.0436	18.3308
ENSG00000252213	SNORA74	348.034	-0.396913	-0.492433	0.251266	41.8452	52.2067	46.8643	52.0564	41.0403	74.0696	59.477	49.089	80.5686	65.943
ENSG00000279088	RP11-574K11.24	125.831	0.353304	0.413034	0.251266	2.54925	2.88377	2.70529	2.53766	2.55509	2.16598	1.82001	2.19129	1.91616	1.90278
ENSG00000125651	GTF2F1	4529.21	0.334311	0.383406	0.255276	40.9251	37.6962	30.8773	40.4138	36.7293	32.8267	31.5135	27.515	23.952	27.2772
ENSG00000143545	RAB13	1140.89	-0.337877	-0.389104	0.255276	7.57957	7.3796	8.37801	8.08187	9.5138	11.7634	9.01448	11.695	11.7901	9.42382
ENSG00000226752	PSMD5-AS1	275.669	-0.300145	-0.333582	0.255276	0.726998	0.712166	0.803778	0.754716	0.869035	1.04059	0.91723	0.937202	0.983844	1.01299
ENSG00000279576	AP000769.1	8.26613	-0.407543	-2.13722	0.255276	0	0.0650185	0.0751537	0.0402839	0.0357031	0.185143	0.385068	0.120519	0.0505248	0.229469
ENSG00000252481	SCARNA13	1931.8	-0.365346	-0.434586	0.255861	120.082	140.601	154.449	135.005	131.412	193.204	172.96	140.371	228.882	185.76
ENSG00000198918	RPL39	12132.4	-0.334976	-0.384844	0.256238	111.17	106.692	136.571	110.562	95.7461	139.47	159.335	133.57	132.013	167.752
ENSG00000105993	DNAJB6	3873.22	0.234283	0.248907	0.257348	6.09118	6.94291	6.5631	6.536	5.90006	5.20398	5.05255	5.46209	5.39924	5.83655
ENSG00000070731	ST6GALNAC2	6.81984	-0.453363	-1.63102	0.261522	0.00817437	0.0102522	0.0158004	0.00564622	0.0100083	0.0311397	0.028573	0.0289578	0.0239003	0.0434194
ENSG00000220749	RPL21P28	76.523	-0.473344	-0.727598	0.261522	2.17452	2.13901	2.80211	3.40156	3.01475	6.45639	3.83771	3.11529	4.07237	5.13345
ENSG00000134313	KIDINS220	3354.76	-0.190942	-0.19861	0.267186	6.36105	6.4723	6.46378	6.64834	6.21826	7.54992	7.31737	6.80368	7.59589	7.63668
ENSG00000213757	CTC-451P13.1	25.0517	-0.492632	-0.905883	0.267947	0.471018	0.656381	0.682829	0.379567	0.360433	0.672866	1.02901	0.869057	1.12214	1.01929
ENSG00000200913	SNORD46	274.357	-0.408918	-0.524972	0.276679	40.0988	46.4418	60.2837	54.1633	45.2767	91.3692	79.5988	60.24	64.4587	59.953
ENSG00000226694	RP11-69C17.2	11.8781	0.45829	1.52723	0.276679	0.929589	1.25556	0.8293	0.839653	0.744172	0.681	0.166632	0.4433	0.0464606	0.337617
ENSG00000207392	SNORA20	13.476	-0.483211	-1.21174	0.281478	1.17011	2.15238	1.6586	0.808222	1.28937	3.78884	3.81739	1.86531	2.73695	4.00536
ENSG00000240342	RPS2P5	3428.75	-0.43668	-0.601011	0.288844	88.526	46.6913	63.7174	92.3635	62.3473	98.8003	107.527	98.8495	137.483	93.6662
ENSG00000115738	ID2	655.057	0.474935	0.775198	0.301073	5.08545	13.7284	8.56605	8.23485	7.16121	5.84381	4.27666	4.90085	3.45894	6.52358
ENSG00000139567	ACVRL1	6.76385	0.415717	1.8525	0.308397	0.0551624	0.0512472	0.0315924	0.0592696	0.0450256	0.0116743	0.0178534	0.00542816	0	0.0289386
ENSG00000143632	ACTA1	18.4388	0.48499	0.922577	0.308397	0.28928	0.380086	0.306203	0.428169	0.430077	0.216462	0.180564	0.201296	0.17453	0.207313
ENSG00000139631	CSAD	445.625	0.372815	0.454721	0.309143	2.61764	2.26515	2.68399	2.79472	3.03692	1.68876	2.02509	1.74492	1.72363	2.57896
ENSG00000184205	TSPYL2	1157.79	0.256918	0.278053	0.309143	5.83732	6.07087	5.80443	5.82155	5.72902	4.79221	4.67728	4.50621	5.67082	4.47677
ENSG00000213741	RPS29	11738.7	-0.423101	-0.568272	0.309143	18.0395	18.7187	25.4695	26.1986	21.8393	34.0532	30.0968	21.2225	41.3032	36.8241
ENSG00000075539	FRYL	3282.67	-0.356571	-0.426249	0.317697	3.72523	3.22715	3.67977	3.55108	3.41918	4.35	4.41876	6.51092	4.2161	4.16211
ENSG00000163625	WDFY3	2088.27	-0.358648	-0.429714	0.317697	2.31462	2.47621	2.59063	2.02535	2.63198	3.87113	2.72997	3.88393	2.84228	2.89975
ENSG00000245970	KB-1208A12.3	4.53559	-0.391465	-2.10709	0.317697	0	0.0259714	0.0300199	0.0107275	0.028523	0.0591638	0.135718	0.068773	0.0605459	0.100827
ENSG00000271254	AC240274.1	558.675	-0.374842	-0.460161	0.317697	2.46034	2.08572	2.77412	2.05346	2.48517	3.6058	2.68351	3.67395	3.75221	2.62579
ENSG00000151914	DST	15440.7	-0.356366	-0.426828	0.330397	6.75879	6.81141	7.72653	6.59952	7.59359	11.1275	7.56301	10.5106	10.9042	7.60711
ENSG00000025800	KPNA6	10989.2	-0.193018	-0.201589	0.33768	32.927	32.631	30.6078	29.1759	30.5681	37.2106	36.4641	36.8966	34.6573	34.0545
ENSG00000197982	C1orf122	1000.9	-0.244094	-0.262469	0.33768	9.5816	9.94476	8.97473	9.2196	8.8154	11.9338	11.6399	11.6127	9.91404	10.7214
ENSG00000115234	SNX17	2963.62	-0.230213	-0.245414	0.339779	16.8198	16.1832	15.6582	17.3473	16.1683	19.6206	18.2783	19.4521	21.9688	18.0957
ENSG00000233966	UBE2SP1	51.6915	0.473299	0.842832	0.339779	2.30874	3.43609	1.24953	2.07311	2.23311	1.36322	1.18361	1.71754	1.11005	0.953805
ENSG00000077157	PPP1R12B	943.816	-0.326855	-0.378466	0.344623	0.95595	0.836067	0.902158	0.877018	0.870635	1.42565	1.06086	1.11021	1.25176	0.930213
ENSG00000163374	YY1AP1	1896.29	-0.251123	-0.27159	0.34675	7.73973	8.5114	7.88805	7.53474	7.51741	10.5888	9.28421	9.00443	10.0295	8.41389
ENSG00000197386	HTT	2771.1	-0.330847	-0.385285	0.347959	3.22065	2.95786	2.8612	3.09557	2.98558	4.51804	3.17079	4.43238	4.36783	3.26651
ENSG00000207445	SNORD15B	338.057	-0.383163	-0.481499	0.347959	39.989	35.0278	54.2567	44.7202	46.2406	64.4804	50.7839	51.7177	74.5101	66.5568
ENSG00000129347	KRI1	2893.16	0.306798	0.348106	0.349334	17.44	18.2743	16.2183	18.3218	16.3713	15.0233	14.8078	14.8362	10.6493	12.7538
ENSG00000214676	RPL9P16	8.88669	-0.390174	-1.98496	0.349334	0.217926	0	0.280821	0.150526	0.0667045	0.674514	0.158697	0.723754	0.884964	0.418002
ENSG00000152223	EPG5	826.755	-0.289939	-0.32381	0.349679	1.21757	1.19369	1.30262	1.18271	1.22937	1.58552	1.41996	1.35239	1.85666	1.45317
ENSG00000261315	LARP4P	5.59626	-0.403821	-1.85331	0.349679	0.0141897	0.0474572	0.03657	0.0294034	0	0.0945955	0.0743988	0.113101	0.101415	0.0753706
ENSG00000130254	SAFB2	3090.92	0.235184	0.251902	0.353528	12.4021	12.4784	11.2375	13.4085	12.0753	10.3407	10.7827	11.2562	9.4	9.95953
ENSG00000197714	ZNF460	2621.21	-0.250102	-0.270602	0.353528	17.1068	15.9614	14.7925	14.5798	14.902	21.2104	17.4263	17.4216	18.9772	18.2469
ENSG00000182383	RPL27AP5	3.34086	-0.357854	-2.4634	0.354111	0.0687995	0.115049	0	0.0475213	0.0421175	0.327608	0.320646	0.304654	0.268209	0.203021
ENSG00000066933	MYO9A	2871.21	-0.287486	-0.321157	0.371746	3.19693	2.7776	3.05432	2.64962	2.6994	4.07595	3.29394	4.02271	3.26539	3.30905
ENSG00000115828	QPCT	13.1751	0.446749	1.3171	0.371746	0.106971	0.238509	0.160818	0.229872	0.0945901	0.0339583	0.0553944	0.0631579	0.054058	0.119251
ENSG00000006125	AP2B1	9652.71	-0.316816	-0.365279	0.375245	30.2314	22.6898	23.9562	24.3828	25.6007	36.267	35.0152	35.4459	30.248	26.4374
ENSG00000129003	VPS13C	3034.68	-0.332857	-0.391031	0.375245	2.93588	3.25033	3.47824	2.87498	3.23112	4.95225	3.9978	3.85333	3.1958	4.68646
ENSG00000141076	UTP4	2644.35	-0.290265	-0.325551	0.375245	10.4946	7.81996	9.39981	9.63379	9.78325	12.8427	12.5666	11.5576	12.0793	10.0222
ENSG00000169955	ZNF747	463.659	-0.373788	-0.467258	0.375245	2.40943	1.57491	2.43733	2.17924	2.67133	3.18409	3.02224	3.40584	2.50887	3.48322
ENSG00000196659	TTC30B	74.9104	-0.436014	-0.640954	0.375245	0.338363	0.302202	0.317104	0.371818	0.329537	0.43942	0.362882	0.721917	0.449686	0.62178
ENSG00000215417	MIR17HG	964.404	0.438082	0.648876	0.375245	6.80273	8.43201	9.06245	7.57063	6.61767	3.47099	7.46752	4.6615	3.27619	5.64899
ENSG00000125657	TNFSF9	1400.02	0.344271	0.411314	0.378882	22.0597	22.5709	20.8595	21.2474	22.727	21.0793	16.6776	17.0227	12.0305	15.5705
ENSG00000009413	REV3L	3565.92	-0.180741	-0.188117	0.379512	6.52129	5.85171	6.31456	6.01044	5.91293	6.89486	6.78426	7.11636	7.26755	6.80538
ENSG00000221869	CEBPD	440.786	0.413153	0.56566	0.379512	4.77973	6.61724	4.02999	6.7009	5.42663	3.17425	4.29663	4.73551	2.75538	3.65798
ENSG00000164039	BDH2	531.802	-0.314144	-0.361803	0.384858	3.13201	2.57293	3.67706	3.01481	3.28129	4.1133	3.40987	4.32648	4.30135	4.03643
ENSG00000225067	RPL23AP2	63.137	-0.427252	-0.614526	0.385136	1.45837	2.5496	3.16059	2.70147	2.27253	4.10354	3.70738	3.17023	3.44566	4.34265
ENSG00000140950	TLDC1	962.263	-0.33738	-0.400248	0.387171	2.52156	2.04185	2.28085	2.26211	2.49161	2.58892	3.07694	3.93318	3.11925	2.59202
ENSG00000206585	RNVU1-7	330.525	-0.448344	-0.718139	0.389715	22.7915	54.9645	33.617	30.054	32.4019	55.0713	44.1128	60.3876	43.9359	82.4856
ENSG00000100031	GGT1	48.8603	0.388456	1.80707	0.390431	0.195071	1.1825	0.139152	0.327226	0.115153	0.072984	0.158289	0.0555303	0.190117	0.0781224
ENSG00000229132	EIF4A1P10	79.804	-0.380199	-0.485748	0.399375	1.14317	1.2532	1.30942	1.36866	1.15082	1.98386	1.92394	1.55238	1.84864	1.43931
ENSG00000135116	HRK	162.163	0.459647	0.993826	0.400941	0.856455	1.04023	0.842248	0.30824	0.549137	0.497976	0.336133	0.155692	0.333882	0.478861
ENSG00000198899	MT-ATP6	1216.39	0.432802	0.645506	0.400941	67.4974	56.9291	37.6144	34.3712	52.1781	33.1776	32.5307	44.2306	24.3151	24.6832
ENSG00000157106	SMG1	5554.69	-0.332193	-0.392798	0.404605	5.15166	3.75184	4.07821	3.9147	4.18775	6.70048	5.31758	5.20777	5.96615	4.48978
ENSG00000201208	Y_RNA	20.3994	0.457542	0.87435	0.416102	6.68773	7.1894	6.56601	4.17943	6.62851	3.3362	3.71057	1.97428	4.13835	3.57108
ENSG00000048707	VPS13D	2867.17	-0.321508	-0.375756	0.420272	2.74459	3.07394	3.06257	2.62464	2.71246	4.64142	3.12056	3.11385	3.91335	3.66302
ENSG00000131931	THAP1	731.562	0.307234	0.35305	0.42052	7.02638	7.94161	7.76079	7.93857	7.35076	5.34134	6.98798	6.95616	5.22563	5.26501
ENSG00000166532	RIMKLB	6905.77	0.448118	0.760229	0.429456	15.4222	33.8028	30.8004	16.2126	18.7045	15.9503	13.031	8.8749	11.1707	18.8342
ENSG00000270640	RP11-373D23.2	19.8933	0.452564	1.0331	0.429456	1.56542	2.9668	2.62238	1.58586	1.59719	0.993892	0.66878	0.646978	1.08492	1.6014
ENSG00000067064	IDI1	4328.14	0.352859	0.432638	0.432143	22.9466	40.9918	34.3883	28.602	31.1087	25.3699	22.83	22.3041	21.4355	25.1652
ENSG00000215182	MUC5AC	11.6374	-0.334395	-2.39516	0.432929	0.0106228	0.00296064	0.00114072	0.00366868	0.006503	0.0185472	0.0165028	0.0109758	0.0770722	0.00417958
ENSG00000079805	DNM2	5293.81	0.304987	0.35041	0.434014	11.4781	10.112	8.1505	10.6725	9.93858	9.00105	8.41244	8.08954	6.85008	7.14171
ENSG00000105401	CDC37	7790.74	0.314528	0.365504	0.434014	72.4378	64.3974	50.0689	75.3919	66.7877	55.0268	56.6755	49.8218	46.0425	47.8594
ENSG00000213931	HBE1	5.16155	0.333075	2.43844	0.436322	0.299589	0.0556651	0.235922	0.36788	0.10189	0.0317017	0.038785	0.117922	0	0.0196458
ENSG00000115464	USP34	7583.65	-0.242892	-0.263474	0.441618	8.53869	9.39662	9.16591	7.97682	8.30507	11.8018	9.81181	9.59376	10.9374	9.93393
ENSG00000134324	LPIN1	1328.31	0.283891	0.31959	0.454105	2.69557	3.20108	2.3761	2.86029	3.05639	1.96442	2.49741	2.27887	2.38598	2.23491
ENSG00000174197	MGA	15329.2	-0.2771	-0.309896	0.454105	19.0201	16.9069	18.2423	17.5317	16.7723	23.9257	20.8113	19.0472	26.0987	19.7879
ENSG00000266924	RP11-154H12.2	5.49418	0.276709	3.70132	0.454105	0	1.21833	0.21906	0.268391	0.118935	0.0462566	0.028296	0.0430156	0	0.0286656
ENSG00000239559	RPL37P2	51.1387	-0.435137	-0.696152	0.458486	3.44429	2.24988	3.88355	3.41988	2.56975	5.33031	6.27047	2.95504	5.3849	5.14542
ENSG00000272145	NFYC-AS1	79.9402	0.382732	0.502855	0.462737	1.09867	1.39324	1.59273	1.15096	1.09855	0.854499	0.810738	0.94058	0.844718	1.02666
ENSG00000081026	MAGI3	1948.17	-0.268611	-0.298381	0.46725	5.23032	4.14584	4.85171	5.11777	5.01897	6.18594	5.00507	6.43814	6.14152	6.20266
ENSG00000234513	AC073072.7	3.14945	-0.321763	-2.48407	0.477427	0	0	0.0571931	0.18394	0.0543412	0.42269	0.413707	0.157229	0.461402	0.314333
ENSG00000137720	C11orf1	343.643	-0.355226	-0.443038	0.48645	1.95941	1.53718	2.23398	1.49265	1.45619	2.10411	2.72927	2.5137	2.37855	2.0606
ENSG00000216906	RP11-350J20.9	5.03565	-0.354804	-2.00007	0.487991	0	0.047479	0.00914669	0.0294169	0.0173812	0.121679	0.0413517	0.100581	0.110686	0.0502702
ENSG00000148426	PROSER2	765.367	0.357487	0.448469	0.492101	5.11898	6.20507	5.36838	5.31825	5.49821	5.28469	4.15638	2.75596	3.7205	4.24551
ENSG00000003989	SLC7A2	5205.71	0.331147	0.397523	0.492814	15.6233	16.5591	19.2133	18.6487	15.3582	14.4882	15.4511	13.4315	11.7811	9.69338
ENSG00000197279	ZNF165	355.994	-0.237984	-0.258026	0.492814	3.81189	3.44463	3.48566	3.49373	3.34775	4.18878	4.53536	4.0511	4.01038	4.17927
ENSG00000272374	RP3-329A5.8	15.6899	-0.410783	-1.37043	0.495878	0.0434982	0.0727395	0.0326971	0.0350527	0.0488191	0.283076	0.0802461	0.0642054	0.0942078	0.0855729
ENSG00000167280	ENGASE	1167.56	0.312588	0.365884	0.496652	5.14933	5.06697	4.01095	5.47512	4.60132	3.82693	4.21846	3.43913	4.27561	3.08925
ENSG00000169499	PLEKHA2	4934.27	0.3188	0.376573	0.501752	17.8508	22.3902	21.206	18.7058	20.3817	15.8375	15.1282	17.522	17.5577	11.4086
ENSG00000214185	XPOTP1	36.0619	-0.440481	-0.853442	0.511564	0.360695	0.301585	0.232398	0.186855	0.157721	0.404851	0.435272	0.308033	0.68633	0.357328
ENSG00000263968	RN7SL381P	64.0891	0.425679	0.675836	0.511564	5.49403	3.98696	5.6103	7.01689	7.99581	3.15911	2.59677	4.59025	4.57995	4.03781
ENSG00000054654	SYNE2	4955.06	-0.406381	-0.589869	0.527297	3.13596	2.20795	3.14211	3.09712	2.80038	6.0425	3.24717	2.86275	5.57591	3.92182
ENSG00000109475	RPL34	15814.3	-0.275055	-0.309225	0.528584	84.3789	84.5424	108.685	103.623	93.6842	107.298	107.707	132.815	115.208	125.454
ENSG00000237499	RP11-356I2.4	80.0169	0.425878	1.13041	0.53006	0.166243	0.669724	0.978607	0.448872	0.795657	0.395806	0.264133	0.294459	0.117834	0.334479
ENSG00000160570	DEDD2	577.576	0.312083	0.366873	0.530773	6.52808	6.06692	4.49354	5.96075	5.17512	4.57334	4.94538	4.35689	4.27204	3.71417
ENSG00000116539	ASH1L	5546.16	-0.275849	-0.310661	0.532968	9.39786	8.52988	9.10284	7.56972	7.87947	12.7116	10.1689	10.4156	10.1457	9.24866
ENSG00000188064	WNT7B	410.673	-0.413036	-0.622536	0.532968	2.30566	1.36021	1.18607	1.18704	1.27669	2.2657	3.11042	2.30736	1.84378	1.70727
ENSG00000163017	ACTG2	12.8458	-0.379973	-1.58339	0.539729	0.0567402	0.0609964	0.0104451	0.0335929	0.034735	0.0694759	0.0330553	0.114859	0.221197	0.133948
ENSG00000079335	CDC14A	196.964	0.339861	0.418364	0.546024	1.04096	1.14351	0.795557	0.806976	0.830459	0.653877	0.683851	0.691426	0.604396	0.80389
ENSG00000012822	CALCOCO1	439.386	0.307304	0.359818	0.547889	1.19426	1.34107	1.22801	1.18699	1.38781	0.945593	1.11845	0.747131	1.12332	0.993727
ENSG00000248092	NNT-AS1	121.65	-0.339622	-1.9607	0.547889	0.00469468	0.12561	0.217786	0.304815	0.206926	0.424745	0.845113	0.681869	0.805279	0.601245
ENSG00000073150	PANX2	30.8454	0.429131	0.77921	0.560828	0.24896	0.316404	0.25665	0.357681	0.249948	0.151743	0.179847	0.211667	0.213521	0.0822819
ENSG00000083457	ITGAE	1111.01	-0.276881	-0.313453	0.560828	3.1833	3.30181	3.91068	3.18918	3.39183	4.03481	4.54164	4.28636	3.46727	4.77076
ENSG00000106541	AGR2	932.84	-0.42772	-1.01189	0.560828	3.95231	2.85976	4.12056	7.52985	6.3346	2.63687	10.2474	12.3567	14.9986	9.77249
ENSG00000154727	GABPA	2745.27	0.356919	0.457389	0.560828	12.7797	11.3752	15.2766	13.9129	13.4141	7.61897	9.21525	9.88695	8.08532	13.8053
ENSG00000164169	PRMT9	615.733	-0.29659	-0.343666	0.560828	2.87465	2.91769	3.30317	3.10579	3.19492	3.22081	4.03001	4.88753	3.89534	3.52469
ENSG00000166436	TRIM66	183.89	-0.391477	-0.552263	0.560828	0.334157	0.312828	0.272344	0.311692	0.33919	0.726232	0.376031	0.351586	0.426805	0.428139
ENSG00000168490	PHYHIP	131.917	0.431316	0.945484	0.560828	0.718567	1.28833	0.462976	1.28432	0.993154	0.599672	0.716398	0.597019	0.21178	0.345389
ENSG00000171497	PPID	3211.38	0.2455	0.269265	0.560828	29.9676	31.9949	30.0492	34.1189	33.4725	22.6653	27.7941	29.4733	24.5427	27.9464
ENSG00000188352	FOCAD	4661.02	-0.213877	-0.228884	0.560828	9.94199	8.86603	9.78501	10.5601	9.63061	12.4319	12.1236	10.8957	10.5295	11.1975
ENSG00000229178	AC069513.4	2.45643	0.285604	2.87915	0.560828	0.0733752	0.0766882	0.047276	0.0380114	0.0561483	0.0174698	0	0	0.0238373	0
ENSG00000256006	AC084117.3	23.8333	0.428718	0.785015	0.560828	1.83058	2.67852	3.46463	2.29176	2.45139	1.0896	1.73297	1.92519	1.18939	1.48551
ENSG00000270742	RP4-802A10.1	18.709	-0.43092	-0.955515	0.560828	0.460078	0.384681	0.719903	0.726368	0.724241	1.62744	0.880668	1.62983	1.15301	0.7758
ENSG00000270804	CTD-2583A14.11	92.8023	0.324679	0.391986	0.560828	2.54124	2.67668	2.42411	2.8495	2.34364	1.91728	1.865	2.10446	1.95134	1.94779
ENSG00000105976	MET	22402.2	-0.314333	-0.373684	0.561856	64.0771	54.8312	73.1942	56.0359	68.1635	70.148	101.813	89.3029	74.3872	74.1685
ENSG00000119977	TCTN3	2805.93	-0.263954	-0.294989	0.561856	18.3448	14.1845	19.014	17.4973	20.1429	23.3583	22.6028	20.5248	20.974	21.9873
ENSG00000185278	ZBTB37	2458.82	-0.260972	-0.290821	0.561856	2.74724	2.1829	2.92351	2.45556	2.65337	3.0184	3.02526	3.41552	2.91206	3.48815
ENSG00000188549	C15orf52	289.32	0.359297	0.464386	0.562988	1.13116	1.34818	0.773866	0.892122	0.951832	0.834393	0.591887	0.746787	0.79108	0.728281
ENSG00000198142	SOWAHC	4968.74	0.400236	0.591809	0.580391	24.4965	44.5248	23.8779	31.5772	21.8588	15.6287	20.1332	25.8247	14.9724	20.5332
ENSG00000110172	CHORDC1	11079.7	0.311559	0.369835	0.580651	25.655	25.2056	29.2169	27.3066	26.3685	17.0275	25.7943	18.9695	17.5694	24.1362
ENSG00000088826	SMOX	318.251	0.319686	0.384391	0.581496	2.53755	2.86692	2.46594	2.78121	3.28659	2.70625	1.95479	1.84801	1.93488	2.26499
ENSG00000127507	ADGRE2	139.805	0.392459	0.563964	0.582834	0.354698	0.620102	0.40859	0.502369	0.32461	0.293441	0.308913	0.215766	0.353838	0.317177
ENSG00000179979	CRIPAK	48.8726	-0.413067	-0.664791	0.582834	0.264501	0.186236	0.147996	0.221159	0.153399	0.338075	0.283853	0.425348	0.257784	0.234156
ENSG00000206561	COLQ	11.157	-0.418162	-1.06501	0.582834	0.0221971	0.0433054	0.0524396	0.0357747	0.0407657	0.0986512	0.107762	0.0720807	0.0624964	0.0742353
ENSG00000113916	BCL6	844.01	0.346619	0.438679	0.589106	3.32424	5.16311	3.19765	3.52144	3.4554	2.59115	2.2912	3.13755	2.54521	3.2023
ENSG00000154889	MPPE1	575.023	-0.269138	-0.303336	0.589106	1.38868	1.45899	1.57817	1.56602	1.70023	1.67724	1.79727	2.09397	1.7572	2.17677
ENSG00000186260	MKL2	1051.71	-0.317394	-0.381179	0.589106	1.64722	1.21992	1.13455	1.1249	1.16239	1.66812	1.62073	1.9176	1.62718	1.35157
ENSG00000101132	PFDN4	2123.45	0.339076	0.424074	0.592263	25.6982	25.5016	33.2963	27.668	28.4092	13.9425	23.8188	21.2768	21.138	24.5546
ENSG00000117153	KLHL12	2156.05	-0.209734	-0.2245	0.592263	12.0972	11.6272	14.1485	13.1795	12.8041	15.2976	15.7569	13.7098	14.7933	15.0747
ENSG00000125740	FOSB	611.421	-0.423456	-0.788661	0.592263	1.02914	2.92101	1.31541	1.90969	2.02968	4.58268	3.28295	3.83297	2.31685	1.90094
ENSG00000144426	NBEAL1	1319.28	-0.249122	-0.275575	0.592263	1.49399	1.6892	1.89114	1.59481	1.64095	2.27435	1.77149	1.9496	1.97204	2.10301
ENSG00000154229	PRKCA	3008.46	-0.303969	-0.35842	0.592263	5.78652	5.45198	5.04184	5.1085	5.57724	8.9297	5.82393	7.36937	6.66453	5.79537
ENSG00000204859	ZBTB48	237.264	-0.423797	-0.806413	0.592263	1.04959	0.315472	0.857478	1.36466	0.785323	1.73784	1.61059	1.16649	1.90324	1.23081
ENSG00000214826	DDX12P	447.789	0.297803	0.348225	0.592263	3.92033	4.03161	3.52544	4.01835	3.94	2.63545	3.05942	2.71073	3.94336	2.88286
ENSG00000228253	MT-ATP8	313.016	0.402664	0.61633	0.592263	63.2742	40.3026	30.8644	29.3771	44.9473	29.8456	24.7775	36.8737	23.0768	21.6662
ENSG00000260743	RP11-255C15.3	25.622	0.422925	0.860788	0.592263	0.512877	0.643241	0.368578	0.531383	0.37435	0.112717	0.379231	0.279519	0.205067	0.325975
ENSG00000273136	NBPF26	327.849	-0.292585	-0.339773	0.592263	1.45659	1.44986	1.29194	1.14982	1.38578	2.07177	1.57591	1.73116	1.66336	1.4923
ENSG00000120306	CYSTM1	1002.57	0.217616	0.234329	0.593094	10.8861	10.8634	11.1859	11.6499	11.9869	10.2866	9.87529	8.96488	8.62547	10.3631
ENSG00000197747	S100A10	4677.6	-0.296514	-0.346394	0.594624	54.9951	73.6692	56.7557	53.8197	65.2623	72.0894	76.0555	88.6163	64.9608	85.426
ENSG00000276043	UHRF1	5306.45	0.36146	0.477194	0.598728	30.2005	28.2684	19.0831	34.8692	24.5196	19.0353	22.8547	23.6251	15.6121	17.2462
ENSG00000125733	TRIP10	2647.69	0.345425	0.439218	0.598956	17.4082	16.3002	13.4004	24.2895	15.9046	14.5027	13.9152	13.6103	11.2603	11.1118
ENSG00000100292	HMOX1	1060.47	0.353431	0.457941	0.599778	9.7618	13.113	10.535	11.0722	13.7211	8.90527	8.65766	8.85009	10.4152	5.57173
ENSG00000223784	RP11-554I8.2	156.613	-0.355999	-0.464342	0.599778	3.67188	3.46447	2.97354	3.49025	2.82527	3.65735	4.76891	4.41545	6.04099	3.65819
ENSG00000100129	EIF3L	10513.9	-0.228858	-0.248936	0.600581	51.3196	50.0158	55.0859	49.6673	49.0772	64.7277	57.6207	51.3789	66.9453	62.5407
ENSG00000107164	FUBP3	3969.92	0.195406	0.207301	0.600581	18.1015	17.4848	17.601	17.4703	17.4856	14.0392	16.0192	16.3541	13.7986	16.1192
ENSG00000138678	GPAT3	748.436	-0.384609	-0.54765	0.600581	4.56951	2.84502	3.97146	4.26372	4.35143	4.05489	6.26859	7.93601	6.66717	4.31075
ENSG00000274276	CBSL	29.9322	0.419177	0.788365	0.600581	0.192876	0.193521	0.173979	0.335723	0.184195	0.132254	0.0898914	0.0956571	0.175446	0.132045
ENSG00000280316	AL365181.2	19.4698	-0.416873	-0.943488	0.6094	0.118017	0.185019	0.152078	0.101896	0.162556	0.266936	0.32658	0.444207	0.17253	0.191542
ENSG00000005810	MYCBP2	6164.66	-0.306629	-0.364795	0.611194	8.74905	7.84658	7.07004	7.39605	7.49788	11.5998	9.3892	8.22196	12.1332	8.30556
ENSG00000226577	MICC	10.9364	0.410557	1.03455	0.613402	0.351366	0.293785	0.282984	0.34382	0.322648	0.139427	0.119406	0.15559	0.114148	0.241932
ENSG00000076242	MLH1	3933.41	-0.251529	-0.279862	0.61749	21.7164	18.8888	25.42	23.4273	25.2875	27.5867	25.4607	27.4354	30.3792	28.4825
ENSG00000111788	RP11-22B23.1	492.085	0.330371	0.410174	0.61749	4.39203	4.10575	3.45375	4.26336	4.08994	2.3662	3.2938	2.89346	4.05487	2.63829
ENSG00000160888	IER2	2970.32	-0.338659	-0.427618	0.61749	20.8152	19.1528	16.0094	20.9273	17.1748	27.5613	33.2333	25.7104	19.2412	20.7773
ENSG00000164211	STARD4	2261.37	0.313113	0.377245	0.61749	8.29339	12.4553	12.0491	9.73757	8.75337	6.81134	8.68785	8.19679	7.3377	8.4485
ENSG00000186834	HEXIM1	2068.35	0.276483	0.316323	0.61749	13.9181	15.3106	13.009	16.228	14.2198	12.2335	12.4824	13.4662	9.39433	10.8223
ENSG00000206077	ZDHHC11B	88.7335	0.41111	0.706684	0.61749	0.357416	0.731099	0.579825	0.573103	0.343832	0.468033	0.29374	0.356105	0.219785	0.259909
ENSG00000229117	RPL41	24603.5	0.251697	0.280005	0.61749	521.058	547.148	528.88	611.617	620.509	452.969	386.043	479.09	493.731	518.336
ENSG00000065978	YBX1	46633.3	0.193755	0.205557	0.618179	576.669	561.845	554.052	647.53	612.326	487.2	503.746	495.859	561.748	511.78
ENSG00000005102	MEOX1	848.474	-0.407479	-0.682337	0.618658	4.45049	6.73623	6.58784	6.65256	3.03187	5.27089	6.89402	10.4096	10.447	11.0317
ENSG00000099949	LZTR1	1588.76	0.342256	0.436809	0.618658	6.16511	6.78872	4.04333	5.63077	4.96294	4.90969	4.15133	3.78724	4.38023	3.15356
ENSG00000145675	PIK3R1	15.8034	0.360448	1.49741	0.618658	0.0286904	0.122342	0.0277281	0.0416159	0.0263454	0.0245911	0.0217285	0.0228681	0.00372824	0.0152393
ENSG00000182310	SPACA6	182.32	0.344776	0.443051	0.618658	0.973811	1.52224	1.39126	1.26923	1.39446	1.1129	0.779443	1.06492	1.09488	0.799619
ENSG00000213593	TMX2	7085.02	-0.196683	-0.20918	0.618658	71.2995	63.732	68.1547	62.5767	68.0652	80.2151	80.262	71.915	82.5269	70.969
ENSG00000214941	ZSWIM7	571.05	-0.278695	-0.320262	0.618658	4.34574	4.6227	5.00886	3.81883	4.83299	6.47245	6.32225	5.20645	5.16088	5.12243
ENSG00000223111	SNORA74	16.2819	-0.409833	-0.991534	0.618658	1.22949	1.67051	1.18825	1.1677	0.940833	3.95183	1.79067	1.22498	2.59625	2.72109
ENSG00000243508	RP11-775J23.2	3.46533	-0.313764	-2.03822	0.618658	0	0.0362252	0.0558295	0.0598515	0.0530455	0.288828	0.100961	0.11511	0.1689	0.230129
ENSG00000257315	ZBED6	759.358	-0.343964	-0.441329	0.618658	3.3653	4.23589	3.7137	2.81147	3.15476	5.70386	3.63736	5.35571	5.02483	3.76208
ENSG00000177225	PDDC1	1333.04	0.328395	0.408244	0.622215	6.32956	8.40484	4.59471	6.44759	5.71097	4.7359	5.29763	4.15086	4.76094	4.76463
ENSG00000256663	RP11-424C20.2	413.082	0.369879	0.5106	0.622215	9.05238	9.23876	4.93734	9.02664	6.65796	6.18154	5.7416	6.28675	4.73918	4.36885
ENSG00000187475	HIST1H1T	16.2663	-0.374295	-1.33669	0.628953	0.0860473	0.323757	0.415805	0.44576	0.184367	0.245843	0.401031	0.914471	1.31384	0.837929
ENSG00000055609	KMT2C	2342.32	-0.340242	-0.434837	0.632039	2.92415	2.21766	2.07898	1.9784	2.09848	4.0617	2.73603	3.09977	3.04447	2.32945
ENSG00000162825	NBPF20	266.05	-0.344592	-0.445008	0.632039	0.253698	0.271951	0.276623	0.258359	0.289709	0.511099	0.288963	0.332702	0.412092	0.300416
ENSG00000170500	LONRF2	11.6747	0.252278	3.05752	0.632039	0.00221711	0.131618	0.00285699	0.0290967	0.00542905	0.00211148	0.00645814	0.00196353	0.00288107	0.00654249
ENSG00000280871	AL021918.1	5.99832	0.346315	1.61416	0.637104	1.70042	0.710879	2.55637	1.56602	2.77589	0.809703	0.49531	1.25495	0.184137	0.501779
ENSG00000106591	MRPL32	4297.09	0.203641	0.21792	0.638197	29.9557	28.5035	30.4743	30.8705	29.3882	21.8188	27.1522	25.6239	26.6364	26.9962
ENSG00000162572	SCNN1D	26.0112	-0.405344	-0.98804	0.642329	0.115122	0.128341	0.0543938	0.100722	0.0939664	0.380074	0.165431	0.183519	0.139624	0.113238
ENSG00000279819	RP11-142L16.2	5.90207	-0.362449	-1.44352	0.64361	0.08993	0.0751924	0.144856	0.093175	0.110106	0.47105	0.28815	0.238934	0.262939	0.185763
ENSG00000229023	AC067945.3	2.57557	-0.286165	-2.42333	0.644339	0.0499854	0.0417938	0.0322058	0.034526	0	0.0952077	0.174721	0.177074	0.227341	0.118002
ENSG00000242125	SNHG3	4550.54	0.311533	0.377789	0.647721	22.1405	36.5379	30.6971	26.9375	27.2096	20.366	24.0669	20.1704	20.2134	25.63
ENSG00000248578	NPM1P21	57.2378	0.379259	0.551147	0.647721	2.55398	1.627	1.80226	2.1001	2.10947	1.19684	1.67682	1.75924	1.21163	1.10058
ENSG00000255769	GOLGA2P10	143.965	0.335631	0.426884	0.647721	2.3546	2.14504	1.59633	2.42742	2.18366	1.87426	1.61741	1.54063	1.68971	1.25483
ENSG00000166548	TK2	1183.86	-0.248042	-0.276372	0.649057	3.10676	3.0696	3.74799	3.18464	3.91457	4.37451	3.77547	4.4687	3.94756	4.08672
ENSG00000188177	ZC3H6	194.707	-0.391493	-0.607246	0.649057	0.382113	0.256032	0.320394	0.227779	0.304418	0.585742	0.382704	0.549337	0.251674	0.503551
ENSG00000235847	LDHAP7	734.277	0.256453	0.28831	0.649057	18.5666	17.7454	19.5526	20.6737	18.8519	14.42	14.6208	19.2214	14.1017	15.8508
ENSG00000105248	CCDC94	855.926	0.300647	0.358569	0.651748	15.3623	12.8602	10.4816	14.9653	12.0074	10.9508	11.9975	9.85605	9.4169	8.96836
ENSG00000128710	HOXD10	89.682	0.375568	1.26376	0.653656	1.11308	1.04581	1.15338	0.93528	1.11694	0.677559	0.39442	0.335368	0.0298231	0.799144
ENSG00000133641	C12orf29	2817.97	0.267344	0.304966	0.656662	11.1665	11.0574	11.2869	11.1182	10.4369	6.99697	10.2334	9.32136	7.98921	10.0111
ENSG00000137273	FOXF2	998.467	0.317678	0.391444	0.656662	10.5654	12.9084	13.4144	11.0539	11.1199	12.1874	7.31535	9.33196	8.21377	8.05279
ENSG00000142687	KIAA0319L	2263.08	-0.183869	-0.194346	0.656662	4.77689	5.05091	5.22332	4.68888	5.25746	6.26941	5.48354	5.66535	5.49456	5.71231
ENSG00000169951	ZNF764	214.681	-0.293743	-0.347513	0.656662	1.70679	1.16158	1.26593	1.30915	1.48832	1.77668	1.93085	1.85433	1.61832	1.62225
ENSG00000182890	GLUD2	77.3922	-0.355374	-0.47787	0.656662	0.644336	0.497301	0.534904	0.599115	0.690284	0.790648	0.851808	0.658434	1.06272	0.753239
ENSG00000225178	RPSAP58	446.937	-0.296568	-0.352339	0.656662	9.21859	9.104	11.1395	10.5964	10.3498	13.8482	11.0653	10.5365	15.7313	13.2423
ENSG00000231638	AC011738.4	78.4966	0.407098	0.862013	0.656662	0.550868	1.17805	0.798585	0.731724	0.693912	0.605333	0.16046	0.506628	0.309737	0.60646
ENSG00000250920	RP11-297P16.4	4.60576	0.20866	5.06773	0.656662	0.521052	0.560138	0.0239798	0	0.136704	0	0	0	0.0241819	0
ENSG00000265096	C1QTNF1-AS1	92.3399	0.374582	0.537402	0.656662	2.17452	2.59355	2.2252	2.98189	2.9756	1.18773	1.71393	1.44436	2.28551	2.22701
ENSG00000273300	AC000068.9	4.34862	-0.339046	-1.62802	0.656662	0.0723442	0.0604885	0.186447	0.0999394	0.132862	0.344487	0.295021	0.32035	0.470046	0.34157
ENSG00000138796	HADH	2200.71	-0.242076	-0.268649	0.659041	15.3696	14.7616	14.1309	15.2467	15.0234	18.2197	15.6223	21.4923	16.0239	18.464
ENSG00000173757	STAT5B	4472.96	0.260967	0.295636	0.659041	14.4992	20.1757	16.9024	17.7097	17.9281	15.442	13.8678	15.892	12.4062	13.472
ENSG00000180389	ATP5EP2	15.8326	-0.397488	-0.995121	0.659041	0.240709	0.335436	1.08563	0.720472	0.687663	1.29903	0.93487	1.06589	1.35544	1.65739
ENSG00000223573	TINCR	950.307	0.310022	0.377209	0.659041	7.25642	4.91566	5.23315	6.90397	6.89941	4.83449	4.17696	4.9767	5.68635	4.35693
ENSG00000231991	ANXA2P2	506.493	-0.264911	-0.30152	0.659041	9.237	9.01468	10.9077	10.8777	10.6975	11.2197	11.4153	11.8015	14.3055	13.8165
ENSG00000151743	AMN1	410.374	0.377756	0.555507	0.659468	2.71686	3.74292	3.65048	3.84668	3.49212	1.24306	2.72619	2.67157	2.11075	3.10417
ENSG00000183808	RBM12B	3646.51	0.22367	0.243986	0.659468	10.5511	13.1516	12.5643	11.3491	11.5952	9.07137	10.6943	10.648	10.3148	9.27121
ENSG00000069482	GAL	760.4	0.363853	0.506753	0.661894	16.4435	17.6429	10.9468	19.5973	13.7176	10.6588	14.0232	9.95407	12.7837	7.6852
ENSG00000137460	FHDC1	292.941	-0.388464	-0.610924	0.664276	0.965196	0.901043	0.812068	0.579301	0.754364	1.41451	1.4385	1.53533	0.608857	1.12822
ENSG00000147883	CDKN2B	713.108	0.368786	0.523865	0.664276	3.90514	6.09753	4.3946	4.70593	4.55293	2.26915	3.69859	3.5057	2.40377	4.56007
ENSG00000175265	GOLGA8A	1063.27	0.293682	0.348429	0.666941	3.35911	4.5841	4.54972	3.9355	3.7037	3.14676	3.79121	2.73579	2.7356	3.39778
ENSG00000196712	NF1	4414.82	-0.238488	-0.264054	0.666988	3.78424	3.3596	3.67111	3.04644	3.28821	4.80784	3.93038	4.22287	3.90062	3.73508
ENSG00000112695	COX7A2	6845.89	-0.211492	-0.228532	0.673785	69.2877	65.5122	84.9666	76.5337	77.8764	88.0586	87.3127	83.7961	87.6043	91.7067
ENSG00000011105	TSPAN9	385.233	0.343412	0.451636	0.674014	1.98407	1.28827	1.67195	2.14342	1.79377	1.34894	1.05193	1.34539	1.67902	1.07525
ENSG00000126561	STAT5A	1673.87	0.329472	0.419094	0.67875	7.06509	9.65542	5.68317	9.09254	6.48105	5.25598	5.23249	5.46778	6.93101	5.50678
ENSG00000102981	PARD6A	46.5382	-0.394952	-0.673524	0.682704	0.560522	0.41659	0.334395	0.673953	0.76253	0.889693	1.19733	0.772199	0.768848	0.759638
ENSG00000184785	SMIM10	1702.97	0.275179	0.318601	0.682704	26.1648	22.8691	29.6475	32.1723	29.4865	26.8144	22.261	20.0553	22.8804	20.6052
ENSG00000224271	RP11-191L9.4	87.7382	-0.385723	-0.606028	0.682704	0.420747	0.714939	0.70833	0.731235	0.897346	0.736772	1.10698	1.38232	1.28751	0.809034
ENSG00000257698	RP11-620J15.3	244.62	-0.314042	-0.387472	0.683241	3.29629	3.6223	4.35383	3.23634	3.87728	4.91067	3.99155	5.90114	4.06927	5.28041
ENSG00000168806	LCMT2	1282.05	-0.198813	-0.212868	0.683625	3.76979	3.64949	4.20837	3.80307	4.03114	5.01949	4.60447	4.31388	4.25827	4.38683
ENSG00000249937	RP11-454P21.1	13.7519	-0.376868	-1.16414	0.683625	0.0499854	0.188072	0.225441	0.103578	0.198899	0.309425	0.160161	0.597624	0.292296	0.413007
ENSG00000107290	SETX	9785.52	-0.180374	-0.190608	0.685529	16.1885	16.9226	18.7736	16.5793	17.42	20.2881	20.9373	18.319	18.702	19.7751
ENSG00000174684	B4GAT1	885.677	-0.204337	-0.219737	0.686448	8.75145	8.76327	9.09669	9.19595	9.27283	9.65495	10.6657	9.50661	11.566	11.0514
ENSG00000264169	RN7SL665P	18.8434	0.399416	0.774881	0.686736	1.75049	1.8941	1.26054	2.34708	1.82804	1.0787	1.25974	0.820738	0.936645	1.15465
ENSG00000160200	CBS	401.872	0.381906	0.591404	0.688267	2.01206	1.72419	1.04707	1.85827	1.48254	1.32226	0.899017	0.697454	1.52026	0.948372
ENSG00000231564	EIF4A1P11	3.99004	-0.284941	-2.12547	0.692118	0	0	0.179308	0.384452	0.170367	0.662594	1.1349	0.123234	0.542459	0.903353
ENSG00000100234	TIMP3	4068.61	-0.32685	-0.417023	0.694789	18.9654	14.4041	18.6103	15.1765	19.1942	31.8031	22.2422	21.9493	17.3196	22.0019
ENSG00000143303	RRNAD1	374.246	-0.262984	-0.30048	0.694789	2.65142	2.29026	2.39291	2.28924	2.43471	3.61125	2.81103	3.13377	2.72342	2.60612
ENSG00000158793	NIT1	706.656	-0.262292	-0.299419	0.694789	3.63231	3.47968	3.48949	3.94902	4.4971	4.73903	4.14678	4.34207	5.48208	4.74889
ENSG00000167904	TMEM68	930.635	0.198742	0.213051	0.694789	2.52201	2.73228	2.75776	2.65034	2.63127	2.12735	2.43056	2.4984	2.08809	2.32622
ENSG00000169047	IRS1	324.957	-0.363176	-0.517248	0.694789	0.791439	0.609838	0.531925	0.574534	0.554801	1.2976	0.741331	0.986787	0.677569	0.683239
ENSG00000172216	CEBPB	1180.18	0.286374	0.33848	0.694789	12.7923	18.183	14.5204	17.5954	13.7673	10.6787	11.3351	14.4482	12.139	12.2008
ENSG00000177946	CENPBD1	330.313	-0.305146	-0.372186	0.694789	2.45417	1.82607	2.40811	2.37165	2.90139	3.48442	2.86602	2.52243	3.3281	3.3021
ENSG00000198270	TMEM116	303.432	-0.244539	-0.273495	0.694789	0.754004	0.788857	0.916808	0.686397	0.774041	0.975853	0.901052	0.928026	0.979807	0.960744
ENSG00000232233	RP11-573D15.2	57.4288	0.358358	0.501746	0.694789	0.876818	0.874112	0.619259	0.768693	1.05289	0.64234	0.638513	0.567468	0.514921	0.597095
ENSG00000234745	HLA-B	1481.68	-0.394027	-0.925381	0.694789	6.91252	7.94924	5.87448	10.9023	7.06955	8.59525	7.52234	30.4643	19.6578	7.28768
ENSG00000244716	RP11-20O24.4	29.3448	-0.384565	-0.6132	0.694789	0.612253	0.977298	1.25516	0.961129	0.919982	1.53722	1.45916	1.38022	1.48272	1.47821
ENSG00000272711	RP11-259N19.1	280.022	-0.325278	-0.413349	0.694789	4.37989	3.23584	4.62865	3.60153	4.69576	6.15751	4.54969	4.47414	6.62508	5.58018
ENSG00000100714	MTHFD1	7542.89	-0.226153	-0.248389	0.695648	17.3578	16.4855	16.4137	17.1297	16.4947	22.1969	18.0615	18.7657	22.9456	17.6772
ENSG00000142733	MAP3K6	435.921	0.310907	0.383788	0.695648	2.55813	2.39453	1.82108	2.54269	2.05493	2.01436	1.47576	1.6743	2.07966	1.47294
ENSG00000166741	NNMT	3952.63	0.382031	0.604215	0.695648	24.5307	56.6742	32.9947	38.9389	33.2023	32.987	14.6609	26.3457	23.9903	24.6207
ENSG00000231789	PIK3CD-AS2	4.76507	-0.27961	-2.22327	0.695648	0.131591	0	0.0635885	0.0227232	0	0.187982	0.134157	0.0582703	0.384747	0.174741
ENSG00000173846	PLK3	298.121	0.299641	0.362655	0.699075	2.19318	2.26436	2.01378	2.29991	2.20689	2.11406	1.72255	1.87943	1.6096	1.24721
ENSG00000004139	SARM1	148.076	0.373675	0.565169	0.700821	0.299562	0.540366	0.375296	0.277801	0.314132	0.324913	0.211683	0.27267	0.174812	0.242277
ENSG00000060642	PIGV	351.434	-0.259924	-0.29652	0.700821	2.21955	2.13074	2.21866	1.96841	2.09684	2.88799	2.07526	2.60475	2.67059	2.8355
ENSG00000075415	SLC25A3	31308.3	-0.16964	-0.178299	0.700821	70.8381	75.947	79.3868	77.5339	73.0006	81.5906	88.3629	79.9241	84.336	92.0398
ENSG00000099940	SNAP29	1194.97	-0.229616	-0.253301	0.700821	5.27635	4.89664	5.45299	4.74731	4.73437	6.31387	6.24219	6.53983	4.99647	5.84521
ENSG00000147669	POLR2K	3205.25	0.246913	0.277525	0.700821	41.2722	46.2077	53.8934	44.6694	48.1334	37.0706	44.7855	40.4373	33.4203	37.5175
ENSG00000151148	UBE3B	1628.4	-0.19958	-0.214336	0.700821	2.94448	2.62787	2.5796	2.72603	2.92932	3.43968	3.05068	3.37223	3.27022	2.89435
ENSG00000154359	LONRF1	507.706	0.237065	0.263457	0.700821	2.24415	2.09446	2.22314	2.35702	2.19877	1.61974	2.01647	2.02598	1.97003	1.62591
ENSG00000170836	PPM1D	1656.31	0.197839	0.212188	0.700821	8.00446	7.23037	8.80729	7.97813	8.18815	6.63157	7.07149	7.05101	6.44627	7.51084
ENSG00000171368	TPPP	91.2042	0.386503	0.966741	0.700821	0.307781	0.857808	0.313983	0.513762	0.288905	0.390823	0.286888	0.254408	0.119986	0.121098
ENSG00000179044	EXOC3L1	3.64741	0.271109	2.24518	0.700821	0.0803145	0.00839408	0.051747	0.055475	0.0307292	0	0.00584864	0	0.0260916	0.0118501
ENSG00000278834	RP11-458J1.1	100.411	-0.297676	-0.359806	0.700821	1.45856	1.40155	1.31846	1.39841	1.4926	1.90738	2.05454	1.79301	1.73977	1.5803
ENSG00000005187	ACSM3	8.81168	-0.313471	-1.67394	0.703694	0.00394924	0.0165102	0.0229006	0.00272783	0.0145058	0.0150443	0.0345108	0.0594585	0.0128298	0.0745847
ENSG00000129933	MAU2	1652.49	0.226892	0.249909	0.703694	4.01347	3.88646	3.14308	3.75816	3.57853	3.21513	3.18588	2.95304	3.35687	2.73838
ENSG00000137040	RANBP6	3131.72	-0.234258	-0.260112	0.703694	13.1032	12.5339	15.7732	14.3908	15.1393	15.1878	16.94	16.9711	16.2433	19.6236
ENSG00000146648	EGFR	6781.89	-0.342893	-0.461949	0.703694	12.8107	10.2848	9.66214	8.11767	9.34083	17.9066	15.7205	14.7776	11.0506	9.71136
ENSG00000151617	EDNRA	8.4921	0.328389	1.53493	0.703694	0.0656014	0.146269	0.0704455	0.0251735	0.0312353	0.0485923	0.021232	0.0129108	0.0142079	0.0215093
ENSG00000152465	NMT2	352.19	-0.303259	-0.371054	0.703694	1.44596	1.46728	1.45251	1.34832	1.73818	2.17827	2.15189	1.71133	1.43059	2.17224
ENSG00000160007	ARHGAP35	7603.94	-0.219383	-0.239923	0.703694	15.7078	13.701	13.1632	14.0716	14.096	17.3637	14.8147	18.0813	18.2397	15.0406
ENSG00000164190	NIPBL	9805.04	-0.208764	-0.225988	0.703694	16.9433	15.051	17.6045	15.8942	16.8052	19.7263	22.0669	18.0406	17.5735	18.8454
ENSG00000167315	ACAA2	4092.97	-0.170218	-0.17904	0.703694	17.0046	15.9341	17.4232	18.102	17.8891	17.8128	19.7136	20.06	20.0749	20.1004
ENSG00000167670	CHAF1A	4751.57	0.229352	0.253206	0.703694	28.0455	28.9588	23.6764	28.906	27.5325	24.362	24.5601	24.5069	19.4033	22.2219
ENSG00000226742	HSBP1L1	1448.44	0.313544	0.392212	0.703694	14.4989	21.3312	15.9148	21.6484	17.8346	11.1753	12.3593	14.7701	17.1814	14.0193
ENSG00000232028	AC007391.2	6.53129	0.324418	1.5518	0.703694	0.0612916	0.666214	0.552867	0.550361	0.375213	0.116743	0.214241	0.162845	0.0398234	0.217039
ENSG00000237298	TTN-AS1	471.416	-0.273672	-0.319044	0.703694	0.409806	0.412677	0.568553	0.44732	0.474279	0.672308	0.507109	0.568246	0.593753	0.553454
ENSG00000240230	COX19	778.312	0.239842	0.267955	0.703694	3.39455	3.79366	3.42614	3.60751	3.29624	2.34101	2.8868	2.94214	3.28118	3.07254
ENSG00000272812	RP5-855D21.3	8.53496	0.335323	1.44604	0.703694	0.215268	0.764958	0.797515	0.185863	0.527129	0.0512529	0.313524	0.238309	0.139867	0.158809
ENSG00000137509	PRCP	3809.06	-0.22279	-0.244594	0.704689	6.0102	6.70639	5.75417	5.70356	6.90202	8.36049	6.7609	7.51178	6.84402	7.35207
ENSG00000200534	SNORA33	147.098	0.35572	0.502441	0.704689	27.5642	30.3983	34.4479	27.5741	31.5664	13.8044	28.9324	23.9908	15.9024	23.9812
ENSG00000103657	HERC1	3999.97	-0.340977	-0.459329	0.707705	4.80401	4.26665	4.12233	4.86725	4.47346	8.14967	4.9051	4.30751	8.1176	5.50264
ENSG00000110871	COQ5	1822.28	-0.231903	-0.257027	0.707705	13.7742	13.636	17.3552	15.5525	14.7508	16.0447	17.2045	17.4579	19.7846	19.2285
ENSG00000128487	SPECC1	11643.2	-0.214899	-0.234277	0.707705	17.8691	15.8964	19.5627	16.1011	19.8192	20.2058	21.2176	22.935	20.1752	20.4602
ENSG00000128713	HOXD11	76.0467	0.388057	0.870695	0.707705	1.1273	0.991524	1.19797	1.09213	0.896243	0.752908	0.5288	0.829814	0.12366	0.682594
ENSG00000197044	ZNF441	116.83	-0.365871	-0.544393	0.707705	0.357836	0.636467	0.314393	0.566232	0.410237	0.675377	0.833862	0.662629	0.515724	0.641244
ENSG00000252010	SCARNA5	884.524	-0.342119	-0.462487	0.707705	47.6795	63.0742	70.166	68.0312	58.4451	106.804	73.2239	55.4097	86.1016	102.254
ENSG00000104859	CLASRP	769.669	0.283023	0.335662	0.708206	4.20984	4.6042	3.37842	3.92903	3.74686	3.68113	3.17152	2.86839	3.50866	2.51415
ENSG00000167657	DAPK3	1349.61	0.305375	0.377025	0.708206	11.2806	9.97046	6.8419	11.6756	9.25555	7.72575	8.48851	7.79342	7.22193	6.50861
ENSG00000232499	RP11-512F24.1	5.32375	-0.313356	-1.68605	0.708206	0.150102	0	0.0386846	0.0622072	0.0367556	0.314491	0.104934	0.159521	0.136537	0.177175
ENSG00000261659	LA16c-313D11.12	32.9055	-0.38136	-0.636527	0.708206	0.208605	0.196222	0.168007	0.126077	0.133024	0.273166	0.192419	0.27712	0.214602	0.323177
ENSG00000280120	RP11-546D6.3	271.527	-0.295152	-0.357476	0.710942	5.21688	5.02359	5.74058	5.08122	4.73665	4.99624	7.00044	7.26776	5.80801	7.90485
ENSG00000272155	RP11-707M3.3	14.0882	0.385783	0.885124	0.713567	0.902433	0.870627	0.760347	1.34256	0.807425	0.396663	0.647056	0.676263	0.451033	0.368723
ENSG00000090661	CERS4	19.7387	0.357723	1.19763	0.714455	0.114157	0.241805	0.0980695	0.147188	0.172382	0.0579831	0.079806	0.0808808	0.00494481	0.112289
ENSG00000170296	GABARAP	321.225	-0.241993	-0.271664	0.716569	2.93096	2.95216	2.73164	2.87194	3.16292	3.8689	3.32764	3.11489	3.99471	3.38719
ENSG00000106404	CLDN15	213.038	0.284463	0.339104	0.719419	2.0715	1.76774	1.69931	1.8586	1.97409	1.70841	1.51783	1.63599	1.13086	1.43683
ENSG00000130023	ERMARD	430.146	-0.270878	-0.315974	0.719419	1.72949	2.15694	2.53296	1.79691	2.06412	2.42911	2.75595	2.33614	2.7715	2.51318
ENSG00000135842	FAM129A	1572.06	0.382371	0.66687	0.719419	7.66001	6.15481	4.08429	4.96726	3.42435	2.42466	3.52316	3.10113	5.39653	2.10579
ENSG00000152104	PTPN14	8405.29	-0.283876	-0.338168	0.719419	10.6626	6.95841	9.11859	8.39786	10.022	12.3223	11.2299	9.48104	11.0874	12.9649
ENSG00000164265	SCGB3A2	301.902	-0.288788	-0.346485	0.719419	6.43681	5.02156	4.77677	5.63695	6.36808	7.58057	7.36591	6.05692	6.38537	8.44576
ENSG00000197976	AKAP17A	1681.53	0.314755	0.398126	0.719419	8.97544	15.7	8.85509	10.3517	9.64796	8.36732	8.21424	7.96904	8.4963	7.56991
ENSG00000203279	RP11-498P14.5	63.237	0.354726	0.506819	0.719419	1.68636	2.7559	1.85204	2.35608	1.877	1.56951	1.38433	1.08617	1.56882	1.76432
ENSG00000250548	RP11-47I22.2	17.2266	0.343809	1.31249	0.719419	0.0540052	0.205706	0.0927888	0.0497367	0.13959	0.0457175	0.0104873	0.0743999	0.0272915	0.0637458
ENSG00000213860	RPL21P75	35.9252	-0.379761	-0.641644	0.720661	0.831434	1.22993	1.85434	1.54616	1.13543	2.13183	1.86297	1.47268	2.45173	2.45349
ENSG00000095739	BAMBI	687.191	-0.294682	-0.359983	0.723525	6.22091	6.12787	6.28749	5.3481	5.68793	9.34447	6.54833	6.45524	6.37518	9.35989
ENSG00000099326	MZF1	503.435	0.309708	0.39068	0.723525	2.15143	2.47053	1.58547	1.98032	1.55164	1.59605	1.54115	1.71728	1.22388	1.34875
ENSG00000103994	ZNF106	12049.9	-0.181201	-0.192645	0.723525	22.2193	19.985	21.0069	20.6851	21.2002	25.3394	24.3321	21.2087	25.9519	23.2715
ENSG00000117305	HMGCL	307.999	-0.26292	-0.303788	0.723525	1.08648	0.967773	1.07642	1.35007	1.07956	1.2323	1.35179	1.31519	1.57148	1.38878
ENSG00000128731	HERC2	5095.77	-0.288489	-0.348563	0.723525	5.93541	5.08008	4.6779	5.66907	4.17553	8.00005	6.05836	5.52705	7.21982	5.70963
ENSG00000130811	EIF3G	5612.72	0.26063	0.300619	0.723525	44.2097	39.7431	33.4461	46.7873	38.5592	36.2887	37.7632	30.709	30.5843	29.2559
ENSG00000132635	PCED1A	573.015	0.217084	0.238103	0.723525	6.16236	6.17856	5.61133	6.25255	6.01008	5.98186	4.97376	4.53433	4.94701	5.19448
ENSG00000144559	TAMM41	620.002	-0.263246	-0.304124	0.723525	2.34094	2.11424	2.03567	2.13551	2.05864	3.2026	2.96445	2.26713	2.39835	2.35699
ENSG00000145819	ARHGAP26	638.647	-0.223283	-0.246135	0.723525	1.01141	0.942423	0.982709	0.978368	1.07681	1.07784	1.11373	1.38973	1.11881	1.22526
ENSG00000146376	ARHGAP18	2318.11	-0.315793	-0.403203	0.723525	11.1181	6.59631	10.6122	9.29818	11.4483	15.4895	11.7829	12.3052	11.0044	14.3297
ENSG00000155849	ELMO1	11.8059	0.309554	1.59468	0.723525	0.0355069	0.0350859	0.0769507	0.0200662	0.0414969	0.0153705	0	0.0371633	0.00838912	0.0114303
ENSG00000158773	USF1	2141.36	0.196627	0.211733	0.723525	20.7483	22.6774	22.766	22.6341	23.3956	19.4701	17.1796	18.2816	21.4113	20.5805
ENSG00000162441	LZIC	1087.3	-0.217242	-0.238393	0.723525	8.11524	8.04255	9.50282	7.73602	7.35041	8.95	10.2219	9.43917	9.15909	10.2706
ENSG00000167074	TEF	661.651	-0.380048	-0.677379	0.723525	2.35859	2.66777	1.94178	2.64733	2.69924	2.44588	2.50383	7.10203	4.78894	2.86133
ENSG00000168028	RPSA	35961.7	-0.248191	-0.281762	0.723525	178.439	174.599	198.89	202.773	186.124	232.341	224.418	181.079	272.447	233.45
ENSG00000174358	SLC6A19	2.33706	0.232582	2.8399	0.723525	0.005855	0.0440594	0.0113172	0.0202209	0.00716859	0.00557604	0.00341097	0	0	0.00345552
ENSG00000175305	CCNE2	3244.94	0.318638	0.407552	0.723525	18.9758	18.0219	20.8402	18.6875	19.4741	11.0866	17.28	19.288	10.9644	13.7574
ENSG00000180694	TMEM64	3080.11	0.352821	0.504559	0.723525	14.4772	12.8395	14.3561	14.2817	14.2652	6.49026	11.7267	15.0678	7.52918	8.68394
ENSG00000183978	COA3	1754.35	-0.169754	-0.179023	0.723525	18.6278	18.3434	20.5556	20.3268	19.8061	21.5669	21.3109	21.2373	23.5902	22.8887
ENSG00000196642	RABL6	1261.06	0.203262	0.220196	0.723525	3.3276	2.61251	2.88599	3.25718	3.10757	2.56873	2.75955	2.60616	2.5421	2.5595
ENSG00000197467	COL13A1	5.81161	0.235092	2.76173	0.723525	0.0268104	0.125534	0.0138193	0.025926	0.00656509	0.0204264	0	0.00474881	0	0.00632922
ENSG00000206612	SNORA2A	33.9168	-0.367897	-0.578065	0.723525	3.88997	4.59175	4.86523	4.58352	5.04286	5.01216	8.66486	8.10605	5.94696	6.61729
ENSG00000225224	RP4-814D15.2	21.3897	-0.379363	-0.661522	0.723525	0.664322	0.888726	0.98446	0.734179	0.772697	1.45514	1.27715	1.17668	1.20857	1.33304
ENSG00000225422	RBMS1P1	30.4782	-0.368588	-0.576676	0.723525	0.427557	0.513891	0.44765	0.442984	0.572557	0.839821	0.669411	0.638983	0.64241	0.820093
ENSG00000226328	NUP50-AS1	212.838	-0.289627	-0.349414	0.723525	1.66535	1.62071	2.00527	1.8103	2.3231	2.13201	2.35391	2.38158	2.30599	2.85997
ENSG00000227619	RP11-492E3.2	9.62024	-0.323756	-1.47276	0.723525	0.0252274	0.0105466	0.0487624	0.0522754	0.0926618	0.204217	0.110226	0.134053	0.188498	0.0297776
ENSG00000229659	RP11-345K20.2	11.1044	-0.370528	-1.03735	0.723525	0.564219	0.176908	0.40897	0.194859	0.561278	0.738838	0.657397	0.562149	0.962307	0.957352
ENSG00000233725	LINC00284	3.02732	-0.260522	-2.30233	0.723525	0.00598662	0.00500554	0.00385721	0.00413509	0.00366487	0.0342084	0.00348765	0.0265096	0.0116692	0.035332
ENSG00000233859	ADH5P4	24.218	-0.376877	-0.636814	0.723525	0.445275	0.442111	0.412409	0.365229	0.306661	0.503572	0.599875	0.542229	0.687114	0.673409
ENSG00000252908	RNU6-1003P	11.1431	-0.372364	-0.987044	0.723525	1.471	0.983946	1.89554	1.62568	1.98112	3.08201	2.05671	4.95048	2.86728	3.299
ENSG00000253605	HNRNPA1P38	19.8079	-0.383661	-0.772378	0.723525	0.419626	0.431826	0.207975	0.334437	0.375448	0.58408	0.564146	0.371633	0.67113	0.762019
ENSG00000262117	BCAR4	2.3851	0.242068	2.51625	0.723525	0.0697838	0.0388985	0.0449621	0.144604	0.05696	0	0.0271028	0	0	0.0274568
ENSG00000265110	MIR4731	4.75533	-0.299155	-1.75496	0.723525	0.882599	0.36898	1.13733	0.304815	0.81046	4.62302	2.05671	0.390827	2.58055	2.34403
ENSG00000268798	CTB-25B13.5	56.3967	0.370078	0.595215	0.723525	1.43222	1.12707	1.51988	1.55179	1.40971	1.09653	0.932533	0.721254	0.54739	1.35906
ENSG00000277483	RN7SL321P	9.65299	0.352269	1.19943	0.723525	1.54971	0.777449	0.332829	1.07042	1.39143	0.49196	0.361129	0.548988	0.537016	0.304871
ENSG00000100578	KIAA0586	2077.55	-0.227195	-0.252166	0.728268	4.68036	3.55321	4.64356	4.20288	4.16318	5.25755	4.55208	4.92679	4.98424	5.58003
ENSG00000112293	GPLD1	97.4222	-0.379492	-0.711968	0.728268	0.345396	0.241536	0.42485	0.325326	0.369065	1.06457	0.406096	0.350386	0.465154	0.526295
ENSG00000125995	ROMO1	1438.68	-0.249699	-0.284658	0.728268	39.8238	40.2514	39.4945	51.519	39.6802	58.1679	49.0154	43.8038	54.0658	51.7593
ENSG00000143252	SDHC	2337.57	-0.277335	-0.329137	0.728268	3.46651	2.57556	3.93285	3.37535	3.34143	4.43158	5.02777	4.01288	3.68677	3.81364
ENSG00000170471	RALGAPB	3272.31	-0.235218	-0.263345	0.728268	5.53607	6.37281	5.5158	4.4505	4.98628	6.81394	6.58281	6.67435	6.11201	6.05401
ENSG00000273604	C17orf96	2264.56	0.264315	0.307431	0.728268	17.2272	13.8345	13.6042	15.9727	16.1903	14.5791	11.3668	11.6817	14.1074	10.3633
ENSG00000237039	AC018738.2	56.9697	0.372109	0.621209	0.729256	10.4441	8.36354	4.07542	7.9252	6.75383	6.16402	5.22748	4.42938	4.7788	3.73308
ENSG00000279289	RP3-331H24.6	108.559	-0.370089	-0.604829	0.729256	0.566878	0.603836	0.480319	0.32719	0.489644	1.10193	0.624304	0.71524	0.867825	0.449137
ENSG00000082515	MRPL22	1950.48	-0.173731	-0.183934	0.731634	7.20222	7.56174	8.55154	8.32903	7.90251	8.6688	8.92125	8.77303	9.17236	9.40814
ENSG00000167767	KRT80	1670.22	0.379609	0.764084	0.731634	9.00454	23.1389	6.10822	8.09827	8.79023	4.53799	6.18906	8.08788	8.05607	5.59093
ENSG00000064666	CNN2	5319.57	0.235014	0.263442	0.732481	41.7303	32.9855	30.6329	38.635	37.6606	32.5508	29.0705	31.441	26.9155	31.3508
ENSG00000086712	TXLNG	7967.47	0.236582	0.265667	0.732481	42.8387	54.3153	43.2069	40.7701	41.3874	35.2569	39.5716	33.0994	40.943	36.1928
ENSG00000175216	CKAP5	16428.9	-0.188616	-0.202003	0.732481	39.2921	44.2517	43.4406	36.4889	40.6942	48.3945	44.6049	43.7925	47.6715	50.387
ENSG00000204852	TCTN1	744.015	-0.271994	-0.320536	0.732481	1.50837	1.30958	1.79657	1.57501	1.66761	1.6264	2.19215	2.22167	1.70306	2.07273
ENSG00000213613	RP11-380G5.3	11.149	-0.368687	-0.981162	0.732481	0.35439	0.444469	0.152223	0.32638	0.361582	0.956264	0.653784	0.523096	0.498896	0.592605
ENSG00000246263	UBR5-AS1	31.1166	0.374326	0.650955	0.732481	0.41975	0.296124	0.371865	0.407715	0.361352	0.199876	0.351519	0.127786	0.238636	0.239988
ENSG00000273615	RP11-1136G4.2	7.32079	-0.279639	-1.86432	0.732481	0.0282367	0	0.127351	0.0195037	0.138287	0.242023	0.1645	0.550159	0.0733856	0.183313
ENSG00000196154	S100A4	14025.5	-0.304429	-0.38198	0.732886	297.518	208.846	268.489	291.725	288.919	402.713	281.022	312.895	454.446	315.357
ENSG00000062716	VMP1	10153.6	0.306876	0.387434	0.73372	32.1282	47.7508	39.2193	34.4367	36.3012	23.4043	27.8453	35.3169	23.7683	34.7913
ENSG00000184985	SORCS2	275.896	-0.353055	-0.520188	0.73372	1.07583	0.531537	0.749875	0.827542	0.907069	1.28072	0.735006	1.44217	1.28363	1.13134
ENSG00000116690	PRG4	28.2797	0.377306	0.80365	0.736078	0.159232	0.189464	0.153891	0.139596	0.164963	0.104985	0.0499499	0.168139	0.0477501	0.101205
ENSG00000148834	GSTO1	4623.14	-0.210425	-0.229941	0.737946	53.5797	54.1469	61.1926	55.3174	62.8047	75.7488	70.1865	60.2004	62.1832	68.4078
ENSG00000067704	IARS2	22089.2	-0.228374	-0.254453	0.741401	107.722	87.7986	126.501	112.244	117.519	132.383	130.714	127.16	140.135	127.851
ENSG00000083097	DOPEY1	681.624	-0.230272	-0.257044	0.741401	1.38079	1.44764	1.52568	1.2405	1.4609	1.71917	1.66078	1.45437	1.64644	1.94564
ENSG00000119900	OGFRL1	6011.86	0.338366	0.469913	0.741401	16.1571	18.058	20.9411	15.6062	17.2434	9.14657	13.3734	16.0442	8.52645	16.4487
ENSG00000133789	SWAP70	4839.21	0.203084	0.220564	0.741401	17.3746	14.7931	16.9329	16.2862	17.2537	14.6482	13.2106	12.4804	15.3757	15.2037
ENSG00000150433	TMEM218	452.361	-0.250439	-0.286854	0.741401	1.49215	1.58095	1.97417	1.83316	1.69095	1.82785	2.16658	1.89145	2.30535	2.26547
ENSG00000171503	ETFDH	1198.81	-0.285203	-0.345424	0.741401	5.30777	4.70238	5.64803	5.79848	5.34534	5.87336	5.46737	9.00564	7.17427	6.55321
ENSG00000198551	ZNF627	688.943	-0.249545	-0.285339	0.741401	3.7857	2.87509	4.32181	3.55153	3.963	4.81992	4.35446	4.57514	4.2481	4.57807
ENSG00000198718	FAM179B	539.695	-0.261207	-0.303807	0.741401	0.941101	1.01816	1.1081	1.17339	1.11543	1.54913	1.08426	1.25153	1.49643	1.24748
ENSG00000204758	CTC-308K20.1	49.6136	-0.348843	-0.507697	0.741401	0.366691	0.269435	0.357971	0.337709	0.346924	0.539705	0.433723	0.462526	0.353769	0.603338
ENSG00000260936	FTO-IT1	41.756	-0.367726	-0.605678	0.741401	0.757751	0.337905	0.781156	0.64552	0.556653	0.962198	0.94175	1.11848	1.0175	0.670817
ENSG00000261534	RP11-244O19.1	20.9927	0.351426	1.12192	0.741401	0.171662	0.280226	0.136937	0.118571	0.155129	0.0856341	0.0190487	0.166508	0.0902902	0.0434194
ENSG00000100029	PES1	12137.7	0.276657	0.330439	0.749326	74.3837	69.6811	55.2809	73.4272	65.7332	51.4142	58.8541	49.0846	66.6126	43.2278
ENSG00000113194	FAF2	6294.68	-0.133044	-0.137544	0.749326	22.4963	22.4059	24.4728	22.2151	23.2557	25.6146	25.6493	25.644	25.1342	24.3217
ENSG00000116120	FARSB	4358.35	-0.218198	-0.240781	0.749326	29.9374	26.3499	27.1756	25.3967	26.4492	31.8642	38.2788	30.6873	30.449	28.5673
ENSG00000132017	DCAF15	857.379	0.306943	0.39052	0.749326	8.36695	7.85064	5.56564	8.67606	7.02526	5.77256	6.29656	5.32191	6.92757	4.26074
ENSG00000164430	MB21D1	2791.91	0.278504	0.333819	0.749326	16.2373	16.3426	17.8291	17.8348	17.2404	10.3445	14.371	16.553	11.1876	15.3661
ENSG00000198848	CES1	7.34897	-0.199136	-3.75743	0.749326	0.0105179	0.00879421	0.0135534	0	0.00643879	0.390653	0.00612743	0.0186298	0.116175	0
ENSG00000266708	RP11-661O13.1	3.05073	-0.267021	-2.02164	0.749326	0.0396038	0.0662272	0.0510339	0	0.0242445	0.113151	0.207649	0.175371	0.051464	0.163614
ENSG00000271991	RP11-79O8.1	9.17224	0.356726	1.04483	0.749326	0.283403	0.805662	0.547795	0.469807	0.48578	0.215921	0.198124	0.200792	0.331447	0.301067
ENSG00000279384	RP11-635L1.2	10.6672	-0.351053	-1.1064	0.749326	0.0825962	0.414362	0.212868	0.142627	0.176972	0.275313	0.312769	0.658346	0.56349	0.414348
ENSG00000244617	ASPRV1	35.7767	-0.373932	-0.732103	0.749427	0.340553	0.154236	0.21942	0.303835	0.390897	0.418923	0.570391	0.515239	0.258148	0.577841
ENSG00000167674	CTB-50L17.10	1764.09	0.296724	0.369027	0.750539	12.079	10.5621	7.6159	12.2245	10.2846	9.51214	9.28069	8.01201	7.19455	6.85741
ENSG00000130332	LSM7	1322.28	0.306756	0.390736	0.753806	24.5781	20.1548	14.2534	24.1267	17.6857	17.0832	16.7774	16.2407	13.7471	13.0239
ENSG00000114988	LMAN2L	1482.25	-0.258344	-0.300099	0.755135	12.9995	8.57139	12.152	10.4126	11.8183	12.5431	12.8412	14.7242	14.8032	13.9713
ENSG00000136861	CDK5RAP2	4209.4	-0.176	-0.18707	0.756566	8.78002	8.58134	9.59619	8.71052	8.88129	10.5681	9.09811	9.82768	11.0331	10.2009
ENSG00000204248	COL11A2	33.432	0.369189	0.653178	0.758738	0.146663	0.16095	0.135838	0.117132	0.126259	0.157135	0.0747619	0.0771217	0.0655136	0.0703285
ENSG00000117640	MTFR1L	937.456	-0.184559	-0.197565	0.762827	3.07476	3.6232	3.6987	3.18754	3.53378	4.02573	3.84242	3.83773	3.89895	4.04618
ENSG00000119689	DLST	1912.06	-0.248865	-0.28557	0.765731	9.28766	8.64548	8.55619	8.44104	8.28332	11.1793	10.0581	9.56625	13.1498	8.71096
ENSG00000198134	RP11-267J23.4	62.3226	0.331823	0.45723	0.765731	4.72339	5.21311	4.99102	5.22008	5.08913	2.33914	3.24703	4.0995	3.98964	4.57177
ENSG00000106049	HIBADH	2414.69	-0.269155	-0.318765	0.766348	20.3192	15.2325	25.7037	21.9617	22.2972	26.0631	28.1061	26.086	24.3305	27.0605
ENSG00000136352	NKX2-1	40.8036	0.328864	1.26624	0.766348	0.468489	0.367231	0.503083	0.269663	0.466047	0.362511	0.0284301	0.0345756	0.16488	0.276494
ENSG00000166747	AP1G1	6234.54	-0.251008	-0.288982	0.766348	13.5408	9.0353	12.9262	10.9289	11.8769	14.5569	15.1067	14.9646	12.7226	13.8893
ENSG00000169239	CA5B	409.435	-0.318234	-0.420338	0.766348	0.993442	0.736661	1.04422	0.864001	1.0432	1.72303	1.08146	1.38716	0.961145	1.12983
ENSG00000273576	RP11-390P24.1	25.6051	-0.36677	-0.637262	0.766348	0.81418	0.560621	0.709727	0.661614	0.791612	1.36833	0.837035	0.848308	1.30695	1.15889
ENSG00000162402	USP24	11444.2	-0.158892	-0.166934	0.767011	21.0506	19.1169	22.6777	20.5377	21.1067	23.8937	23.7412	22.3126	24.5772	22.7876
ENSG00000072210	ALDH3A2	7247.25	-0.269399	-0.319741	0.780465	20.7295	20.1125	27.9545	20.0946	25.0142	26.4713	27.7316	26.9003	25.8775	35.192
ENSG00000277589	RP11-333J10.3	8.72196	-0.349731	-1.06414	0.780465	0.26105	0.109135	0.196229	0.210365	0.133174	0.580097	0.380203	0.231194	0.367497	0.333813
ENSG00000141404	GNAL	1480.92	0.270347	0.321555	0.782299	5.07351	4.81706	4.07727	4.31289	3.94561	3.61252	4.01906	4.13365	2.72129	3.29653
ENSG00000254469	RP11-849H4.2	74.3566	-0.350968	-0.53604	0.785117	0.363821	0.275901	0.583304	0.268832	0.39883	0.628512	0.532346	0.449596	0.566231	0.579247
ENSG00000090674	MCOLN1	539.574	0.308796	0.399656	0.785308	3.72472	3.72804	2.59607	3.77552	3.87202	3.26467	2.97056	2.69015	1.85185	2.64529
ENSG00000108950	FAM20A	62.0426	0.367481	0.789314	0.785308	0.17928	0.483011	0.368994	0.178869	0.231697	0.170738	0.0957402	0.246984	0.197377	0.129321
ENSG00000132591	ERAL1	2198.5	-0.205412	-0.224457	0.785308	21.2559	20.5247	18.3405	19.8551	19.8326	24.5456	22.8486	21.9642	26.7296	20.4965
ENSG00000162869	PPP1R21	450.37	-0.233042	-0.26254	0.785308	2.36612	1.84906	2.4661	2.46217	2.54668	2.75414	2.85598	2.56801	2.95915	2.89328
ENSG00000163235	TGFA	226.182	-0.358867	-0.584351	0.785308	0.665995	1.07728	0.62962	0.997421	0.788741	0.853589	1.35616	1.94587	0.845221	1.23795
ENSG00000176731	C8orf59	2287.12	0.256933	0.299393	0.785308	20.1393	22.8183	26.3951	22.5932	22.559	16.3128	22.2555	20.8177	18.0751	15.5989
ENSG00000186866	POFUT2	726.764	0.209551	0.229971	0.785308	3.19344	3.22968	2.85544	2.97743	3.0163	2.55448	2.38538	2.60418	3.04728	2.42275
ENSG00000258230	RP11-511H9.3	3.22666	0.279841	1.73148	0.785308	0.192467	0.201157	0.186011	0.132941	0.176736	0	0.0840946	0.0852272	0.0312632	0.0567954
ENSG00000125968	ID1	3510.74	0.311518	0.406746	0.788108	63.3603	91.3113	72.3327	78.4609	64.7996	60.3177	57.9149	72.2888	38.156	50.6869
ENSG00000111490	TBC1D30	1203	0.256555	0.298999	0.788204	3.67205	3.85278	3.20826	3.52328	3.24728	3.42226	3.09441	2.94838	2.35337	2.41594
ENSG00000229816	DDX50P1	27.6456	-0.359914	-0.599446	0.788204	0.167326	0.258286	0.223911	0.177809	0.212746	0.355482	0.292439	0.296377	0.393057	0.25068
ENSG00000119431	HDHD3	766.618	0.265351	0.313756	0.789331	8.42347	11.1535	7.3656	10.4303	8.68726	7.49106	7.59177	6.51131	8.25723	7.17993
ENSG00000121064	SCPEP1	1438.98	-0.303824	-0.389138	0.789331	7.38401	5.45665	7.55733	7.71413	8.76579	12.461	9.21531	8.71222	10.533	7.40987
ENSG00000275092	LA16c-329F2.2	8.40369	-0.324319	-1.26917	0.789331	0.0855705	0.214642	0.248101	0.0886582	0.130961	0.244481	0.473586	0.719945	0.222393	0.22726
ENSG00000075213	SEMA3A	2.80639	-0.237326	-2.31309	0.790812	0	0	0.00637174	0.00227693	0.00201801	0.00941816	0.00192042	0.0116777	0.0171345	0.0175095
ENSG00000224411	HSP90AA2P	458.841	0.254014	0.295133	0.790812	5.50017	5.26922	5.77338	4.85817	4.85686	3.93863	4.4335	5.14518	4.45108	3.44535
ENSG00000242282	AC108488.4	33.3422	-0.359337	-0.599221	0.790812	0.342785	0.236032	0.493683	0.4039	0.469065	0.748922	0.469876	0.678591	0.56335	0.559316
ENSG00000100583	SAMD15	49.2346	-0.356507	-0.578744	0.791534	0.354254	0.276453	0.342372	0.293629	0.455419	0.438589	0.378362	0.439233	0.744222	0.571471
ENSG00000280228	RP11-67L14.1	2.33259	-0.223307	-2.70727	0.792299	0.00798629	0	0	0.0055163	0.00488902	0.0532405	0.0046526	0.0212187	0.0259449	0.0141401
ENSG00000105229	PIAS4	814.924	0.312828	0.411828	0.793208	6.76958	6.29776	3.95771	6.75342	5.33712	4.40562	5.09384	5.10991	3.43508	3.83528
ENSG00000188886	ASTL	6.02168	0.31173	1.37823	0.793208	0.0933826	0.171774	0.096267	0.141903	0.0914667	0.0711468	0.0544022	0.0496214	0.060674	0
ENSG00000224418	STK24-AS1	18.0028	0.365563	0.768618	0.793208	0.241713	0.565885	0.436064	0.283826	0.488305	0.253217	0.197142	0.256882	0.21987	0.271044
ENSG00000245532	NEAT1	10655.7	0.360879	0.61975	0.793208	7.11658	17.531	15.686	9.48533	14.8664	8.12526	8.02626	11.8507	4.91394	9.18252
ENSG00000136243	NUPL2	2227	0.179585	0.191955	0.794863	11.271	12.7191	12.0942	13.2147	12.7602	9.93892	11.4301	10.8279	10.4079	11.713
ENSG00000116127	ALMS1	3687.5	-0.236658	-0.268607	0.794981	5.8863	5.39581	5.61946	5.09363	5.16029	6.94974	6.46912	5.69389	7.95613	5.63907
ENSG00000047932	GOPC	4053.56	0.25351	0.294907	0.796454	20.1979	23.4846	22.8706	22.3975	21.15	14.2011	18.9839	20.4475	15.3698	20.7328
ENSG00000069702	TGFBR3	5110.81	-0.253988	-0.295696	0.796454	14.8333	10.0733	11.2926	11.7335	12.2089	12.9573	16.1336	16.8673	14.2791	13.5735
ENSG00000177788	RP5-1061H20.4	43.9551	-0.361906	-0.641835	0.796454	0.374436	0.715597	0.930539	0.60963	0.720409	1.65563	1.02836	0.94746	0.816741	0.883942
ENSG00000187097	ENTPD5	611.965	-0.264059	-0.31234	0.796454	1.28576	0.910807	1.30208	1.11424	1.38656	1.34922	1.63161	1.59999	1.53544	1.33674
ENSG00000230487	PSMG3-AS1	31.4486	-0.362123	-0.647154	0.796454	0.0631916	0.134122	0.0720336	0.0940107	0.0743931	0.180543	0.135928	0.150673	0.12949	0.0946708
ENSG00000145194	ECE2	1250.03	0.305476	0.395175	0.797728	5.47853	5.44009	3.78197	5.37986	4.65553	2.81979	4.04037	3.6828	5.00243	3.24724
ENSG00000229806	RPS15P5	2.74391	-0.251801	-2.10077	0.798012	0.143014	0	0.0460722	0.0493914	0.0437749	0.3405	0.083316	0.253314	0.278764	0.211011
ENSG00000235552	RPL6P27	545.016	-0.226165	-0.253563	0.798012	11.9029	13.1216	12.7134	13.6048	13.6626	17.9147	14.5084	12.9574	16.1581	16.0569
ENSG00000239969	RP11-163E9.2	14.9804	0.363602	0.784936	0.798012	0.709657	0.663167	0.618613	0.490176	0.459991	0.397557	0.34047	0.184851	0.433967	0.32028
ENSG00000120992	LYPLA1	7469.22	0.325764	0.450663	0.799692	38.9724	41.3511	45.3907	43.1241	40.8148	19.172	40.0104	36.316	22.5467	35.3479
ENSG00000240036	RP11-587D21.1	5.45002	-0.30927	-1.36302	0.799692	0.164314	0.0686931	0.158802	0.283738	0.251473	0.156485	0.574349	0.436563	0.533803	0.678825
ENSG00000227292	AC009229.5	99.0365	-0.314561	-0.419257	0.800334	3.42681	3.48811	2.20791	3.29318	3.13152	4.91896	3.26942	4.04651	4.64666	3.89833
ENSG00000140545	MFGE8	87.286	0.358806	0.861962	0.80073	0.203319	0.653554	0.486154	0.255907	0.282126	0.215147	0.357977	0.100036	0.217237	0.141328
ENSG00000267519	CTD-3252C9.4	628.989	0.322462	0.441696	0.804981	6.58218	13.6568	9.69356	8.07056	8.59191	7.18067	7.46631	5.98358	5.72487	7.94408
ENSG00000159086	PAXBP1	3900.05	0.240249	0.274613	0.80604	12.9012	12.395	15.1454	13.278	13.8264	11.0954	10.0961	9.35829	11.6357	13.6482
ENSG00000180354	MTURN	367.597	0.255093	0.29815	0.807282	1.37146	1.5184	1.6393	1.18249	1.37227	1.22955	1.13234	0.946554	1.15227	1.29506
ENSG00000138777	PPA2	4446.49	-0.275313	-0.333573	0.807683	18.1005	17.0322	21.7935	20.3284	19.183	20.2723	22.1338	32.1488	20.9982	25.9916
ENSG00000264546	RP11-464D20.6	5.65043	-0.297254	-1.47671	0.807683	0.0180966	0.0605239	0.0699585	0.0249995	0.0221567	0.224048	0.084341	0.0480807	0.11758	0.0854426
ENSG00000104904	OAZ1	18596.3	0.20906	0.230173	0.808502	134.703	124.543	113.459	159.003	134.846	113.379	114.566	118.644	110.624	111.054
ENSG00000181722	ZBTB20	268.858	-0.276656	-0.336374	0.808502	0.742517	0.527241	0.613035	0.639158	0.746927	1.00208	0.762977	0.892214	0.780632	0.702475
ENSG00000227694	RPL23AP74	37.6087	-0.355635	-0.600278	0.808502	1.44289	1.37094	1.26772	2.17448	1.00375	2.43598	2.6746	1.68446	2.34374	1.81926
ENSG00000265727	RN7SL648P	15.7211	-0.361932	-0.770632	0.808502	1.12891	0.686474	1.05798	0.77976	0.753916	2.0525	1.55449	1.09068	1.60034	1.21138
ENSG00000071626	DAZAP1	8887.67	0.190041	0.205353	0.808691	26.3451	22.4067	21.2141	25.2515	22.8117	19.891	21.2489	20.2635	22.0299	18.9228
ENSG00000127603	MACF1	9711.78	-0.28414	-0.351044	0.808691	4.44136	5.13851	4.39882	4.22217	4.39051	7.60563	4.69885	5.12731	6.65385	4.73104
ENSG00000229160	AC009229.6	23.9295	-0.359331	-0.648997	0.808691	1.76017	1.17737	1.07738	1.155	0.915905	2.34683	1.69196	2.1824	1.42956	1.81794
ENSG00000172264	MACROD2	3.03831	0.246034	2.08775	0.810304	0.0136156	0.0136611	0.00701805	0.00188091	0.0133362	0.00259337	0	0.00241166	0.0017693	0.0048214
ENSG00000104852	SNRNP70	6682.38	0.194969	0.211744	0.814821	35.1447	34.2819	30.5347	39.2531	35.4637	28.8979	33.0034	29.1101	31.6448	28.1604
ENSG00000119514	GALNT12	18.953	0.326289	1.17566	0.814821	0.137862	0.41991	0.120549	0.108828	0.162764	0.159428	0.0917883	0.104653	0.0319907	0.0406819
ENSG00000144233	AMMECR1L	3155.71	0.208424	0.229495	0.814821	13.5931	17.6531	17.328	17.0616	15.9635	13.8909	12.3037	14.7449	14.5273	14.1608
ENSG00000068615	REEP1	184.304	0.285331	1.53649	0.816209	0.469938	2.47194	1.91252	0.464296	0.699184	0.730806	0.304963	0.669065	0.143005	0.231709
ENSG00000091483	FH	14722.5	-0.185276	-0.199487	0.816209	140.264	128.914	156.057	151.133	153.581	163.426	167.461	152.691	183.581	171.053
ENSG00000113083	LOX	1178.19	0.345412	0.538993	0.816209	6.05052	5.88087	5.72927	6.08348	5.37441	3.87378	2.5803	4.85318	2.42995	6.30494
ENSG00000130545	CRB3	6.7005	-0.313185	-1.29645	0.816209	0.0776155	0.032448	0.0625101	0.0670134	0.0356358	0.240232	0.146954	0.154662	0.063037	0.0801628
ENSG00000175787	ZNF169	102.187	0.299412	0.384874	0.816209	0.508421	0.620551	0.433006	0.448054	0.493697	0.361757	0.333642	0.346761	0.478423	0.386286
ENSG00000201882	snoU2-30	221.242	-0.298009	-0.381853	0.816209	73.2557	71.2131	56.8663	64.316	48.0873	94.982	96.4085	68.004	79.9972	67.9767
ENSG00000225131	PSME2P2	37.0387	-0.34341	-0.528807	0.816209	0.970859	0.848654	1.02359	0.975409	1.13464	1.17677	1.4397	1.17248	1.94975	1.38037
ENSG00000262185	RP11-462G12.1	149.632	-0.342895	-0.525474	0.816209	2.83647	0.963477	1.98461	2.14289	2.11627	2.99679	2.54323	2.96345	3.34036	2.6026
ENSG00000126217	MCF2L	87.4347	0.255425	1.87647	0.816765	0.0600524	0.367099	0.0240751	0.15117	0.0751593	0.0495658	0.075412	0.00945496	0.0277463	0.0220527
ENSG00000139182	CLSTN3	703.405	0.283012	0.350017	0.816765	2.75836	2.57345	2.12803	2.6481	2.98881	2.02699	1.57811	2.26355	2.58745	1.82446
ENSG00000168792	ABHD15	572.615	-0.235934	-0.268969	0.816765	3.53457	2.96252	3.45757	3.05918	3.46416	4.66022	3.2766	4.16614	3.86668	3.92339
ENSG00000143819	EPHX1	777.678	-0.334639	-0.490703	0.81692	6.65116	5.59208	5.57893	5.30874	6.26588	11.7067	6.0418	10.8101	7.49861	5.29202
ENSG00000176225	RTTN	1593.21	-0.214906	-0.238595	0.81692	3.6077	3.73632	4.2439	3.33672	3.51779	4.53879	3.98059	3.94545	4.34183	4.95201
ENSG00000130962	PRRG1	1669.62	0.260545	0.308751	0.819027	6.67305	8.04949	7.30428	6.08003	5.99452	5.60774	5.45712	6.56501	4.3	5.60804
ENSG00000269399	CTD-3222D19.12	28.5665	0.358744	0.694695	0.819027	0.268747	0.649148	0.394409	0.288757	0.347321	0.241724	0.191357	0.23801	0.213418	0.317219
ENSG00000070182	SPTB	13.2905	0.2404	2.0952	0.823612	0.0167295	0.10316	0.00808416	0.030333	0.00768105	0.017924	0	0.00185201	0.0108697	0.00863926
ENSG00000180638	SLC47A2	5.54693	-0.291912	-1.46596	0.823612	0.00923359	0.0115806	0.0178477	0.00956676	0.00282629	0.0131905	0.0161377	0.0204438	0.0419958	0.0463208
ENSG00000198951	NAGA	891.756	-0.265334	-0.317436	0.823612	5.78476	4.31406	4.43606	4.87079	5.0313	7.80331	6.03112	5.76539	5.8599	5.00303
ENSG00000226986	RP11-543B16.2	16.2213	0.358161	0.713785	0.823612	0.796884	0.744679	0.513436	0.777071	0.660011	0.491064	0.409626	0.415143	0.365481	0.442642
ENSG00000115306	SPTBN1	30668.2	-0.202865	-0.222475	0.825081	37.8408	35.6427	33.215	32.6882	35.1326	48.175	38.2615	39.7787	36.1785	41.2264
ENSG00000149591	TAGLN	101.531	-0.333626	-1.05945	0.825081	0.45741	0.204413	0.376011	0.305049	0.574516	0.81866	0.248097	0.314298	1.87541	0.740051
ENSG00000198920	KIAA0753	1320.77	-0.189492	-0.205056	0.825081	4.57553	4.43256	4.8818	3.97678	4.36217	5.31498	5.28545	4.5126	5.14281	5.35449
ENSG00000236844	AC091633.2	11.1415	-0.350768	-0.882242	0.825081	0.391025	0.272453	0.419899	0.495164	0.319169	0.620658	0.797302	0.461737	0.931564	0.653865
ENSG00000132002	DNAJB1	6260.28	0.146046	0.152713	0.82669	42.7779	40.9937	38.5868	42.1221	40.2935	36.5737	38.4871	38.9061	35.7364	34.4965
ENSG00000006451	RALA	1903.9	0.271747	0.329611	0.828895	11.4798	18.154	12.2243	12.7673	11.3877	9.5201	11.3673	10.4057	9.82465	11.3915
ENSG00000237849	NFYAP1	8.35463	-0.31171	-1.27093	0.829071	0.127123	0.159436	0	0.13171	0.155644	0.454	0.240691	0.253314	0.289088	0.150052
ENSG00000047365	ARAP2	854.361	0.235167	0.268423	0.829122	1.61564	1.89329	1.80647	1.68595	1.56879	1.33508	1.53348	1.57174	1.13372	1.5403
ENSG00000273289	RP6-109B7.5	11.9288	0.349162	0.888132	0.829122	0.462044	0.993407	0.765508	1.00302	0.565706	0.377169	0.576803	0.292285	0.428867	0.350602
ENSG00000128510	CPA4	5411.35	-0.342188	-0.534326	0.830817	23.6014	15.2113	33.2139	21.6551	33.7173	38.9778	26.4942	40.7604	28.8387	49.4613
ENSG00000144468	RHBDD1	552.582	-0.195811	-0.213338	0.831037	1.85542	1.52525	1.69261	1.64819	1.71196	1.91569	2.07089	2.03032	1.74165	2.01108
ENSG00000169246	NPIPB3	6.56173	-0.303907	-1.32664	0.833312	0.0196466	0.0109513	0.0379752	0.00904688	0.0120272	0.0748421	0.0457823	0.0173996	0.0510604	0.0386502
ENSG00000213051	RPL5P5	6.36675	-0.306987	-1.30362	0.834149	0.207554	0.0578468	0.11144	0.0477874	0.0635299	0.23061	0.221678	0.0919079	0.247235	0.347069
ENSG00000169093	ASMTL	749.021	0.320486	0.447397	0.834786	6.24692	6.15879	4.0306	6.60926	5.08098	3.4907	4.23985	4.50243	5.57018	2.81322
ENSG00000169814	BTD	866.619	-0.267616	-0.322709	0.834786	4.43682	4.47677	4.83072	4.13607	5.82026	6.90207	5.97608	6.20428	4.46503	6.13289
ENSG00000204261	PSMB8-AS1	7.18364	-0.304727	-1.30973	0.834786	0.0158334	0.0529546	0.0612092	0.0656189	0.0387714	0.15079	0.0276724	0.182293	0.12345	0.12148
ENSG00000237827	RP11-332O19.2	3.68672	-0.252956	-1.88246	0.834786	0	0.129143	0	0.160028	0.141831	0.514836	0.0899813	0.341974	0.451597	0.27347
ENSG00000260923	AC137934.1	2.19152	0.22936	2.25228	0.834786	0.0195884	0.0409458	0.0189314	0.0338254	0.0179874	0.00932758	0	0	0.00636366	0.0115608
ENSG00000272661	RP4-548D19.3	21.8295	0.347272	0.892343	0.834786	0.753438	1.8899	1.49101	0.706279	0.823638	0.512529	0.501638	0.428957	0.489536	1.0799
ENSG00000213923	CSNK1E	5061.17	0.27658	0.340023	0.838633	17.3035	25.9635	17.188	17.834	17.9878	18.7888	13.3575	15.3082	13.5254	15.0912
ENSG00000128581	IFT22	922.694	-0.218786	-0.244845	0.840244	4.41833	4.98194	4.68679	4.62682	4.61784	4.56382	5.42675	5.42259	5.62007	6.58304
ENSG00000168497	SDPR	100.549	-0.354198	-0.748727	0.840244	0.593137	0.743902	0.437636	0.469164	0.404101	1.42131	0.707812	1.24547	0.348088	0.733995
ENSG00000227039	ITGB2-AS1	4.91409	0.302568	1.31567	0.840244	0.0633531	0.0529709	0.0489825	0.070015	0.0930799	0.0120669	0.0221447	0.0336644	0.0411628	0.0224339
ENSG00000120860	CCDC53	428.59	-0.300043	-0.391723	0.842897	2.64473	2.62968	4.19863	2.73193	4.08408	4.54959	3.85188	4.11477	3.8857	5.02011
ENSG00000130813	C19orf66	227.166	0.291827	0.372691	0.844228	1.40899	1.23758	1.08204	1.58271	1.42451	0.799692	0.945207	1.36758	1.04955	1.04155
ENSG00000129245	FXR2	5491.82	0.17784	0.19078	0.84508	29.9209	29.8898	29.2045	31.6632	33.5162	27.5852	27.0879	26.1325	30.118	24.1877
ENSG00000129559	NEDD8	2899.8	-0.179936	-0.193406	0.84508	14.892	15.5211	17.0811	15.9134	16.1563	18.3235	16.5163	16.9056	20.2676	18.9833
ENSG00000155621	C9orf85	753.46	0.196864	0.215044	0.84508	3.59038	3.56292	3.89019	3.79287	3.74184	2.74492	3.55365	3.30077	3.00278	3.38744
ENSG00000165219	GAPVD1	8594.3	-0.116729	-0.120097	0.84508	13.6215	13.8517	14.4472	13.4741	13.5699	14.9503	15.3823	14.6357	15.4057	14.5757
ENSG00000197744	PTMAP2	98.0443	0.298687	0.388879	0.84508	8.5021	6.39791	7.85172	8.93938	7.17104	4.13848	5.72358	6.94406	6.38343	6.35587
ENSG00000235408	SNORA71B	71.3551	-0.349744	-0.613457	0.84508	4.76993	6.26723	3.29281	4.39293	4.93626	11.1404	6.41778	4.22438	8.78105	5.63026
ENSG00000143369	ECM1	81.6662	0.310485	0.420745	0.846286	0.625174	0.622654	0.562739	0.571529	0.787947	0.394007	0.44455	0.578099	0.573456	0.385245
ENSG00000256682	TAS2R12	6.92097	-0.318825	-1.15159	0.846286	0.114943	0.0480532	0.092573	0.0992422	0.105548	0.136833	0.284592	0.152695	0.298731	0.135675
ENSG00000011243	AKAP8L	2024.9	0.189148	0.205239	0.847963	9.44786	10.2837	8.57863	10.2759	10.1011	9.10194	8.5182	7.90962	9.02226	7.68578
ENSG00000072401	UBE2D1	1076.16	0.340072	0.542725	0.847963	8.28544	8.4243	9.06092	7.7428	8.25649	3.24911	7.25322	7.60465	3.3394	7.21721
ENSG00000108256	NUFIP2	14883.8	0.154825	0.163158	0.847963	31.1187	34.5056	34.859	31.7578	33.0877	27.7977	30.111	30.7619	27.6147	31.3646
ENSG00000111325	OGFOD2	167.532	0.300851	0.396103	0.847963	0.951935	0.896826	0.842258	1.02796	0.997246	0.689512	0.609248	0.593705	1.04536	0.640944
ENSG00000111641	NOP2	9869.95	0.236233	0.271404	0.847963	53.3391	56.0657	45.8534	52.4117	55.0981	38.4577	46.705	40.2343	53.9565	38.3297
ENSG00000111843	TMEM14C	7783.9	-0.176728	-0.189572	0.847963	124.827	124.314	132.151	123.403	123.457	123.022	152.594	140.227	157.164	143.228
ENSG00000120694	HSPH1	17891.4	0.192725	0.209854	0.847963	52.7135	50.2688	57.0052	50.7156	50.225	46.2502	51.0866	44.8292	38.2975	45.1415
ENSG00000131196	NFATC1	91.2088	0.313854	0.432127	0.847963	0.333846	0.299074	0.219488	0.235301	0.231483	0.191413	0.148844	0.232307	0.230192	0.172904
ENSG00000143630	HCN3	166.751	0.264332	0.318618	0.847963	1.06443	1.05295	0.946622	0.963042	1.09215	1.00658	0.908328	0.716975	0.808489	0.672448
ENSG00000144810	COL8A1	137.648	-0.274116	-1.54717	0.847963	0.23641	0.150996	0.160783	0.079379	0.223118	0.687949	0.114772	1.09048	0.0981361	0.49609
ENSG00000184349	EFNA5	484.889	-0.267269	-0.323943	0.847963	2.06373	1.50814	1.80431	1.6275	1.61154	2.07374	2.20575	2.72476	1.71393	2.06513
ENSG00000187735	TCEA1	5048.52	0.264321	0.31861	0.847963	28.3583	27.7226	32.3365	27.7464	29.4277	17.0445	27.1727	26.6663	20.0481	25.7962
ENSG00000251682	RP11-631M6.3	14.9087	-0.350076	-0.799027	0.847963	0.261345	0.305922	0.538835	0.505447	0.479968	0.497787	0.700362	0.555491	0.98487	0.925447
ENSG00000258632	RP11-354B3.1	5.95873	-0.270012	-1.61762	0.847963	0.0710137	0.0593761	0.366036	0.245254	0	0.676303	0.248224	0.754701	0.369121	0.335288
ENSG00000279605	RP11-661A12.8	14.6716	0.344075	0.887856	0.847963	0.106155	0.109642	0.0683959	0.0862626	0.068808	0.0297344	0.0472915	0.0884833	0.020286	0.0515946
ENSG00000162976	PQLC3	190	-0.306648	-0.412452	0.848912	1.81951	1.45321	1.68849	1.53814	1.67079	2.18543	2.30194	2.71775	1.32336	2.35605
ENSG00000279108	CTC-490E21.11	4.92003	-0.288009	-1.41598	0.848912	0.0164226	0	0.0529059	0.0453739	0.0402142	0.109481	0.0861065	0.116355	0.0426815	0.0872311
ENSG00000126778	SIX1	289.469	0.241298	0.279581	0.849368	1.2857	1.26527	1.30855	1.28494	1.5254	0.937297	1.29918	1.19911	1.01649	1.04083
ENSG00000157184	CPT2	1190.31	-0.190297	-0.206874	0.849368	7.78405	6.47044	7.35617	7.9614	7.48423	8.78856	8.75207	8.99328	8.74601	7.51552
ENSG00000163558	PRKCI	7591.08	0.294253	0.380873	0.849368	30.3092	33.9163	37.5404	33.6293	32.3273	16.2181	26.3982	27.0582	25.2081	33.9094
ENSG00000164815	ORC5	2665.72	0.188298	0.20426	0.849368	15.1469	18.8859	19.2138	16.9425	17.2401	14.6859	16.3435	14.6193	14.4765	15.7639
ENSG00000170801	HTRA3	43.6215	-0.341866	-0.883594	0.849368	0.232543	0.108883	0.167808	0.27627	0.267632	0.256897	0.449771	0.387179	0.707108	0.142732
ENSG00000185630	PBX1	3307.53	-0.267101	-0.324103	0.849368	3.93388	2.4906	3.4207	2.68709	3.23945	3.56231	3.69597	4.56158	3.58839	4.33368
ENSG00000198874	TYW1	2055.79	-0.147792	-0.15503	0.849368	11.1573	10.9689	11.5377	11.7436	11.6381	12.6752	11.7832	12.2935	13.4254	13.3524
ENSG00000213432	RP11-624L12.1	4.80952	-0.297318	-1.32442	0.849368	0.0556594	0.139614	0.0717233	0.115335	0.170367	0.371053	0.356682	0.246468	0.253147	0.197095
ENSG00000229401	MIR5689HG	7.25571	0.26005	1.70985	0.849368	0.0359197	0.660731	0.092573	0.521021	0.153925	0.136833	0.0418518	0.127246	0.070015	0.0847968
ENSG00000274155	AL391001.1	4.17657	-0.279418	-1.49831	0.852158	0.227139	0.569748	0.146347	0.627561	0.278099	1.29791	1.19093	0.402322	1.32823	0.938376
ENSG00000269968	RP5-940J5.9	32.9696	0.331446	0.989069	0.853793	3.58687	3.24388	2.12238	1.66854	1.25474	0.348569	1.02348	2.39868	0.665862	1.51208
ENSG00000271966	RP11-7F18.2	4.6984	0.269248	1.57393	0.853793	0.222037	0.0928251	0.232472	0.134195	0.0509723	0.0264323	0.0485074	0	0.0901661	0.0655213
ENSG00000197102	DYNC1H1	20454.3	-0.311107	-0.427962	0.859094	27.4205	24.9	21.762	25.9008	25.7468	41.9223	27.4037	24.0925	48.2928	27.4368
ENSG00000213939	RP11-314A20.1	20.8435	-0.348276	-0.654211	0.859094	1.0758	0.835253	1.23776	0.902314	0.5645	1.61001	1.6116	1.29304	1.24819	1.45125
ENSG00000143553	SNAPIN	2206.33	-0.156896	-0.165741	0.859203	30.0307	29.8769	32.3814	31.2179	30.1788	31.6675	33.4283	33.6481	36.4371	37.1593
ENSG00000186106	ANKRD46	898.552	0.274311	0.339026	0.859203	3.93302	4.24263	3.9738	3.74682	3.78215	2.57797	4.27334	3.35158	2.79683	2.54674
ENSG00000270189	RP11-258C19.7	141.595	0.33325	0.514206	0.859203	1.58023	3.21081	2.0363	1.86611	1.77873	1.13275	1.32646	1.20387	1.57874	2.05579
ENSG00000113580	NR3C1	12124.2	-0.219117	-0.246546	0.859507	29.1194	26.006	31.0418	25.4803	26.294	30.8273	30.636	37.6783	28.2092	36.2996
ENSG00000117593	DARS2	5274.35	-0.232745	-0.266927	0.859507	29.9782	24.6593	33.3698	29.371	30.6755	35.9027	35.1583	31.014	43.2105	32.8648
ENSG00000165671	NSD1	8968.6	-0.193742	-0.211659	0.859507	12.4115	14.1615	12.7147	11.1543	11.768	15.6129	13.0739	13.6772	15.5253	14.1501
ENSG00000186487	MYT1L	132.631	0.340561	0.565526	0.859507	0.198367	0.388979	0.319522	0.243041	0.231306	0.209157	0.224248	0.140125	0.110474	0.248083
ENSG00000224420	ADM5	80.4955	0.314842	0.441351	0.859507	1.7801	1.21776	0.961563	1.09293	1.12276	1.01032	1.01609	0.859911	0.864524	0.76406
ENSG00000225573	RPL35P5	163.873	0.297653	0.39156	0.859507	10.7701	9.91259	10.7585	12.7446	13.2375	6.83797	7.63625	7.39403	10.5237	11.2344
ENSG00000229917	RPL7P46	4.94213	-0.281755	-1.4595	0.859507	0.0834891	0.069807	0.0268962	0.144169	0.0766651	0.437312	0.170235	0.147881	0.244106	0.123185
ENSG00000235100	RP11-80H5.9	7.6692	-0.298145	-1.29398	0.859507	0.142793	0.139291	0.0306675	0.0821921	0.0145691	0.158655	0.207969	0.0843079	0.262871	0.224731
ENSG00000275770	MIR6505	3.27274	-0.255847	-1.72142	0.859507	0	0.363783	0.280327	0.901566	0.799045	2.07177	1.01387	0.770646	2.26152	2.05423
ENSG00000145979	TBC1D7	525.365	-0.171732	-0.18375	0.860014	1.28774	1.40035	1.43159	1.33421	1.30097	1.62337	1.55678	1.57555	1.44608	1.48486
ENSG00000186812	ZNF397	580.731	-0.21908	-0.246636	0.860845	1.41864	1.28105	1.58814	1.3106	1.35914	1.61789	1.70871	1.671	1.39183	1.86499
ENSG00000184678	HIST2H2BE	8654.73	0.298008	0.393673	0.861511	114.707	82.3772	75.6146	124.51	98.8965	73.548	73.7528	72.0627	100.053	58.203
ENSG00000259527	LINC00052	93.3558	0.346886	0.739378	0.861511	1.00561	1.70789	0.850391	1.35663	1.86606	0.254388	1.00691	0.890593	1.15362	0.741864
ENSG00000119138	KLF9	1134.67	0.33462	0.528552	0.862682	3.86809	8.72432	6.94593	5.41364	4.58608	5.54843	3.3593	3.86976	2.8972	4.81236
ENSG00000173064	HECTD4	1580.49	-0.255022	-0.303898	0.862682	1.73844	1.57328	1.34613	1.33035	1.49203	2.40159	1.68934	1.81355	1.75756	1.57365
ENSG00000221716	SNORA11	2.12997	0.213248	2.32591	0.864241	0.241336	0.807143	0.777469	0.500087	0.886441	0	0	0	0.156804	0.427296
ENSG00000073756	PTGS2	1201.77	0.346787	0.709127	0.864519	4.0629	13.8726	4.38936	5.17937	4.78421	4.39976	3.86293	4.20052	2.44935	4.83723
ENSG00000113356	POLR3G	2108.78	0.299683	0.398854	0.865307	15.0727	10.8353	13.282	15.5874	13.3114	6.73443	13.411	11.8853	9.37378	10.2202
ENSG00000224959	AC017002.2	41.1212	-0.326618	-0.490287	0.865307	0.876588	0.791569	0.948847	0.823451	0.965929	1.23554	0.9805	1.3974	1.59474	1.03469
ENSG00000107679	PLEKHA1	4332.96	0.207566	0.230548	0.866351	4.68786	3.94439	4.83432	4.18451	4.59878	3.5385	3.81143	4.3342	3.2877	3.99347
ENSG00000127616	SMARCA4	6055.9	0.295873	0.389703	0.867791	17.4817	15.4733	10.0406	15.0557	12.7507	13.4031	10.5958	12.3997	9.11328	8.53331
ENSG00000170142	UBE2E1	4187.76	0.275298	0.342823	0.867791	36.0562	31.6766	35.8957	35.9968	34.1857	19.8776	30.5889	25.9607	23.982	36.599
ENSG00000231125	AF129075.5	46.8619	0.339943	0.572607	0.867791	1.4395	1.69154	2.08056	1.61237	1.2623	0.889245	1.0426	0.792484	0.910019	1.74506
ENSG00000215883	CYB5RL	260.679	-0.249219	-0.294322	0.8686	1.06418	0.658027	0.841924	0.823944	0.899934	1.00405	1.11017	0.990689	1.03555	1.1013
ENSG00000112159	MDN1	5349.04	-0.303874	-0.411993	0.869223	6.29045	5.21515	5.18605	5.76039	5.69904	9.4843	6.32607	5.20039	10.275	6.16956
ENSG00000135111	TBX3	2522.98	0.307913	0.423775	0.869223	8.77407	12.0504	8.47977	13.3796	12.7353	10.7343	6.40606	6.67165	9.98489	7.52846
ENSG00000143942	CHAC2	1684.05	0.303263	0.409784	0.869223	33.931	28.957	32.8305	35.4379	34.8295	16.2797	28.091	24.5828	20.5876	35.3309
ENSG00000198763	MT-ND2	1029.46	0.340432	0.582923	0.869223	43.2236	29.8937	17.5729	16.3816	28.0939	19.8481	14.5766	25.7564	15.6792	14.3821
ENSG00000272638	GS1-114I9.1	6.28875	-0.296741	-1.2633	0.869223	0.125065	0.0348564	0.10744	0.0863849	0.204164	0.39702	0.242864	0.184601	0.406295	0.147622
ENSG00000160683	CXCR5	4.19041	0.275326	1.4608	0.871193	0.0209147	0.0524616	0.0359345	0.0288924	0.0213391	0	0.0121843	0.0185226	0.00905934	0.016458
ENSG00000277511	CTD-2095E4.5	10.1013	0.329884	0.944405	0.873484	0.287358	0.510565	0.254576	0.347348	0.373817	0.136833	0.188333	0.190869	0.0933534	0.296789
ENSG00000061273	HDAC7	2268.7	0.246043	0.289466	0.874241	6.5217	6.19959	4.4706	5.99192	5.49341	4.50711	4.56976	5.20815	5.27045	3.90409
ENSG00000133328	HRASLS2	18.1932	0.337136	0.852249	0.874241	0.707744	1.25314	0.482827	0.661392	0.509723	0.396485	0.19403	0.331835	0.540997	0.51598
ENSG00000167695	FAM57A	1690.28	0.169556	0.181342	0.874241	16.3249	14.0926	14.6223	14.0326	15.7359	13.1313	14.5284	12.8702	12.8264	12.5823
ENSG00000187514	PTMA	45028.6	0.235427	0.272331	0.874241	329.513	290.186	316.077	382.16	345.812	220.47	255.565	321.808	285.248	294.459
ENSG00000215386	MIR99AHG	327.826	0.275778	0.34468	0.874241	1.27426	1.37521	1.67457	1.62073	1.65293	1.40601	0.987619	0.914748	1.32396	1.36163
ENSG00000234814	SVILP1	47.4791	0.342503	0.630948	0.874241	0.385712	0.654489	0.482413	0.415301	0.465303	0.345727	0.185051	0.522443	0.213756	0.307984
ENSG00000244752	CRYBB2	7.39488	-0.311289	-1.1249	0.874241	0.174328	0.116608	0.0673923	0.120412	0.128064	0.199227	0.385924	0.339658	0.249188	0.123463
ENSG00000255710	RP11-667M19.9	4.16602	-0.270928	-1.51166	0.874241	0.0299912	0.0501526	0.0193235	0.0621468	0.0734398	0.199936	0.0698884	0.0796833	0.21435	0.123902
ENSG00000264853	RP11-16C1.2	25.4067	-0.343857	-0.712014	0.874241	0.155008	0.157379	0.214013	0.152954	0.108449	0.32688	0.24511	0.147086	0.381277	0.189501
ENSG00000279827	RP11-886P16.10	8.1776	0.299151	1.23175	0.874241	0.360595	0.301501	0.0580833	0.332094	0.220748	0.114472	0.140049	0.159677	0.0390486	0.0886737
ENSG00000197905	TEAD4	2102.1	0.259444	0.313325	0.874835	25.8603	26.056	18.3789	25.272	21.4244	16.4706	21.6715	18.5075	21.7406	15.7117
ENSG00000013573	DDX11	2754.68	0.237575	0.2759	0.875591	8.50295	8.39568	7.23731	8.50272	8.47302	5.54728	7.62917	6.61896	8.20671	5.93922
ENSG00000104472	CHRAC1	2499.06	0.231206	0.265787	0.875591	18.5009	20.062	19.1254	18.7709	17.8395	13.8139	18.7213	18.258	14.3251	13.3103
ENSG00000128254	C22orf24	4.27305	-0.278654	-1.41439	0.875591	0.0176117	0.0294511	0.0226946	0.060824	0.021563	0.0503179	0.0923411	0.0623898	0.125873	0.0727589
ENSG00000170786	SDR16C5	692.442	0.342411	0.643876	0.878749	5.21915	3.47374	9.41442	6.48116	4.7868	4.49497	2.25571	2.82006	3.20744	6.02706
ENSG00000011422	PLAUR	1411.12	0.221539	0.251337	0.879917	8.73985	7.96821	6.56891	8.29163	7.68394	7.72939	6.2141	6.35303	6.89447	5.79213
ENSG00000071859	FAM50A	2328.61	0.248161	0.293818	0.879917	20.7584	29.4911	18.275	22.3511	23.1172	16.8584	20.0083	20.3239	17.9208	17.862
ENSG00000167644	C19orf33	824.894	-0.25636	-0.308155	0.879917	34.0952	23.2332	24.4838	29.8442	24.6728	37.1435	33.7466	33.1665	37.3118	27.3322
ENSG00000178038	ALS2CL	428.407	0.317878	0.462681	0.879917	1.42227	1.64833	0.944946	1.22741	1.01475	0.896511	0.727242	0.755159	1.35624	0.799142
ENSG00000227615	RP11-864N7.2	155.516	-0.308333	-0.429601	0.879917	8.20662	6.53806	6.68428	9.83965	6.63535	12.3133	9.20109	7.33658	13.0788	9.09281
ENSG00000251169	AC005355.2	20.8008	-0.337193	-0.824709	0.879917	0.334861	0.163324	0.215753	0.443318	0.392906	0.318907	0.55273	0.494271	0.94281	0.428197
ENSG00000233693	RP11-506O24.1	2.73824	0.240683	1.85466	0.881022	0.0472098	0.0657886	0.0709742	0.0434785	0.0192672	0.0149869	0.00916773	0.0278736	0.0102246	0.00928747
ENSG00000273384	RP5-1098D14.1	5.06957	-0.280905	-1.36713	0.881022	0.0535372	0	0.172471	0.147917	0.163871	0.305919	0.405462	0.331898	0.13914	0.28437
ENSG00000108448	TRIM16L	4360.48	-0.336024	-0.572009	0.88377	17.5898	10.2264	25.7192	15.935	22.9471	23.7175	25.1507	22.3654	44.9963	21.1667
ENSG00000135414	GDF11	841.92	0.259511	0.314872	0.88377	2.78329	2.50021	2.06228	2.47458	2.48371	1.47827	1.96032	2.50288	2.05416	1.88905
ENSG00000138119	MYOF	17685.9	-0.207979	-0.231967	0.88377	42.9951	41.4361	40.5816	41.8481	52.1479	59.0606	52.9693	45.6816	49.9678	49.5449
ENSG00000140199	SLC12A6	1576.17	-0.205495	-0.228509	0.88377	3.58797	2.66351	3.19449	3.38219	3.63509	3.91144	3.6669	4.20598	3.78027	3.73292
ENSG00000188158	NHS	1775.3	0.295287	0.393848	0.88377	3.97378	6.86104	3.6056	4.21159	3.96887	3.21158	3.78049	3.861	3.47807	2.88316
ENSG00000198727	MT-CYB	1133.83	0.304146	0.418959	0.88377	30.2412	32.4612	21.4034	18.0458	27.5457	21.0911	20.7249	24.3608	15.7964	15.0516
ENSG00000239665	RP11-295P9.3	151.317	-0.275224	-0.34579	0.88377	0.170793	0.239154	0.237322	0.153504	0.210371	0.280239	0.254144	0.251492	0.224615	0.278109
ENSG00000244384	RN7SL359P	7.54485	-0.282072	-1.36189	0.88377	0.643562	0.269048	0.207325	0.592696	0	1.4301	0.687357	0.474964	0.975672	0.696335
ENSG00000246334	PRR7-AS1	137.7	0.297674	0.399637	0.88377	2.27006	2.68763	1.86044	1.56798	2.11231	1.97166	1.49175	1.57618	1.69913	1.23257
ENSG00000271980	CTD-2256P15.4	13.1411	-0.304323	-1.13944	0.88377	0.0969128	0.0607732	0.0624414	0.0920422	0.0593278	0.14998	0.381097	0.0965574	0.0550968	0.121542
ENSG00000272556	GTF2IP13	30.8005	-0.332046	-0.53807	0.88377	0.0687529	0.0424895	0.0500758	0.0660718	0.0494087	0.105333	0.067917	0.0767737	0.0738046	0.0793893
ENSG00000278376	RP11-158I9.8	26.3025	0.340545	0.64864	0.88377	0.245947	0.589506	0.348623	0.351088	0.411539	0.234229	0.181491	0.217818	0.266335	0.338692
ENSG00000279799	AC006077.3	18.9168	0.341634	0.673995	0.88377	1.14912	1.13035	0.871037	1.12055	1.53107	0.965619	0.708824	0.419049	0.790542	0.757976
ENSG00000162191	UBXN1	2004.06	0.245071	0.289209	0.88426	21.9848	20.1569	16.5153	20.8314	19.8219	18.997	14.9898	14.3705	19.1911	13.7239
ENSG00000108590	MED31	930.722	0.223656	0.254987	0.885326	9.25407	10.0465	12.6442	11.7897	11.1954	8.44945	9.95228	9.00223	8.34143	10.299
ENSG00000222533	RNU6-705P	10.8626	-0.334489	-0.833162	0.885326	1.18811	1.49011	2.4879	1.43615	1.81834	3.96028	2.76865	2.63057	2.89485	3.15542
ENSG00000160182	TFF1	6.31308	0.211368	2.25963	0.886287	0.504571	0.796889	0.0722439	0.580864	0.205925	0	0	0.198606	0.254985	0
ENSG00000198242	RPL23A	22056.2	-0.167958	-0.179671	0.886287	165.667	157.231	167.965	180.987	163.708	207.601	180.931	168.41	198.18	191.274
ENSG00000257243	RP11-133N21.7	6.46025	-0.286528	-1.30886	0.886287	0.342598	0.0954846	0.0367897	0.15776	0.174776	0.271896	0.266118	0.404553	0.704896	0.269594
ENSG00000196636	SDHAF3	562.97	0.279563	0.356241	0.886816	5.76774	6.67304	6.35209	6.80044	5.73973	4.08777	5.72786	4.45472	3.67779	6.49139
ENSG00000110693	SOX6	4.33955	0.214494	2.1951	0.886878	0	0.00920758	0.00304082	0.00760641	0.0211874	0.00149823	0.000916493	0.00417976	0	0.00278539
ENSG00000260190	RP11-229P13.25	7.88151	-0.317383	-1.02065	0.887135	0.226031	0.18899	0.0970888	0.130104	0.0922475	0.358771	0.26336	0.366996	0.269245	0.2001
ENSG00000167325	RRM1	25260.4	-0.174937	-0.188385	0.888032	122.832	126.54	139.337	128.472	127.726	146.018	136.529	132.716	152.322	167.272
ENSG00000140526	ABHD2	2490.3	-0.229824	-0.264769	0.888608	5.63174	4.46913	5.02342	4.86968	4.95573	6.14547	7.14457	6.339	4.79608	5.54782
ENSG00000174125	TLR1	31.9007	-0.334276	-0.81853	0.888608	0.129422	0.0911262	0.140442	0.0988045	0.116759	0.18164	0.107144	0.434348	0.128348	0.176886
ENSG00000133121	STARD13	419.467	-0.245436	-0.290586	0.892548	1.2816	0.985354	0.894553	0.941191	1.03256	1.35031	1.24438	1.32419	1.34476	1.01068
ENSG00000235655	H3F3AP4	193.056	-0.260557	-0.317723	0.892548	7.21541	9.61502	10.7506	10.5387	9.47837	11.6675	11.7786	12.5141	9.81573	13.7955
ENSG00000239269	RPSAP4	3.71453	-0.266591	-1.48402	0.892548	0.0347871	0.0581725	0.0672406	0.0240282	0.0638876	0.198778	0.141862	0.0616169	0.18082	0.123185
ENSG00000172819	RARG	1610.33	0.268198	0.333192	0.89632	9.17631	9.88408	6.37042	7.61176	6.91586	6.47257	5.84782	5.90701	7.9313	5.54371
ENSG00000174428	GTF2IRD2B	42.1339	-0.336161	-0.605348	0.89632	0.136156	0.0774129	0.185978	0.112855	0.153366	0.306018	0.152296	0.20258	0.159237	0.208927
ENSG00000184787	UBE2G2	4637.33	0.255794	0.309162	0.89632	15.2615	15.0294	15.811	16.5169	16.6301	14.7932	12.138	8.75024	13.5047	14.7741
ENSG00000204525	HLA-C	1975.06	-0.296411	-0.400063	0.89632	19.8998	16.0411	11.4799	16.6986	13.374	23.6222	16.9195	25.2518	21.3679	15.0897
ENSG00000221792	MIR1282	3.03282	0.234412	1.84618	0.897705	2.44681	1.02291	0.591184	0.845032	0.561705	0	0.534542	0.27087	0.397445	0.180508
ENSG00000255097	RP11-5L12.1	4.08957	-0.271638	-1.42842	0.897866	0.110128	0.0920805	0.141912	0.076068	0.033709	0.367084	0.224552	0.146299	0.178886	0.292481
ENSG00000186162	CIDECP	105.655	-0.276093	-0.350063	0.897944	0.614338	0.881785	0.719075	0.594071	0.714559	0.741087	0.948427	0.807045	0.984589	0.984986
ENSG00000062485	CS	5911.39	-0.250122	-0.299471	0.90651	21.2261	23.2183	17.2637	17.2543	15.4842	26.1427	24.2621	24.2597	22.6418	18.9176
ENSG00000063127	SLC6A16	33.6376	-0.332388	-0.592469	0.90651	0.188831	0.100472	0.176967	0.225287	0.152379	0.269751	0.180013	0.364874	0.250957	0.222889
ENSG00000075223	SEMA3C	6161.56	-0.327384	-0.540438	0.90651	20.635	9.77432	22.4022	17.8308	20.733	18.1406	21.1057	41.29	23.5005	28.8682
ENSG00000100575	TIMM9	806.417	-0.206948	-0.231347	0.90651	10.7912	12.3116	12.2604	10.5263	10.5396	11.9442	14.9489	14.6091	12.6581	12.0691
ENSG00000110955	ATP5B	56914.1	-0.189768	-0.207974	0.90651	505.657	486.361	520.063	567.491	515.37	606.552	589.668	508.867	693.106	599.121
ENSG00000117318	ID3	6129.61	0.268697	0.336557	0.90651	98.3801	91.8158	76.711	91.2851	76.0955	85.3599	74.4586	74.0963	61.8995	48.14
ENSG00000127481	UBR4	6223.95	-0.303292	-0.42485	0.90651	5.85144	5.37507	4.14842	4.41528	4.77769	9.62636	5.32995	5.46161	7.7925	4.7708
ENSG00000130638	ATXN10	5532.18	-0.302643	-0.420964	0.90651	19.9658	15.9997	27.3445	18.8468	23.6996	30.6426	32.0388	22.4906	19.9017	36.6557
ENSG00000133318	RTN3	3542.74	-0.161835	-0.17253	0.90651	14.5121	11.8976	13.8828	12.6026	12.7203	14.6842	14.6717	15.1527	13.927	15.5023
ENSG00000134086	VHL	2666.11	0.178356	0.193151	0.90651	14.5326	15.4126	16.2986	15.1532	15.6295	12.0246	13.4128	13.364	12.8725	15.6825
ENSG00000135119	RNFT2	221.569	-0.316214	-0.471161	0.90651	0.728583	0.322509	0.70261	0.628238	0.880383	0.829923	0.796196	1.00795	0.943679	0.952738
ENSG00000145348	TBCK	727.554	-0.288153	-0.379605	0.90651	1.4011	0.880943	1.47769	1.27884	1.45166	1.40318	1.83817	2.1715	1.37816	1.65709
ENSG00000149483	TMEM138	1659.88	-0.205141	-0.228989	0.90651	5.38207	5.94855	5.92268	4.75614	5.4635	6.06643	6.81238	6.26629	5.65326	7.38672
ENSG00000151623	NR3C2	31.888	-0.203409	-2.30084	0.90651	0.0233775	0.0312742	0.0722986	0.0387536	0.0200356	0.0133582	0.381334	0.049689	0.0212648	0.449781
ENSG00000153006	SREK1IP1	2920.8	0.281195	0.364283	0.90651	8.80784	9.94831	10.9696	9.94522	10.0914	5.44511	8.56714	9.1181	5.87456	9.64902
ENSG00000155761	SPAG17	8.60286	-0.296123	-1.15772	0.90651	0.0129359	0.01352	0.0166693	0.0134027	0.00791907	0.0215593	0.0452167	0.0200487	0.00840493	0.0458073
ENSG00000159335	PTMS	2828.16	0.259876	0.317809	0.90651	55.5828	47.2094	40.8994	48.446	50.591	32.032	35.2605	50.7095	43.0267	33.7063
ENSG00000161036	LRWD1	892.48	0.314077	0.464754	0.90651	4.41002	4.1929	2.5895	5.58091	3.15285	3.12262	3.48628	2.69609	3.17017	1.95973
ENSG00000166263	STXBP4	888.772	-0.189916	-0.208056	0.90651	0.937593	1.00854	1.10457	1.10615	1.05054	1.28724	1.31072	1.19857	1.04273	1.18445
ENSG00000182405	PGBD4	153.579	-0.229318	-0.265198	0.90651	0.537275	0.457039	0.529789	0.461464	0.426149	0.547272	0.582456	0.587541	0.616214	0.554219
ENSG00000183011	NAA38	1730.81	0.268982	0.337142	0.90651	24.1182	24.0606	16.3692	27.1902	21.704	19.7894	16.4402	16.4598	21.982	15.1255
ENSG00000183208	GDPGP1	228.184	-0.253253	-0.30576	0.90651	0.89818	0.719696	0.850829	0.723791	0.844405	0.936852	1.19601	0.89015	0.830212	1.12013
ENSG00000236008	AC011747.4	4.20433	0.205794	2.24921	0.90651	0.0241443	0.0346073	0.0111117	0.00476486	0.0147806	0	0.00200941	0	0.0156875	0
ENSG00000242396	RP11-67L3.5	3.73311	-0.256242	-1.58164	0.90651	0.107447	0.0898386	0.0692285	0.111324	0	0.306983	0.219085	0.237895	0.244342	0.0951199
ENSG00000249850	KRT18P31	34.4481	-0.328326	-0.543705	0.90651	0.478188	0.579744	0.462149	0.412869	0.541561	0.86527	0.598947	0.529371	0.994228	0.62088
ENSG00000250506	CDK3	40.965	0.324496	0.518301	0.90651	0.788122	0.601664	0.551947	0.627213	0.492959	0.489504	0.329382	0.318645	0.589995	0.394354
ENSG00000272071	RP11-332J15.4	8.28364	-0.302229	-1.09752	0.90651	0.342598	0.190969	0.110369	0.27608	0.209731	0.271896	0.399178	0.60683	0.816195	0.269594
ENSG00000273014	RP11-225B17.2	74.4523	0.335781	0.650425	0.90651	4.38495	3.88523	4.42762	4.56577	4.76775	1.3089	3.85089	3.41974	1.36074	4.01707
ENSG00000281258	AL009179.1	9.04826	0.236184	1.80535	0.90651	4.3817	3.11409	1.69389	1.05929	1.07295	0	0.382899	2.52236	0.284695	0.1293
ENSG00000162366	PDZK1IP1	11.8319	0.306289	1.05301	0.907445	0.34371	0.251461	0.0830454	0.415464	0.170959	0.12275	0.0750887	0.171225	0.167491	0.0760694
ENSG00000185168	LINC00482	18.8006	0.314046	0.972639	0.907445	0.239029	0.529033	0.154007	0.174814	0.206581	0.0401719	0.106487	0.124524	0.228391	0.149369
ENSG00000197756	RPL37A	29510.8	-0.179836	-0.195128	0.907445	87.6155	89.9376	94.3751	95.4476	91.5074	105.115	100.23	89.2402	116.609	114.14
ENSG00000005189	AC004381.6	716.368	-0.290586	-0.389772	0.908901	3.85949	2.392	3.5462	3.54235	3.86121	3.53259	4.10756	4.14957	6.33255	4.40494
ENSG00000063322	MED29	1126.15	-0.182476	-0.199142	0.908901	6.93536	6.22984	5.93204	6.1591	5.93703	8.1622	7.10465	6.99821	6.32746	7.21171
ENSG00000077152	UBE2T	4096.84	-0.175095	-0.189277	0.908901	80.1135	73.0719	89.9849	81.8221	85.0894	89.0034	88.8998	87.5453	101.203	100.931
ENSG00000078487	ZCWPW1	131.036	-0.316676	-0.482788	0.908901	0.931012	0.467063	0.91178	0.591624	0.860615	1.15265	1.10104	0.68436	1.0465	1.26377
ENSG00000099812	MISP	5604.26	0.265447	0.330274	0.908901	52.6584	52.7631	38.1959	53.3786	43.1262	43.2063	48.1275	35.4103	30.7696	33.463
ENSG00000100288	CHKB	98.3681	0.276073	0.356732	0.908901	0.73623	0.966114	0.69177	0.89699	0.870107	0.6622	0.500392	0.760697	0.710889	0.63366
ENSG00000103275	UBE2I	7346.92	-0.291517	-0.394425	0.908901	18.2876	8.72606	14.6143	17.6798	15.519	20.5317	16.5813	20.464	22.5531	18.2257
ENSG00000103642	LACTB	2114.35	0.270891	0.345249	0.908901	12.1168	12.9858	13.0032	13.9185	15.9399	6.91781	11.549	11.1856	13.2947	10.5385
ENSG00000104312	RIPK2	1321.21	0.212904	0.240622	0.908901	10.4655	10.3165	11.1233	10.5214	9.94376	8.76818	10.4271	9.79514	8.04256	7.30539
ENSG00000109814	UGDH	6137.49	-0.29681	-0.410476	0.908901	30.7535	22.936	29.9606	29.1229	35.8486	33.8557	36.8022	56.2105	44.0122	26.6777
ENSG00000111799	COL12A1	17608.6	-0.269042	-0.341192	0.908901	25.7924	32.0659	32.6048	23.1424	28.3926	44.6886	28.9662	34.2341	28.8513	43.1498
ENSG00000114631	PODXL2	3505.45	0.280227	0.365803	0.908901	44.3581	42.4057	32.5134	46.4418	40.3043	28.4233	41.4671	27.846	38.7555	23.3521
ENSG00000123066	MED13L	3988.8	-0.240124	-0.284914	0.908901	5.44746	4.83408	4.60686	4.26494	4.57511	5.82258	5.26044	6.07444	7.24482	4.50458
ENSG00000123268	ATF1	5159.9	0.278728	0.362804	0.908901	43.1145	45.288	52.8255	47.9281	48.219	23.335	36.9536	44.0178	33.8329	46.4408
ENSG00000123405	NFE2	44.3074	0.327159	0.772657	0.908901	0.400369	0.564902	0.306327	0.820989	0.497853	0.178731	0.233244	0.18837	0.593431	0.310132
ENSG00000126882	FAM78A	407.749	0.323181	0.535145	0.908901	1.97738	2.67727	1.2668	2.33198	1.76074	1.27863	1.09961	1.05969	2.32501	1.14049
ENSG00000127311	HELB	1251.64	0.22965	0.26685	0.908901	2.31749	1.88903	2.38475	2.5581	2.15755	1.5247	2.2254	1.95725	1.83892	1.84612
ENSG00000128881	TTBK2	1060.91	-0.192474	-0.212014	0.908901	1.81993	1.68965	1.86135	1.54944	1.75975	2.21378	1.96026	2.03961	1.71544	2.12983
ENSG00000130165	ELOF1	1865.7	0.229422	0.267135	0.908901	11.4592	12.8307	8.43251	11.8522	11.148	8.57972	9.6946	9.17831	10.4419	8.38824
ENSG00000130414	NDUFA10	2807.81	-0.208613	-0.235087	0.908901	6.2548	5.55273	6.4664	6.55111	6.09825	7.25201	7.17997	5.91313	8.6615	7.38294
ENSG00000130675	MNX1	133.539	0.255985	0.311635	0.908901	0.720446	0.682288	0.772066	0.827687	1.00359	0.686121	0.625286	0.618516	0.616172	0.698534
ENSG00000131467	PSME3	4730.78	-0.209873	-0.236293	0.908901	21.7892	20.8454	18.779	17.6056	17.1856	22.4755	25.5937	22.7699	23.4759	18.9815
ENSG00000135778	NTPCR	1694.94	-0.181082	-0.197278	0.908901	2.19397	2.02178	2.45683	2.36735	2.32358	2.41789	2.5177	2.48834	2.62946	2.97492
ENSG00000136935	GOLGA1	1160.27	-0.164277	-0.17594	0.908901	4.3932	3.97792	4.3219	3.81082	4.14409	4.82418	4.89149	4.90434	4.47837	4.23449
ENSG00000137628	DDX60	877.475	-0.293857	-0.400133	0.908901	2.43009	2.0395	3.17272	2.44665	2.68953	3.08139	2.43949	4.85147	2.96753	3.54093
ENSG00000138085	ATRAID	3488.8	-0.218781	-0.250245	0.908901	37.9596	27.9138	38.86	36.2276	39.0859	42.985	40.8503	45.6507	47.2498	37.4649
ENSG00000138303	ASCC1	2472.3	-0.202819	-0.226075	0.908901	9.34582	8.15177	10.4932	8.43398	10.1087	12.0605	11.3306	9.75599	11.0954	10.2025
ENSG00000140280	LYSMD2	897.198	0.202299	0.225826	0.908901	10.5601	10.2991	11.6022	10.2364	10.5404	7.71651	10.56	8.73237	8.53549	9.91558
ENSG00000140718	FTO	2267.48	-0.244407	-0.292239	0.908901	4.17852	2.85428	4.12832	3.33229	3.78274	5.07315	4.48244	4.79511	3.581	4.45358
ENSG00000146281	PM20D2	2987.26	0.25686	0.315334	0.908901	17.3614	13.7482	16.9862	16.2067	15.9705	9.86055	15.546	13.6208	10.3979	15.0675
ENSG00000148700	ADD3	3377.02	0.260543	0.321628	0.908901	11.3863	10.6694	14.417	14.353	14.6117	7.82143	10.2761	9.92932	12.1205	12.2081
ENSG00000149256	TENM4	6.06622	0.264727	1.41942	0.908901	0.00756575	0.0189777	0.010968	0.0091452	0.0138947	0.00900661	0	0.00837556	0.00122894	0.00558147
ENSG00000150672	DLG2	526.918	0.315112	0.479212	0.908901	0.514561	1.16067	1.05522	0.826216	0.792208	0.757011	0.662178	0.630853	0.396704	0.676493
ENSG00000153208	MERTK	4.07421	-0.259585	-1.44758	0.908901	0.0131451	0.0109909	0.0211736	0.0045398	0.00402356	0.031297	0.0229739	0.0174625	0.0256225	0.046548
ENSG00000156374	PCGF6	1509.35	0.234894	0.274546	0.908901	14.5411	14.7479	15.9271	13.8164	13.1427	9.5587	14.6697	11.5902	10.6922	13.1031
ENSG00000160219	GAB3	4.85501	-0.268565	-1.38147	0.908901	0.0117189	0.024496	0.00377527	0.00809449	0.010761	0.0334816	0.0136542	0.0467036	0.0228425	0.0345814
ENSG00000163565	IFI16	1676.82	0.328202	0.756389	0.908901	6.62866	16.6515	4.58292	11.1441	6.38336	4.55681	2.6787	9.72048	5.122	4.79717
ENSG00000164754	RAD21	26008.7	0.21883	0.250261	0.908901	94.0199	97.2076	127.163	101.482	100.735	89.8872	80.4862	102.685	87.9272	76.7411
ENSG00000166949	SMAD3	956.606	-0.264584	-0.328825	0.908901	2.36945	2.62736	1.65987	1.91291	2.04816	2.73111	2.70349	3.27226	2.44252	2.18264
ENSG00000169621	APLF	59.0119	-0.295987	-1.11156	0.908901	0.0649425	0.162899	0.11716	0.0807429	0.169627	0.333981	0.464094	0.337421	0.0309433	0.125205
ENSG00000171017	LRRC8E	533.601	0.237062	0.279253	0.908901	3.28248	3.55001	2.66663	3.08547	2.83508	2.95619	2.86843	2.38884	2.39238	2.0973
ENSG00000175895	PLEKHF2	1108.45	0.219846	0.251644	0.908901	8.40959	9.45209	9.30127	8.2165	8.44563	6.09578	8.48469	8.31116	6.39814	7.50291
ENSG00000176273	SLC35G1	975.274	0.237213	0.279947	0.908901	3.19811	3.75572	4.08323	3.19322	3.6387	2.78726	3.3626	2.8724	2.30718	3.38517
ENSG00000176771	NCKAP5	4.64644	0.257228	1.48426	0.908901	0.0129359	0.032448	0.0104183	0.00893512	0.0158381	0.0092397	0.00188403	0.0114564	0.00210123	0.00572591
ENSG00000177776	RPS2P2	3.41504	-0.236358	-1.70378	0.908901	0.102799	0	0.0662336	0.14201	0	0.244752	0.209607	0.0910413	0.16698	0.273015
ENSG00000178082	TWF1P1	74.3308	0.270546	0.342634	0.908901	1.82578	1.87128	1.63172	1.74927	1.96499	1.26202	1.25236	1.53872	1.64548	1.42514
ENSG00000178537	SLC25A20	993.67	-0.191704	-0.210971	0.908901	9.66317	11.2463	10.6445	10.5609	10.9152	10.598	11.5496	12.1468	13.833	13.2274
ENSG00000179958	DCTPP1	2644.75	-0.271815	-0.344693	0.908901	42.5752	24.8974	30.9815	35.5888	34.1254	43.6171	44.1085	34.5045	53.0402	38.2269
ENSG00000181690	PLAG1	525.678	0.326676	0.562613	0.908901	1.0293	1.1475	2.99323	1.47641	2.47942	1.14176	1.20389	1.27132	1.31193	1.25685
ENSG00000196510	ANAPC7	5464.68	-0.162958	-0.174003	0.908901	19.4579	17.4813	20.9432	19.6007	20.0122	22.4867	22.9977	19.5726	22.2321	22.7034
ENSG00000196776	CD47	890.628	0.317753	0.498548	0.908901	2.92281	3.8015	2.22603	3.49987	2.62762	1.10299	2.33872	2.11032	2.06684	3.04125
ENSG00000202523	Y_RNA	2.16615	0.213885	2.10204	0.908901	0.908558	0.759664	0.780518	0.836748	0.556198	0.288423	0	0.53643	0	0.178738
ENSG00000204954	C12orf73	573.369	0.235216	0.275933	0.908901	3.91126	5.88985	4.2365	4.50036	4.60552	3.84844	3.98173	3.73786	3.32571	4.21628
ENSG00000214654	RP11-27I1.4	203.709	-0.275291	-0.352555	0.908901	2.9134	2.21282	3.76857	2.73434	3.06329	3.32528	3.86097	3.68318	3.26569	4.6333
ENSG00000240849	TMEM189	1297.08	0.182114	0.198436	0.908901	4.1014	4.55607	3.52089	3.79607	3.96289	3.61666	3.36054	3.71165	3.44175	3.24582
ENSG00000242110	AMACR	187.665	-0.241245	-0.286368	0.908901	0.734283	0.65132	0.835128	0.948216	0.813029	0.936452	1.11965	0.961316	0.950032	0.900637
ENSG00000242299	RP11-234A1.1	208.18	-0.244094	-0.291556	0.908901	9.96048	8.60953	8.32552	11.2031	8.48717	12.6265	12.2327	9.29812	11.0194	11.7173
ENSG00000265112	MIR3153	24.4219	-0.331309	-0.720844	0.908901	3.39047	5.35471	7.03894	3.38271	6.22671	10.7631	4.16986	7.67356	9.05642	10.8943
ENSG00000265996	MIR3671	9.6929	0.310498	0.977329	0.908901	3.1593	1.17403	4.52346	4.12193	3.65321	2.00585	2.65854	1.24354	1.1404	1.45022
ENSG00000272209	RP3-500L14.2	3.75909	0.263379	1.40503	0.908901	0.0540524	0.15818	0.104479	0.112006	0.115814	0.0514772	0.0314895	0.0239352	0.0351198	0.0638016
ENSG00000272645	GTF2IP20	130.391	-0.259793	-0.319765	0.908901	0.715448	0.604433	0.595415	0.535357	0.743655	0.851702	0.824919	0.719424	0.900652	0.686148
ENSG00000276103	U4	2.40101	-0.195724	-2.41618	0.908901	0	0.220757	0	0	0.484891	0.754338	0.307628	0.701485	0.343094	1.86988
ENSG00000070495	JMJD6	2699.72	0.161565	0.172834	0.910171	10.278	11.865	10.1733	11.5962	10.7591	10.1777	8.87904	10.1888	9.95647	9.31877
ENSG00000095485	CWF19L1	3299.02	-0.189174	-0.208178	0.910171	16.4106	15.6527	19.9332	17.241	18.3982	18.5817	20.0736	18.7901	22.4886	21.3103
ENSG00000100354	TNRC6B	3309.13	-0.189478	-0.208634	0.910171	3.90192	3.16303	3.43464	3.35452	3.6577	4.65164	3.7166	4.22175	3.69142	3.96024
ENSG00000100461	RBM23	3483.92	-0.186052	-0.203938	0.910171	5.31592	5.04341	5.66351	5.13873	5.18016	6.66138	5.53287	5.50202	6.96515	5.68444
ENSG00000104228	TRIM35	750.529	0.259074	0.321954	0.910171	5.04357	4.33804	3.72515	4.65327	4.52724	3.86605	4.25351	3.3132	3.8976	2.49405
ENSG00000116212	LRRC42	2603.79	-0.224099	-0.259273	0.910171	21.6147	20.3436	23.4529	23.5849	23.1776	25.4657	27.6624	20.3908	29.378	31.3282
ENSG00000119661	DNAL1	519.646	-0.254053	-0.311561	0.910171	1.22396	1.192	1.26579	1.11921	1.15372	1.15902	1.40786	1.98317	1.25839	1.58221
ENSG00000122966	CIT	1532.31	-0.243803	-0.292609	0.910171	2.49836	2.79761	2.29571	2.12242	2.16552	3.12426	2.51512	2.53521	3.71685	2.65408
ENSG00000127241	MASP1	6.53093	0.273198	1.2456	0.910171	0.00704148	0.0215876	0.0257089	0.00972741	0.0158056	0.00223533	0.00546957	0.00623613	0.0152503	0.00415576
ENSG00000128607	KLHDC10	3555.63	-0.160794	-0.171864	0.910171	11.4803	11.0538	12.1547	11.6867	11.2374	12.666	13.1371	12.5552	11.7753	14.7596
ENSG00000135587	SMPD2	561.478	0.244757	0.293356	0.910171	6.45735	7.70754	5.53416	7.02407	8.30983	5.71147	6.32639	4.94453	6.46776	5.1236
ENSG00000136868	SLC31A1	4335.54	-0.184411	-0.20204	0.910171	18.443	17.3148	18.6998	16.6343	18.6157	24.3984	19.9338	20.9973	18.2115	19.6857
ENSG00000153930	ANKFN1	25.3894	-0.254683	-1.46608	0.910171	0.0981657	0.0186542	0.0517489	0.0184923	0.0355106	0.212474	0.0259949	0.288477	0.0608826	0.0263344
ENSG00000163870	TPRA1	1870.8	0.260803	0.324172	0.910171	12.7309	15.1984	10.8648	13.7302	13.4784	8.28744	11.8057	9.93588	13.63	9.03454
ENSG00000164543	STK17A	7488.53	0.292629	0.402197	0.910171	26.3726	47.4979	49.7721	36.9805	36.1305	30.3715	24.8445	32.6823	23.3031	37.6945
ENSG00000166407	LMO1	78.3871	0.310775	0.474837	0.910171	1.22467	1.4519	0.812616	1.56556	1.11898	0.71372	0.990326	0.760842	1.19951	0.744355
ENSG00000171045	TSNARE1	10.6824	0.311001	0.920409	0.910171	0.0834891	0.0951914	0.0635729	0.10485	0.0464637	0.0578264	0.0663253	0.0201655	0.0295887	0.0313561
ENSG00000171135	JAGN1	2518.51	-0.166198	-0.178437	0.910171	30.4445	28.298	29.4842	32.2843	29.3174	35.0774	31.9211	32.7565	38.3346	31.4868
ENSG00000175567	UCP2	398.86	-0.252187	-0.308577	0.910171	3.38779	2.25811	2.10899	2.33343	2.48872	3.2173	3.24122	2.95807	3.47227	2.64712
ENSG00000177738	CTD-2201E18.3	248.565	-0.228826	-0.267075	0.910171	1.58671	1.79984	1.87307	2.00035	1.96308	2.64181	2.43053	1.98502	2.11235	1.97768
ENSG00000179766	ATP8B5P	2.34674	0.219115	1.91933	0.910171	0.00500907	0.0167528	0.0129095	0.0172994	0.0153322	0.00477042	0.00291815	0.00887236	0	0.00295627
ENSG00000182685	BRICD5	85.4937	0.307728	0.457338	0.910171	1.24572	1.27717	0.831291	1.20872	0.853389	1.11575	0.61341	0.617293	0.857569	0.743956
ENSG00000184445	KNTC1	7228.93	-0.238552	-0.28349	0.910171	12.4709	10.9107	15.5219	13.3204	13.4621	14.7213	14.7037	13.4797	19.7466	17.2976
ENSG00000185896	LAMP1	10663	0.147943	0.156366	0.910171	43.9762	40.9459	43.6525	47.645	47.2126	37.9492	40.1443	39.6092	39.2851	43.4896
ENSG00000197818	SLC9A8	478.824	-0.219077	-0.251365	0.910171	1.48095	1.2866	1.50721	1.36083	1.53551	1.95253	1.7333	1.81178	1.70485	1.35436
ENSG00000215006	CHCHD2P2	12.8011	-0.283247	-1.16511	0.910171	1.1548	0.160926	0.310019	0.864118	0.353472	1.55803	2.24252	1.19318	0.750317	0.511158
ENSG00000215424	MCM3AP-AS1	250.859	0.267198	0.337889	0.910171	0.946429	0.849066	0.795605	0.844504	0.770852	0.707917	0.570295	0.492838	0.886765	0.661649
ENSG00000223723	BX842568.2	3.25481	0.245558	1.54623	0.910171	0.150688	0.0629966	0.0970888	0.086736	0.0614983	0	0.0438933	0.0222422	0.0489536	0.0296444
ENSG00000225137	DYNC1I2P1	28.3225	-0.326006	-0.621766	0.910171	0.336137	0.379419	0.259889	0.19735	0.216064	0.592225	0.254572	0.387	0.4368	0.456279
ENSG00000233056	ERVH48-1	3.65551	0.201896	2.09541	0.910171	0	0.0181763	0.0700324	0.0450466	0.106464	0	0.0126645	0	0.0282491	0.0128299
ENSG00000235677	NPM1P26	4.85249	-0.267989	-1.32316	0.910171	0.0837153	0.0699962	0.0269691	0.115648	0.128122	0.318907	0.146311	0.111211	0.326357	0.172926
ENSG00000247735	CTD-2574D22.2	44.5432	-0.299888	-0.426997	0.910171	0.578548	0.425102	0.463128	0.532821	0.461499	0.667859	0.52089	0.714225	0.751807	0.651857
ENSG00000253671	RP11-806O11.1	7.34607	0.267213	1.31622	0.910171	0.0880084	0.3434	0.0945071	0.445789	0.16163	0.0558769	0.0854523	0.129905	0.152486	0.0346274
ENSG00000258301	RP11-488C13.5	79.1877	0.284726	0.380767	0.910171	1.24033	1.1632	0.863948	1.27351	1.01582	0.925835	1.01552	0.742212	0.86034	0.702346
ENSG00000267160	RP11-1072C15.4	52.7528	0.326263	0.612216	0.910171	0.661348	0.522805	0.643038	0.465113	0.544723	0.206129	0.378279	0.543112	0.195319	0.525153
ENSG00000272562	RP11-396C23.4	12.1667	0.321481	0.810791	0.910171	0.567385	0.685248	0.852994	1.00154	0.501713	0.300196	0.330543	0.502492	0.327689	0.595308
ENSG00000275857	AC009133.21	4.47102	0.264656	1.37316	0.910171	0.385449	0.368322	0.283825	0.152136	0.134836	0.104881	0.0962366	0.0487663	0.178886	0.0649958
ENSG00000279330	AJ003147.11	17.6261	-0.327906	-0.657894	0.910171	0.140477	0.18793	0.0995613	0.145546	0.137595	0.200677	0.21278	0.273704	0.264692	0.165815
ENSG00000281406	BLACAT1	17.4168	-0.321845	-0.792593	0.910171	0.134129	0.0862678	0.0930677	0.0926459	0.0821107	0.117913	0.108194	0.22844	0.274853	0.109607
ENSG00000099810	MTAP	6268.9	0.197926	0.220537	0.910767	10.1631	9.99606	11.3071	10.8255	10.3642	8.61423	9.33732	9.92536	7.27207	10.0455
ENSG00000243885	RP11-278L15.2	37.8927	0.325499	0.615222	0.912231	0.493762	1.49656	1.23277	1.00184	1.00127	0.764135	0.880935	0.437289	0.581477	0.746737
ENSG00000166881	NEMP1	2775.82	-0.162092	-0.173578	0.912663	11.4515	9.75586	11.4614	9.56953	9.91588	11.4213	11.842	11.5413	11.7128	12.2809
ENSG00000090889	KIF4A	5952.51	-0.166958	-0.179651	0.912821	26.9998	28.1134	30.2302	25.9029	29.2318	33.3781	30.8513	30.6532	28.8158	35.425
ENSG00000253729	PRKDC	42077.1	-0.25377	-0.311891	0.912821	61.4072	52.0224	52.7099	56.8864	54.7966	88.2919	66.5384	59.1344	79.7384	51.1699
ENSG00000146373	RNF217	1177	0.254927	0.314294	0.912901	2.04022	2.35669	2.84087	2.2207	2.18719	1.88086	2.09973	1.95031	1.31461	2.12287
ENSG00000207217	SNORA42	106.375	-0.284848	-0.383654	0.912901	13.9581	13.9666	16.6597	14.0667	19.1909	24.407	21.7288	13.9829	23.0445	18.7715
ENSG00000155096	AZIN1	13990.3	0.198964	0.222124	0.91291	47.7834	51.5929	58.4583	55.232	54.3691	41.7665	50.4797	53.3194	41.6349	42.0886
ENSG00000198786	MT-ND5	1897.86	0.298251	0.426053	0.91291	39.2956	29.7342	23.1655	17.251	27.5625	20.9766	22.4457	24.3081	18.4205	15.8065
ENSG00000261821	CTD-2311M21.3	49.5721	0.299248	0.430375	0.915186	0.237335	0.334215	0.285711	0.211386	0.2447	0.190338	0.181927	0.188065	0.243481	0.169559
ENSG00000182749	PAQR7	566.014	0.214051	0.244384	0.922682	4.32867	4.25384	4.15329	4.16775	4.34769	3.13198	4.04465	3.55977	4.20048	2.98049
ENSG00000279555	RP11-426D19.1	29.2491	-0.315671	-0.512615	0.922682	0.191412	0.246221	0.35101	0.233914	0.279425	0.406652	0.360268	0.29992	0.420936	0.391043
ENSG00000271335	RP11-324I22.4	123.514	0.271856	0.351618	0.923882	1.92522	2.23165	2.21303	2.13068	2.69197	1.43762	1.4657	1.66628	2.2459	1.94967
ENSG00000054938	CHRDL2	30.4403	0.290213	1.05521	0.925822	0.068975	0.626148	0.158718	0.31308	0.325735	0.0750729	0.080366	0.279251	0.160056	0.127939
ENSG00000079257	LXN	2369.99	0.267122	0.34274	0.925822	29.1246	49.5792	35.3467	40.3049	46.6733	24.3921	31.5652	30.5412	36.0317	35.9656
ENSG00000086102	NFX1	4489.76	-0.157455	-0.168077	0.925822	14.1121	13.5919	13.6875	13.0733	13.0287	16.2018	16.634	15.2503	13.9039	13.8438
ENSG00000105877	DNAH11	13.1094	0.297747	1.00047	0.925822	0.0154474	0.0581216	0.0149293	0.0160048	0.0200952	0.0165504	0.0101242	0.0102605	0.0163097	0.00911679
ENSG00000106976	DNM1	4.36719	0.217883	1.82256	0.925822	0.0453714	0.0233452	0.00899478	0.0024107	0.00854626	0.00332383	0.00203325	0.00309094	0.0113383	0.0041196
ENSG00000111341	MGP	528.17	-0.322466	-0.598912	0.925822	2.72739	1.41915	4.70618	4.31754	4.97312	5.30638	5.14179	6.15786	7.06553	3.84799
ENSG00000120800	UTP20	15240.4	-0.189776	-0.209932	0.925822	35.7046	29.5287	33.4566	31.5926	30.5677	39.3185	41.1576	32.1068	39.7095	33.7417
ENSG00000123201	GUCY1B2	9.78455	-0.289597	-1.05284	0.925822	0.0152172	0.0445321	0.0686317	0.0315326	0.0186313	0.0724611	0.124112	0.0404304	0.0444923	0.0898094
ENSG00000127990	SGCE	1487.38	-0.251008	-0.307988	0.925822	13.1835	8.4777	12.7374	11.3345	13.7803	16.1361	12.4356	16.9174	13.6959	14.5378
ENSG00000143013	LMO4	8036.86	0.289206	0.399509	0.925822	31.5265	46.4366	37.1654	31.8501	31.8205	23.5838	21.2481	39.8573	21.5643	29.3051
ENSG00000155962	CLIC2	10.9925	-0.301684	-0.964938	0.925822	0.0435084	0.0818512	0.084098	0.0375653	0.046611	0.176101	0.0633671	0.183028	0.0706724	0.0962921
ENSG00000156313	RPGR	775.132	0.2497	0.30531	0.925822	2.20557	3.72802	2.67494	2.53607	2.5442	2.11696	2.44888	1.95715	2.18328	2.36346
ENSG00000156853	ZNF689	1272.69	-0.15877	-0.169683	0.925822	6.81844	5.76936	6.85294	6.65918	6.75221	7.05947	7.41659	7.79493	7.70216	6.99181
ENSG00000160190	SLC37A1	753.389	0.284624	0.386353	0.925822	3.10542	3.26743	1.84018	3.16267	2.91682	2.47391	1.59257	1.98339	2.69223	2.19129
ENSG00000185112	FAM43A	32.6936	-0.316124	-0.807255	0.925822	0.148633	0.300332	0.263354	0.102664	0.27297	0.23592	0.685503	0.405871	0.378242	0.197372
ENSG00000187446	CHP1	6496.04	-0.174357	-0.189361	0.925822	33.9957	35.9115	36.2138	34.3392	34.8484	43.4287	42.6625	37.8855	33.4906	42.4397
ENSG00000198435	NRARP	164.343	0.254091	0.315034	0.925822	2.84476	2.13049	2.11401	2.33864	2.3398	1.91142	2.22666	1.62293	2.12049	1.53473
ENSG00000198954	KIF1BP	1631.54	-0.205223	-0.231639	0.925822	10.8938	12.1362	11.8481	10.0537	11.1272	13.6403	15.1854	13.6163	10.6533	12.7333
ENSG00000206417	H1FX-AS1	73.8697	0.285893	0.391685	0.925822	0.550979	0.649491	0.419015	0.605174	0.580593	0.344084	0.51042	0.423968	0.487103	0.357163
ENSG00000224897	POT1-AS1	33.5559	0.315109	0.811259	0.925822	0.068603	0.213053	0.107346	0.236928	0.14999	0.0326672	0.0913515	0.0781159	0.149641	0.0867607
ENSG00000227671	RP11-488L18.4	730.94	0.23213	0.274057	0.925822	6.82175	9.0998	9.71203	8.25823	8.36975	6.21072	7.48178	6.92814	6.00271	8.32225
ENSG00000229321	AC008269.2	5.66622	-0.236627	-1.5644	0.925822	0.0478188	0	0.12324	0.198177	0.117094	0.227703	0.222864	0.719945	0.0621392	0.282218
ENSG00000229644	NAMPTP1	305.942	0.267468	0.342859	0.925822	2.62954	4.51024	2.98469	2.83476	2.57258	2.23511	2.5484	2.6335	2.46696	2.34962
ENSG00000231344	RP3-426I6.2	4.10977	0.252042	1.40668	0.925822	0.442564	0.666067	0.285146	0.366826	0.216742	0.168591	0.206261	0	0.23004	0.104477
ENSG00000237609	AF064858.10	2.36866	-0.189836	-2.3277	0.925822	0.105791	0	0.136323	0	0.0647628	0.302252	0.554679	0.374766	0	0.31218
ENSG00000238266	LINC00707	446.779	-0.318936	-0.780249	0.925822	3.6727	2.87732	2.50249	1.42479	1.74324	3.93853	4.19717	8.47472	2.93546	1.43713
ENSG00000249855	EEF1A1P19	67.3566	-0.309225	-0.482	0.925822	1.13997	0.803639	1.15214	0.617571	0.930485	1.72428	1.21104	0.851223	1.27804	1.41154
ENSG00000253227	RP11-383J24.1	17.1018	0.292102	1.04323	0.925822	0.391025	1.21436	1.2597	0.926021	0.923309	0.638391	0.423058	0.593662	0.653305	0.032968
ENSG00000258920	FOXN3-AS1	87.2158	-0.290894	-0.407051	0.925822	1.4628	1.43892	1.8665	1.66417	1.52761	2.02137	2.75709	1.3463	2.29223	2.09906
ENSG00000265745	RN7SL375P	2.83859	-0.231623	-1.64934	0.925822	0.103661	0	0.200368	0.0716009	0.126918	0.493611	0.301951	0.36722	0.202057	0.305894
ENSG00000265752	RP11-403A21.1	24.6342	0.285359	1.0967	0.925822	0.378494	1.02243	1.14429	0.522869	0.534705	0.610012	0.254424	0.15471	0.0567511	0.618593
ENSG00000266648	SETP3	17.4409	-0.322066	-0.674427	0.925822	0.379963	0.349464	0.440661	0.472407	0.255865	0.434232	0.509119	0.538409	0.864064	0.650317
ENSG00000272688	RP13-270P17.3	130.196	-0.285308	-0.390274	0.925822	3.15214	4.55577	3.71372	3.11036	4.19013	6.30411	4.74828	3.50947	4.33018	5.68732
ENSG00000278238	RP11-245D16.4	22.1895	-0.323577	-0.622757	0.925822	0.499136	0.834676	0.643191	0.766142	0.814825	1.47888	1.06621	0.785865	0.792749	1.40744
ENSG00000199990	VTRNA1-1	13.1504	-0.318085	-0.74609	0.932372	1.24812	2.86984	2.41251	2.15526	2.48323	4.75462	3.09027	3.8688	2.63558	4.78802
ENSG00000023228	NDUFS1	10193.3	-0.130048	-0.136016	0.933776	17.1678	17.5924	19.702	17.7699	18.0861	19.7023	19.5879	19.1291	19.6374	21.1961
ENSG00000056097	ZFR	18529.1	0.127626	0.133146	0.933776	64.2334	64.0429	66.9066	63.3955	66.9867	55.109	61.5269	62.5019	56.3388	61.383
ENSG00000101745	ANKRD12	1163.54	-0.224965	-0.26388	0.933776	2.17336	1.92049	2.03386	1.80944	1.90774	2.2547	2.42653	2.9832	1.85442	2.30347
ENSG00000102452	NALCN	205.495	-0.317122	-0.662259	0.933776	0.296796	0.64925	0.33576	0.362332	0.384511	0.512724	1.11785	0.840513	0.320651	0.417542
ENSG00000102984	ZNF821	53.5436	-0.284611	-0.39092	0.933776	0.335969	0.24295	0.380279	0.288508	0.30017	0.466971	0.370293	0.394044	0.436582	0.37513
ENSG00000103005	USB1	586.208	-0.231201	-0.27447	0.933776	1.91363	1.3219	1.26186	1.32437	1.50554	1.99687	1.72886	1.81062	1.74361	1.57497
ENSG00000107077	KDM4C	472.675	0.20388	0.230995	0.933776	1.02182	1.19915	1.09987	1.14769	1.24735	0.909604	0.945033	0.972082	0.868797	1.1739
ENSG00000113448	PDE4D	13377.9	-0.304804	-0.468548	0.933776	15.1835	16.4292	19.6678	13.8152	15.0384	24.4482	28.3183	16.8147	11.6791	29.6215
ENSG00000114646	CSPG5	243.136	0.30686	0.478862	0.933776	1.92449	1.14767	1.4451	1.52966	1.35572	0.606442	1.34786	1.5164	0.947004	0.885258
ENSG00000114670	NEK11	68.9966	-0.316664	-0.691614	0.933776	0.155753	0.178461	0.196988	0.410405	0.180102	0.208764	0.487294	0.577301	0.258618	0.285981
ENSG00000114796	KLHL24	745.388	0.289168	0.405966	0.933776	1.56776	2.75306	2.81636	2.0005	2.06816	1.51347	1.83291	1.49599	1.30867	2.30368
ENSG00000116138	DNAJC16	1076.31	-0.164475	-0.177205	0.933776	2.65151	2.67546	2.74503	2.71354	2.66998	2.9512	3.11251	3.39618	2.63456	3.12762
ENSG00000116885	OSCP1	78.0571	-0.270706	-0.353648	0.933776	0.487519	0.57438	0.528277	0.612254	0.603678	0.601468	0.890776	0.745768	0.604721	0.73893
ENSG00000117519	CNN3	12.1155	0.300142	0.933493	0.933776	0.163271	0.109212	0.0701311	0.105257	0.193239	0.0310985	0.0697529	0.0867587	0.113156	0.03212
ENSG00000118058	KMT2A	2280.75	-0.28926	-0.409168	0.933776	2.82592	2.12641	1.76275	1.64976	1.81435	3.66517	2.33056	2.6958	2.98035	1.8438
ENSG00000119723	COQ6	564.747	-0.233404	-0.27738	0.933776	1.61247	1.66885	1.80099	1.835	1.79321	2.18246	1.90029	1.74721	2.76779	1.96329
ENSG00000120051	CFAP58	24.4243	-0.310755	-0.787472	0.933776	0.0696527	0.0946369	0.129023	0.0962213	0.175889	0.265337	0.142022	0.346986	0.101826	0.149016
ENSG00000124145	SDC4	3257.17	-0.212286	-0.242833	0.933776	26.5641	24.1779	24.6105	28.1391	26.7631	25.9627	31.4263	38.7911	28.9197	29.0459
ENSG00000124177	CHD6	2642.64	-0.170059	-0.184537	0.933776	3.99313	3.98235	3.94795	3.87439	4.18216	4.53804	4.25637	4.02254	5.31399	4.57138
ENSG00000131495	NDUFA2	1498.08	-0.19477	-0.217816	0.933776	19.5767	22.8777	19.4886	23.2012	21.0585	26.5326	23.5959	20.9597	24.2659	28.1434
ENSG00000133678	TMEM254	188.985	-0.235786	-0.282957	0.933776	1.20636	1.31902	1.27551	1.19647	1.49594	1.63004	1.79602	1.36972	1.31975	1.78297
ENSG00000134574	DDB2	988.106	-0.218479	-0.253611	0.933776	4.33369	3.9927	3.97495	4.19596	4.49888	5.80334	3.99468	4.49727	4.88146	5.86365
ENSG00000137975	CLCA2	6.13963	-0.169586	-2.74317	0.933776	0	0.0229792	0.0132806	0	0.00420612	0.0719776	0	0.0365097	0.00446418	0.158145
ENSG00000138663	COPS4	4620.13	-0.195324	-0.217939	0.933776	26.9148	23.7933	31.3618	27.2069	27.3744	27.4062	32.9343	35.8814	30.1177	32.6078
ENSG00000144362	PHOSPHO2	79.1045	0.30067	0.448351	0.933776	1.30788	1.28449	1.37771	1.62036	1.4361	0.593129	1.2578	0.992828	0.849779	1.40901
ENSG00000147123	NDUFB11	3414.41	-0.188748	-0.209271	0.933776	51.848	51.0561	44.1155	57.4205	50.3708	62.0749	54.7502	53.3653	67.1344	57.2396
ENSG00000154874	CCDC144B	99.0143	-0.311285	-0.517681	0.933776	0.177207	0.22225	0.2467	0.135515	0.168535	0.307392	0.158541	0.283052	0.392702	0.222242
ENSG00000155463	OXA1L	2464.71	-0.217394	-0.251092	0.933776	13.4706	11.7857	11.0116	10.9841	9.85696	14.34	14.9789	12.9337	14.7598	10.9258
ENSG00000155926	SLA	3.61513	0.207332	1.87474	0.933776	0	0.0372024	0.00781846	0.0195573	0.0198096	0.00385219	0.00471291	0.00716457	0.00788437	0
ENSG00000160271	RALGDS	806.27	0.253385	0.315299	0.933776	2.90109	3.33021	2.02321	2.62795	2.49778	2.32297	2.05125	2.01668	2.58522	1.77196
ENSG00000173626	TRAPPC3L	27.9919	0.183513	2.32255	0.933776	0.0224091	1.24599	0.0866298	0.371483	0.205775	0.0320122	0.0391649	0.0396923	0.24024	0.0330637
ENSG00000177614	PGBD5	121.972	0.21975	1.69585	0.933776	0.0405621	0.813957	0.436818	0.458281	0.242991	0.29524	0.0320699	0.166785	0.0771816	0.0461682
ENSG00000178193	RP4-682C21.5	16.3188	0.314451	0.723526	0.933776	0.383263	0.865226	0.71612	0.47651	0.445787	0.292002	0.401901	0.339428	0.224118	0.475009
ENSG00000178222	RNF212	652.039	-0.31388	-0.540498	0.933776	2.92053	2.35932	1.99708	2.66127	2.17343	3.16949	2.60429	6.60024	3.12518	2.1245
ENSG00000178773	CPNE7	342.95	0.296248	0.438628	0.933776	3.54719	2.88114	2.33771	3.08015	2.92843	2.27786	1.96022	1.9926	3.33199	1.33385
ENSG00000181555	SETD2	5065.31	-0.16495	-0.177824	0.933776	11.9506	10.4201	11.226	9.8582	10.6681	13.5541	12.428	12.2795	11.8855	11.0782
ENSG00000183726	TMEM50A	4140.14	0.207046	0.23537	0.933776	26.4883	32.7137	34.279	28.0448	28.233	25.002	26.4772	29.9734	22.6078	23.1874
ENSG00000185046	ANKS1B	213.903	-0.318773	-0.598683	0.933776	0.268301	0.287426	0.376348	0.370643	0.44826	0.875682	0.237714	0.646016	0.515711	0.389269
ENSG00000186153	WWOX	169.143	-0.320136	-0.647361	0.933776	0.531077	0.533911	0.708792	0.633212	0.669578	1.34271	1.1418	0.403146	0.501158	1.43283
ENSG00000196183	RPS2P4	6.26251	-0.285136	-1.07542	0.933776	0.180438	0.0603472	0.0465028	0.0997059	0.154644	0.206209	0.252284	0.287642	0.211027	0.170386
ENSG00000196268	ZNF493	248.919	0.289858	0.413102	0.933776	0.479314	0.70249	0.692193	0.479485	0.539632	0.43549	0.431692	0.392779	0.29353	0.61779
ENSG00000196584	XRCC2	1919.65	0.241888	0.29372	0.933776	8.07124	11.5917	11.1553	9.51001	9.38328	6.54097	8.13595	7.14812	8.93744	9.77496
ENSG00000199477	SNORA31	8.67198	-0.276805	-1.09307	0.933776	0.237623	0.794726	1.68412	1.80544	0.290934	2.03671	2.49179	1.05223	2.16149	2.66458
ENSG00000205622	AF064858.6	8.48366	0.255186	1.36056	0.933776	0.0117904	0.0887242	0.0151933	0.038005	0.0216535	0.0262003	0.0068688	0.0208839	0.00766068	0.00927802
ENSG00000207980	MIR23A	28.2004	-0.318829	-0.652867	0.933776	6.77062	9.55304	5.72558	6.72264	5.44007	17.7321	10.1075	7.49532	12.0976	6.49334
ENSG00000213197	AC012066.1	4.29842	-0.244168	-1.47095	0.933776	0.178046	0.037217	0	0.0922352	0.0817467	0.296735	0.259312	0.0788413	0.231366	0.157619
ENSG00000213684	LDHBP2	8.14929	0.293528	0.950195	0.933776	0.307373	0.257001	0.158433	0.191078	0.319883	0.0585457	0.0895336	0.108887	0.159769	0.199547
ENSG00000221439	RNU4ATAC16P	2.78245	-0.227604	-1.62678	0.933776	0.245166	0	0.157962	0.338684	0.450256	0.700457	0.714137	1.08563	0.47788	0.868158
ENSG00000226210	WASH7P	292.371	0.275541	0.36471	0.933776	4.31827	4.44928	3.32998	4.19226	4.37122	3.90205	3.89242	2.74031	3.3691	2.14722
ENSG00000228797	FAM207BP	16.3833	0.320531	0.655774	0.933776	0.734043	0.971769	0.748833	1.2253	0.861281	0.582558	0.605814	0.379219	0.715401	0.577626
ENSG00000230124	ACBD6	2862.12	0.138205	0.145341	0.933776	8.70967	9.23874	9.17529	9.35911	9.16587	8.85474	8.35609	7.51687	7.9461	8.60599
ENSG00000233421	RP5-875O13.1	25.3901	0.315781	0.557123	0.933776	0.388378	0.387179	0.211736	0.392074	0.292623	0.241841	0.252365	0.238125	0.19411	0.202766
ENSG00000234147	RP3-460G2.2	181.079	0.256372	0.321903	0.933776	9.20592	9.06566	10.1054	12.1051	10.1442	9.67651	7.07138	6.03928	8.77274	9.01504
ENSG00000234494	SP2-AS1	100.722	-0.316174	-0.565443	0.933776	0.781123	0.285737	0.825696	0.758726	1.00867	0.743907	1.21587	0.99444	1.35604	1.10929
ENSG00000235021	RP11-439E19.7	19.7343	0.251199	1.33156	0.933776	1.18356	1.68232	1.94457	0.163502	1.23173	0.225434	1.2756	0.209639	0.11535	0.59374
ENSG00000239627	RPL12P20	14.5825	-0.312028	-0.755255	0.933776	0.515924	0.377453	0.54017	0.35636	0.750113	1.41261	0.82655	0.799605	0.796135	0.570918
ENSG00000241322	CDRT1	7.40817	-0.292891	-0.963916	0.933776	0.0137968	0.0461431	0.0222233	0.0190595	0.0253382	0.0656972	0.0401881	0.0549847	0.0493034	0.0407131
ENSG00000244363	RPL7P23	32.1169	-0.306029	-0.477254	0.933776	0.744361	0.691529	0.905902	0.942601	0.810098	1.18149	1.32503	0.915593	1.31657	0.976241
ENSG00000249353	NPM1P27	1593.61	0.184644	0.203332	0.933776	46.2992	41.388	49.5182	47.9955	49.2818	35.7638	39.2232	38.6966	45.4136	44.48
ENSG00000249417	RP11-438D8.2	2.27879	-0.217383	-1.80005	0.933776	0.0732013	0.0612052	0.047164	0.0505618	0.0448122	0.209141	0.127935	0.259317	0.142685	0.216011
ENSG00000251791	SCARNA6	550.325	-0.289005	-0.410737	0.933776	35.4372	46.2965	42.36	42.191	37.1792	59.5045	45.9753	30.3518	66.9537	67.559
ENSG00000254739	RP13-46H24.1	2.09848	0.197169	2.13852	0.933776	0.338841	0.0472186	0.0727722	0.15603	0.103715	0.0537828	0.0328999	0	0.0366928	0.0333296
ENSG00000255112	CHMP1B	3331.34	0.25979	0.33042	0.933776	24.4983	20.4328	34.6514	27.9394	31.0906	25.3348	23.2525	18.5253	18.3688	24.78
ENSG00000255774	AP000439.3	2.32518	-0.187409	-2.32174	0.933776	0	0.0355766	0.0548298	0	0.0260478	0.162089	0	0.113049	0.13823	0.200896
ENSG00000270012	LL0XNC01-7P3.1	90.5421	0.316816	0.561939	0.933776	0.637162	1.61726	0.960339	0.589422	0.731354	0.704327	0.483877	0.574365	0.598803	0.711793
ENSG00000270580	PKD1P6	9.88105	-0.30363	-0.864431	0.933776	0.0609089	0.0509272	0.0523252	0.0560948	0.0435015	0.13535	0.124194	0.0629331	0.0527663	0.101851
ENSG00000274012	Metazoa_SRP	171391	-0.254204	-0.317131	0.933776	11322.3	9950.03	10802.2	13987.5	11976.5	14219.3	12883	11851.1	19888.9	13465.2
ENSG00000277152	RP11-622C24.2	25.9382	-0.315339	-0.749305	0.933776	0.0643466	0.0807023	0.0562656	0.0571443	0.0675283	0.192597	0.0481971	0.105833	0.13737	0.0705273
ENSG00000277778	PGM5P2	2.31906	0.19355	2.10125	0.933776	0.031203	0.0782685	0.0201042	0.0538815	0.0382035	0	0.0363561	0	0	0.00920773
ENSG00000279075	RP11-480D4.7	43.7398	0.318155	0.583737	0.933776	2.61941	4.00268	5.0049	1.99645	3.92591	1.80644	2.73627	1.59988	2.87567	2.61209
ENSG00000279803	RP11-407G23.5	8.28142	-0.298161	-0.935186	0.933776	0.108152	0.0226071	0.0522622	0.0653652	0.0413802	0.0772495	0.110262	0.131701	0.114189	0.103723
ENSG00000135439	AGAP2	8.82346	0.297537	0.912358	0.934137	0.0275484	0.0614235	0.0354992	0.0253711	0.044972	0.0306086	0.016049	0.0121988	0.0238656	0.0216781
ENSG00000207067	SNORA72	141.09	0.309415	0.514177	0.934137	20.1259	36.5905	35.4337	26.6713	24.7845	14.041	27.2671	19.6894	12.4683	26.7945
ENSG00000004059	ARF5	1428.17	-0.199174	-0.224307	0.935015	16.3288	19.2437	13.9673	15.9315	14.8678	20.5667	19.718	17.6489	19.0733	16.8087
ENSG00000104427	ZC2HC1A	204.22	0.306499	0.495331	0.935015	1.25603	1.72355	1.39956	0.918601	1.22121	0.865477	1.33864	1.17127	0.64807	0.601751
ENSG00000119414	PPP6C	2482.02	-0.204551	-0.232245	0.935015	12.1464	13.516	12.1489	9.75848	11.0494	13.4813	15.2865	14.1931	11.6776	14.1977
ENSG00000196083	IL1RAP	4309.54	0.293217	0.428173	0.935015	8.78781	8.46949	13.3939	7.81264	10.3373	5.60487	8.40489	8.57095	4.64699	9.04152
ENSG00000204362	RP11-380J14.1	4.07034	0.21694	1.72324	0.935015	0.0132126	0.0883784	0.0127694	0.0228155	0.0161768	0.00629153	0.00384864	0.00585071	0.0214617	0.00779782
ENSG00000099804	CDC34	1604.16	0.250122	0.310987	0.936999	23.9238	22.5701	14.9428	23.6334	19.2905	17.088	19.6643	18.187	15.2134	13.9504
ENSG00000105835	NAMPT	5003.27	0.28009	0.385523	0.936999	12.6684	20.9163	13.0034	12.9758	11.891	8.21228	12.388	13.5323	8.99856	11.5625
ENSG00000119684	MLH3	1704.58	-0.163645	-0.176496	0.936999	4.36234	4.2466	4.54087	3.98013	4.70338	4.61884	4.64808	4.76302	5.51274	5.12735
ENSG00000130714	POMT1	204.968	0.239716	0.290896	0.936999	0.773929	0.808873	0.8103	0.998801	0.841585	0.790395	0.619947	0.662867	0.830363	0.570949
ENSG00000135378	PRRG4	540.527	0.310773	0.536001	0.936999	2.35732	3.70848	3.03047	2.18001	1.91843	1.7077	1.01859	2.79516	1.3429	2.24182
ENSG00000150764	DIXDC1	2468.56	0.194941	0.218574	0.936999	7.60203	7.38827	7.37277	7.04883	6.1806	6.55873	6.05515	7.04123	5.80263	5.14008
ENSG00000154957	ZNF18	305.29	-0.23262	-0.278257	0.936999	2.02042	1.62072	2.37226	2.23147	2.19746	2.74462	2.79623	2.20716	2.19901	2.73591
ENSG00000171206	TRIM8	1023.36	0.20478	0.23296	0.936999	9.57662	9.05241	6.75043	9.21972	8.66418	7.70791	7.59718	7.86212	7.06889	6.57102
ENSG00000179632	MAF1	4885.5	0.26436	0.342301	0.936999	56.8175	56.3187	40.9033	57.4225	50.6938	43.0335	40.626	38.6026	55.5519	28.9615
ENSG00000181619	GPR135	120.485	-0.236527	-0.285007	0.936999	0.496539	0.50858	0.511877	0.445862	0.520549	0.727057	0.513455	0.566178	0.625076	0.608077
ENSG00000181634	TNFSF15	3.54542	0.190652	2.10916	0.936999	0.0078314	0.052384	0.00504581	0.0135233	0.0047942	0	0	0.00693571	0.00508834	0.00693294
ENSG00000183298	RPSAP19	36.75	-0.306257	-0.497057	0.936999	0.666964	1.08597	0.701136	0.678907	0.8166	1.33724	0.879362	0.870479	1.41409	1.0773
ENSG00000197603	C5orf42	4967.52	-0.235854	-0.28415	0.936999	6.10028	8.29462	7.3116	5.54347	6.49128	9.83035	9.05397	7.00656	7.51502	7.68204
ENSG00000206503	HLA-A	7760.94	-0.247463	-0.306237	0.936999	64.4835	55.012	46.9084	68.4676	57.2695	78.1074	56.406	90.9474	72.1296	63.6616
ENSG00000226690	AC005281.1	5.46816	0.263128	1.1947	0.936999	0.0497439	0.166368	0.112176	0.171796	0.197938	0.0710608	0.0724487	0.0440546	0.0161602	0.102753
ENSG00000233503	HNRNPLP1	2.64213	0.223524	1.61498	0.936999	0.082321	0.0516228	0.0530398	0.0568609	0.0629938	0.0195997	0.0119895	0	0.0267435	0.0364383
ENSG00000236882	LINC01554	13.2886	0.287516	0.985124	0.936999	0.0599533	0.375962	0.154513	0.124233	0.256914	0.142742	0.122245	0.106193	0.0486923	0.0796127
ENSG00000237550	RPL9P9	1365	-0.238846	-0.289614	0.936999	33.2175	34.5102	47.9398	40.472	39.2985	43.0415	43.7231	40.5981	53.0187	58.5334
ENSG00000249923	XXbac-B444P24.8	3.72656	0.245009	1.37822	0.936999	0.0693244	0.0347782	0.0357329	0.086191	0.0509266	0.0264086	0.0242319	0.0122791	0.00900852	0.0327313
ENSG00000250903	GMDS-AS1	74.5986	-0.31051	-0.542436	0.936999	0.098461	0.0627241	0.125367	0.103633	0.132032	0.234425	0.150231	0.166095	0.0913909	0.127288
ENSG00000251602	RP11-521B24.3	197.276	-0.276838	-0.375409	0.936999	1.85698	2.00599	1.58073	1.75078	1.42723	1.72978	2.62955	1.95671	3.01197	1.79993
ENSG00000261798	RP1-118J21.25	11.6579	0.274898	1.08863	0.936999	0.154971	0.604683	0.266264	0.303286	0.18974	0.12299	0.0451411	0.0686235	0.28529	0.182923
ENSG00000265185	SNORD3B-1	271.955	-0.302146	-0.471255	0.936999	5.01265	11.7217	5.33028	6.36171	5.88778	8.15044	7.88226	11.6578	9.02929	10.8233
ENSG00000279175	CTA-414D7.1	30.9103	-0.313647	-0.613259	0.936999	0.052809	0.0422349	0.0414219	0.0364763	0.033734	0.0918393	0.034778	0.0671036	0.0790666	0.0447178
ENSG00000279457	FO538757.2	87.5387	0.272318	0.362994	0.936999	1.07542	1.29013	0.883694	1.22726	1.2022	0.831218	0.953384	0.772979	1.11393	0.726677
ENSG00000120451	SNX19	759.183	-0.195817	-0.219878	0.937143	1.7469	2.14816	2.0289	1.97614	1.90917	2.65971	1.98683	2.07064	2.39315	2.32811
ENSG00000115919	KYNU	15198.8	0.229328	0.2727	0.937304	16.5232	21.4113	26.4238	20.3975	23.0367	18.5575	16.7887	18.4837	15.2494	20.1549
ENSG00000119950	MXI1	2620.86	0.242622	0.297037	0.937304	15.9048	9.95132	14.8097	15.168	15.7295	9.79575	13.2189	10.594	12.4338	12.1885
ENSG00000152894	PTPRK	4803.63	-0.172724	-0.188312	0.937304	12.1299	10.386	11.2188	11.7638	11.4179	12.3201	11.4336	15.0013	12.8633	13.24
ENSG00000171388	APLN	6.55526	0.225642	1.56708	0.937304	0.0385535	0.201471	0.0186301	0.0399446	0.0531035	0.00917915	0.00561506	0.017072	0.0375744	0.0455072
ENSG00000104219	ZDHHC2	1517.47	0.298756	0.46446	0.937954	5.6966	6.50029	7.14269	4.40681	6.05649	3.35471	4.57455	6.51553	2.43176	4.72633
ENSG00000106477	CEP41	556.78	-0.215565	-0.250042	0.937954	0.953819	0.770788	1.1309	0.825228	0.937561	1.02309	1.17006	1.05156	1.03182	1.21436
ENSG00000108848	LUC7L3	5925.67	0.134549	0.141447	0.937954	16.4403	17.9099	18.2428	17.4288	16.9735	15.1048	14.8633	15.9026	15.7322	17.2673
ENSG00000136603	SKIL	4448.46	0.2933	0.437633	0.937954	12.7899	17.2124	17.6525	13.3473	14.0263	6.41536	11.5466	14.2661	8.35388	14.8109
ENSG00000137288	UQCC2	2519.9	-0.136828	-0.14413	0.937954	12.0889	10.4218	12.0633	11.8903	11.7885	12.1215	13.4483	12.8592	12.9826	12.9474
ENSG00000140479	PCSK6	1689.8	0.190819	0.213116	0.937954	3.09166	3.20541	2.9376	3.38776	3.01538	2.53104	3.30591	2.64507	2.38778	2.61372
ENSG00000145041	VPRBP	4635.41	-0.143451	-0.151954	0.937954	15.1907	13.6629	14.7509	14.9849	14.5537	16.7735	15.7602	15.8499	17.9581	14.9306
ENSG00000163995	ABLIM2	15.8302	0.204964	1.81429	0.937954	0.00510679	0.328782	0.0263226	0.0740748	0.0312626	0.0340444	0.0595016	0.0135682	0.00331806	0.0210976
ENSG00000170545	SMAGP	299.397	0.278968	0.38528	0.937954	2.46572	2.67868	1.70055	2.03896	1.99844	1.3891	1.60843	1.79157	2.31284	1.2144
ENSG00000175455	CCDC14	2933.83	0.266719	0.351066	0.937954	5.36258	7.71263	7.3964	5.93246	6.44485	3.48971	5.4715	5.75515	4.47174	6.56123
ENSG00000185386	MAPK11	832.128	0.248561	0.309889	0.937954	8.78002	7.07211	6.14571	9.19208	7.90058	6.4245	6.2063	6.79877	7.43701	4.67313
ENSG00000204524	ZNF805	237.696	-0.194618	-0.218364	0.937954	2.09368	1.93484	2.24828	1.87746	1.78389	2.44868	2.34672	2.21206	2.33087	2.2184
ENSG00000206538	VGLL3	6047.49	0.311046	0.571448	0.937954	12.7071	10.3837	23.284	12.4604	12.4258	5.05825	12.8667	9.98916	6.45275	13.5845
ENSG00000206596	RNU1-27P	2.95536	-0.217286	-1.69178	0.937954	0.18836	0.314983	0.121361	0.130104	0.230619	0.538156	0.219467	0.667266	0.367152	1.334
ENSG00000219274	RPS20P2	7.80452	-0.286763	-0.977378	0.937954	0.397056	0.26559	0.20466	0.383957	0.291682	0.756277	0.740206	0.63296	0.670752	0.234336
ENSG00000230149	RP3-508I15.19	13.1909	0.308105	0.735184	0.937954	0.7034	0.980212	0.642039	0.607317	0.645907	0.558239	0.341485	0.20765	0.609365	0.415134
ENSG00000230734	RPL10P3	4.57704	-0.253669	-1.27199	0.937954	0.132013	0.0551893	0.255169	0.091184	0.121223	0.125723	0.499896	0.292285	0.38598	0.272691
ENSG00000233052	RP11-398B16.2	4.23866	0.256747	1.24786	0.937954	0.258142	0.575567	0.388085	0.237739	0.421409	0.163895	0.100258	0.228618	0.167724	0.152351
ENSG00000237781	RP11-54A4.2	8.55113	0.292785	0.926223	0.937954	0.278715	0.50492	0.239437	0.449201	0.426558	0.353915	0.13531	0.205699	0.120728	0.219324
ENSG00000244380	RP11-24C3.2	25.7554	0.295616	0.880005	0.937954	0.999327	1.13046	0.624934	0.507542	0.377855	0.279916	0.376706	0.468547	0.114582	0.711212
ENSG00000253276	CCDC71L	222.878	0.311611	0.579703	0.937954	1.27009	2.79525	1.00645	1.22013	0.907108	0.931515	0.803708	1.30584	0.99596	0.779742
ENSG00000262668	AJ003147.9	4.72121	0.241007	1.38074	0.937954	0.39289	0.0410629	0.284784	0.407066	0.120259	0.0935427	0.0858327	0.0434943	0.127637	0.115938
ENSG00000267751	AC009005.2	233.352	0.226431	0.268151	0.937954	6.14248	7.16631	6.18955	7.52347	6.64609	5.37368	5.61733	4.8074	5.12796	6.9553
ENSG00000273035	RP11-449G16.1	7.14233	0.258984	1.21224	0.937954	0.259044	0.433184	0.917967	0.313123	0.475742	0.0616755	0.301824	0.229417	0.0420775	0.382208
ENSG00000273449	RP11-218F10.3	29.7745	0.310532	0.555536	0.937954	0.83309	0.696564	0.923234	1.08181	0.795597	0.634718	0.56299	0.88537	0.324773	0.59001
ENSG00000276600	RAB7B	5.45387	-0.251463	-1.29629	0.937954	0.0167612	0.0350361	0.0107994	0.017366	0.0205217	0.00798133	0.0732349	0.0296885	0.0816779	0.0445149
ENSG00000126088	UROD	4360.5	0.190609	0.212847	0.938739	35.1826	41.3275	33.2359	38.0443	35.8706	31.4223	31.4934	29.7099	37.8229	28.0052
ENSG00000165516	KLHDC2	1269.28	-0.15459	-0.165522	0.93999	3.6847	3.90015	4.40483	3.96737	3.99445	4.20581	4.53787	4.40302	4.3246	4.90894
ENSG00000188206	HNRNPU-AS1	764.912	0.284068	0.403325	0.93999	3.13413	5.65371	4.1142	3.2387	3.71643	2.33849	3.02993	2.39867	3.09062	4.14
ENSG00000223749	MIR503HG	120.663	0.308445	0.543816	0.93999	1.19661	3.01693	1.48266	2.25069	1.78063	1.20973	1.02958	1.41844	2.02145	0.999571
ENSG00000237054	PRMT5-AS1	4.878	-0.259679	-1.20194	0.93999	0.00967156	0.040433	0.0186943	0.00668036	0.0296035	0.0552646	0.0676127	0.042827	0.0377038	0.0399559
ENSG00000250565	ATP6V1E2	654.683	0.189445	0.211281	0.93999	3.18675	2.52761	3.21736	2.83525	3.40057	2.48362	2.8035	2.7446	2.53784	2.53644
ENSG00000253719	ATXN7L3B	2743.62	-0.190185	-0.212303	0.93999	6.91837	7.98906	7.54615	7.60996	8.07263	8.79403	7.49292	8.03036	10.0328	9.83493
ENSG00000145779	TNFAIP8	2142.65	0.266361	0.35136	0.940478	5.13722	5.40216	6.79419	5.77976	5.46166	2.98149	5.15439	5.42252	3.58478	5.25212
ENSG00000141582	CBX4	1532.29	0.210258	0.242185	0.942303	15.4133	12.4749	10.8155	15.0619	12.0228	10.7666	11.5476	12.3016	10.147	10.8375
ENSG00000129235	TXNDC17	2756.39	-0.197529	-0.222983	0.944117	13.4944	13.7675	16.7368	17.1869	15.5024	16.8554	19.618	15.2262	18.5646	19.2431
ENSG00000271204	RP11-138A9.1	25.145	-0.310042	-0.590621	0.944117	0.247375	0.271472	0.169347	0.245622	0.208226	0.471178	0.261207	0.356009	0.421912	0.218995
ENSG00000104980	TIMM44	3092.14	0.209724	0.241445	0.944778	17.4615	16.238	12.1097	17.4215	14.9684	13.9031	14.8705	12.4532	12.6224	12.2823
ENSG00000125734	GPR108	1720.53	0.262742	0.3435	0.945483	13.2198	12.1627	10.7042	18.6608	13.5606	13.8535	9.48262	11.3587	8.71429	10.4576
ENSG00000137842	TMEM62	1366.86	-0.178501	-0.196383	0.945483	5.6901	6.44909	6.13648	5.97083	5.97988	5.6453	7.41925	7.14377	6.87254	7.52752
ENSG00000138829	FBN2	99.6107	0.305332	0.524168	0.945483	0.131092	0.313169	0.220208	0.143907	0.204928	0.173893	0.130922	0.180368	0.0897384	0.134013
ENSG00000157014	TATDN2	1200.98	-0.192465	-0.215825	0.945483	4.47952	5.48834	4.15781	4.31566	4.31363	5.30095	5.19669	5.59237	5.73096	4.60036
ENSG00000170502	NUDT9	1836.99	-0.237966	-0.290027	0.945483	11.5356	9.37747	13.4084	12.5181	12.3656	13.5362	13.6837	18.6367	11.6492	14.9217
ENSG00000232587	EEF1A1P3	10.1486	-0.277378	-1.02831	0.945483	0.133824	0.0372976	0.0574822	0.123247	0.191155	0.318619	0.0779621	0.217283	0.304325	0.210614
ENSG00000248008	NRAV	735.27	-0.221049	-0.259863	0.945483	8.07617	6.58962	8.48059	8.3732	8.64462	7.90805	9.08806	9.52706	11.9201	9.63833
ENSG00000250320	CTD-2269F5.1	66.4388	0.309888	0.61505	0.945483	1.62347	1.71562	0.799034	1.51073	1.03526	1.11664	0.459758	1.05837	1.18668	0.558916
ENSG00000265491	RNF115	3410.25	-0.172031	-0.187851	0.945483	6.98061	5.93255	6.35258	6.93972	6.7449	6.53345	7.9134	7.35177	8.43305	7.28856
ENSG00000271427	RP11-188D8.1	8.56018	0.261522	1.15597	0.945483	0.268617	0.988224	0.2423	0.371079	0.493324	0.102328	0.125191	0.190316	0.139624	0.475599
ENSG00000283023	FRG1GP	87.1792	0.265253	0.34952	0.945483	2.35474	2.90321	3.4972	2.83943	2.7853	2.01449	1.86008	2.43888	2.17825	2.82656
ENSG00000127325	BEST3	26.7046	0.309426	0.599237	0.945599	0.0900217	0.143011	0.0957024	0.087052	0.12124	0.0257198	0.0786664	0.095671	0.078962	0.0717245
ENSG00000279977	CTD-3222D19.4	6.1377	-0.269595	-1.0902	0.945599	0.0675212	0.014114	0.0326282	0.0699576	0.0620024	0.0964564	0.0786721	0.0597987	0.164516	0.11955
ENSG00000132432	SEC61G	3034.48	-0.184425	-0.204572	0.946022	32.6518	34.1296	41.2111	32.5153	34.1153	38.8103	44.209	39.418	35.4565	43.3414
ENSG00000163162	RNF149	3606.81	0.165578	0.179515	0.946022	18.8118	16.7277	19.611	17.8691	17.3661	13.6511	17.3301	15.9192	16.2444	16.6329
ENSG00000231697	NANOGP5	8.59047	-0.28116	-0.987029	0.946602	0.0704469	0.206158	0.204252	0.170307	0.0862519	0.469634	0.123121	0.249559	0.343289	0.311824
ENSG00000160229	ZNF66	35.8502	0.303228	0.508624	0.947832	0.369583	0.274681	0.429946	0.219824	0.301667	0.185764	0.245213	0.281853	0.240131	0.16965
ENSG00000198208	RPS6KL1	231.255	0.213864	0.248424	0.948538	0.758384	0.752783	0.655862	0.815162	0.782051	0.575484	0.751321	0.664463	0.558625	0.612737
ENSG00000213771	KRT8P37	7.20213	-0.27812	-1.00928	0.948616	0.130525	0.0363783	0.0280327	0.0901566	0.106539	0.145024	0.177428	0.0963307	0.141345	0.205423
ENSG00000131379	C3orf20	2.89485	-0.207444	-1.7395	0.950932	0	0.0073965	0.0284983	0.00611027	0	0.033699	0.0309214	0.0235034	0.0172431	0.041767
ENSG00000183496	MEX3B	80.481	0.284857	0.412059	0.950932	0.488423	0.544507	0.451516	0.479155	0.429002	0.377515	0.29279	0.557941	0.29435	0.292436
ENSG00000068400	GRIPAP1	1799.67	0.254976	0.326765	0.951962	5.72122	9.68053	5.43476	6.05709	6.50169	5.77547	5.10082	4.9309	6.06149	4.75704
ENSG00000113441	LNPEP	4637.19	-0.200593	-0.228043	0.951962	6.45096	5.33457	7.32713	6.11487	6.688	7.98014	7.74737	7.82244	6.10833	7.73033
ENSG00000114378	HYAL1	1677.94	-0.225161	-0.267804	0.951962	12.8121	10.6135	8.64251	12.8009	10.6086	14.3996	13.4685	10.9449	13.1499	14.7911
ENSG00000140836	ZFHX3	1114.3	-0.296686	-0.469504	0.951962	1.97492	0.928194	1.04616	0.949641	1.19279	2.23716	1.56798	2.05853	1.38753	1.18223
ENSG00000158406	HIST1H4H	7242.54	-0.210757	-0.243845	0.951962	82.9614	69.2106	59.9857	72.4651	65.1778	85.3469	78.5162	73.4477	100.624	76.2124
ENSG00000166471	TMEM41B	2866.87	0.264917	0.351238	0.951962	14.6281	15.1923	19.2416	17.1584	16.6998	8.86834	15.9004	15.5659	9.93563	14.7269
ENSG00000170509	HSD17B13	12.4454	-0.229075	-1.44236	0.951962	0.0257747	0.0215508	0.0581237	0.0356063	0.173565	0.07364	0.0675704	0.159788	0.066987	0.501988
ENSG00000185164	NOMO2	1713.83	-0.192984	-0.216982	0.951962	5.43692	4.13197	5.30284	5.67859	6.03386	5.99544	5.87968	6.26324	6.47489	6.29692
ENSG00000186326	RGS9BP	27.8071	-0.300173	-0.492589	0.951962	0.12809	0.205272	0.18569	0.184322	0.202568	0.264305	0.254957	0.22688	0.325963	0.21419
ENSG00000213080	RP11-312J18.5	195.019	0.234981	0.285544	0.951962	4.3084	4.21451	3.90081	5.30995	4.56823	3.05724	3.87157	3.59119	4.46428	3.27399
ENSG00000213851	RP11-324J13.1	3.01398	-0.231544	-1.45572	0.951962	0.0688762	0.0287944	0.0443773	0.0237871	0.0421644	0.131189	0.120376	0.0914981	0.134254	0.081299
ENSG00000232034	AC092168.2	21.5792	-0.307862	-0.607844	0.951962	0.603171	0.57637	0.388626	0.684453	0.501121	0.656495	0.80318	0.534185	1.2037	0.91538
ENSG00000243811	APOBEC3D	2.69899	-0.194242	-1.92627	0.951962	0	0	0.0234615	0.00838392	0.0148611	0.0115596	0.0353561	0.0967471	0.0157729	0.0358179
ENSG00000251400	ALDH7A1P1	10.5321	-0.295158	-0.838481	0.951962	0.100753	0.084242	0.155798	0.111348	0.0986862	0.345431	0.164349	0.17846	0.209482	0.118926
ENSG00000279891	FLJ42393	22.1308	-0.308194	-0.650048	0.951962	0.231342	0.147917	0.131519	0.140994	0.216599	0.31104	0.150629	0.216935	0.380199	0.297162
ENSG00000113924	HGD	2.13056	-0.197334	-1.8564	0.952765	0	0	0.00667221	0.0143058	0.012679	0.00986228	0.0301647	0.0183426	0.0403707	0.0305587
ENSG00000116990	MYCL	62.3044	0.295593	0.464728	0.952765	0.329471	0.351999	0.275178	0.387717	0.280131	0.302152	0.305684	0.253964	0.166498	0.154838
ENSG00000126106	TMEM53	164.312	0.27311	0.374884	0.952765	1.04528	1.1582	0.941775	1.50269	1.16014	1.03594	0.787181	1.09883	0.966278	0.616905
ENSG00000146574	CCZ1B	628.215	0.174757	0.191782	0.952765	1.9043	2.21358	2.16008	2.04738	2.12474	1.54012	1.81045	1.90339	1.9012	1.98611
ENSG00000168778	TCTN2	678.085	-0.199864	-0.227132	0.952765	2.72247	2.84792	2.9235	2.7622	2.71106	2.96151	3.38355	2.91475	4.08023	2.99213
ENSG00000171320	ESCO2	2926.38	0.209998	0.242773	0.952765	7.97749	8.08581	10.8965	9.56461	8.86122	6.79302	9.234	7.38763	7.53448	7.4064
ENSG00000175203	DCTN2	3431.4	-0.161193	-0.174143	0.952765	18.5038	16.7638	17.364	16.7327	17.8704	21.6545	20.4245	17.0298	20.7563	18.5512
ENSG00000236137	RP11-27K13.3	31.2965	-0.300112	-0.495979	0.953329	0.380978	0.19909	0.337516	0.219292	0.38871	0.393062	0.4254	0.393639	0.453814	0.477799
ENSG00000147133	TAF1	3594.25	-0.202228	-0.230826	0.954212	7.30176	6.14559	7.66988	6.52686	7.09588	9.11561	6.86045	7.07628	8.79907	8.91924
ENSG00000248240	RP11-159F24.5	9.25935	-0.289715	-0.873243	0.954212	0.30167	0.151339	0.466481	0.20837	0.332415	0.459675	0.702979	0.320601	0.470413	0.71216
ENSG00000243896	OR2A7	4.2393	-0.233203	-1.40349	0.9549	0	0.0694317	0.0356688	0.0573577	0.0677804	0.21089	0.193508	0.0980571	0.0359695	0.0980178
ENSG00000002549	LAP3	2786.79	-0.20567	-0.236219	0.955186	16.4208	12.2967	15.9489	16.0437	16.4076	17.3251	17.0786	22.161	17.4673	16.8345
ENSG00000064195	DLX3	94.1189	0.302384	0.520895	0.955186	1.0809	1.44602	0.821053	0.730883	0.585084	0.769342	0.623075	0.644901	0.798403	0.409617
ENSG00000084628	NKAIN1	5.24663	0.234266	1.39192	0.955186	0.0930762	0.103764	0.0466429	0.0428599	0.00633101	0.0196982	0.0120497	0.018318	0.0335972	0.0244142
ENSG00000155254	MARVELD1	1278.82	-0.221986	-0.262805	0.955186	8.84036	6.91769	7.79871	6.744	8.93769	10.2911	8.56939	11.3917	8.20302	8.65434
ENSG00000157426	AASDH	1035.69	-0.186786	-0.208425	0.955186	4.44713	4.44536	5.17466	4.70387	4.77035	4.95588	5.03075	6.6308	5.32178	5.29233
ENSG00000159202	UBE2Z	4711.47	-0.192921	-0.217149	0.955186	18.235	17.9718	17.4054	15.9778	16.8168	19.3401	19.0254	22.3314	23.3365	16.4091
ENSG00000164970	FAM219A	374.974	0.224868	0.267904	0.955186	2.53205	2.73174	2.19977	2.26798	2.6201	2.16249	2.265	2.28585	2.03257	1.52329
ENSG00000226498	RPSAP21	9.42787	-0.29109	-0.861645	0.955186	0.13962	0.116739	0.157426	0.216987	0.213681	0.299178	0.244017	0.494606	0.362865	0.185403
ENSG00000008853	RHOBTB2	1706.79	0.267701	0.361229	0.958092	6.39415	7.25791	5.49304	7.58471	6.54116	6.13869	5.51648	5.42169	5.83827	2.99514
ENSG00000133275	CSNK1G2	1873.11	0.273716	0.379078	0.958092	14.536	14.4081	8.32963	15.2512	10.9865	10.3168	11.6758	11.4207	7.9197	7.50053
ENSG00000163399	ATP1A1	23254.3	-0.163471	-0.177206	0.958092	65.5343	69.4074	65.9484	74.8399	67.1942	86.568	72.4336	81.4709	79.5348	67.7629
ENSG00000166816	LDHD	23.44	-0.305776	-0.611599	0.958092	0.209519	0.186132	0.101246	0.189944	0.216443	0.149653	0.328037	0.347918	0.306297	0.231852
ENSG00000175018	TEX36	64.5653	0.304737	0.561404	0.958092	1.03915	1.75745	1.24775	1.46815	1.17108	1.01213	0.440275	1.48502	0.721205	0.919928
ENSG00000198589	LRBA	4348.57	-0.22012	-0.259855	0.958092	5.81857	5.71623	6.48731	6.07425	6.14735	5.68717	6.01402	8.69721	7.61888	8.1967
ENSG00000204623	ZNRD1-AS1	222.854	-0.19961	-0.227163	0.958092	0.206425	0.214814	0.258346	0.23285	0.211826	0.288521	0.252628	0.245946	0.24991	0.283098
ENSG00000207827	MIR30A	38.1673	0.282596	0.409475	0.958092	11.7473	15.6427	15.6983	14.4251	12.5184	8.70145	10.3922	11.1744	11.3076	11.0415
ENSG00000184900	SUMO3	4120.13	0.207189	0.238856	0.958111	35.4816	38.204	36.4989	40.542	35.5372	29.6561	27.5872	26.9173	39.4954	34.1603
ENSG00000185518	SV2B	42.1076	0.283325	0.91465	0.95827	0.0967358	0.024887	0.169403	0.131922	0.0804777	0.0897647	0.076586	0.0197705	0.0306206	0.0512362
ENSG00000270574	RP11-171I2.2	34.0817	-0.292931	-0.457965	0.958369	0.379388	0.341616	0.366663	0.221736	0.250118	0.375209	0.399539	0.439381	0.417158	0.482264
ENSG00000277247	RP11-785D18.3	33.1366	-0.301992	-0.711369	0.958369	0.589023	1.42276	2.15056	0.72329	1.12182	2.49315	1.90638	2.84012	1.14813	1.62228
ENSG00000183527	PSMG1	7249.17	0.243856	0.304598	0.959142	65.1965	78.7284	73.0523	76.6183	69.8156	57.3645	50.5398	42.0213	72.8221	71.4682
ENSG00000087299	L2HGDH	905.839	-0.182906	-0.203183	0.959319	2.71233	2.26033	2.95698	3.04283	2.98822	3.24171	3.16288	2.97083	3.32328	3.38441
ENSG00000105088	OLFM2	42.9173	0.206741	1.67762	0.959874	0.790809	0.495909	0.31049	0.964435	0.4236	0.0941414	0.388719	0.295466	0	0.153143
ENSG00000070061	IKBKAP	9550.35	-0.196213	-0.222287	0.960373	30.7122	33.5157	37.9142	32.0515	32.0901	45.2816	41.8187	31.7412	36.8632	38.2894
ENSG00000229036	VDAC1P8	9.70125	-0.290921	-0.836908	0.961914	0.0240584	0.0251447	0.0232514	0.0373897	0.044184	0.0286402	0.0490552	0.0639204	0.0820659	0.0532456
ENSG00000124766	SOX4	2748.29	0.254436	0.328466	0.963408	11.8369	11.91	12.0011	12.8037	11.1053	9.57343	8.41835	10.1604	6.30841	13.0495
ENSG00000271997	RP11-97O12.6	13.6646	-0.302005	-0.700819	0.963408	0.0723254	0.0940687	0.0569551	0.0499567	0.0393564	0.122452	0.093633	0.0854045	0.0783207	0.11857
ENSG00000051825	MPHOSPH9	5135.22	-0.191533	-0.215648	0.963914	10.1571	9.39746	11.6108	10.6126	10.8355	10.3555	11.5131	11.6505	14.3598	13.2135
ENSG00000102893	PHKB	3547.36	-0.256147	-0.33328	0.963914	6.25554	3.65515	6.88581	6.45418	7.04154	7.73927	6.94763	6.94015	7.66371	8.87816
ENSG00000116668	SWT1	288.888	0.199297	0.22701	0.963914	1.61541	1.73932	2.12091	1.61054	1.6653	1.62553	1.41608	1.56562	1.46052	1.43908
ENSG00000118513	MYB	128.723	0.268912	0.367164	0.963914	0.539875	0.554847	0.648584	0.648696	0.609357	0.589134	0.517642	0.537895	0.292313	0.408238
ENSG00000120318	ARAP3	655.904	0.23946	0.296756	0.963914	2.97624	3.41542	2.11387	2.38343	2.44867	2.42544	1.82988	2.1759	2.43019	1.9923
ENSG00000134825	TMEM258	4468.86	-0.196158	-0.222408	0.963914	29.139	25.2224	32.5081	32.8958	33.5931	40.1589	31.4055	32.7706	38.3887	36.2487
ENSG00000147403	RPL10	27928.5	-0.198541	-0.226105	0.963914	127.802	121.258	120.549	125.962	113.108	163.284	142.169	111.836	162.103	132.554
ENSG00000152583	SPARCL1	16.2648	-0.201472	-1.73335	0.963914	0.071075	0.00742841	0.00572425	0.141143	0.0217552	0.00846108	0.139747	0.44849	0.09236	0.131085
ENSG00000152804	HHEX	666.572	0.20229	0.231585	0.963914	6.85107	5.5442	7.1888	5.88142	7.0625	5.24302	6.30047	5.53659	5.84244	4.77985
ENSG00000155561	NUP205	19102.3	-0.164458	-0.178697	0.963914	53.5757	53.7861	54.9056	54.061	51.9989	63.6689	59.8726	51.0964	69.5595	59.5036
ENSG00000163728	TTC14	1884.22	0.259509	0.341679	0.963914	5.33835	6.44802	6.75374	5.79826	6.53845	3.02394	4.95978	5.44487	4.59804	6.33165
ENSG00000182185	RAD51B	245.109	-0.24623	-0.31013	0.963914	0.702349	0.459436	0.793253	0.627813	0.753698	0.771187	0.731692	0.83058	0.958317	0.850973
ENSG00000231066	NPM1P9	63.5825	0.287718	0.436043	0.963914	1.61043	2.87664	1.57999	1.94663	1.88211	1.25485	1.17274	1.49107	1.92624	1.44727
ENSG00000233901	LINC01503	71.2255	0.294788	0.476397	0.963914	1.08525	1.49073	0.886529	1.47244	0.972823	1.16274	0.55321	1.06411	0.71772	0.789185
ENSG00000238000	RP11-274E7.2	21.0611	-0.302869	-0.566624	0.963914	0.429041	0.573969	0.469937	0.592696	0.604093	0.8172	0.749844	0.873933	1.03143	0.531747
ENSG00000249684	RP11-423H2.3	39.7005	0.294435	0.473873	0.963914	1.04347	0.599819	0.602278	0.825854	0.638786	0.538282	0.544573	0.67384	0.381363	0.526026
ENSG00000260417	CTD-2542L18.1	7.56899	-0.260445	-1.12143	0.963914	0.0536457	0.0598057	0.0115214	0.0308785	0.00547344	0.10218	0.0520876	0.0791836	0.0522833	0.0527679
ENSG00000266371	RP11-142O6.1	11.7701	-0.296824	-0.757375	0.963914	0.100007	0.065036	0.0715943	0.038376	0.0884315	0.0634947	0.116523	0.147615	0.137176	0.137719
ENSG00000164309	CMYA5	23.4616	-0.30123	-0.686779	0.964089	0.030501	0.0273241	0.0393039	0.0105338	0.0360103	0.0560207	0.0533072	0.057884	0.0396352	0.0270017
ENSG00000237436	RP11-312B8.1	13.9244	0.295552	0.762246	0.964791	0.595488	0.809088	1.34287	1.13112	0.956929	0.425338	0.693831	0.395536	0.338547	0.966479
ENSG00000106588	PSMA2	2265.91	0.264139	0.354495	0.964864	10.9068	10.3053	11.4958	10.7925	10.8694	5.77798	10.0436	10.1362	6.00324	10.5541
ENSG00000177189	RPS6KA3	9427.69	0.175124	0.192853	0.964864	25.0532	28.5555	27.2208	24.2272	24.7699	20.2742	23.4886	25.649	20.1527	24.0141
ENSG00000103550	KNOP1	4112.42	-0.212685	-0.248531	0.965226	11.8413	8.02713	11.5172	11.6651	12.2027	11.8533	13.3888	13.092	14.7047	12.6029
ENSG00000105479	CCDC114	3.57381	0.226078	1.43221	0.965226	0.0143712	0.0420563	0.0138892	0.0496326	0.0175955	0.0136865	0.0125584	0.0127276	0.00466875	0.00848165
ENSG00000133812	SBF2	3446.61	-0.178734	-0.197831	0.965226	4.31851	4.14687	4.95354	4.21982	4.20351	5.49888	4.48967	4.54742	5.6836	4.83754
ENSG00000167157	PRRX2	116.623	0.300359	0.535402	0.965226	2.99249	2.42328	1.5789	2.9784	2.01945	2.67039	1.4688	1.48163	1.80654	0.876104
ENSG00000249346	LINC01016	7.07244	-0.238783	-1.29605	0.965226	0.0244133	0.00680416	0.0367024	0.0224837	0.0298905	0.116251	0.0189634	0.0576563	0.0158622	0.0960554
ENSG00000264538	SUZ12P1	375.183	0.202728	0.232586	0.965226	2.11885	2.62664	2.67766	2.25463	2.57418	1.8387	2.03983	1.97794	2.08895	2.47204
ENSG00000267394	CTB-175E5.7	2.28389	-0.190669	-1.90517	0.965226	0	0.0489178	0.0376955	0.0404111	0.0716316	0.167154	0.306754	0.207257	0.0380132	0.069058
ENSG00000072121	ZFYVE26	1126.53	-0.210965	-0.245812	0.965302	1.61673	1.56392	1.46492	1.4183	1.42318	2.16158	1.68206	1.48582	2.02167	1.52643
ENSG00000099956	SMARCB1	2789.56	0.198965	0.227086	0.965302	29.3968	30.0553	22.5345	29.4298	26.9293	24.178	23.7992	23.8624	26.7613	19.5834
ENSG00000123179	EBPL	2037.16	0.22605	0.271649	0.965302	34.186	29.1347	35.0031	36.0454	35.1235	20.5738	30.7496	31.9723	24.8612	32.2086
ENSG00000125730	C3	1640.81	0.302066	0.604109	0.965302	5.9497	6.68975	2.7006	7.60684	4.16908	3.17577	1.56235	3.42959	4.42728	5.24084
ENSG00000133243	BTBD2	859.936	0.293014	0.471523	0.965302	5.35811	3.93252	2.51134	4.43685	2.93969	3.04883	3.53325	3.33229	2.25562	1.65934
ENSG00000168002	POLR2G	2043.61	-0.19043	-0.214375	0.965302	22.4895	18.7502	24.1674	24.0111	22.8247	25.7475	24.3881	22.5351	29.6211	27.93
ENSG00000174227	PIGG	1918.11	-0.236839	-0.292289	0.965302	3.49313	3.10322	3.73219	3.76214	3.96093	3.78305	4.11626	6.16715	3.75076	4.29887
ENSG00000182134	TDRKH	3.39655	-0.176509	-2.10679	0.965302	0	0	0.0234523	0	0.00371381	0.0404427	0.0494791	0.00537273	0.011825	0.0179019
ENSG00000229932	YWHAZP3	67.3242	-0.27759	-0.398216	0.965302	1.33945	2.23988	1.61815	1.9371	1.81933	2.15262	2.4629	2.81735	2.74684	1.67985
ENSG00000239388	ASB14	4.71568	-0.215016	-1.55186	0.965302	0.0286735	0.00799152	0.0307908	0.0132036	0.00585109	0.0182049	0.0668178	0.0592529	0.00621008	0.0958949
ENSG00000239415	AP001469.9	33.7348	0.288588	0.445984	0.965302	0.27133	0.374327	0.437049	0.393569	0.465086	0.258403	0.252912	0.300372	0.290884	0.336282
ENSG00000258038	CTD-2384A14.1	40.2719	-0.265909	-1.02566	0.965302	0.202207	0	0.501088	0.537187	0.276139	0.518465	0.69774	0.661219	0.626586	0.605874
ENSG00000265069	RP11-781P6.1	2.85521	-0.157039	-2.64995	0.965302	0.0134601	0	0.0260173	0	0	0.0512753	0.117623	0.0119207	0	0.0635514
ENSG00000169084	DHRSX	1064.71	0.259112	0.34276	0.966903	5.70885	10.574	7.26852	6.94339	7.01578	7.28978	5.89104	5.47914	6.32069	4.61323
ENSG00000047634	SCML1	2063.85	0.278882	0.406131	0.968417	8.26082	15.0498	8.53408	9.01304	7.96748	5.19666	8.17476	8.78917	6.06839	8.60656
ENSG00000070759	TESK2	48.4078	-0.270536	-0.376669	0.968417	0.269668	0.349876	0.311549	0.276187	0.244781	0.371946	0.357541	0.312944	0.435012	0.39514
ENSG00000071051	NCK2	20.1195	-0.161629	-2.43112	0.968417	0.0206629	0.00863832	0.0732225	0.0214084	0.113844	0.472281	0.734295	0.0274494	0.0268508	0.0365846
ENSG00000095951	HIVEP1	1679.43	-0.265147	-0.360434	0.968417	3.86032	3.56881	2.71201	2.47789	2.6629	4.95724	3.71104	4.57004	3.71475	2.6652
ENSG00000103404	USP31	1685.37	-0.233861	-0.287003	0.968417	3.52687	2.25895	2.90176	2.7042	3.02144	3.23398	3.77087	4.30505	3.44732	2.82792
ENSG00000105792	CFAP69	16.8493	-0.259845	-1.06444	0.968417	0.0135205	0.0254357	0.0413788	0.0396903	0.0165539	0.0257527	0.0964894	0.0149677	0.035139	0.111714
ENSG00000113716	HMGXB3	4067.82	0.159608	0.172786	0.968417	16.1533	16.1248	14.3323	15.5011	16.4076	16.107	13.5252	12.8075	14.2448	12.9829
ENSG00000125656	CLPP	1570.12	0.265683	0.361084	0.968417	21.9196	18.6338	11.9891	19.7808	16.1772	15.8341	16.9525	14.2319	10.397	11.4787
ENSG00000135451	TROAP	2662.41	0.217196	0.256883	0.968417	16.3517	21.1646	14.5876	15.563	15.9837	12.4328	13.1536	12.8002	16.9593	14.6302
ENSG00000138315	OIT3	3.14587	0.214749	1.5518	0.968417	0.0130617	0.0546059	0.0420787	0.0631541	0.0479765	0.0248788	0.00760941	0.0347035	0	0.0154176
ENSG00000149573	MPZL2	1117.05	0.294206	0.48312	0.968417	4.48449	7.74369	6.46969	6.15915	6.4057	2.84103	4.03998	4.63928	3.15866	7.67917
ENSG00000164983	TMEM65	2767.1	0.281775	0.41845	0.968417	7.76636	8.55899	7.97539	7.51488	8.1788	4.17714	6.43592	9.63239	3.85903	5.82336
ENSG00000171703	TCEA2	273.521	0.283978	0.427181	0.968417	1.47958	2.23217	0.961587	1.64405	1.13811	1.28655	1.21799	1.0141	1.17868	0.842847
ENSG00000181029	TRAPPC5	17.6456	0.300642	0.569291	0.968417	0.0817365	0.0911222	0.0702177	0.105387	0.0767237	0.0570843	0.06349	0.0530847	0.0566477	0.0546714
ENSG00000198420	TCAF1	881.695	-0.193021	-0.218397	0.968417	2.87369	2.47234	3.28671	2.94526	3.15279	3.68789	3.29123	2.98726	3.31123	3.87162
ENSG00000219712	RP11-532F6.2	5.11808	-0.239735	-1.26713	0.968417	0.025176	0.105251	0.0648841	0.0173896	0.0616487	0.191812	0.0440006	0.156076	0.196293	0.0891507
ENSG00000241456	RP4-555L14.4	2.632	0.192004	1.84565	0.968417	0	0.366363	0.176447	0.151327	0.134119	0.104323	0.0319083	0	0.0355868	0.06465
ENSG00000254512	PHBP2	3.50371	-0.232659	-1.34883	0.968417	0.0383263	0.0640908	0.0246938	0.0529456	0.0938498	0.219001	0.0893114	0.101828	0.149412	0.158336
ENSG00000274180	NATD1	38.5535	0.293557	0.482625	0.968417	0.206733	0.251424	0.189708	0.233665	0.157238	0.196884	0.18978	0.133156	0.118041	0.107221
ENSG00000104205	SGK3	395.959	0.287358	0.445333	0.969008	1.69702	1.01044	1.9383	2.24133	1.78183	0.901137	1.56685	1.7352	1.09259	1.07439
ENSG00000109586	GALNT7	5822.27	-0.277322	-0.400946	0.969008	18.9261	11.9342	17.7752	16.3548	18.3984	17.8186	21.8865	34.0729	15.513	20.8206
ENSG00000004779	NDUFAB1	5191.58	-0.227779	-0.280148	0.969768	74.4472	45.7812	74.5748	72.0259	67.5113	69.6315	92.0396	74.9778	89.2782	80.0354
ENSG00000005194	CIAPIN1	5183.94	-0.232438	-0.286665	0.969768	34.0426	20.7718	33.5955	30.7317	32.7017	37.3672	36.7515	30.4141	42.693	37.9901
ENSG00000012963	UBR7	2103.35	-0.135797	-0.143619	0.969768	12.1841	12.6066	12.4193	12.1299	12.3887	12.9256	12.3304	13.953	14.1812	14.7913
ENSG00000023572	GLRX2	2200.61	0.211522	0.250163	0.969768	39.0239	37.6195	46.9005	43.9882	42.4654	27.5847	42.9333	35.5927	31.443	38.9608
ENSG00000039560	RAI14	4499.4	-0.225093	-0.275133	0.969768	9.32717	11.3603	13.3836	13.5539	12.7949	15.2626	17.4063	12.702	11.7	16.0541
ENSG00000049239	H6PD	363.763	-0.241957	-0.305103	0.969768	0.841788	0.836845	0.640592	1.00722	0.657341	1.10468	0.917093	0.939227	1.14556	0.813671
ENSG00000065457	ADAT1	1335.97	-0.226131	-0.274259	0.969768	7.33368	4.45638	6.908	5.41275	6.64784	7.14822	8.49266	7.06817	7.07808	7.40063
ENSG00000065534	MYLK	481.798	0.264643	0.950866	0.969768	0.274531	1.47162	0.593496	0.399462	0.528924	0.384877	0.269534	0.399872	0.134911	0.501696
ENSG00000066739	ATG2B	1408.69	-0.176803	-0.195974	0.969768	2.08406	2.13927	2.10911	1.81635	1.98858	2.66959	2.35761	2.02343	2.10787	2.45255
ENSG00000068097	HEATR6	1521.2	-0.143523	-0.152863	0.969768	6.57417	6.92406	7.0896	6.62729	6.54184	7.81409	7.79665	7.20478	8.02344	6.70004
ENSG00000070961	ATP2B1	18051.5	-0.23416	-0.292238	0.969768	39.5598	30.7532	44.2827	39.2195	41.212	38.5335	50.4305	61.5315	38.3702	49.958
ENSG00000072062	PRKACA	227.129	-0.226723	-0.275275	0.969768	0.834619	0.895425	0.602538	0.777914	0.710999	0.928926	1.04275	0.979613	0.904893	0.756671
ENSG00000074319	TSG101	1546.32	-0.167049	-0.183156	0.969768	7.89373	8.46376	9.38909	8.07018	9.20168	10.5063	10.5427	9.67753	8.43305	9.72115
ENSG00000074755	ZZEF1	2202.59	-0.217373	-0.259678	0.969768	2.85213	3.20783	2.4832	2.97386	2.8858	4.3597	2.94119	3.00665	3.88956	3.04965
ENSG00000085491	SLC25A24	6890.14	0.179198	0.199391	0.969768	25.4044	24.4993	28.2621	26.8799	23.2803	18.3982	22.3991	24.3372	21.9193	24.6964
ENSG00000088812	ATRN	1573.83	-0.18425	-0.207391	0.969768	4.01621	3.95116	3.71551	3.68578	3.67499	4.40296	5.39703	4.41015	4.02658	3.74291
ENSG00000089505	CMTM1	26.319	-0.291805	-0.573196	0.969768	0.42172	0.158674	0.285302	0.32042	0.451792	0.461871	0.393092	0.709625	0.41101	0.485339
ENSG00000091732	ZC3HC1	1797.21	-0.160122	-0.173936	0.969768	13.2551	11.5718	13.6037	12.8689	12.693	15.1542	14.1472	12.7567	16.2048	13.9263
ENSG00000101363	MANBAL	1276.15	0.19791	0.227312	0.969768	16.1932	14.0068	12.886	16.4228	17.274	13.0624	12.5754	12.9365	15.5366	11.4826
ENSG00000101751	POLI	325.348	-0.19243	-0.217727	0.969768	0.73713	0.6736	0.746029	0.689383	0.778713	0.785879	0.938671	0.863691	0.712052	0.912432
ENSG00000102554	KLF5	2045.54	0.279107	0.421821	0.969768	13.7672	17.0775	14.8776	12.2772	10.6382	8.93987	7.00805	15.6431	7.49117	12.162
ENSG00000102931	ARL2BP	2595.74	-0.204048	-0.236997	0.969768	25.8739	23.7791	28.3447	21.9212	26.2381	24.6821	33.6375	32.9311	25.3798	32.0296
ENSG00000104497	SNX16	277.482	0.255579	0.33936	0.969768	1.32007	1.636	1.82626	1.44407	1.43574	1.05296	1.31556	1.71506	0.927357	1.05987
ENSG00000104886	PLEKHJ1	1141.78	0.217049	0.25961	0.969768	6.59627	6.14227	4.62199	7.12305	6.00431	6.14927	5.22297	4.878	4.74718	4.47656
ENSG00000104960	PTOV1	2291.09	0.223393	0.270643	0.969768	10.9377	9.39221	7.40445	11.2626	8.94152	8.76852	8.34311	7.91094	8.5071	6.20757
ENSG00000105698	USF2	1711.54	0.198326	0.227901	0.969768	8.55241	10.3168	7.22657	8.38057	8.0615	7.23598	7.48269	7.88916	7.67658	6.03415
ENSG00000106701	FSD1L	539.068	0.245964	0.312966	0.969768	1.26041	1.41211	1.52544	1.3653	1.33832	0.833996	1.34648	1.23259	0.827062	1.31054
ENSG00000107371	EXOSC3	2731.72	0.173507	0.192079	0.969768	22.4912	21.4199	23.2478	21.2947	21.5131	16.8263	22.0801	18.2356	17.4418	21.6207
ENSG00000109103	UNC119	827.866	0.223452	0.271918	0.969768	3.518	4.80508	3.36507	4.15673	4.30359	3.5684	3.53749	2.72619	3.97662	2.8762
ENSG00000109743	BST1	17.2014	-0.289777	-0.74977	0.969768	0.0829288	0.121342	0.093505	0.078761	0.114226	0.0987221	0.102663	0.247874	0.107764	0.269187
ENSG00000112306	RPS12	29436	-0.179659	-0.200694	0.969768	813.798	690.839	855.085	883.416	830.938	914.948	949.625	785.64	1057.25	974.626
ENSG00000114698	PLSCR4	196.439	0.255809	0.339127	0.969768	1.27159	1.27096	1.07827	1.06509	1.23029	0.842139	0.664163	1.32033	0.859438	1.00063
ENSG00000115414	FN1	18.546	0.25528	1.06987	0.969768	0.00892029	0.0716011	0.0252885	0.0271103	0.0327648	0.00849529	0.00415738	0.0205402	0.01391	0.0315876
ENSG00000116857	TMEM9	2361.96	-0.163162	-0.178041	0.969768	14.1238	12.3898	12.0741	13.8269	12.1821	14.781	14.5855	13.5776	16.6771	13.4302
ENSG00000120137	PANK3	12067.1	0.234172	0.291597	0.969768	24.1697	28.4847	34.2926	29.4201	26.8504	18.2521	24.3273	25.7547	19.1319	29.5406
ENSG00000121481	RNF2	1531.51	0.222002	0.268684	0.969768	9.60176	8.12335	9.80745	10.0373	9.3184	5.8145	8.98708	8.4297	6.58356	9.08656
ENSG00000124198	ARFGEF2	8022.96	-0.131047	-0.138358	0.969768	19.1596	19.8342	21.0714	17.9809	19.3674	22.5421	21.0442	20.1063	22.7456	20.7851
ENSG00000124275	MTRR	8648.25	0.146266	0.156807	0.969768	31.3283	33.4563	31.7447	31.5065	32.0476	24.6926	30.6335	28.4526	31.586	28.2055
ENSG00000125107	CNOT1	17467.1	-0.218292	-0.260111	0.969768	39.3339	26.4141	35.1956	30.877	35.2895	44.7442	40.2727	31.273	42.7035	41.128
ENSG00000125166	GOT2	9672.37	-0.195992	-0.22362	0.969768	59.2965	41.8497	57.8704	53.3937	57.9173	65.1816	65.185	56.7063	69.7261	58.8524
ENSG00000127774	EMC6	1079.62	0.156176	0.168891	0.969768	34.0242	32.4453	30.1524	36.6809	36.223	28.6923	31.7099	31.627	28.0315	30.7253
ENSG00000128342	LIF	368.269	0.29142	0.520018	0.969768	2.26487	3.96962	1.54953	2.42992	2.26319	1.4528	2.40313	1.7439	2.16943	0.923279
ENSG00000130881	LRP3	294.325	0.292561	0.544019	0.969768	1.8674	2.47387	0.960979	1.33592	1.18401	1.33382	1.38107	0.724891	1.28817	0.629776
ENSG00000131242	RAB11FIP4	50.3175	0.294272	0.598644	0.969768	0.104422	0.0570872	0.058223	0.147028	0.0835942	0.0458988	0.0643434	0.0515751	0.0926373	0.0414806
ENSG00000136888	ATP6V1G1	6255.96	0.195067	0.223515	0.969768	111.421	115.348	120.594	115.613	126.188	83.005	114.776	111.591	84.3904	110.813
ENSG00000136940	PDCL	2041.98	0.190524	0.216543	0.969768	15.686	13.3206	17.7213	16.0825	16.7595	11.405	13.5244	14.4744	13.3806	15.6881
ENSG00000137494	ANKRD42	625.236	0.236491	0.294422	0.969768	1.93413	2.72729	2.27626	2.26571	2.47775	2.06074	1.98055	2.06283	1.30145	2.12843
ENSG00000137504	CREBZF	4957.23	0.247681	0.321653	0.969768	19.2799	28.5053	23.3409	19.9278	21.4087	13.9803	19.697	18.3284	14.2584	23.7102
ENSG00000137709	POU2F3	124.105	-0.225106	-0.273787	0.969768	0.3719	0.377031	0.341454	0.404585	0.438262	0.3896	0.490191	0.440526	0.45609	0.551466
ENSG00000140386	SCAPER	727.156	-0.206849	-0.240808	0.969768	1.20265	1.19688	1.51203	1.29199	1.34379	1.56852	1.33461	1.38321	1.9172	1.5389
ENSG00000141682	PMAIP1	1062.86	0.241371	0.306798	0.969768	10.919	13.1396	11.5056	12.7736	11.6764	6.83157	12.3276	10.8575	7.8398	10.6288
ENSG00000141873	SLC39A3	495.912	0.25635	0.344172	0.969768	3.12167	3.20588	2.04629	3.26243	2.27245	2.30726	2.83069	2.22974	1.78134	1.7983
ENSG00000141968	VAV1	663.518	0.239659	0.305003	0.969768	3.53757	3.85179	3.29177	5.38259	3.36044	3.4237	3.05163	3.71763	2.58755	2.96021
ENSG00000143319	ISG20L2	2433.83	-0.175529	-0.19481	0.969768	11.6296	10.4306	8.79039	9.13982	9.23614	11.3998	12.1685	10.6427	11.7176	10.3733
ENSG00000146830	GIGYF1	1652.94	0.250413	0.323343	0.969768	7.34863	7.46484	5.06406	6.00453	5.36119	6.1522	4.82028	4.63645	5.70208	3.65767
ENSG00000149311	ATM	4857.38	-0.190055	-0.215743	0.969768	4.50692	4.08429	5.18159	4.4745	4.72747	6.00327	5.05527	4.72453	4.71354	6.18739
ENSG00000151366	NDUFC2	2593.95	0.284682	0.433548	0.969768	22.679	26.0526	26.9729	24.2737	28.252	10.8159	23.3843	22.5404	12.5406	25.6489
ENSG00000151572	ANO4	396.063	0.255651	0.337037	0.969768	1.78039	1.88145	2.40177	1.90868	2.11171	1.87807	1.91955	1.69721	1.0162	1.48857
ENSG00000152292	SH2D6	57.6328	0.286427	0.717176	0.969768	0.168147	0.850241	0.43851	0.337367	0.31861	0.411777	0.167928	0.283649	0.176883	0.255182
ENSG00000152348	ATG10	517.495	-0.192581	-0.219724	0.969768	1.91616	1.94816	2.05278	2.14193	1.96083	1.77627	2.57608	2.36476	2.40159	2.52943
ENSG00000152936	LMNTD1	23.2349	-0.262976	-0.947653	0.969768	0.0701384	0.201066	0.129116	0.0622879	0.122677	0.0954239	0.0875588	0.488059	0.149735	0.313415
ENSG00000153201	RANBP2	25442.2	-0.142226	-0.151715	0.969768	44.3778	43.7146	47.9363	43.9958	43.5138	49.1579	55.2103	43.8723	51.2706	48.806
ENSG00000155640	C10orf12	957.914	-0.17438	-0.193113	0.969768	4.14261	4.39647	3.86838	3.86136	4.41979	5.14493	4.59308	4.2072	5.37506	4.33128
ENSG00000157224	CLDN12	1431.64	0.228387	0.278443	0.969768	4.86667	6.09219	5.8815	4.76056	4.96263	3.4521	4.89351	4.80925	3.58187	5.15485
ENSG00000157578	LCA5L	146.835	0.214947	0.256016	0.969768	0.565885	0.623494	0.72239	0.599089	0.611904	0.493594	0.514531	0.49648	0.477635	0.630496
ENSG00000158321	AUTS2	45.771	-0.294381	-0.516432	0.969768	0.0622563	0.106586	0.101235	0.0450495	0.0943722	0.141167	0.0949898	0.15228	0.0905313	0.113727
ENSG00000159399	HK2	5887.85	0.205267	0.238556	0.969768	25.5981	25.1684	19.0728	28.7649	21.2995	19.2166	19.6226	22.4043	21.7127	18.6672
ENSG00000161940	BCL6B	588.604	0.268489	0.371573	0.969768	4.06181	2.75237	2.74904	3.5082	4.25092	2.95336	3.26756	2.26471	3.07972	1.82188
ENSG00000163482	STK36	898.759	-0.176535	-0.196469	0.969768	2.9896	2.86362	2.77991	3.06278	3.09225	3.89037	3.4471	3.34243	3.51195	2.77224
ENSG00000164675	IQUB	7.13683	-0.27019	-0.930196	0.969768	0.010484	0.0219146	0.0202646	0.014483	0.0256721	0.0499223	0.0335922	0.0371395	0.0442767	0.0185623
ENSG00000164951	PDP1	1437.6	0.26316	0.357511	0.969768	5.65112	8.84617	6.64624	5.84551	5.88282	5.76517	5.81674	6.34754	3.62517	4.11286
ENSG00000165288	BRWD3	3920.95	0.184349	0.206834	0.969768	8.00624	6.4663	7.74397	7.85979	7.68407	5.51813	6.45052	7.19616	6.14272	7.40512
ENSG00000166848	TERF2IP	1938.24	-0.203667	-0.236977	0.969768	12.5063	8.84394	13.2001	11.8399	13.678	13.7911	14.3001	13.8449	13.2163	15.6523
ENSG00000166908	PIP4K2C	1095.94	-0.182274	-0.20327	0.969768	7.65954	6.66266	7.30609	6.86227	6.75261	7.79399	9.74274	8.32596	7.28858	7.39973
ENSG00000168116	KIAA1586	1843.24	0.256859	0.347797	0.969768	13.1652	17.0972	15.4027	15.5859	14.5069	7.94858	13.4292	13.129	8.99288	16.0088
ENSG00000168300	PCMTD1	1423.43	0.217262	0.259857	0.969768	4.07492	4.36649	5.7837	4.63571	5.30162	3.51922	4.71594	4.3822	3.36846	4.19995
ENSG00000169189	NSMCE1	1456.32	-0.24499	-0.316764	0.969768	9.04605	4.71355	8.43642	8.44993	8.60263	9.97287	9.48503	8.49765	10.6637	10.2666
ENSG00000170906	NDUFA3	1090.06	0.232449	0.288511	0.969768	12.0069	12.6064	8.29099	12.3626	9.97876	10.7573	8.34008	8.99772	9.92601	7.21886
ENSG00000171055	FEZ2	2595.36	0.207879	0.243569	0.969768	5.6577	8.43807	7.82055	7.2166	6.78104	5.60867	6.83568	6.32066	5.18279	6.38851
ENSG00000171163	ZNF692	1553.23	0.181612	0.20323	0.969768	10.1424	10.505	8.36856	9.51995	9.72731	9.5019	7.97442	8.27213	9.04701	7.13661
ENSG00000173083	HPSE	789.09	-0.238611	-0.297644	0.969768	3.29128	2.93246	3.41065	3.93658	3.52498	3.82618	3.73191	5.87028	3.52868	4.08187
ENSG00000174912	METTL15P1	77.0951	-0.267562	-0.3701	0.969768	1.03463	1.30997	1.75224	1.32719	1.86393	1.88621	1.58436	2.17293	1.82463	2.0761
ENSG00000175938	ORAI3	27.2122	-0.292401	-0.596654	0.969768	0.128566	0.107497	0.240977	0.129169	0.314821	0.345061	0.238316	0.279479	0.296166	0.26902
ENSG00000177076	ACER2	91.4937	0.28411	0.440424	0.969768	1.32508	1.13101	0.83597	1.32522	0.768935	0.591539	0.820205	0.929045	0.573969	1.02643
ENSG00000177425	PAWR	9397.39	0.248602	0.319128	0.969768	20.3963	17.8573	23.9016	19.4096	20.4375	11.6638	20.1802	16.4668	13.3313	20.111
ENSG00000178999	AURKB	2070.7	0.177811	0.197959	0.969768	23.4198	23.4543	20.4006	24.1553	21.1976	21.6738	16.9202	18.2874	22.2384	19.0692
ENSG00000181274	FRAT2	1498.21	0.181624	0.203373	0.969768	14.7126	16.6549	16.2967	18.0975	16.8855	15.4208	14.3287	12.8816	16.6608	12.5222
ENSG00000181588	MEX3D	670.001	0.23846	0.30214	0.969768	6.87188	5.86354	4.60218	6.73053	5.55378	4.45933	5.26627	5.83636	3.51418	4.93845
ENSG00000182087	TMEM259	2566.42	0.269965	0.386615	0.969768	20.4228	15.8137	11.2773	20.2308	14.5619	12.75	16.4337	14.7004	9.23633	9.83251
ENSG00000182150	ERCC6L2	2586.68	-0.166537	-0.182274	0.969768	5.59212	5.17969	5.72179	5.05807	5.15698	5.52462	5.59254	6.64127	5.66532	6.87725
ENSG00000184428	TOP1MT	1764.6	0.275681	0.401128	0.969768	7.94695	6.97745	5.50961	8.43081	6.70581	5.74133	5.54891	4.95254	7.61581	3.07676
ENSG00000185885	IFITM1	693.314	0.284536	0.460353	0.969768	15.2739	25.9721	11.2601	16.6153	15.6714	17.4336	7.24849	13.0203	11.9682	12.0023
ENSG00000187630	DHRS4L2	196.282	-0.257535	-0.349522	0.969768	1.24006	1.47827	1.71661	1.71307	1.67611	1.73054	1.74526	1.58754	2.91173	1.99994
ENSG00000188313	PLSCR1	1131	0.24943	0.321427	0.969768	5.69419	8.00448	6.86523	6.37654	6.09588	3.44354	6.14112	5.96327	4.96225	5.91047
ENSG00000188910	GJB3	48.3024	0.181022	1.8926	0.969768	0.918835	2.22903	0.22513	0.125144	0.142603	0.135572	0.0603142	0.0573061	0.470873	0.252046
ENSG00000189060	H1F0	404.001	-0.225836	-0.273471	0.969768	3.61097	3.21755	3.20116	3.32254	4.45338	3.6774	4.11518	4.2951	5.38594	4.04449
ENSG00000196074	SYCP2	467.968	-0.212688	-0.249766	0.969768	1.29469	1.51392	1.48058	1.72584	1.51789	1.72439	1.65045	2.24668	1.53652	1.82144
ENSG00000197020	ZNF100	414.468	0.256907	0.34	0.969768	1.39691	1.99613	1.52314	1.56833	1.51297	0.965512	1.49152	1.18336	0.995656	1.66817
ENSG00000197728	RPS26	6945.53	-0.130002	-0.137183	0.969768	77.5374	76.3293	73.4462	82.9213	78.1832	89.6203	85.9523	77.6244	91.058	82.8994
ENSG00000197935	ZNF311	238.008	-0.242726	-0.30857	0.969768	1.31306	1.61835	1.88629	1.20256	1.6017	1.82481	1.69423	2.42914	1.66205	1.86561
ENSG00000197961	ZNF121	11519.4	0.232235	0.287005	0.969768	38.8278	43.6425	41.5988	37.9541	37.1799	28.6402	39.3505	34.8511	22.5899	37.8279
ENSG00000207820	MIR545	3.18011	-0.20949	-1.54304	0.969768	0.874273	0	0.375532	0.201293	0.356806	1.3877	1.18843	0.258094	1.51479	0.687974
ENSG00000213087	RP11-613F7.1	14.6504	-0.295935	-0.621795	0.969768	0.776155	0.584064	0.550089	0.804161	0.617687	0.813093	0.994768	1.03108	1.31117	0.916146
ENSG00000213621	RPSAP54	25.1902	-0.292929	-0.49878	0.969768	0.418388	0.437279	0.516675	0.746556	0.554943	0.730499	0.853096	0.77195	0.634297	0.823084
ENSG00000214013	GANC	491.074	-0.203358	-0.236253	0.969768	0.89396	0.973819	1.09927	0.777204	0.95296	1.06354	1.00052	1.01649	1.15068	1.29986
ENSG00000214455	RCN1P2	377.304	-0.259986	-0.353802	0.969768	7.66366	6.57712	10.3105	6.52938	10.1891	10.3851	9.28331	10.7937	8.40129	13.9474
ENSG00000214485	RPL7P1	80.2829	-0.260954	-0.352896	0.969768	2.27444	1.93628	2.50455	1.97089	2.07588	3.2688	2.69823	2.08755	3.38547	2.31857
ENSG00000215120	AL590763.5	3.66528	-0.220747	-1.42499	0.969768	0.0199942	0.0167175	0.0257647	0.0414312	0.0367199	0.0952077	0.0232961	0.159367	0.0519637	0.0708012
ENSG00000221890	NPTXR	166.68	0.289611	0.488242	0.969768	0.721003	0.736811	0.784566	0.65295	0.931805	0.89519	0.497822	0.66692	0.385179	0.302594
ENSG00000221926	TRIM16	2308.54	-0.280316	-0.413604	0.969768	7.65154	5.49544	10.0575	7.31665	9.52243	9.42562	9.44484	8.79431	16.6795	8.99928
ENSG00000225721	RP11-269F19.2	16.8258	0.289278	0.742926	0.969768	0.928748	0.94536	0.416276	0.557832	0.321359	0.230739	0.423441	0.500668	0.288602	0.40514
ENSG00000226054	MEMO1P1	151.858	0.205193	0.2398	0.969768	4.00052	4.39202	3.94478	4.0848	4.72768	3.3461	3.83028	3.23489	4.06844	3.38757
ENSG00000226396	RP5-1056L3.3	22.4746	-0.291541	-0.513538	0.969768	0.950491	1.07856	0.962353	0.890998	0.789679	1.16384	1.34477	1.20255	1.76448	1.12193
ENSG00000226666	HSPA9P1	27.4804	-0.290108	-0.485329	0.969768	0.304494	0.254594	0.284472	0.252385	0.195725	0.362484	0.310433	0.364053	0.464926	0.296517
ENSG00000227189	AC092535.3	16.9556	-0.291675	-0.717878	0.969768	0.185488	0.167021	0.101125	0.118265	0.104817	0.285359	0.191184	0.290638	0.250308	0.0926302
ENSG00000227467	LINC01537	59.2001	0.2622	0.998709	0.969768	0.277388	1.24399	1.08046	0.496413	0.571181	0.480313	0.337889	0.357328	0.630802	0.0372068
ENSG00000231663	RP5-827C21.4	63.6386	0.275487	0.400512	0.969768	1.98777	4.13257	2.76914	2.52334	2.95994	1.94422	1.97176	2.14105	2.44342	2.378
ENSG00000232385	RPS3AP25	5.47501	-0.261216	-1.0175	0.969768	0.155818	0.0651415	0.0752958	0.107627	0.119235	0.25969	0.249633	0.206996	0.151861	0.183922
ENSG00000233903	Z83851.4	44.0844	-0.290821	-0.524503	0.969768	1.36034	2.41699	1.02255	1.09622	1.70023	2.42911	2.21238	1.75693	1.58358	2.87687
ENSG00000234093	RPS15AP11	11.9605	-0.288111	-0.708188	0.969768	0.481418	0.402523	0.672056	0.387947	0.736782	0.764135	0.701153	0.710595	1.09478	1.1365
ENSG00000235587	GAPDHP65	31.1361	-0.292573	-0.484761	0.969768	0.583428	0.410793	0.633104	0.721133	0.582736	0.906556	0.805001	0.707063	1.07737	0.63429
ENSG00000238078	LINC01352	9.41869	-0.255702	-1.07818	0.969768	0.25689	0.161093	0.144826	0.0443598	0.117946	0.642207	0.280607	0.0853158	0.292093	0.208466
ENSG00000238141	BRWD1-AS1	5.24096	0.239559	1.17405	0.969768	0.223524	0.26165	0.316838	0.123514	0.273672	0.127724	0.0260438	0.0395918	0.23237	0.105536
ENSG00000238286	SLC35E1P1	3.44366	-0.187581	-1.80701	0.969768	0.0715069	0.0896826	0.0230361	0.0246957	0	0.23835	0.020829	0.189986	0.209073	0.0422021
ENSG00000238390	SNORA81	19.9303	0.296972	0.689592	0.969768	3.31598	3.21033	3.82321	1.56713	3.95309	2.65936	1.52511	0.927387	1.92772	2.78105
ENSG00000239039	SNORD13	312.459	-0.287759	-0.459468	0.969768	67.7225	67.055	44.5908	55.3943	54.0047	103.816	90.5004	54.9789	103.057	44.3512
ENSG00000246089	RP11-115C21.2	108.096	0.224072	0.271915	0.969768	0.968633	0.862714	0.759768	0.989039	1.01192	0.762051	0.729909	0.857849	0.718286	0.745657
ENSG00000246350	RP5-1186N24.3	39.635	0.281409	0.424943	0.969768	0.311704	0.314544	0.332413	0.44545	0.394796	0.235435	0.306825	0.32365	0.202525	0.279115
ENSG00000247121	CTD-2260A17.2	29.2609	-0.289089	-0.500758	0.969768	0.24362	0.224065	0.164814	0.235583	0.216251	0.429223	0.219986	0.34521	0.237433	0.316316
ENSG00000248858	FLJ46284	11.4854	0.268103	0.915975	0.969768	0.0421014	0.0480026	0.0394562	0.031724	0.049204	0.0109351	0.0178379	0.0576242	0.0074604	0.0203298
ENSG00000250182	EEF1A1P13	90.4462	-0.239177	-0.298671	0.969768	1.20094	1.56199	1.41859	1.15211	1.33423	1.52497	1.68431	1.57569	1.90739	1.49631
ENSG00000253210	RP11-809O17.1	20.2167	-0.295968	-0.60024	0.969768	0.344509	0.352063	0.54259	0.3966	0.609268	0.546825	0.735906	0.915321	0.820746	0.451829
ENSG00000253559	OSGEPL1-AS1	8.22693	-0.277116	-0.839936	0.969768	0.107759	0.180199	0.185146	0.0992422	0.197903	0.4105	0.251111	0.222681	0.210045	0.317988
ENSG00000254708	RP1-145M24.1	13.6264	-0.282002	-0.782153	0.969768	0.139463	0.14576	0.202177	0.481649	0.298815	0.697295	0.467171	0.277902	0.407762	0.390965
ENSG00000255198	SNHG9	268.534	0.236822	0.29861	0.969768	12.7825	14.6721	9.31947	13.5535	10.9826	10.3581	8.00196	11.7177	10.673	9.1322
ENSG00000259746	HSPE1P3	8.05165	-0.266388	-0.978557	0.969768	0.199942	0.417938	0.644117	0.138104	0.550798	1.33291	0.931845	0.619759	0.519637	0.59001
ENSG00000260735	RP11-72I8.1	8.67117	0.277217	0.865805	0.969768	0.0475611	0.119301	0.130237	0.0574902	0.131021	0.0679427	0.0415618	0.0631823	0.0540788	0.0491221
ENSG00000260804	PKI55	144.224	-0.283547	-0.429144	0.969768	1.0696	0.771248	0.935729	0.684575	0.985184	1.7102	1.13763	1.33835	0.714088	1.10616
ENSG00000261635	RP11-618N24.1	2.80075	-0.205312	-1.62715	0.969768	0.0426082	0.0356256	0.0274527	0.0588609	0.0521675	0.162313	0.248224	0.0377351	0.166105	0.0502933
ENSG00000267265	CTC-550B14.7	6.18778	-0.233066	-1.24028	0.969768	0.0674475	0.112789	0	0.093175	0.0412898	0.0428227	0.222661	0.159289	0.102254	0.185763
ENSG00000272142	RP11-428J1.5	29.8863	-0.294614	-0.59303	0.969768	0.622383	0.346925	0.240603	0.272266	0.355608	0.592731	0.604307	0.753307	0.350467	0.440784
ENSG00000272168	CASC15	29.9553	0.261872	0.991259	0.969768	0.0276776	0.196706	0.0588483	0.0822053	0.0406646	0.0685332	0.0145118	0.0490241	0.0251764	0.0490045
ENSG00000272219	CTB-181H17.1	12.805	-0.268607	-0.915416	0.969768	0.104185	0.072593	0.134254	0.0959508	0.14882	0.446497	0.141623	0.246052	0.180515	0.0717365
ENSG00000272983	RP11-508N22.12	6.68897	-0.269821	-0.924214	0.969768	0.0131209	0.0182844	0.0140898	0.0151048	0.0133872	0.0458178	0.0229317	0.0193671	0.0255754	0.0283937
ENSG00000275208	MIR6745	3.02527	-0.215629	-1.47903	0.969768	0.486472	0.203375	0.470154	0.168008	0.148903	0.926589	0.991919	0.215417	1.10627	0.717768
ENSG00000276571	AC002550.6	7.56464	-0.261531	-1.01973	0.969768	0.0784035	0.196664	0.656705	0.32493	0.14399	0.74668	0.548109	0.7638	0.458474	0.462724
ENSG00000277383	CTD-3001H11.2	2.41759	0.199792	1.69626	0.969768	0.106155	0.133137	0.17099	0.146646	0.162463	0.101097	0.0927642	0	0.0344862	0
ENSG00000278845	MRPL45	2399.59	-0.167515	-0.183238	0.969768	33.4999	26.7375	31.133	29.1461	29.869	33.2325	36.8686	34.4983	36.3043	29.8117
ENSG00000279712	CTA-280A3.2	4.94821	-0.228836	-1.25979	0.969768	0	0.00812475	0.00834778	0.00671188	0.0099144	0.0370169	0.00943497	0.014343	0.0168363	0.00764656
ENSG00000279908	RP11-325I22.3	2.12797	0.182126	1.88142	0.969768	0.00950199	0.0238344	0.0183665	0.0196897	0.0465352	0	0	0.00841523	0.00617378	0.0168237
ENSG00000279953	RP11-338K17.5	16.1032	-0.293344	-0.594409	0.969768	0.196064	0.163933	0.196506	0.180568	0.293396	0.290457	0.342665	0.250813	0.368015	0.308569
ENSG00000280046	RP11-1099M24.6	106.286	-0.224637	-0.271678	0.969768	0.285507	0.289355	0.292653	0.340628	0.331024	0.350179	0.352818	0.329475	0.413168	0.411041
ENSG00000280198	RP11-384M20.1	13.8757	0.295283	0.721209	0.969768	0.35304	0.959348	0.426497	0.548667	0.540307	0.336219	0.308507	0.234496	0.372747	0.44276
ENSG00000280381	RP11-197N18.8	17.0203	-0.278573	-0.873417	0.969768	0.0388496	0.0835276	0.0357585	0.049835	0.037373	0.169137	0.0452655	0.0589822	0.129816	0.0491322
ENSG00000072736	NFATC3	2311.37	-0.216687	-0.259664	0.970108	6.61598	3.82179	5.77704	5.38152	5.65862	6.85201	6.78896	6.74472	6.28842	5.95633
ENSG00000126804	ZBTB1	2790.57	0.166094	0.182318	0.970108	11.7354	12.4914	14.7381	12.4315	12.6609	10.987	10.1853	10.7195	11.9256	12.6408
ENSG00000167964	RAB26	335.321	0.278394	0.429628	0.970108	3.8862	2.66799	2.4399	4.9655	3.67878	2.19934	2.12657	3.88157	2.73475	2.169
ENSG00000259838	TCEB1P2	5.93403	0.25532	1.00048	0.970108	0.465225	0.622376	0.539545	0.449878	0.683521	0.088612	0.542056	0.164807	0.302274	0.219654
ENSG00000035403	VCL	15974.3	-0.176999	-0.197357	0.970772	37.3585	31.5154	30.4424	33.2933	37.3124	40.5338	39.9945	38.9724	42.912	32.4193
ENSG00000087008	ACOX3	269.125	-0.213696	-0.254587	0.970772	1.55017	1.42373	1.22131	1.5534	1.52918	1.72109	1.78278	1.94194	1.90481	1.33677
ENSG00000100211	CBY1	387.087	-0.178319	-0.199276	0.970772	3.65745	2.90407	3.62801	3.75307	3.5518	4.15978	3.56399	4.11301	4.03471	4.24724
ENSG00000100625	SIX4	872.362	0.166104	0.182554	0.970772	3.36377	2.87846	3.32418	3.37778	2.95676	2.38606	3.01379	2.91741	2.80053	2.87517
ENSG00000110700	RPS13	17185.8	-0.144395	-0.154626	0.970772	159.5	165.783	187.132	171.721	164.695	193.391	192.237	166.988	187.13	205.115
ENSG00000110917	MLEC	16979.3	-0.196662	-0.226493	0.970772	57.8947	44.3692	54.7094	55.1755	53.3934	62.9605	58.4992	53.9834	77.2656	57.967
ENSG00000111700	SLCO1B3	13.4361	0.118734	4.36154	0.970772	0.00872133	0.408357	0.056192	0.00602402	0.347035	0	0	0	0.0339994	0.00514718
ENSG00000124356	STAMBP	2110.05	-0.161916	-0.176973	0.970772	6.03533	5.91192	6.14057	5.47701	5.79261	6.43569	6.79594	6.78795	5.6109	7.5502
ENSG00000131845	ZNF304	1143.14	-0.14522	-0.155627	0.970772	4.95971	5.40781	5.82975	5.16645	5.40365	6.08299	5.96621	5.33625	6.0705	6.36454
ENSG00000134954	ETS1	1269.57	-0.220137	-0.266539	0.970772	4.46793	2.52541	3.65825	3.70392	4.03662	4.51843	4.0856	4.56922	4.65487	4.29707
ENSG00000145349	CAMK2D	856.126	-0.289609	-0.528488	0.970772	1.98024	1.07341	2.46526	2.26614	3.07174	2.06969	2.94764	5.26871	2.91946	2.46617
ENSG00000155265	GOLGA7B	4.87431	0.231323	1.22608	0.970772	0.0334835	0.0439942	0.00616389	0.0231278	0.0146413	0.0136664	0.0111466	0.00847257	0.00621585	0.0112922
ENSG00000163794	UCN	10.3255	0.277717	0.805498	0.970772	0.466279	0.487332	0.250355	0.268391	0.404381	0.185026	0.181094	0.378537	0.227219	0.114662
ENSG00000168876	ANKRD49	1200.93	0.220028	0.26641	0.970772	7.51686	8.47524	9.52825	8.17538	8.74742	5.24806	8.28869	7.03733	6.27289	8.41763
ENSG00000178184	PARD6G	17.9696	-0.253727	-1.00278	0.970772	0.0511924	0.10395	0.0518313	0.0555653	0.0626776	0.118401	0.26841	0.0712446	0.0190066	0.168329
ENSG00000181019	NQO1	14253	-0.273677	-0.411249	0.970772	76.6483	54.0781	125.144	68.1619	104.892	136.373	102.513	91.9525	100.842	138.746
ENSG00000181544	FANCB	1553.18	0.22518	0.276082	0.970772	10.2137	15.465	12.2824	11.8731	10.5524	7.68651	11.184	9.65824	10.0511	11.2563
ENSG00000183793	NPIPA5	9.34899	-0.264773	-0.91191	0.970772	0.101615	0.033985	0.183319	0.0701877	0.0870889	0.251612	0.0947171	0.251981	0.184864	0.143931
ENSG00000197061	HIST1H4C	14015.4	-0.185144	-0.209202	0.970772	671.151	710.197	630.497	727.03	670.701	745.557	733.668	687.721	991.322	783.15
ENSG00000204569	PPP1R10	1942.79	-0.208864	-0.246226	0.970772	8.36988	9.33098	7.2972	6.39498	7.48814	10.9666	9.4036	9.35363	7.77053	8.62098
ENSG00000213881	NPM1P6	85.6047	-0.23593	-0.298101	0.970772	1.95063	1.69028	2.12514	2.15575	2.10602	2.63455	2.41741	2.32432	2.92654	2.09315
ENSG00000223305	RN7SKP30	4.04145	-0.236533	-1.17047	0.970772	0.0924879	0.154662	0.238362	0.19165	0.169857	0.352326	0.431048	0.16382	0.420649	0.545848
ENSG00000234523	NDUFB1P2	7.58496	-0.269474	-0.868254	0.970772	0.526551	0.293507	1.13086	0.484933	0.967026	1.33724	1.22702	1.24354	1.48252	1.13946
ENSG00000238741	SCARNA7	2621.21	0.228025	0.281193	0.970772	157.076	225.257	224.182	183.369	204.351	119.905	181.817	168.956	157.344	189.992
ENSG00000255252	RP1-65P5.3	2.82194	-0.178131	-1.90193	0.970772	0.41188	0	0.398064	0	0.126072	0.196128	0.9598	0.729544	0.133806	1.33696
ENSG00000259583	RP11-66B24.4	182.55	-0.227973	-0.281567	0.970772	0.523036	0.524786	0.624173	0.471225	0.623676	0.714689	0.649158	0.515579	0.80674	0.679111
ENSG00000260708	CTA-29F11.1	169.736	0.25647	0.349842	0.970772	5.16386	9.09783	5.91155	5.73235	6.49175	5.88384	4.75423	3.87911	4.76311	6.12245
ENSG00000267119	RPL10P15	6.30794	-0.259864	-0.961432	0.970772	0.0980665	0.409978	0.442293	0.270947	0.30017	0.840548	0.799833	0.434253	0.509739	0.463017
ENSG00000272948	AP001412.1	10.7764	0.276001	0.814715	0.970772	0.173059	0.651141	0.557513	0.38849	0.42377	0.329627	0.352868	0.114949	0.196774	0.25534
ENSG00000276931	RP11-161M6.6	13.5425	-0.234505	-1.17553	0.970772	0.581021	0	0.436747	0.36788	0.118563	0.138335	0.73339	0.771853	0.723562	0.971574
ENSG00000235897	TM4SF19-AS1	5.74839	-0.249872	-1.04161	0.971232	0.0289241	0.0483681	0.0465899	0.0499463	0.02656	0.0964112	0.0926773	0.0768481	0.0281896	0.119494
ENSG00000103051	COG4	3615.33	-0.24221	-0.312869	0.97146	16.5621	9.1474	16.3517	16.5801	18.2193	20.1865	18.3723	17.6632	20.6833	18.5818
ENSG00000120738	EGR1	259.891	-0.2857	-0.687742	0.97146	2.32322	2.14004	0.780145	0.843147	1.15706	3.08442	2.92482	3.26063	1.20886	1.17359
ENSG00000185585	OLFML2A	568.477	-0.289563	-0.563503	0.97146	2.35368	0.658541	1.63156	1.55932	1.5558	3.733	1.6353	1.52079	2.27308	2.30526
ENSG00000241975	TCEB1P19	36.4545	-0.273178	-0.410254	0.97146	1.74855	1.94933	2.81649	2.28132	2.37871	3.05293	3.11256	2.66697	2.65088	3.4972
ENSG00000264745	TTC39C-AS1	22.7587	0.286516	0.673667	0.97146	0.415913	0.821962	0.974453	0.731258	0.925862	0.864211	0.39649	0.40183	0.2211	0.602503
ENSG00000006747	SCIN	10.4398	0.212949	1.37657	0.971507	0.00265774	0.0511105	0.00684959	0.0532371	0.0341672	0.00506224	0.00774166	0.0117689	0.0276293	0.00470566
ENSG00000060138	YBX3	10971.8	0.19059	0.217557	0.971507	30.9448	34.1621	28.7244	32.4591	30.031	22.1105	32.8594	25.0257	28.5866	25.8372
ENSG00000107521	HPS1	575.674	0.207434	0.244481	0.971507	2.82045	2.81625	2.31284	2.45129	3.03942	2.42524	2.06069	1.85276	2.71096	2.28708
ENSG00000163806	SPDYA	33.4339	0.281293	0.455531	0.971507	0.221727	0.207637	0.348577	0.214412	0.271472	0.202716	0.16534	0.141385	0.207452	0.209375
ENSG00000206859	RNU6-767P	3.36045	0.210069	1.44357	0.971507	1.1548	1.44833	0.930056	0.398824	1.23715	0.549891	0.168189	0.767044	0	0.511158
ENSG00000231490	RPL7L1P2	5.5273	-0.254706	-0.991975	0.971507	0.0836021	0.104852	0.188528	0.0577458	0.127948	0.278666	0.267874	0.185101	0.190117	0.222032
ENSG00000232166	RP4-799P18.5	2.51484	-0.192642	-1.66515	0.971507	0.108389	0	0.104754	0	0.0331767	0.103225	0.157862	0.191985	0.211273	0.0959543
ENSG00000008086	CDKL5	1431.43	-0.274572	-0.418536	0.972156	1.38636	2.64528	1.87428	1.26178	1.76631	3.11081	2.04906	2.69871	1.56416	2.52222
ENSG00000066827	ZFAT	768.497	0.188281	0.214131	0.972156	2.22137	2.26363	1.9523	2.05459	2.08443	2.16181	1.78749	1.75828	1.94395	1.47284
ENSG00000187796	CARD9	32.3083	0.288064	0.536338	0.972156	0.193674	0.134946	0.0980453	0.127404	0.0988022	0.131747	0.107456	0.0653421	0.0749029	0.0680374
ENSG00000125484	GTF3C4	5116.83	-0.142126	-0.151956	0.973217	13.623	11.7732	11.8741	12.2765	11.6145	12.6487	14.3843	14.2855	14.0717	12.546
ENSG00000276116	FUT8-AS1	4.37185	-0.236421	-1.14904	0.973732	0.0203096	0.050944	0.065428	0.0140283	0.0497324	0.116052	0.0946548	0.0539604	0.118763	0.0719184
ENSG00000141985	SH3GL1	1817.12	0.256127	0.350622	0.973946	15.4245	14.3407	8.23674	13.9198	11.136	11.2088	11.1591	10.6314	9.4881	6.96105
ENSG00000148795	CYP17A1	3.80899	0.184796	1.74453	0.973946	0.0729851	0.00762805	0.0117562	0.0378093	0.0670197	0.0260654	0	0	0.0118553	0.0215373
ENSG00000182511	FES	4.09503	0.226726	1.23418	0.973946	0.0218723	0.0426717	0.0140924	0.045323	0.0312427	0.0069434	0.0127422	0.0193707	0.00473707	0.0215144
ENSG00000198830	HMGN2	6211.15	-0.126345	-0.133065	0.973946	52.3632	51.3895	57.4329	56.3319	51.8632	58.9674	59.6121	58.8048	54.5572	63.4862
ENSG00000204410	MSH5	99.8373	-0.243613	-0.317467	0.973946	0.322091	0.290023	0.316076	0.30462	0.385252	0.486073	0.392604	0.456404	0.40245	0.298299
ENSG00000213413	PVRIG	17.6233	-0.288315	-0.604063	0.973946	0.202411	0.221314	0.180573	0.1183	0.0953162	0.16311	0.244909	0.261996	0.263027	0.275675
ENSG00000228792	RP11-354K1.2	6.42168	0.258995	0.937821	0.973946	0.31683	0.30906	0.306203	0.474157	0.258608	0.0502892	0.184577	0.187063	0.137237	0.280482
ENSG00000167355	AC104389.28	3.83096	0.205092	1.45979	0.974359	0.0891836	0.0279631	0.0646441	0.0462008	0.00682452	0	0.025978	0.0197459	0.0217297	0.0131586
ENSG00000135070	ISCA1	4238.75	0.202595	0.23679	0.975632	31.0935	33.3062	37.281	35.6084	34.2439	22.9373	33.4317	30.0847	25.1644	33.9282
ENSG00000139636	LMBR1L	341.686	0.197601	0.228809	0.976734	1.29244	1.63164	1.27378	1.41494	1.35412	1.07032	1.17257	1.03152	1.25464	1.39591
ENSG00000225338	RPL23AP18	5.68329	-0.249441	-1.02385	0.976734	0.198019	0.110379	0.340226	0.136776	0.121223	0.502892	0.499896	0.292285	0.25732	0.311646
ENSG00000244165	P2RY11	232.663	0.270647	0.403967	0.976734	2.65164	3.47757	2.24616	2.38008	2.39783	3.08934	1.56046	2.16956	1.42552	1.73178
ENSG00000279199	RP11-749I16.3	11.5517	0.280397	0.736104	0.976734	0.166379	0.185484	0.178664	0.0766142	0.127316	0.118839	0.0807731	0.110512	0.0810766	0.0572797
ENSG00000111215	PRR4	49.3957	-0.267139	-0.390285	0.977463	0.336881	0.273138	0.374912	0.345511	0.274974	0.476385	0.356833	0.443007	0.517362	0.325344
ENSG00000172594	SMPDL3A	322.861	0.286476	0.523867	0.977463	2.89315	4.56316	4.81269	3.38813	2.83379	2.69269	3.22538	3.098	0.956981	2.89497
ENSG00000278389	RP11-626G11.6	47.1191	-0.276706	-0.434031	0.977463	2.26534	1.66451	2.12301	2.08629	2.10119	1.83053	2.95938	2.06704	2.94374	3.84883
ENSG00000104325	DECR1	1165.72	-0.260457	-0.36601	0.97891	3.55858	6.09811	7.16788	7.83028	8.46049	8.6907	9.03661	8.78387	8.81932	7.39234
ENSG00000257956	NOP56P3	19.157	-0.286499	-0.626072	0.97891	0.401181	0.73796	1.13733	0.997577	1.12973	1.1462	1.823	1.56331	1.56397	0.852373
ENSG00000140750	ARHGAP17	995.451	-0.265477	-0.384386	0.979439	2.9143	1.42228	1.76286	1.86826	2.00612	3.29362	2.81812	2.52283	2.6615	1.71997
ENSG00000169583	CLIC3	43.2422	-0.287159	-0.56173	0.979439	0.918593	0.746111	0.355112	0.852032	0.530208	0.774847	1.0703	1.37138	1.15958	0.604096
ENSG00000236519	LINC01424	21.3861	0.280594	0.715362	0.979439	0.509356	0.450936	0.521228	0.724343	0.752027	0.285346	0.261827	0.132677	0.369882	0.725008
ENSG00000271334	CTD-2078B5.2	12.0724	-0.228203	-1.20795	0.979439	0.154713	0.603673	0.332274	0.106863	0.189423	0.736708	0.721052	1.05047	0.0335075	0.669597
ENSG00000060718	COL11A1	12.1581	-0.257759	-0.936627	0.981001	0.0149214	0.0280712	0.0288417	0.0283429	0.0137018	0.0746049	0.0130392	0.0363407	0.0266611	0.0704507
ENSG00000120549	KIAA1217	340.301	-0.253146	-0.344877	0.981001	0.843126	0.643118	0.535606	0.61506	0.637481	1.1016	0.746253	0.987736	0.593941	0.731557
ENSG00000139874	SSTR1	3.36611	0.171191	1.95412	0.981001	0.0287692	0.0902046	0.00463404	0.00993577	0.00880593	0	0.00419005	0.0191091	0.0046731	0.00848955
ENSG00000140395	WDR61	3428.23	-0.181886	-0.205095	0.981001	8.6914	9.16189	10.6502	10.799	10.6102	11.4985	11.8525	9.3849	12.5516	12.2552
ENSG00000168394	TAP1	2100.5	-0.229708	-0.287486	0.981001	9.64921	10.2852	7.38653	10.7757	9.04229	11.323	10.6531	15.1849	11.4867	8.89662
ENSG00000227403	AC009299.3	189.837	0.238877	0.307459	0.981001	1.75443	2.04282	2.35288	1.93892	2.00484	1.18815	1.75647	1.54226	1.47767	2.16291
ENSG00000235508	RPS2P7	20.197	-0.286039	-0.613004	0.981001	0.488671	0.233479	0.539748	0.506303	0.299153	0.565114	0.752386	0.463694	0.884484	0.473808
ENSG00000239149	SNORA59A	5.97123	-0.255496	-0.954193	0.981001	0.40646	0.509775	0.392826	0.701877	0.995302	1.16128	1.18396	1.2599	0.792275	1.55926
ENSG00000243766	HOTTIP	2.75149	0.19737	1.55997	0.981001	0.0307924	0.0102985	0.0238077	0.0127614	0.0150803	0.00586507	0	0.0109083	0.0120042	0.00363463
ENSG00000280129	RP11-298I3.3	21.204	0.286297	0.537296	0.981001	0.361187	0.31789	0.428684	0.315132	0.337484	0.271562	0.155045	0.218863	0.234676	0.336578
ENSG00000197182	MIRLET7BHG	529.999	0.237855	0.305531	0.981803	2.50234	3.05272	1.89025	2.35795	1.86532	2.29067	1.93535	1.92002	1.79055	1.50548
ENSG00000121039	RDH10	4886.25	-0.25078	-0.982924	0.984142	14.7633	12.3876	12.9608	17.4955	12.7837	28.3466	72.8136	16.0415	11.9196	10.0014
ENSG00000135297	MTO1	3360.72	-0.107114	-0.111146	0.984142	6.08043	6.13244	6.17987	6.2963	5.85291	6.66081	6.63883	6.23491	6.4714	6.97324
ENSG00000157510	AFAP1L1	438.679	0.260361	0.368055	0.984142	2.63041	2.53307	2.19648	2.06546	2.51956	1.83831	1.60865	1.86597	2.77618	1.16625
ENSG00000183617	MRPL54	1439.25	0.176154	0.197029	0.984142	37.1431	33.1935	29.9441	40.2915	34.3146	31.5897	34.1624	28.749	27.7552	30.2462
ENSG00000146826	C7orf43	318.982	0.217124	0.263106	0.985379	2.50544	2.69792	2.07287	2.48441	2.42848	2.27761	2.20599	2.15165	2.07801	1.45626
ENSG00000188991	SLC15A5	2.55493	-0.163762	-2.07478	0.985396	0	0.00883633	0.0204275	0.00729971	0	0.0100647	0.00615677	0.0935953	0.0343328	0.0187116
ENSG00000207631	MIR641	3.86499	-0.217805	-1.30854	0.986024	0.31203	0.782685	0.80417	0.215526	0.382035	1.48582	0.908902	2.48708	0.608211	0.920773
ENSG00000104133	SPG11	2663.88	-0.161388	-0.176839	0.986215	4.41746	4.82883	5.48417	4.44815	4.88523	6.07843	5.55086	4.92087	5.11723	5.54491
ENSG00000221968	FADS3	2294.66	0.238741	0.308373	0.98871	10.2708	9.04802	6.3229	10.0012	10.4622	6.98606	7.49008	6.2658	9.78791	6.69129
ENSG00000259735	RP11-356M20.3	11.3614	-0.272518	-0.790518	0.98871	0.808013	0.207876	0.160187	0.429317	0.342448	0.769516	0.615566	0.605507	0.726917	0.550241
ENSG00000266472	MRPS21	4677.11	0.178765	0.200893	0.98871	63.3067	62.1869	68.4908	78.2879	75.4586	62.7287	57.6845	51.1481	63.2707	67.7147
ENSG00000014914	MTMR11	125.119	-0.240848	-0.314045	0.988842	0.57193	0.438822	0.49422	0.567005	0.692007	0.762554	0.576225	0.697207	0.826272	0.591694
ENSG00000066923	STAG3	16.3294	-0.284673	-0.589761	0.988842	0.0323918	0.0240742	0.0371026	0.0472334	0.0308459	0.0582694	0.0356444	0.0573742	0.0537845	0.0573512
ENSG00000132749	MTL5	73.5019	-0.279729	-0.470183	0.988842	0.259499	0.203689	0.249089	0.245085	0.246394	0.252179	0.431935	0.520612	0.213338	0.253169
ENSG00000132950	ZMYM5	425.874	0.200204	0.233845	0.988842	2.85365	2.83815	3.15192	2.51126	2.80121	2.01252	2.34102	2.37991	2.25954	3.01973
ENSG00000136425	CIB2	11.029	0.205397	1.4098	0.988842	0.100763	0.409213	0.0370982	0.298281	0.00881209	0.0411265	0.0503157	0.0637417	0.112233	0.0509729
ENSG00000162545	CAMK2N1	77.0995	-0.273689	-0.761123	0.988842	0.507958	0.464223	0.639338	0.32638	0.556836	1.24877	0.770776	0.564944	0.176532	1.47105
ENSG00000163701	IL17RE	20.4259	-0.268876	-0.813908	0.988842	0.0726691	0.132568	0.0638469	0.0684465	0.0283095	0.0754984	0.130854	0.0936114	0.248956	0.0818771
ENSG00000177855	CACYBPP2	69.9508	-0.249085	-0.335423	0.988842	2.00472	2.09524	2.02555	2.48618	1.81298	2.9506	2.94629	1.89649	2.90111	2.42009
ENSG00000225423	TNPO1P1	6.0488	-0.217777	-1.27188	0.988842	0	0.0680894	0.157407	0	0.116323	0.284368	0.126511	0.120202	0.211645	0.128164
ENSG00000230234	RP1-276N6.2	375.174	0.281574	0.490271	0.988842	11.642	36.0605	19.9458	22.7991	16.6026	18.6469	14.1427	13.7083	10.6157	19.1292
ENSG00000235703	LINC00894	47.2316	-0.271017	-0.41361	0.988842	0.15145	0.126631	0.144796	0.114734	0.188419	0.237289	0.133769	0.21201	0.190457	0.204717
ENSG00000244332	RP11-119K6.6	12.3311	-0.282456	-0.662132	0.988842	0.287358	0.200222	0.339434	0.46313	0.381147	0.592945	0.669628	0.508985	0.466767	0.45225
ENSG00000256633	RP11-169D4.2	2.07832	0.179336	1.76857	0.988842	0.0465225	0.077797	0.119899	0.160671	0.1424	0	0.0542056	0.0824034	0.0302274	0
ENSG00000279063	CTD-2537I9.15	3.07181	0.198897	1.51523	0.988842	0.248619	0.311814	0.280327	0.0429317	0.152199	0.118387	0.0724195	0.110092	0	0.0733654
ENSG00000269939	PCF11-AS1	48.6898	0.275009	0.437496	0.989437	0.774312	1.26076	0.866498	0.647431	0.686076	0.485145	0.67664	0.631614	0.529577	0.769659
ENSG00000023287	RB1CC1	7846.18	0.219034	0.267492	0.989455	23.7392	24.7941	28.9283	25.2626	25.6853	16.5891	28.6262	22.5438	20.4347	18.4779
ENSG00000114126	TFDP2	1924.46	0.207716	0.246805	0.989455	4.08954	4.31598	4.609	3.42017	3.59871	2.54454	3.76655	3.45165	3.7419	3.36828
ENSG00000123999	INHA	15.4581	-0.258397	-0.898624	0.989455	0.140974	0.235743	0.056769	0.0608587	0.215753	0.167822	0.246383	0.124851	0.492329	0.270402
ENSG00000175899	A2M	14.6496	-0.256197	-0.916484	0.989455	0.0387105	0.0161833	0.0249414	0.036765	0.0651686	0.0645158	0.0930257	0.0171416	0.0471592	0.119943
ENSG00000188493	C19orf54	99.8093	-0.278907	-0.46863	0.989455	0.787148	0.49744	0.51306	0.436224	0.593937	1.20292	0.778505	0.786287	0.719582	0.43215
ENSG00000265933	LINC00668	76.8606	-0.234987	-0.300659	0.989455	0.374551	0.28663	0.261777	0.324485	0.373085	0.362752	0.403122	0.382314	0.404224	0.430867
ENSG00000273812	WI2-87327B8.2	6.48793	0.22642	1.18519	0.989455	0.148277	0.826515	0.159226	0.307254	0.2118	0.141212	0.057588	0.0875453	0.224795	0.204191
ENSG00000280022	RP11-707O23.1	3.00697	-0.200207	-1.4789	0.989455	0.0824859	0	0.0797191	0.0284874	0.050496	0.117834	0.0480541	0.18263	0.107188	0.219068
ENSG00000060558	GNA15	24.5916	0.283901	0.595098	0.98967	0.224619	0.158154	0.190425	0.424618	0.296724	0.112588	0.192842	0.157049	0.222755	0.167452
ENSG00000169372	CRADD	368.821	-0.161351	-0.177009	0.989738	1.95055	1.65506	1.94098	1.8363	1.85304	2.18098	2.15484	2.03457	1.87285	2.20004
ENSG00000205659	LIN52	726.621	-0.175543	-0.196553	0.989982	4.00779	3.74277	4.84642	3.90101	4.41524	4.58978	4.38208	5.03143	4.59915	5.38742
ENSG00000146918	NCAPG2	5686.46	-0.162299	-0.178298	0.991384	16.586	15.9562	19.1541	18.3722	17.0354	17.8292	18.8023	18.4474	20.8005	22.677
ENSG00000110107	PRPF19	6983.87	0.17854	0.20091	0.992329	66.1579	56.9097	55.4369	67.9062	64.6859	56.4324	52.9901	49.6418	64.0674	47.5186
ENSG00000108515	ENO3	683.986	-0.279764	-0.671109	0.993031	2.18079	2.88255	3.14871	2.34648	3.46756	3.93444	3.99591	1.68278	10.2225	2.49767
ENSG00000109686	SH3D19	2690.84	-0.235246	-0.301831	0.993031	7.92798	6.90067	6.76898	6.74984	6.95344	7.41051	8.89762	12.7745	7.24349	7.19281
ENSG00000134531	EMP1	2098.84	-0.245298	-0.326877	0.993031	5.44277	4.30696	6.78253	4.6224	5.9473	6.14057	6.24519	6.17804	5.66433	9.76461
ENSG00000145734	BDP1	8610.5	-0.101801	-0.105313	0.993031	15.3933	14.8126	15.9933	14.6302	15.2764	16.2378	15.911	15.9361	16.5284	17.252
ENSG00000198721	ECI2	6435.83	-0.161705	-0.177542	0.993031	28.8806	28.2992	31.7173	30.801	30.7883	33.3897	33.1706	29.0428	39.9929	34.5913
ENSG00000248049	UBA6-AS1	174.904	-0.226484	-0.2829	0.993031	0.648295	0.64861	0.696166	0.547301	0.688588	0.649069	0.661746	0.942192	0.730835	0.945085
ENSG00000272669	RP3-508I15.21	25.9468	0.281938	0.513772	0.993031	1.06954	1.73593	1.37823	1.60788	1.23247	1.61776	0.733045	0.8915	0.89931	0.891143
ENSG00000175745	NR2F1	940.922	0.233876	0.298968	0.993169	6.44144	4.32218	5.10727	5.80027	6.52265	4.97906	4.90924	3.61429	3.74569	5.65904
ENSG00000136295	TTYH3	209.61	-0.282496	-0.528628	0.993209	0.75098	0.556269	0.344222	1.0061	0.536869	1.0656	1.06879	1.06236	0.959503	0.452139
ENSG00000188825	LINC00910	58.769	0.264898	0.391734	0.993209	0.21953	0.224759	0.213609	0.225904	0.216671	0.204804	0.0965716	0.158712	0.209588	0.174513
ENSG00000198034	RPS4X	67054.8	-0.165127	-0.182217	0.993209	460.371	448.103	505.362	505.042	484.545	571.08	508.47	453.185	587.423	606.83
ENSG00000226891	LINC01359	39.2425	0.264414	0.390129	0.995783	0.121379	0.187362	0.165434	0.138657	0.154327	0.124488	0.141424	0.103362	0.109197	0.107454
ENSG00000245293	RP11-286E11.1	3.45831	-0.190775	-1.56502	0.995783	0	0.016669	0.00642246	0.0275406	0.0122044	0.00949312	0.0116142	0.0794518	0.032383	0.0588297
ENSG00000044115	CTNNA1	32848.4	-0.176115	-0.19768	0.996742	73.4141	78.413	87.6643	75.395	80.4595	104.44	86.8243	73.9469	89.8011	98.3995
ENSG00000092148	HECTD1	16275.8	-0.176887	-0.198729	0.996742	26.8712	23.9465	30.0347	28.0999	28.7403	31.1107	29.7898	28.8939	38.6523	29.585
ENSG00000159884	CCDC107	391.039	0.236488	0.30582	0.996742	7.51631	6.6032	5.33389	9.00866	5.34011	5.86771	5.53826	5.88786	5.66775	4.38601
ENSG00000167671	UBXN6	1285.21	0.234638	0.301367	0.996742	7.3377	5.97363	4.47869	7.36179	5.5352	5.74441	5.68375	5.18634	4.13215	4.15432
ENSG00000187240	DYNC2H1	1469.5	-0.282461	-0.568217	0.996742	1.47059	0.980054	2.55966	2.34373	2.0984	3.66813	1.45643	1.60309	3.88661	3.40529
ENSG00000213965	NUDT19	2833.5	0.157129	0.171619	0.996742	21.9266	23.1648	22.9957	23.8685	23.4743	18.8196	23.7039	20.3225	17.886	21.7276
ENSG00000234473	ZNF101P2	11.4581	-0.279512	-0.662491	0.996742	0.175945	0.189143	0.129557	0.156252	0.169258	0.311188	0.219645	0.311644	0.212305	0.252182
ENSG00000239908	RN7SL75P	10.5784	-0.273224	-0.740034	0.996742	0.439729	0.459583	0.849959	0.607461	0.807576	1.46572	1.473	0.778873	0.92855	0.778561
ENSG00000102763	VWA8	1895.1	-0.176964	-0.198983	0.998072	5.32994	5.02157	5.66875	5.00651	5.34892	6.20528	5.79049	4.93181	7.22061	6.12169
ENSG00000138768	USO1	6741.23	-0.221884	-0.27452	0.998072	30.2783	24.4268	34.3708	29.0571	33.5719	32.5996	36.6397	49.6533	33.4487	31.1856
ENSG00000145335	SNCA	632.463	-0.244762	-0.327288	0.998072	4.05569	2.89558	3.25274	2.60999	3.12823	3.9724	3.42978	5.73194	3.13015	3.74255
ENSG00000159200	RCAN1	1172.04	0.220683	0.271969	0.998072	3.51335	4.89967	4.10877	4.08731	4.31511	4.09933	3.04829	2.57532	3.5318	4.07661
ENSG00000178440	LINC00843	16.056	0.281674	0.597939	0.998072	0.868944	0.617561	0.531872	0.480159	0.638337	0.206886	0.379668	0.461737	0.479897	0.487194
ENSG00000187713	TMEM203	1379.24	-0.126461	-0.133554	0.998072	19.5028	20.1553	17.6406	19.5967	19.5059	20.8787	21.7065	21.1378	22.2882	19.695
ENSG00000212802	RPL15P3	58.5994	-0.256211	-0.361142	0.998072	1.75802	1.7639	1.61815	2.11636	2.27544	2.29613	2.8677	1.82386	2.93722	2.28262
ENSG00000213516	RBMXL1	2814.26	0.156704	0.171145	0.998072	12.8616	13.9882	13.9209	13.3467	12.7323	10.67	11.4869	12.8749	13.5845	10.7553
ENSG00000217835	RP6-159A1.2	4.55545	-0.231778	-1.10898	0.998072	0.0680418	0.0568912	0.0657595	0.0939959	0.0833072	0.0324	0.218016	0.150649	0.154732	0.220864
ENSG00000234390	USP27X-AS1	17.5311	0.272718	0.739226	0.998072	0.269852	0.403757	0.192169	0.137342	0.147808	0.135261	0.173757	0.201254	0.110736	0.0670577
ENSG00000249485	RBBP4P1	26.3077	-0.280333	-0.506258	0.998072	0.338929	0.506046	0.389953	0.300993	0.400149	0.806953	0.437213	0.385927	0.566266	0.571514
ENSG00000207573	MIR550A2	2.22388	-0.180953	-1.72439	0.99862	0.636927	0	0.410375	0	0.194956	0.909872	0.371057	1.12816	0.827669	0.751807
ENSG00000197757	HOXC6	243.455	0.2367	0.307003	0.999359	1.54455	1.89702	1.86101	1.38028	1.99257	1.06374	1.53527	1.78522	1.17364	1.45747
ENSG00000000003	TSPAN6	1883.13	-0.0671502	-0.0865658	0.999959	8.52141	6.33897	10.9457	10.0781	10.0663	8.08947	10.9009	8.12594	11.4982	10.175
ENSG00000000419	DPM1	2636.19	0.0487242	0.0596846	0.999959	43.1757	44.9379	61.7049	49.3386	55.1498	41.6792	51.7374	46.6241	41.8215	62.1405
ENSG00000000457	SCYL3	777.774	-9.80961e-06	-2.97217e-05	0.999959	2.57612	2.71682	2.63429	2.52337	2.43425	2.70128	2.46033	2.69088	2.55152	2.49247
ENSG00000000460	C1orf112	2299.02	-0.0198375	-0.0225893	0.999959	8.18996	8.787	10.06	8.46402	8.11637	7.73073	9.2952	8.0006	8.54034	10.7212
ENSG00000001036	FUCA2	6850.69	-0.0864008	-0.0938288	0.999959	49.5605	49.0031	61.4127	53.4764	57.2332	56.321	59.8586	60.8868	52.689	59.1783
ENSG00000001084	GCLC	3929.29	-0.106113	-0.134379	0.999959	11.1767	8.33486	10.3761	10.037	10.5782	8.82611	10.8067	11.2335	15.4487	9.11242
ENSG00000001167	NFYA	1978.55	-0.00307879	-0.00340436	0.999959	11.502	11.7926	11.5941	12.6365	11.6164	11.3709	11.083	14.2281	10.3804	12.2467
ENSG00000001460	STPG1	145.018	-0.028365	-0.0358998	0.999959	0.421026	0.406654	0.343763	0.355994	0.395501	0.3664	0.291797	0.376087	0.474006	0.456265
ENSG00000001461	NIPAL3	617.92	-0.0936794	-0.121106	0.999959	1.82311	1.11235	1.28258	1.53834	1.42776	1.29202	1.22476	1.81533	1.83337	1.64206
ENSG00000001497	LAS1L	5189.09	0.00632838	0.00730496	0.999959	23.0535	22.0899	17.7772	22.5664	20.704	21.9762	20.6044	18.1554	25.8491	19.0533
ENSG00000001617	SEMA3F	2168.64	-0.125809	-0.158614	0.999959	11.6625	10.4203	7.2709	10.1955	8.90286	11.43	11.3474	11.8309	11.724	7.74056
ENSG00000001626	CFTR	3.83819	0.0827779	0.494895	0.999959	0.0145079	0.0121304	0.018695	0.0075157	0.00666106	0.020725	0.00845192	0.00321215	0.00235658	0.00856231
ENSG00000001629	ANKIB1	3896.89	-0.0343577	-0.0376809	0.999959	12.1008	12.476	13.0697	11.5364	12.357	10.4968	12.5494	13.8363	12.3016	13.9739
ENSG00000001630	CYP51A1	302.155	-0.24638	-0.372354	0.999959	1.59232	1.69274	1.06991	1.77547	1.24865	2.29634	2.46929	1.49078	2.11351	1.17246
ENSG00000001631	KRIT1	2672.37	-0.00235022	-0.00259758	0.999959	9.52023	8.38055	11.299	9.6402	10.2509	9.93443	9.63049	8.96497	9.78961	10.8671
ENSG00000002016	RAD52	724.342	0.00879074	0.0102014	0.999959	4.12125	3.2671	4.1089	4.20121	4.10259	3.0683	4.13184	3.91107	4.47885	4.05092
ENSG00000002079	MYH16	3.45161	0.0352931	0.192774	0.999959	0.0194711	0.0162802	0.00940901	0.0134491	0.00893984	0.00463586	0.00850753	0.0129331	0.0189767	0.0114915
ENSG00000002330	BAD	217.331	-0.159332	-0.29414	0.999959	2.92994	3.75029	1.23521	2.83578	2.29187	3.75491	2.52875	3.81217	4.07765	1.81459
ENSG00000002746	HECW1	277.697	-0.0562587	-0.0781068	0.999959	0.497706	0.288526	0.468898	0.539347	0.411662	0.520339	0.519333	0.436865	0.531777	0.322459
ENSG00000002822	MAD1L1	883.275	0.121844	0.149373	0.999959	3.29845	2.66145	2.45005	3.34369	2.90069	3.05992	2.59614	2.68282	2.95096	1.92904
ENSG00000002834	LASP1	9400.01	-0.0872395	-0.0967448	0.999959	33.879	26.1907	28.2439	28.0576	30.4082	30.2108	30.2656	33.5029	35.1533	27.8208
ENSG00000002919	SNX11	797.128	-0.0911671	-0.0977166	0.999959	4.64307	4.51965	5.06687	4.73368	5.39108	5.16427	5.14036	4.95417	5.32109	5.50074
ENSG00000003056	M6PR	8898.63	0.0188268	0.0226006	0.999959	57.21	44.2649	57.8336	53.8878	57.6885	39.0387	59.1299	54.4551	51.6999	62.3253
ENSG00000003096	KLHL13	6394.73	-0.146111	-0.278599	0.999959	18.8672	10.8559	25.6208	18.5443	20.5194	35.5196	27.7456	18.8837	9.52531	22.8524
ENSG00000003137	CYP26B1	537.723	0.10344	0.147784	0.999959	2.507	3.69789	2.03199	2.31027	2.30775	3.19123	2.51553	2.26392	1.69293	1.94492
ENSG00000003249	DBNDD1	87.2264	0.0362525	0.0668593	0.999959	0.56095	0.436676	0.249257	0.445357	0.438132	0.368431	0.394408	0.314065	0.695425	0.251151
ENSG00000003393	ALS2	1076.55	0.00232025	0.0026043	0.999959	2.09133	2.57938	2.51282	2.19453	2.45672	2.35999	2.65334	2.4581	1.958	2.38952
ENSG00000003400	CASP10	203.472	-0.0428835	-0.0605044	0.999959	0.504143	0.635687	0.681078	0.615006	0.552538	0.685338	0.428708	0.529299	0.91664	0.56148
ENSG00000003402	CFLAR	1253.53	-0.0800504	-0.0880097	0.999959	1.1696	1.34824	1.25185	1.20091	1.18187	1.26666	1.11513	1.46935	1.29269	1.39836
ENSG00000003436	TFPI	3725.76	0.0454812	0.0747956	0.999959	8.02205	4.47601	9.59819	6.67216	8.45446	7.00194	9.73248	7.95234	3.62731	7.03012
ENSG00000003509	NDUFAF7	1839.45	0.129206	0.143744	0.999959	11.1685	11.319	12.124	13.5351	12.198	10.3382	10.8983	9.44152	11.1432	12.7834
ENSG00000003756	RBM5	3269.57	-0.0465177	-0.0511872	0.999959	6.36411	7.53334	7.57504	6.67401	7.18455	8.05282	6.67569	6.68907	8.179	7.02137
ENSG00000004142	POLDIP2	7708.62	-0.0763249	-0.0809791	0.999959	80.2495	85.2063	73.9637	80.2278	83.3463	85.5945	83.1934	79.0942	94.4689	83.8675
ENSG00000004399	PLXND1	1960.03	0.218042	0.316904	0.999959	6.61723	5.05273	3.48071	5.86999	4.45484	3.79749	3.46693	4.18319	5.95863	3.04042
ENSG00000004455	AK2	14680.1	0.0421684	0.0455219	0.999959	63.9287	52.5411	57.7982	62.1968	60.5758	57.4925	58.4572	50.5407	60.2059	61.0957
ENSG00000004478	FKBP4	28653.7	0.164266	0.187178	0.999959	137.697	140.083	125.963	136.994	131.189	90.8531	129.01	117.602	138.28	114.389
ENSG00000004487	KDM1A	8703.52	0.0418749	0.0461407	0.999959	37.4784	36.0317	38.1768	36.7343	37.1847	35.2706	33.8965	32.9805	44.3371	33.2726
ENSG00000004534	RBM6	4717.04	0.0324031	0.0341659	0.999959	14.1213	15.6273	16.0081	14.2306	14.5702	15.3099	13.7202	14.211	15.3487	14.239
ENSG00000004660	CAMKK1	1486.98	0.0942023	0.143082	0.999959	5.7338	4.60281	3.69968	5.58144	4.36598	4.19255	3.64337	3.80299	7.14812	2.92723
ENSG00000004700	RECQL	7647.71	0.101848	0.123728	0.999959	42.9759	41.751	56.2326	47.5368	52.3274	32.1446	47.9583	46.8662	42.4689	51.5862
ENSG00000004766	VPS50	2656.13	-0.0237803	-0.0285109	0.999959	5.80635	5.81922	7.46528	6.56768	6.07688	5.98093	7.15738	5.81652	5.26295	8.14759
ENSG00000004777	ARHGAP33	28.3068	-0.173938	-0.343931	0.999959	0.123329	0.122759	0.0756776	0.0973554	0.118641	0.184569	0.133432	0.197643	0.0877628	0.0866507
ENSG00000004799	PDK4	1326.13	0.240408	0.522186	0.999959	7.10239	5.69841	6.2982	14.3538	6.00925	9.56335	6.26424	5.64231	2.53163	3.48973
ENSG00000004838	ZMYND10	16.3509	0.0466272	0.0982301	0.999959	0.0539378	0.128853	0.0695048	0.122413	0.103776	0.0880594	0.0987572	0.102362	0.0901166	0.0727615
ENSG00000004864	SLC25A13	6070.87	-0.0858198	-0.0933061	0.999959	34.7877	32.8671	37.7946	38.2802	36.9193	34.5418	40.7511	34.6951	41.7217	40.9836
ENSG00000004866	ST7	1811.97	-0.10582	-0.11787	0.999959	5.56697	5.4745	6.58323	5.646	6.13154	7.12571	6.60913	5.49837	5.79028	6.89285
ENSG00000004897	CDC27	11120.9	0.0769312	0.0897792	0.999959	34.4943	41.4567	43.7672	34.7353	37.2395	32.0878	37.108	37.9419	29.5594	43.4276
ENSG00000004961	HCCS	4515.21	-0.0242002	-0.0267779	0.999959	40.0987	43.8035	45.7902	43.8712	44.997	38.1631	46.875	43.9836	41.1734	52.4297
ENSG00000004975	DVL2	1946.82	0.150359	0.179179	0.999959	10.1334	7.72927	7.82735	9.08121	9.31751	8.39684	7.71989	6.86249	9.6003	6.3554
ENSG00000005007	UPF1	4326.39	0.147235	0.17975	0.999959	13.6567	13.9805	9.53502	13.3977	10.3921	11.9558	11.3042	10.2878	11.7859	8.4818
ENSG00000005020	SKAP2	931.13	-0.0265149	-0.0362248	0.999959	4.1076	3.83686	4.00227	3.34745	3.70678	3.41625	4.22847	5.2436	2.31616	4.28039
ENSG00000005022	SLC25A5	20029.4	-0.0477412	-0.0505446	0.999959	289.345	278.312	300.698	318.093	310.149	303.783	314.91	280.729	333.914	316.605
ENSG00000005059	CCDC109B	475.046	-0.181904	-0.308225	0.999959	2.58147	2.86823	2.6065	2.65068	2.86896	2.35123	3.04816	5.72322	1.72793	3.96733
ENSG00000005073	HOXA11	756.313	-0.025671	-0.0321383	0.999959	7.59219	5.45233	7.51439	9.00837	7.39379	7.97009	6.95824	8.51451	8.56083	5.83212
ENSG00000005075	POLR2J	958.663	0.109864	0.151155	0.999959	18.4662	16.1643	11.8685	25.2423	13.2026	16.0449	15.247	14.4563	17.1381	13.5894
ENSG00000005100	DHX33	2915.28	0.00835773	0.00894119	0.999959	12.2785	11.4276	10.26	11.8568	10.998	11.0172	11.9127	11.6709	11.6078	10.2427
ENSG00000005156	LIG3	3924.74	-0.00137583	-0.00157078	0.999959	7.33119	7.01544	6.56148	7.06721	6.66318	8.371	7.45676	5.45083	6.73175	6.66369
ENSG00000005175	RPAP3	4757.6	0.145882	0.172664	0.999959	22.5152	20.6014	22.3185	21.115	20.3516	13.3018	22.0162	20.9824	19.0117	19.5086
ENSG00000005206	SPPL2B	445.804	0.0856397	0.120045	0.999959	1.75901	1.33309	1.18079	1.7327	1.42427	1.53491	1.80215	1.45039	0.864206	1.18388
ENSG00000005238	FAM214B	380.696	-0.0487518	-0.065139	0.999959	1.4267	1.56769	1.18009	1.12528	1.31894	1.52398	1.29166	1.93371	1.02093	1.16346
ENSG00000005302	MSL3	1954.71	-0.0874059	-0.0933211	0.999959	6.70984	7.27224	6.42197	6.49703	6.32299	6.68	7.178	7.66915	6.51318	7.38963
ENSG00000005339	CREBBP	1467.81	-0.148744	-0.238254	0.999959	3.28471	1.70373	1.53213	1.91555	1.70022	2.52081	2.04179	3.288	2.5989	1.50444
ENSG00000005421	PON1	23.6213	0.110194	0.303727	0.999959	0.0763548	0.255367	0.288147	0.2637	0.166938	0.207763	0.228766	0.0869425	0.0779593	0.251067
ENSG00000005436	GCFC2	2424.54	0.188888	0.226005	0.999959	10.248	10.8371	12.6885	10.5729	10.2288	7.57416	10.7879	8.9758	7.88148	11.4258
ENSG00000005448	WDR54	86.6239	0.00332542	0.0725607	0.999959	0	0.379301	0.723753	0.962406	1.47451	1.15208	0	1.17658	0.93337	0.108368
ENSG00000005483	KMT2E	1078.19	-0.0872885	-0.0941939	0.999959	2.54609	2.69671	2.77433	2.39184	2.47214	2.95371	2.54166	2.88898	2.52816	2.84932
ENSG00000005486	RHBDD2	1085.82	0.126527	0.144376	0.999959	11.1744	12.4223	8.75708	10.6467	10.2804	10.642	9.70957	10.2438	8.32933	9.2837
ENSG00000005700	IBTK	6500.76	-0.118052	-0.131496	0.999959	16.1928	14.7473	16.923	16.6988	16.5865	16.5614	15.9742	19.7609	20.7613	15.8442
ENSG00000005801	ZNF195	1811.74	0.117929	0.130325	0.999959	7.10454	8.19783	8.07075	7.08246	7.39006	5.96217	7.13356	7.00121	6.50399	7.95803
ENSG00000005812	FBXL3	4171.62	0.106234	0.134895	0.999959	12.4532	14.3841	16.3509	13.6422	13.5088	9.60423	14.0245	13.9185	9.96464	16.5426
ENSG00000005882	PDK2	654.353	-0.00325375	-0.00358028	0.999959	2.96454	2.63422	2.40756	2.75618	2.83954	2.85014	2.84998	2.80517	2.7794	2.35168
ENSG00000005884	ITGA3	4105.39	0.0198117	0.0249955	0.999959	11.0176	10.0289	7.6165	10.2005	9.32804	9.40322	7.43204	12.2137	10.5638	7.75417
ENSG00000005889	ZFX	7740.21	0.0936383	0.110935	0.999959	18.5031	26.6346	19.2535	19.7244	17.3518	15.8116	18.3189	20.0046	19.5357	20.277
ENSG00000005893	LAMP2	6083.09	0.00702797	0.00802576	0.999959	22.8356	22.253	29.3902	24.345	27.0999	21.3643	26.4505	26.8777	22.7769	27.7627
ENSG00000005961	ITGA2B	20.6441	0.0543727	0.225416	0.999959	0.0667792	0.0325707	0.0645393	0.172972	0.115829	0.137795	0.0194519	0.118283	0.0940092	0.0262746
ENSG00000006007	GDE1	8302.63	-0.23899	-0.33753	0.999959	39.656	20.2839	45.0842	38.5043	45.9664	51.7168	50.2395	52.944	38.3876	46.1769
ENSG00000006015	C19orf60	451.503	0.00402453	0.00533568	0.999959	3.93241	2.7668	2.25609	3.5013	2.86186	3.23873	3.53517	3.17417	3.12083	2.18018
ENSG00000006016	CRLF1	258.344	-0.15071	-0.346214	0.999959	2.42583	1.05266	1.42448	2.14926	1.54143	3.67496	1.61597	2.82825	0.684994	2.13242
ENSG00000006025	OSBPL7	150.626	0.11728	0.212934	0.999959	0.667455	0.499122	0.372504	0.616866	0.656063	0.358116	0.52302	0.308047	0.86734	0.360631
ENSG00000006062	MAP3K14	740.12	-0.104981	-0.14973	0.999959	3.55785	2.77176	2.00665	2.9096	2.43655	3.39839	3.63185	3.35195	2.98389	1.80693
ENSG00000006118	TMEM132A	1432.42	-0.0258419	-0.0372741	0.999959	5.74399	3.78673	2.98918	5.42304	4.24198	4.66515	5.41546	5.26765	4.45807	2.95623
ENSG00000006194	ZNF263	2898.2	-0.0490109	-0.0614515	0.999959	10.9153	6.85043	8.81816	10.8728	9.13542	8.74739	8.32829	10.8447	11.9068	8.79145
ENSG00000006282	SPATA20	1053.48	0.0436653	0.0617238	0.999959	5.13402	4.95568	3.63978	4.85751	4.41144	5.54538	3.40907	3.74204	6.20143	3.13932
ENSG00000006283	CACNA1G	26.056	0.0742972	0.180724	0.999959	0.0413619	0.0931096	0.0532993	0.0351625	0.0993354	0.0818126	0.0500462	0.0817159	0.0351433	0.041311
ENSG00000006327	TNFRSF12A	5672.13	-0.00161065	-0.00274361	0.999959	97.9384	50.8885	56.0478	81.3533	63.5884	42.0911	61.7112	106.012	90.971	49.6823
ENSG00000006432	MAP3K9	484.475	-0.149827	-0.190408	0.999959	1.01008	0.938387	0.633123	0.713188	0.876374	0.952454	0.784594	0.943148	1.19266	0.880213
ENSG00000006453	BAIAP2L1	2514.91	-0.143791	-0.172913	0.999959	9.61238	11.4662	12.4945	10.335	12.2971	15.5619	14.6055	10.5885	10.8261	11.8021
ENSG00000006459	KDM7A	272.425	0.152677	0.293076	0.999959	0.419305	1.10107	0.941339	0.563407	0.603619	0.689464	0.790079	0.507703	0.283079	0.692132
ENSG00000006530	AGK	750.625	-0.019831	-0.0215402	0.999959	2.74135	2.71818	2.57188	2.55184	2.41764	2.2962	2.85873	2.48215	2.74684	2.77354
ENSG00000006534	ALDH3B1	1345.98	-0.197712	-0.248143	0.999959	4.90917	2.93914	3.88692	4.72404	4.72055	5.89183	4.44339	5.23541	5.27068	4.32533
ENSG00000006576	PHTF2	3381.59	-0.0131246	-0.017039	0.999959	9.26086	8.43626	9.69838	7.92181	9.03761	6.81888	10.6341	11.6728	6.4489	9.30543
ENSG00000006606	CCL26	88.0923	0.260527	0.558335	0.999959	3.5879	2.30482	1.69149	5.22849	4.17858	1.16677	2.09022	1.86003	2.89977	3.46033
ENSG00000006607	FARP2	2424.93	-0.0322813	-0.0342663	0.999959	3.94576	3.80628	3.68706	3.80908	3.72101	3.95372	3.79079	3.53054	4.35732	3.78464
ENSG00000006611	USH1C	30.0372	-0.14694	-1.88886	0.999959	0.0377948	0.0632021	0.14205	0.0261057	0.0269933	0.713883	0.139449	0.0167361	0.00818555	0.223058
ENSG00000006625	GGCT	2683.12	0.135583	0.149759	0.999959	35.1464	38.3305	43.0094	42.7409	42.3804	34.4851	39.6323	31.5892	36.5098	39.4993
ENSG00000006634	DBF4	3228.55	0.190168	0.221179	0.999959	17.1676	16.2816	18.5005	18.3714	16.1998	11.5867	15.4478	16.1414	13.204	17.8255
ENSG00000006638	TBXA2R	289.636	-0.0983492	-0.181269	0.999959	2.62125	2.23792	1.95255	2.25365	2.01769	4.07634	3.31832	2.36064	1.08511	1.73632
ENSG00000006652	IFRD1	7330.95	-0.0136071	-0.0154515	0.999959	21.5523	21.9934	23.1137	22.4397	21.9737	18.4003	25.8926	26.1743	21.9229	19.877
ENSG00000006695	COX10	1301.07	-0.0204904	-0.0221699	0.999959	10.1184	10.0155	8.72804	9.06085	8.53129	9.97952	10.0477	8.80594	9.54194	8.75356
ENSG00000006704	GTF2IRD1	1897.73	0.15915	0.188197	0.999959	7.69659	7.77879	5.90848	7.24698	6.85361	6.79566	5.38946	6.52161	7.3853	5.05584
ENSG00000006712	PAF1	3698.06	0.117987	0.125963	0.999959	33.9129	31.2208	30.0189	34.9406	34.9225	29.3861	29.3012	31.1622	32.9351	28.4403
ENSG00000006715	VPS41	3304.26	-0.0773571	-0.0925277	0.999959	9.42054	6.51261	10.8714	9.98611	9.97777	9.39785	10.6141	9.83356	9.22117	10.8042
ENSG00000006744	ELAC2	10870.1	0.100703	0.117647	0.999959	41.9572	39.0909	35.785	45.7444	40.8228	39.5548	34.4127	32.5924	47.6421	33.2675
ENSG00000006757	PNPLA4	924.281	-0.0132958	-0.0157563	0.999959	5.11707	7.18337	6.40304	5.71097	6.06177	5.54014	5.88892	6.40816	5.32543	7.64539
ENSG00000006831	ADIPOR2	6515.07	0.0903938	0.104223	0.999959	25.0102	24.5235	27.041	27.6641	26.7704	18.7486	24.7869	26.7063	28.9865	22.6449
ENSG00000006837	CDKL3	56.3156	-0.174471	-0.243229	0.999959	0.36378	0.354858	0.475281	0.328048	0.402093	0.375318	0.4945	0.510108	0.374238	0.524814
ENSG00000007038	PRSS21	4318.93	-0.0640419	-0.10444	0.999959	70.6393	25.4084	40.4034	59.7047	45.2723	45.6917	43.7875	50.6685	74.3555	45.0268
ENSG00000007047	MARK4	227.533	-0.114907	-0.165447	0.999959	0.713439	0.693359	0.632795	1.02717	0.598405	0.961815	0.844755	0.980585	0.821742	0.511286
ENSG00000007062	PROM1	2.80337	0.106998	0.90742	0.999959	0.00415536	0.0208463	0.00535464	0.0229616	0.00254382	0.00395738	0.0024208	0.0110403	0.00539978	0.00735727
ENSG00000007080	CCDC124	1054.21	0.097313	0.154569	0.999959	19.5022	14.8125	9.10032	19.6789	13.2375	14.8691	17.7144	14.3382	13.699	7.9405
ENSG00000007168	PAFAH1B1	10959.3	-0.00418408	-0.00459994	0.999959	29.591	31.438	33.8822	28.7146	29.9635	26.487	30.2883	34.5517	29.0853	33.6652
ENSG00000007202	KIAA0100	21697.6	-0.0581008	-0.0667161	0.999959	52.2052	46.181	52.3884	56.0702	54.9814	62.7663	51.4613	43.7667	63.2861	52.9429
ENSG00000007237	GAS7	74.2154	0.207029	0.376521	0.999959	0.180452	0.196911	0.236474	0.147881	0.185363	0.200983	0.103345	0.0623002	0.176863	0.185923
ENSG00000007255	TRAPPC6A	100.99	0.049557	0.0848491	0.999959	4.43664	1.57795	1.96259	2.88153	1.88499	2.23876	2.48823	2.75632	2.49543	1.97359
ENSG00000007264	MATK	2140.43	0.261166	0.435834	0.999959	19.7535	11.5452	8.39674	17.8384	10.2751	12.3971	13.2506	8.58197	9.25271	6.63917
ENSG00000007314	SCN4A	20.3689	-0.0351107	-0.130192	0.999959	0.0299658	0.0720332	0.031374	0.072443	0.0619122	0.0214036	0.0240037	0.129375	0.090048	0.0309492
ENSG00000007341	ST7L	1347.97	-0.0703347	-0.0793763	0.999959	3.38959	3.19713	4.09548	3.69604	4.0568	3.7649	3.9294	3.54159	3.66974	4.57637
ENSG00000007372	PAX6	558.38	0.0342366	0.0428601	0.999959	0.808741	1.05712	0.92905	0.739046	0.839226	0.925445	0.813252	0.823588	0.625945	1.05698
ENSG00000007376	RPUSD1	1097.13	0.0194758	0.0339462	0.999959	14.2127	6.79994	5.61372	12.175	6.93872	8.56333	8.7739	9.57379	12.1122	5.63597
ENSG00000007384	RHBDF1	246.96	0.0213856	0.033839	0.999959	1.68473	0.720089	0.951822	1.34171	1.10062	1.21532	0.875276	1.46978	1.29069	0.816217
ENSG00000007392	LUC7L	2951.82	-0.0231832	-0.0334105	0.999959	13.4098	6.03476	10.7766	13.0144	10.6557	10.6797	8.74753	11.9602	13.9645	9.80346
ENSG00000007516	BAIAP3	10.0021	-0.0737718	-0.201571	0.999959	0.0502619	0.025215	0.0291456	0.0312453	0.036923	0.0382938	0.04685	0.053416	0.0391884	0.0207646
ENSG00000007520	TSR3	1997.98	-0.111082	-0.209235	0.999959	53.2329	19.7195	21.4884	45.8498	29.819	39.052	37.672	36.2718	59.7931	23.8342
ENSG00000007541	PIGQ	742.369	0.0285182	0.0485624	0.999959	4.25933	1.75041	1.57572	3.52841	2.33579	2.6231	2.76239	2.98613	2.80505	1.82199
ENSG00000007545	CRAMP1	397.236	-0.113809	-0.150867	0.999959	1.28758	0.712577	1.00075	1.15184	0.975688	1.20867	1.02737	1.25468	1.34717	0.857893
ENSG00000007866	TEAD3	434.238	0.102714	0.129757	0.999959	4.06674	3.1883	2.90119	3.13121	3.7002	3.76674	3.35583	3.20643	3.02448	2.18464
ENSG00000007923	DNAJC11	3862.28	-0.0133548	-0.0146344	0.999959	16.743	19.1872	15.8388	17.8991	16.5743	17.8726	17.0191	16.9218	19.9367	15.3691
ENSG00000007944	MYLIP	415.862	-0.179906	-0.238074	0.999959	2.31198	2.2567	3.07112	3.03207	3.65994	3.03601	3.46515	4.37474	3.45435	2.62079
ENSG00000007968	E2F2	1633.03	0.121874	0.133605	0.999959	7.58547	7.47832	5.98154	7.38606	7.29469	6.50166	6.89576	6.3419	6.94411	5.86663
ENSG00000008018	PSMB1	12219.2	-0.0898431	-0.102825	0.999959	108.392	99.5706	132.538	127.975	127.388	122.097	123.644	110.038	147.285	136.832
ENSG00000008083	JARID2	2078.51	0.157561	0.174391	0.999959	8.15028	8.88005	8.37159	8.26878	8.12706	8.15325	6.47745	6.86336	6.90054	8.64737
ENSG00000008128	CDK11A	40.9138	-0.0317017	-0.0545533	0.999959	0.210277	0.120874	0.23286	0.213325	0.189067	0.32542	0.160783	0.180407	0.166511	0.186152
ENSG00000008130	NADK	1828.95	-0.100573	-0.144961	0.999959	7.85307	3.61229	6.53554	9.46952	8.10412	7.80639	7.57652	8.28105	7.95632	7.7213
ENSG00000008256	CYTH3	1492.69	-0.0339395	-0.0379381	0.999959	6.3452	5.42543	5.31849	5.84492	6.00403	6.62033	6.35818	4.93648	6.26872	5.51522
ENSG00000008282	SYPL1	2922.94	-0.0684548	-0.0913756	0.999959	22.6945	23.9034	25.0494	20.7055	22.8089	17.1752	27.1998	28.6361	17.58	32.0803
ENSG00000008283	CYB561	2415.71	-0.0843653	-0.10134	0.999959	11.4215	9.38957	8.35411	10.8651	9.95302	10.6285	10.2092	11.6014	12.9745	8.20409
ENSG00000008294	SPAG9	8228.02	-0.065551	-0.0702716	0.999959	14.277	14.2151	17.0366	15.1605	15.8551	17.2216	16.9192	15.0408	15.2038	15.9926
ENSG00000008300	CELSR3	297.542	-0.0750478	-0.109488	0.999959	0.527727	0.554813	0.362972	0.447566	0.459376	0.812193	0.459214	0.410181	0.471645	0.387676
ENSG00000008323	PLEKHG6	12.5962	0.0811131	0.35141	0.999959	0.072514	0.0788196	0.0327048	0.130226	0.0665871	0.00690591	0.0337958	0.0513764	0.146056	0.0556354
ENSG00000008324	SS18L2	874.678	-0.0778453	-0.0836201	0.999959	13.4391	13.8772	15.9715	15.8429	15.3059	14.8114	16.364	16.1077	15.4582	16.2134
ENSG00000008382	MPND	178.554	0.18452	0.263235	0.999959	2.84939	1.78998	1.6416	2.44715	2.1135	2.36904	2.07277	1.78915	1.43014	1.37914
ENSG00000008394	MGST1	8005.16	0.130865	0.211195	0.999959	21.495	21.8536	38.1612	22.9058	27.296	11.4434	27.1347	28.9759	19.758	26.4624
ENSG00000008405	CRY1	1616.3	0.105123	0.127262	0.999959	8.4703	6.33214	7.56495	7.64206	8.02828	6.5673	7.89603	6.57195	5.27349	8.50338
ENSG00000008441	NFIX	22.5815	0.0781244	0.338899	0.999959	0.181366	0.155742	0.0347406	0.0541722	0.0330083	0.0420141	0.0771023	0.104188	0.11784	0.0173576
ENSG00000008513	ST3GAL1	1567.88	-0.211429	-0.339345	0.999959	4.13342	4.19282	3.6368	3.32681	2.79902	7.68424	2.8018	4.23736	4.87461	3.29371
ENSG00000008517	IL32	34.7679	0.0072657	0.102804	0.999959	0.567955	0.0080488	0.0124046	0.545229	0.147326	0.0550063	0.157026	0.375116	0.575422	0.0284065
ENSG00000008710	PKD1	1209.01	-0.126422	-0.251139	0.999959	2.21197	1.08293	0.708834	1.76389	1.02962	1.7748	1.71592	1.75231	2.09569	0.748652
ENSG00000008735	MAPK8IP2	29.9399	0.120341	0.212071	0.999959	0.177986	0.105048	0.114677	0.126554	0.102549	0.0997092	0.143336	0.092723	0.071427	0.123581
ENSG00000008838	MED24	2341.1	-0.00997327	-0.0110813	0.999959	8.60794	7.67957	6.39521	8.28106	7.25518	8.41756	7.80648	7.21083	7.93671	7.13069
ENSG00000008869	HEATR5B	2274.49	-0.0596568	-0.0648438	0.999959	6.12097	6.73885	6.02238	6.06362	5.97096	6.74713	6.62304	5.45758	6.3691	7.12501
ENSG00000008952	SEC62	5674.92	0.0734107	0.110841	0.999959	15.4338	18.0162	18.3718	16.1024	16.8713	8.19715	18.8361	20.4563	11.6557	19.3742
ENSG00000008988	RPS20	34560.7	0.00873257	0.00979004	0.999959	252.952	225.729	286.826	283.878	268.379	268.663	267.414	247.397	301.499	223.907
ENSG00000009307	CSDE1	69222.1	-0.0109167	-0.0114135	0.999959	265.246	257.535	283.247	278.357	276.893	249.686	283.075	276.922	287.152	275.246
ENSG00000009335	UBE3C	10204.1	-0.0170552	-0.0178029	0.999959	24.2638	25.0806	24.8294	25.4517	25.8556	24.1799	25.3919	23.6934	27.0349	26.7261
ENSG00000009724	MASP2	3.61894	0.0814492	0.551013	0.999959	0.00726675	0.0607589	0.014046	0.0150579	0.0177942	0.0276821	0.0211671	0.0128713	0.00472147	0.0128661
ENSG00000009780	FAM76A	320.221	0.00241509	0.00272502	0.999959	1.77657	1.84398	1.98341	1.65026	1.80951	1.87425	1.82461	1.74971	1.54239	2.05633
ENSG00000009830	POMT2	751.762	-0.0312951	-0.0381247	0.999959	1.57109	1.90463	1.41995	1.93799	1.62124	1.76374	1.63995	1.75224	2.17195	1.35533
ENSG00000009844	VTA1	3472.54	0.090287	0.107517	0.999959	10.9705	10.7376	12.4868	11.1827	11.2105	7.65255	12.0636	10.9477	9.51036	12.3366
ENSG00000009950	MLXIPL	21.6079	0.13764	0.429934	0.999959	0.134727	0.193111	0.0744045	0.137373	0.0549845	0.0183297	0.115864	0.0568181	0.120884	0.117377
ENSG00000009954	BAZ1B	17418.2	-0.0567525	-0.0600303	0.999959	55.6326	61.5558	53.8851	52.01	52.7854	58.4755	53.9071	59.1455	60.3011	55.7563
ENSG00000010017	RANBP9	3728.65	0.000984752	0.00122107	0.999959	24.3842	20.2647	31.9093	21.6749	28.9	24.1805	28.0402	25.6414	20.3168	28.8585
ENSG00000010072	SPRTN	1663.31	0.103615	0.118061	0.999959	6.07254	6.62115	7.33648	6.40907	7.00267	5.90775	6.34714	5.91072	5.12819	7.51972
ENSG00000010165	METTL13	3796.62	0.0541168	0.0592222	0.999959	24.4254	21.0165	21.3698	25.7862	22.8984	23.7152	21.7958	20.0377	24.3663	20.9324
ENSG00000010219	DYRK4	46.0103	-0.232896	-0.563446	0.999959	0.083205	0.190401	0.104397	0.120993	0.101872	0.125117	0.311248	0.255971	0.0967413	0.0982123
ENSG00000010244	ZNF207	13335.9	0.023477	0.0255691	0.999959	18.446	19.0884	20.7617	18.6851	19.9534	16.7478	19.2306	17.6201	19.6387	21.9872
ENSG00000010256	UQCRC1	8627.82	0.0319466	0.0402907	0.999959	63.4811	65.5612	48.7001	69.2334	61.4307	62.0658	53.7107	49.5588	82.5974	51.9671
ENSG00000010270	STARD3NL	1599.36	-0.0370464	-0.0417721	0.999959	7.0549	8.30459	8.58749	8.22959	9.17701	7.98405	10.2191	7.70779	8.56294	8.09675
ENSG00000010278	CD9	5466.05	-0.0149652	-0.0172098	0.999959	37.9512	33.2585	31.8125	41.594	43.2786	31.7289	41.5021	38.6195	37.5563	40.7234
ENSG00000010292	NCAPD2	15903.1	-0.0739368	-0.0809399	0.999959	54.9152	55.579	54.5121	53.3838	53.4381	53.9269	49.0313	55.34	65.5749	63.6283
ENSG00000010295	IFFO1	9.21804	0.111526	0.392228	0.999959	0.0534343	0.0496417	0.0306027	0.0123027	0.0835954	0.0226171	0.0345882	0.0473229	0.0385758	0.031536
ENSG00000010310	GIPR	4.42644	0.123566	0.564251	0.999959	0.0195678	0.0272684	0.0168101	0.031537	0.0319438	0.0186355	0.0227993	0.0115532	0.0254278	0.00769903
ENSG00000010318	PHF7	50.3028	-0.0162249	-0.0258174	0.999959	0.249768	0.372922	0.402317	0.25878	0.354952	0.441755	0.379361	0.197502	0.330363	0.326405
ENSG00000010319	SEMA3G	54.2886	0.0257975	0.102984	0.999959	0.425359	0.185558	0.0992976	0.383224	0.188692	0.264192	0.13288	0.0873532	0.628845	0.0764034
ENSG00000010322	NISCH	1039.04	0.120574	0.139981	0.999959	3.00446	2.63333	2.3551	2.81125	2.76199	2.95444	2.37894	2.0337	2.72112	2.22294
ENSG00000010404	IDS	214.105	-0.0810543	-0.136141	0.999959	0.555186	0.614305	0.432678	0.381183	0.523037	0.332438	0.768889	0.815556	0.427685	0.406143
ENSG00000010539	ZNF200	1868.32	-0.0683611	-0.082023	0.999959	6.48883	4.09234	5.67791	6.04427	5.31407	5.58329	5.33791	6.34143	6.76706	5.20339
ENSG00000010626	LRRC23	305.113	-0.173231	-0.267383	0.999959	2.06344	1.01488	2.76976	1.87241	2.61927	2.05183	2.4985	2.37389	2.62881	2.90125
ENSG00000010704	HFE	946.529	-0.0161324	-0.0210399	0.999959	4.14783	2.25289	4.38397	3.83503	4.26866	3.38515	4.22714	3.76021	3.74187	4.05104
ENSG00000010803	SCMH1	960.27	-0.100451	-0.121261	0.999959	5.29321	4.98915	4.58306	4.45742	4.27373	5.78857	4.56887	5.45067	6.06597	3.79631
ENSG00000010810	FYN	7966.45	-0.0149797	-0.019656	0.999959	19.4658	23.5563	30.5598	22.4858	25.7213	29.308	27.7921	17.9593	19.7595	28.6471
ENSG00000010818	HIVEP2	928.248	0.0192188	0.0242601	0.999959	2.41464	2.4761	1.93249	2.03678	2.0625	2.40194	2.23342	2.74027	1.7845	1.58549
ENSG00000011007	TCEB3	4595.84	0.0494182	0.0531258	0.999959	21.2701	19.4469	19.3236	19.4689	19.5457	17.7683	20.2228	18.9136	21.4038	17.139
ENSG00000011009	LYPLA2	943.997	0.176536	0.225712	0.999959	12.393	11.1383	7.80358	11.5527	9.98067	11.0121	9.21939	8.29707	9.98065	6.69976
ENSG00000011021	CLCN6	197.027	0.0798474	0.112917	0.999959	0.725746	0.85996	0.559401	0.535118	0.68687	0.746293	0.547306	0.528389	0.830264	0.459856
ENSG00000011028	MRC2	939.314	0.213484	0.328006	0.999959	4.88131	3.50531	2.78819	3.22233	2.99374	4.06122	3.11393	1.66301	2.71514	2.29619
ENSG00000011052	NME1-NME2	28.2467	0.0391531	0.0805585	0.999959	0.87122	0.478693	0.433027	0.55019	0.350481	0.521533	0.696068	0.595217	0.388157	0.308507
ENSG00000011114	BTBD7	1688.05	-0.0768849	-0.0846413	0.999959	3.44535	3.22715	3.56863	3.08016	3.16875	3.4058	3.14732	4.06518	3.68195	3.19325
ENSG00000011132	APBA3	243.1	0.133304	0.204341	0.999959	1.31214	1.07387	0.662724	1.34029	0.956429	1.05371	1.20493	1.0045	0.744172	0.630024
ENSG00000011143	MKS1	713.335	-0.0836938	-0.0958046	0.999959	4.24202	3.31883	3.97283	4.32706	3.44548	3.96777	4.55423	3.55559	4.53787	3.98782
ENSG00000011198	ABHD5	1601.23	-0.00950962	-0.0106549	0.999959	9.46596	13.0771	11.652	11.3681	11.8103	10.7493	12.7823	11.3848	10.5543	12.3285
ENSG00000011258	MBTD1	1235.23	0.0469	0.053927	0.999959	4.01098	3.07748	4.84797	3.90829	4.08363	3.82396	3.79868	4.00054	3.59276	3.99261
ENSG00000011260	UTP18	6195.56	-0.0318924	-0.0344568	0.999959	49.7025	47.0819	58.4807	49.0886	52.2912	52.5134	57.2494	47.6275	52.6153	52.8447
ENSG00000011275	RNF216	3968.72	0.0068807	0.00757861	0.999959	12.2729	12.0448	11.5621	11.989	11.7103	12.0665	11.8078	11.6304	13.9435	9.81796
ENSG00000011295	TTC19	1969.91	-0.0844476	-0.0896719	0.999959	6.67941	7.52865	7.74977	6.95976	7.57254	7.96379	7.52006	7.32785	7.68389	8.34863
ENSG00000011304	PTBP1	16612.9	0.148295	0.166081	0.999959	66.1622	60.7158	48.0852	60.8585	55.3557	52.3758	58.1067	53.2372	48.5984	47.1821
ENSG00000011332	DPF1	127.644	0.0360422	0.0500832	0.999959	0.759403	0.704905	0.460262	0.671229	0.496407	0.576126	0.674859	0.666849	0.635581	0.421599
ENSG00000011347	SYT7	580.966	0.223198	0.365025	0.999959	3.26397	2.04789	1.95923	3.26167	1.99495	2.87619	1.62036	2.48165	1.41269	1.34752
ENSG00000011376	LARS2	4976.85	-0.147384	-0.179401	0.999959	23.6336	15.0719	18.9769	21.1828	19.8785	21.4221	21.3366	19.9972	28.5229	20.5267
ENSG00000011405	PIK3C2A	6182.69	0.0467434	0.052002	0.999959	15.1938	15.3249	16.3979	15.0338	16.061	14.1023	16.6041	16.0658	12.0919	16.3852
ENSG00000011426	ANLN	22243.7	-0.110167	-0.13005	0.999959	77.88	87.8224	90.2365	71.954	75.1648	78.7105	81.7075	115.156	77.2325	88.2817
ENSG00000011451	WIZ	651.208	0.111519	0.176995	0.999959	2.67993	2.56502	1.12947	1.94485	1.58124	1.94281	1.96569	2.06429	1.64045	1.13989
ENSG00000011454	RABGAP1	2334.43	-0.0831647	-0.0886905	0.999959	5.22604	5.57336	6.10217	5.37735	5.88458	6.32246	5.4468	5.84364	6.22152	6.13481
ENSG00000011465	DCN	78.8207	-0.10465	-1.38916	0.999959	0.00961811	0.239247	0.00774625	0.0963299	0.0338559	0.0389294	0.037822	0.538768	0.342146	0.0553453
ENSG00000011478	QPCTL	1070.39	0.010794	0.014325	0.999959	12.1836	8.21427	8.23208	11.5234	11.0576	12.2416	8.40476	9.12311	12.8417	8.10365
ENSG00000011485	PPP5C	5162.92	0.146489	0.168106	0.999959	19.1499	18.4997	14.188	19.1335	17.3248	15.6911	15.3755	15.2931	18.6436	13.5721
ENSG00000011523	CEP68	725.271	-0.118245	-0.142109	0.999959	2.16018	1.50365	1.83037	1.8781	1.75225	2.03679	2.13501	1.98926	2.36718	1.53707
ENSG00000011566	MAP4K3	1973.74	0.0967887	0.111306	0.999959	7.10283	7.1862	8.9986	7.45232	7.79869	6.75958	7.46012	7.67483	5.68352	8.10748
ENSG00000011638	TMEM159	633.215	0.0534445	0.0667058	0.999959	6.497	3.66528	5.99897	5.9974	6.72743	5.54341	5.21314	5.44378	5.62584	5.76588
ENSG00000011677	GABRA3	289.742	-0.0902819	-0.116602	0.999959	1.32611	1.68166	1.72308	1.43502	1.3891	2.1119	1.45927	1.56592	1.18234	1.8914
ENSG00000012048	BRCA1	7158.73	-0.0966784	-0.104992	0.999959	17.8899	14.7844	19.5017	17.9698	18.0544	19.1907	18.1637	17.8645	19.5378	20.1072
ENSG00000012061	ERCC1	1997.6	-0.0037067	-0.0042388	0.999959	8.50942	7.95332	7.50653	8.61365	8.22766	9.58129	8.25259	6.27525	8.75046	8.06611
ENSG00000012124	CD22	3.29438	-0.0768116	-0.831264	0.999959	0.00501558	0.0167745	0.00323156	0.0103931	0.00921127	0	0.0146097	0.00444194	0.0553997	0.00296011
ENSG00000012171	SEMA3B	2144.07	0.0636505	0.0813089	0.999959	7.67454	11.7993	6.46647	9.81771	7.84559	8.87982	8.79845	7.02446	7.62753	8.87544
ENSG00000012174	MBTPS2	1772.62	-0.152157	-0.178229	0.999959	4.39816	3.52116	4.62409	4.16607	4.54391	4.16225	5.26764	5.62052	3.96833	5.03214
ENSG00000012211	PRICKLE3	355.538	0.235186	0.359888	0.999959	3.17227	4.1646	1.81958	2.75231	2.36828	2.54217	2.26503	2.2784	2.60156	1.4327
ENSG00000012232	EXTL3	1605.78	-0.0470706	-0.0700968	0.999959	3.12415	2.78019	2.47962	2.63243	2.50331	3.1244	3.65098	3.25522	2.80569	1.35701
ENSG00000012660	ELOVL5	5092.71	-0.135608	-0.15593	0.999959	30.3401	27.0005	28.7926	29.0426	28.9588	30.3682	36.809	38.2494	25.6559	29.5105
ENSG00000012983	MAP4K5	2113.25	-0.00717628	-0.00786088	0.999959	6.58764	5.54535	7.02881	5.67868	6.71306	6.18498	6.76867	5.85215	6.57443	6.34028
ENSG00000013275	PSMC4	6483	0.037317	0.0444125	0.999959	74.2056	60.6599	53.5394	62.2949	63.9099	65.1363	66.3004	57.3519	70.1601	46.1015
ENSG00000013288	MAN2B2	428.556	-0.169242	-0.221816	0.999959	1.08316	1.18142	0.818675	1.05271	0.935123	1.18695	1.15687	1.66029	0.958661	0.954798
ENSG00000013306	SLC25A39	5932.73	0.136818	0.187784	0.999959	48.8508	43.6654	27.58	47.6241	36.7006	39.3062	37.9626	35.8151	42.6067	23.7741
ENSG00000013364	MVP	2454.91	0.137276	0.210063	0.999959	8.90863	7.90714	6.90989	13.568	11.6156	8.46981	7.28817	12.8392	7.47473	6.22554
ENSG00000013374	NUB1	3881.91	0.101825	0.107677	0.999959	16.4189	17.3034	17.7698	16.0649	17.3485	15.0331	17.0251	14.6017	15.4307	16.6848
ENSG00000013375	PGM3	4060.89	0.00350589	0.00376522	0.999959	11.6615	12.2364	14.1832	12.363	12.7954	11.7597	13.1286	12.2262	12.1602	13.7996
ENSG00000013392	RWDD2A	279.074	0.130597	0.169357	0.999959	1.43564	1.64878	2.09451	1.7097	2.10624	1.4301	1.70157	1.75371	1.16866	1.95753
ENSG00000013441	CLK1	1538.8	0.120019	0.163356	0.999959	5.40144	10.5113	7.6533	5.97603	6.33528	6.32769	6.75991	5.72558	5.35355	7.86379
ENSG00000013503	POLR3B	3700.11	0.000587157	0.000635394	0.999959	17.7601	16.2904	17.277	18.5041	17.089	16.3144	18.0778	15.802	19.6372	17.0229
ENSG00000013523	ANGEL1	557.462	-0.0760092	-0.0904955	0.999959	2.23952	1.93694	1.75014	1.81302	1.8722	2.19704	2.18009	1.65922	2.45333	1.72819
ENSG00000013561	RNF14	3757.78	0.0725227	0.0798022	0.999959	16.322	19.5152	17.8478	17.1056	17.5532	13.9398	18.3896	18.032	16.5574	16.6557
ENSG00000013563	DNASE1L1	862.464	-0.0585792	-0.0701206	0.999959	5.66958	4.15259	4.11076	4.36557	4.9406	5.27836	3.93042	5.78292	4.89868	4.51589
ENSG00000013583	HEBP1	369.761	-0.0517851	-0.0604654	0.999959	2.49497	2.73144	2.12794	2.44862	2.21962	2.03421	2.49396	2.36858	2.97391	2.61658
ENSG00000013588	GPRC5A	7256.84	-0.175525	-0.262794	0.999959	20.2511	22.9244	17.8256	13.8868	14.2906	21.2383	28.1671	27.1018	12.932	17.553
ENSG00000013619	MAMLD1	231.274	0.00192348	0.00323884	0.999959	1.08362	1.34388	0.638052	0.744899	0.622105	1.19494	0.733986	1.13877	0.673749	0.682374
ENSG00000013810	TACC3	2984.98	-0.102371	-0.125998	0.999959	10.5289	9.46811	8.58265	11.8256	9.47565	10.8024	9.35099	14.2238	11.3822	8.68557
ENSG00000014123	UFL1	2665.76	0.0164781	0.0194083	0.999959	12.7879	11.0962	15.492	13.9051	14.1653	11.2453	15.213	14.5439	11.2803	14.2669
ENSG00000014138	POLA2	2249.21	-0.0786059	-0.0827116	0.999959	8.66414	8.86364	8.70374	8.64885	8.63632	10.1164	9.07356	8.83423	9.56579	8.51389
ENSG00000014164	ZC3H3	296.754	0.0388496	0.077923	0.999959	2.74881	2.22219	1.02957	1.93297	1.38878	2.22359	2.31525	1.75249	1.83441	0.698761
ENSG00000014216	CAPN1	1505.76	0.0684022	0.0863056	0.999959	4.9774	5.22522	3.43095	5.35898	4.43162	5.02459	4.31262	3.82859	5.34659	3.54826
ENSG00000014641	MDH1	9135.37	-0.0939147	-0.105207	0.999959	37.7996	36.3567	44.2218	40.5233	42.335	41.3637	42.2028	36.9798	44.3854	51.5226
ENSG00000014824	SLC30A9	4374.25	-0.131373	-0.19188	0.999959	11.6381	11.7793	14.7656	12.9174	13.3775	10.6683	14.5589	20.7882	9.0368	18.6022
ENSG00000014919	COX15	4135.67	-0.140303	-0.162367	0.999959	22.682	16.1266	22.7193	21.6436	23.4336	20.9533	24.4546	22.3867	24.7464	26.7512
ENSG00000015133	CCDC88C	873.839	0.148948	0.204214	0.999959	1.79737	1.52777	1.48962	2.32671	1.4473	1.63598	1.50186	1.36283	1.9399	1.0153
ENSG00000015153	YAF2	1262.45	0.201773	0.315766	0.999959	2.55928	3.05492	3.14	2.81108	3.17185	1.1861	2.79765	2.99097	1.71656	3.14536
ENSG00000015171	ZMYND11	5027.12	0.0799951	0.0908703	0.999959	20.8893	20.8042	24.9203	20.6325	24.3556	19.9606	22.1388	23.5381	16.9467	22.2216
ENSG00000015285	WAS	2.11459	0.0175841	0.338621	0.999959	0.0518958	0.054239	0	0	0.00794235	0.0123558	0.0302331	0.0459604	0	0
ENSG00000015475	BID	1711.94	0.108328	0.133409	0.999959	10.7903	7.13975	8.88168	10.5054	8.64722	7.239	9.58505	8.18399	9.89554	6.98334
ENSG00000015479	MATR3	328.089	0.0318963	0.040701	0.999959	0.614041	0.61434	0.776042	0.589071	0.631322	0.519809	0.60385	0.692547	0.487623	0.830104
ENSG00000015532	XYLT2	757.219	0.173135	0.219085	0.999959	3.93476	3.21441	2.74615	3.9929	3.09995	2.80644	3.30194	2.81979	3.51022	2.14564
ENSG00000015676	NUDCD3	2643.06	0.0643173	0.0706246	0.999959	6.08167	7.12566	5.41813	6.13971	5.78186	6.36499	5.63039	5.29142	5.85676	5.93829
ENSG00000016082	ISL1	347.315	0.193805	0.225187	0.999959	2.55102	2.99332	3.3218	2.63567	3.30052	2.75614	2.86616	2.42063	2.21463	2.43548
ENSG00000016391	CHDH	874.798	-0.0200916	-0.0282678	0.999959	3.01822	1.9443	2.61425	2.32953	2.83247	1.8733	3.30558	3.3113	2.64146	1.8565
ENSG00000016864	GLT8D1	1914.99	-0.0639039	-0.0701452	0.999959	11.4697	9.20094	11.8931	10.3689	11.4788	12.2229	11.0569	12.1071	11.2656	10.5077
ENSG00000017260	ATP2C1	6853.83	-0.0166611	-0.0210224	0.999959	18.2819	15.8035	19.6116	18.3064	18.9617	11.9394	22.2776	20.7341	17.4413	19.9
ENSG00000017483	SLC38A5	3430.42	0.032087	0.0453272	0.999959	24.6112	17.4893	13.5465	24.5424	18.8401	20.353	16.9516	16.1598	26.8663	15.6242
ENSG00000017797	RALBP1	3483.04	-0.0922447	-0.0976666	0.999959	16.3482	14.0374	15.3381	15.736	15.6482	16.2606	16.9625	16.0334	17.8579	15.3826
ENSG00000018189	RUFY3	678.253	-0.158053	-0.198337	0.999959	1.63068	1.73791	2.08897	1.78734	1.67783	1.85921	1.86207	2.91886	1.75341	1.85928
ENSG00000018280	SLC11A1	11.2226	0.223787	0.605009	0.999959	0.0320446	0.0297702	0.0206465	0.0516457	0.0435932	0.0169544	0.0165941	0.0315329	0.0208205	0.0315202
ENSG00000018408	WWTR1	2987.87	0.0101026	0.0142476	0.999959	8.27259	7.03049	8.76517	8.36186	8.28764	5.64395	9.24519	8.70198	5.31059	11.4095
ENSG00000018510	AGPS	8073.45	0.11608	0.136226	0.999959	22.6152	27.1331	23.9921	22.3392	21.5869	16.7858	25.7133	22.682	19.0842	22.7841
ENSG00000018610	CXorf56	2917.67	-0.00168214	-0.00195207	0.999959	25.7544	22.2546	28.1576	26.4232	26.3504	19.5672	27.371	25.375	26.808	29.9545
ENSG00000018699	TTC27	4224.95	-0.00917	-0.0104291	0.999959	30.4836	26.4692	31.5014	32.3841	29.9544	25.4197	32.2972	28.4059	36.7138	29.0213
ENSG00000019144	PHLDB1	1383.51	0.0929045	0.12501	0.999959	1.96677	1.50415	1.12701	1.55691	1.42601	1.48166	1.24521	1.53654	1.72879	0.958482
ENSG00000019186	CYP24A1	20.7424	0.0832338	0.254003	0.999959	0.0622174	0.208085	0.120261	0.107437	0.14283	0.259233	0.081554	0.0757646	0.0606374	0.0734393
ENSG00000019485	PRDM11	874.32	-0.0665048	-0.0810531	0.999959	1.50536	1.31605	1.25233	1.44959	1.42434	1.58122	1.37867	1.26457	1.94755	1.17588
ENSG00000019549	SNAI2	572.12	0.164302	0.292456	0.999959	4.80556	9.7791	7.26528	5.19869	4.4335	7.9027	4.89732	4.13606	2.90246	5.88004
ENSG00000019995	ZRANB1	3326.7	-0.00511201	-0.00569382	0.999959	11.2987	13.8431	13.2677	11.7313	13.0636	10.5051	12.9034	13.1334	12.7198	14.1823
ENSG00000020129	NCDN	1121.88	0.0991377	0.130729	0.999959	7.08664	5.35797	3.74829	5.92335	5.09594	5.20535	5.86333	5.45267	4.44117	3.88208
ENSG00000020181	ADGRA2	84.0097	-0.0256097	-0.127831	0.999959	0.301866	0.288976	0.169125	0.274986	0.262463	0.262485	0.117239	0.24022	0.753266	0.0438935
ENSG00000020256	ZFP64	758.186	-0.0295362	-0.0368061	0.999959	2.82553	2.78699	2.01677	2.2688	2.3054	2.83807	2.6723	2.85426	2.34357	1.81088
ENSG00000020426	MNAT1	1337.1	0.00732448	0.00836774	0.999959	7.43301	7.645	8.89851	7.60737	8.00465	6.78963	7.24972	7.20579	8.56846	9.52839
ENSG00000020577	SAMD4A	742.524	0.143576	0.163963	0.999959	1.46459	1.53656	1.39339	1.43416	1.52747	1.46008	1.58077	1.14422	1.12971	1.24938
ENSG00000020633	RUNX3	80.5348	0.146062	0.265162	0.999959	0.519061	0.696681	0.29923	0.382114	0.326119	0.442296	0.533163	0.278237	0.319503	0.266033
ENSG00000020922	MRE11A	4932.57	0.103743	0.114868	0.999959	15.1221	14.0312	17.1205	15.4762	14.3509	13.0663	15.4521	12.6525	13.1509	15.9408
ENSG00000021355	SERPINB1	3212.04	0.050473	0.0617448	0.999959	20.4875	29.6687	21.5114	25.1093	24.1977	16.7064	24.6852	25.7133	24.0021	24.7778
ENSG00000021574	SPAST	4196.47	0.157087	0.196087	0.999959	20.2602	19.006	22.2475	18.1772	18.3811	12.7767	21.0376	18.8456	13.4179	19.5148
ENSG00000021645	NRXN3	160.587	-0.21331	-0.355022	0.999959	0.310202	0.113057	0.222926	0.188167	0.200854	0.361704	0.26644	0.230698	0.17571	0.288697
ENSG00000021762	OSBPL5	1256.54	0.0948343	0.148118	0.999959	5.55259	4.52156	2.21798	4.99846	2.89765	3.29025	3.64939	4.40453	3.96796	2.89855
ENSG00000021776	AQR	7952.75	-0.0653119	-0.069405	0.999959	12.5158	13.4718	14.361	12.5802	12.521	14.3682	13.2418	12.504	14.35	14.2126
ENSG00000021826	CPS1	122499	-0.118575	-0.138785	0.999959	231.768	234.708	296.522	249.303	261.417	340.247	278.01	247.817	229.717	306.556
ENSG00000022267	FHL1	271.938	-0.0390028	-0.0749288	0.999959	0.849926	0.706335	0.826396	1.55127	1.10368	1.37358	1.29638	0.442508	1.36886	0.826899
ENSG00000022277	RTFDC1	3854.67	-0.0163101	-0.0173163	0.999959	21.0755	20.4124	21.7549	22.4556	21.8895	20.2089	21.0303	20.6245	24.1514	22.8531
ENSG00000022355	GABRA1	26.847	4.77843e-05	0.000342194	0.999959	0.0653086	0.00455049	0.220913	0.0827018	0.163253	0.243605	0.142676	0.0578392	0.0212167	0.077088
ENSG00000022567	SLC45A4	723.741	0.189733	0.243225	0.999959	1.80508	2.30741	1.81275	2.43661	2.0387	1.5482	2.38124	1.75754	1.32672	1.76849
ENSG00000022840	RNF10	5752.58	-0.136955	-0.156433	0.999959	19.6864	22.7437	21.7686	19.8679	20.9423	23.7852	22.0912	19.8739	29.5275	21.7536
ENSG00000022976	ZNF839	511.368	-0.0928841	-0.102312	0.999959	1.98387	1.8944	1.93691	2.02683	2.21922	2.21565	2.11512	2.03594	2.47027	1.97316
ENSG00000023041	ZDHHC6	3018.4	-0.0432273	-0.0481715	0.999959	15.5774	18.7237	18.9473	17.6253	19.4657	17.3391	18.7549	16.9272	18.2288	22.1519
ENSG00000023171	GRAMD1B	2967.23	0.143754	0.195122	0.999959	4.11896	8.20234	5.5701	5.281	5.69271	5.2201	4.7043	6.51983	4.75758	4.01855
ENSG00000023191	RNH1	3122.35	-0.0429144	-0.0570642	0.999959	11.9391	9.04386	7.08245	10.7061	8.5783	11.3823	10.9725	10.1247	10.1961	6.58147
ENSG00000023318	ERP44	1972.82	-0.0436646	-0.0484262	0.999959	8.53415	10.5677	9.58667	8.16294	8.73852	9.43669	9.46527	9.3053	8.38151	10.5504
ENSG00000023330	ALAS1	3574.85	0.0411729	0.0474508	0.999959	31.7193	27.2341	32.9078	36.7341	34.8611	27.2731	31.5928	30.3461	38.654	30.2945
ENSG00000023445	BIRC3	1083.9	-0.0120386	-0.0229965	0.999959	3.48438	3.77569	2.63946	3.36035	3.05872	1.25613	4.76836	5.09458	2.328	3.12828
ENSG00000023516	AKAP11	2222.08	-0.0972253	-0.109961	0.999959	5.21908	5.06417	5.02596	4.29107	4.97932	5.05346	5.42972	6.29894	4.36018	5.38485
ENSG00000023608	SNAPC1	526.299	0.125433	0.137836	0.999959	4.76856	4.5025	5.11818	4.17744	5.11216	4.20907	4.25514	4.43948	3.95979	4.66765
ENSG00000023697	DERA	3048.08	-0.00053428	-0.000696355	0.999959	21.93	17.5551	29.218	26.0111	27.5216	17.1819	26.1338	24.5971	25.6533	28.7252
ENSG00000023734	STRAP	15473.5	0.091682	0.109301	0.999959	152.401	185.52	170.973	155.709	164.013	112.634	185.343	158.913	142.213	169.004
ENSG00000023839	ABCC2	11502.3	-0.0930443	-0.121303	0.999959	45.241	29.1069	41.6045	39.8495	45.8992	42.3774	41.1846	49.1187	55.4271	31.2934
ENSG00000023902	PLEKHO1	21.9675	-0.00704763	-0.0136495	0.999959	0.0611702	0.0590143	0.0818563	0.0975037	0.0777745	0.107549	0.068531	0.0458396	0.0947754	0.0694262
ENSG00000023909	GCLM	8639.75	0.0955842	0.117416	0.999959	33.5469	34.6065	46.1776	34.4621	40.4452	26.8301	40.807	41.3599	31.1211	34.3334
ENSG00000024048	UBR2	5252.2	-0.0911369	-0.0966844	0.999959	12.8736	13.4607	13.7341	12.5054	12.9337	14.9758	14.511	12.6113	14.7513	13.1991
ENSG00000024422	EHD2	320.361	-0.0215986	-0.0349865	0.999959	2.6064	2.35703	1.18212	1.41413	1.6486	2.21225	2.24322	2.13396	1.66278	1.17112
ENSG00000024526	DEPDC1	12498.4	0.0504545	0.0685886	0.999959	40.2671	46.04	65.5484	46.4797	48.8976	35.1545	47.2676	54.1598	36.4636	62.7103
ENSG00000024862	CCDC28A	219.405	0.158322	0.194273	0.999959	3.07475	4.33619	3.96215	3.36976	3.01166	2.7916	3.24816	2.65047	3.14317	3.62932
ENSG00000025156	HSF2	966.298	0.17748	0.220712	0.999959	8.02571	8.22079	9.86321	8.74962	9.05644	7.08804	9.44437	7.06729	5.33344	8.74455
ENSG00000025293	PHF20	7565.24	0.0202705	0.0216587	0.999959	21.1528	19.7319	21.7691	19.9882	21.0558	21.5065	19.9624	22.8614	18.5771	19.2686
ENSG00000025423	HSD17B6	337.727	0.0633547	0.0906269	0.999959	3.90216	2.9671	4.34507	2.65774	3.61235	3.56086	4.24559	3.66057	2.05833	2.90481
ENSG00000025434	NR1H3	1035.96	0.0025529	0.00352116	0.999959	5.78567	3.43584	4.19754	6.61341	6.06996	4.78962	4.58541	5.09981	6.81873	4.74585
ENSG00000025708	TYMP	893.832	0.228593	0.529533	0.999959	7.4343	8.30094	2.55984	13.5542	4.43719	5.54711	5.01944	5.22437	6.72861	2.61938
ENSG00000025770	NCAPH2	2321.7	0.0540171	0.0726717	0.999959	17.7973	16.4832	13.0861	24.2617	14.3252	18.4766	15.8087	13.8738	20.1282	13.4412
ENSG00000025772	TOMM34	2601.71	0.003714	0.00432418	0.999959	32.1044	31.2899	25.0093	28.001	27.7792	29.1481	29.0715	24.0675	35.5574	25.8439
ENSG00000025796	SEC63	3046.26	-0.0240987	-0.0278877	0.999959	8.13015	7.5648	6.95349	7.47679	9.94757	8.06484	7.9995	9.60888	7.17338	8.01906
ENSG00000026025	VIM	51311.8	-0.187298	-0.229279	0.999959	242.219	171.379	197.184	232.297	242.389	235.774	275.95	308.938	255.562	196.222
ENSG00000026036	RTEL1-TNFRSF6B	82.0552	0.0324273	0.0546448	0.999959	0.258073	0.298545	0.123	0.266164	0.147165	0.235677	0.214192	0.24108	0.202134	0.156483
ENSG00000026103	FAS	1164.82	0.0428304	0.0546959	0.999959	8.51009	5.88987	8.17607	7.14514	6.9941	6.43744	8.39305	8.33052	4.94699	7.23716
ENSG00000026297	RNASET2	157.923	0.055257	0.0820251	0.999959	0.577968	0.517045	0.315097	0.494133	0.522068	0.450353	0.550978	0.468911	0.540968	0.276702
ENSG00000026508	CD44	13654.9	-0.137249	-0.200915	0.999959	36.558	29.2135	24.0018	26.2698	28.0775	28.2432	28.5807	54.3241	30.4228	24.0866
ENSG00000026950	BTN3A1	1229.83	-0.0716194	-0.0870359	0.999959	5.13457	4.10687	4.89776	5.61603	4.77286	4.43383	4.2014	5.98747	6.40809	5.02536
ENSG00000027001	MIPEP	1386.83	-0.0633592	-0.074306	0.999959	8.69517	6.96697	9.65659	10.5715	9.34713	9.25664	9.48672	8.22263	10.9928	9.67485
ENSG00000027075	PRKCH	33.3459	0.0318084	0.0694281	0.999959	0.070135	0.111419	0.101674	0.0557104	0.100897	0.10687	0.0612882	0.111804	0.0341769	0.10969
ENSG00000027697	IFNGR1	2067.87	0.120821	0.143543	0.999959	17.5662	19.9817	19.9497	21.0549	17.7486	15.0357	16.4773	22.7717	14.6609	18.2597
ENSG00000027847	B4GALT7	559.338	0.0801722	0.100243	0.999959	3.07844	2.63161	2.07232	3.09208	2.5332	2.2869	2.90015	2.58198	2.81898	1.90565
ENSG00000027869	SH2D2A	99.9036	-0.0989043	-0.246909	0.999959	1.22974	1.11046	0.546704	0.679524	0.594725	0.936917	1.18924	0.555435	1.85369	0.3774
ENSG00000028116	VRK2	3301.44	0.189883	0.2315	0.999959	20.5822	24.695	24.4692	23.8119	22.3652	15.4097	21.4016	24.06	15.518	22.3462
ENSG00000028203	VEZT	4414.05	-0.0314146	-0.0359205	0.999959	10.9849	10.1492	12.887	11.2399	11.5274	8.96316	12.1701	12.6558	11.8015	12.6247
ENSG00000028277	POU2F2	2.75101	0.024595	0.197529	0.999959	0.0104092	0.0116044	0.00447112	0.00718985	0.00424817	0.00991324	0.00606411	0.00307289	0.0135264	0
ENSG00000028310	BRD9	5320.48	0.0914634	0.104102	0.999959	12.0601	14.1555	12.636	13.981	12.8633	12.4721	13.1212	10.7465	14.5647	10.2165
ENSG00000028528	SNX1	3060.48	-0.0435097	-0.0471938	0.999959	6.9173	6.78991	7.21033	7.06436	7.13117	7.98951	6.77712	6.1905	7.89089	7.43606
ENSG00000028839	TBPL1	831.492	0.148395	0.174859	0.999959	3.9357	3.58289	4.5897	3.94645	3.91425	2.84909	3.82139	3.77332	3.03116	4.20416
ENSG00000029153	ARNTL2	606.269	0.0685904	0.0920524	0.999959	2.14551	2.00104	2.19753	2.10835	1.76569	1.40713	1.7705	2.89916	1.90276	1.61087
ENSG00000029363	BCLAF1	14356.2	-0.0409104	-0.0454509	0.999959	35.6889	32.2795	36.4025	35.0064	34.0096	31.0583	39.8194	36.1506	31.1675	40.7278
ENSG00000029364	SLC39A9	6557.69	-0.100447	-0.109938	0.999959	19.5276	19.2954	21.9421	19.4743	20.5988	19.9948	19.8574	23.1484	20.5126	25.3133
ENSG00000029534	ANK1	22.4503	0.0257805	0.102259	0.999959	0.0429081	0.102846	0.0147445	0.0335892	0.0507835	0.032691	0.0249971	0.114002	0.0223031	0.035453
ENSG00000029639	TFB1M	783.068	0.0389563	0.0447654	0.999959	6.92111	5.33375	6.42344	7.58027	6.90491	6.32255	6.42629	5.52958	7.32121	6.53688
ENSG00000029725	RABEP1	9445.44	0.0304846	0.0337732	0.999959	32.1302	31.1952	36.061	34.5261	33.0091	27.0723	33.9644	31.8149	37.9139	32.2809
ENSG00000029993	HMGB3	4071.88	-0.0178564	-0.0210591	0.999959	20.5343	23.6475	28.3973	20.5625	23.0866	24.1687	20.7817	24.7787	20.076	28.1535
ENSG00000030066	NUP160	19070.2	-0.0197043	-0.0226047	0.999959	50.6445	42.878	61.1392	49.1081	47.9141	53.7682	49.3344	42.6447	53.8799	56.0311
ENSG00000030110	BAK1	857.84	0.019965	0.0230917	0.999959	9.49632	9.41132	6.95532	9.94508	8.79708	8.41878	8.53439	9.2636	9.94475	7.71451
ENSG00000030582	GRN	2864.44	0.0787761	0.106599	0.999959	22.0098	16.2692	13.5861	21.7719	18.4328	21.5448	18.1527	17.344	17.1694	11.3103
ENSG00000031003	FAM13B	4481.42	-0.0888326	-0.103385	0.999959	14.4109	13.5441	16.3278	13.3952	14.7247	14.3985	17.4517	16.8656	11.8339	17.2324
ENSG00000031691	CENPQ	1423.35	0.135724	0.178271	0.999959	17.7182	18.8833	23.475	19.7857	19.6309	12.0019	20.1147	18.407	14.2802	23.0916
ENSG00000031698	SARS	9570.46	0.128025	0.138353	0.999959	56.4026	68.1535	55.5225	58.3209	59.8429	58.9304	49.2973	51.8987	55.8911	54.9648
ENSG00000031823	RANBP3	3014.48	0.155154	0.176101	0.999959	10.8046	10.3523	7.95059	10.4951	9.40584	9.32563	9.62781	8.79716	7.80193	7.81902
ENSG00000032219	ARID4A	619.469	-0.103652	-0.119874	0.999959	1.82864	1.51531	1.98559	1.78467	1.8341	1.93199	1.57895	1.85085	2.15614	2.20905
ENSG00000032389	TSSC1	1123.22	0.0666798	0.0733372	0.999959	4.29531	4.76767	4.29082	5.05439	4.35193	4.15689	4.31287	3.7851	4.89002	4.47022
ENSG00000032444	PNPLA6	937.084	0.139345	0.239507	0.999959	4.25599	3.59147	2.11022	4.01941	2.42851	4.24921	3.09163	2.91611	1.70411	1.93813
ENSG00000032742	IFT88	774.226	-0.106046	-0.120708	0.999959	2.42639	2.66274	3.00942	3.05863	2.68916	2.7248	3.2276	3.12931	2.56183	3.41595
ENSG00000033011	ALG1	1786.58	-0.0922385	-0.153023	0.999959	12.2849	4.34306	7.43271	10.996	7.87387	8.76818	8.46176	11.6162	12.0488	6.83674
ENSG00000033030	ZCCHC8	1628.59	0.108006	0.114998	0.999959	4.06959	4.41894	4.47844	3.99661	4.20538	3.8757	3.79689	4.05391	4.25441	3.57473
ENSG00000033050	ABCF2	11361.3	0.0831153	0.0911985	0.999959	60.7541	59.566	56.6669	62.457	61.158	54.2615	59.034	49.4817	66.9544	52.4314
ENSG00000033100	CHPF2	2152.22	0.0764231	0.0874488	0.999959	11.8715	12.6287	10.7728	11.894	12.9699	12.8031	10.4682	13.1422	11.0593	9.16551
ENSG00000033122	LRRC7	50.0622	0.184237	0.397158	0.999959	0.0843324	0.0863774	0.112747	0.120869	0.0374291	0.0783066	0.0319344	0.0914918	0.0726018	0.0634587
ENSG00000033170	FUT8	920.077	0.0127593	0.0155521	0.999959	2.7848	3.21123	3.45187	2.78337	3.51401	2.53795	3.20978	4.03019	2.6272	3.18096
ENSG00000033178	UBA6	6881.5	-0.128004	-0.167381	0.999959	12.4326	12.6048	14.3059	12.7309	12.6149	10.3374	14.0308	20.5065	11.5682	16.206
ENSG00000033327	GAB2	514.131	0.181811	0.277276	0.999959	2.1625	1.55254	1.72547	1.85923	2.19243	1.91175	1.27045	0.965669	2.38623	1.29781
ENSG00000033627	ATP6V0A1	1381.11	-0.036908	-0.0443919	0.999959	3.51912	2.22803	2.53264	2.91766	2.96565	3.1581	3.02429	2.57971	3.29234	2.54623
ENSG00000033800	PIAS1	1283	-0.0786513	-0.0902419	0.999959	2.55705	3.06798	2.72062	2.43349	2.37788	2.73826	2.9643	3.26234	2.29654	2.74586
ENSG00000033867	SLC4A7	6380.97	0.0195078	0.0239505	0.999959	15.3234	13.0137	16.3908	15.843	15.7563	11.797	17.9682	18.6549	12.3502	14.301
ENSG00000034152	MAP2K3	1198.95	-0.0219487	-0.0294854	0.999959	9.04763	7.44885	4.65618	8.10504	6.53853	7.20121	8.25839	7.21734	8.36158	5.47469
ENSG00000034510	TMSB10	36552.8	0.167277	0.191047	0.999959	1739.73	1766.65	1671.87	1966.41	1818.06	1545.34	1249.25	1626.03	1916.29	1514.26
ENSG00000034533	ASTE1	446.694	-0.00896425	-0.0107549	0.999959	2.85744	2.98457	2.9213	3.0695	3.00188	2.12896	3.35034	2.67432	3.47889	3.27174
ENSG00000034677	RNF19A	3599.06	0.108208	0.140062	0.999959	11.6231	15.124	18.1067	12.7232	13.5805	15.9425	15.1045	12.9259	9.76507	10.8532
ENSG00000034693	PEX3	1314.44	0.096083	0.115197	0.999959	13.6521	12.6353	13.5525	15.5179	14.8426	9.42685	12.8857	12.2754	14.7777	15.4006
ENSG00000034713	GABARAPL2	1726.77	-0.12815	-0.164128	0.999959	10.9961	8.40238	15.2324	13.0948	13.5068	12.014	14.4729	12.4075	13.0984	16.6269
ENSG00000035115	SH3YL1	142.386	-0.0415051	-0.0702479	0.999959	0.204741	0.205888	0.383268	0.313415	0.308263	0.397877	0.267566	0.291589	0.158195	0.378832
ENSG00000035141	FAM136A	4447.94	0.0203569	0.0221332	0.999959	32.6127	32.3987	34.047	32.8491	33.8016	30.9731	34.1089	27.2427	35.0234	35.7891
ENSG00000035499	DEPDC1B	1356.87	-0.0261318	-0.0332506	0.999959	6.75283	8.63215	9.67444	7.88227	7.26419	6.60888	7.85386	8.07224	7.24053	11.3574
ENSG00000035664	DAPK2	108.355	0.0904076	0.188642	0.999959	0.245094	0.138517	0.179848	0.22729	0.175048	0.203159	0.130887	0.24319	0.218227	0.0549136
ENSG00000035681	NSMAF	2989.1	0.114003	0.136114	0.999959	11.0386	12.0743	12.5811	10.646	11.5765	11.2905	11.6005	9.15924	12.7523	7.90171
ENSG00000035687	ADSS	6688.11	0.0958576	0.105166	0.999959	43.7833	42.2445	45.9793	42.2143	41.4994	32.589	42.8651	42.2533	39.3043	43.5045
ENSG00000035862	TIMP2	4253.07	0.0508416	0.0602078	0.999959	19.5392	19.3084	17.5076	14.2803	17.2859	19.3029	14.5331	20.0146	15.8166	14.6744
ENSG00000035928	RFC1	7693.78	-0.154003	-0.173657	0.999959	23.3718	22.7813	26.5949	25.0686	25.0603	23.9193	26.3309	34.5306	27.0583	26.7726
ENSG00000036054	TBC1D23	3165.45	0.105935	0.146627	0.999959	13.4849	15.3982	15.7901	14.1655	14.5892	7.21818	15.0816	15.6535	12.1172	16.2487
ENSG00000036257	CUL3	5327.77	-0.0248611	-0.0277636	0.999959	10.1278	9.98571	11.5648	10.2392	10.4046	8.77078	11.9396	11.2285	9.77817	11.6154
ENSG00000036549	ZZZ3	12868.7	-0.0194339	-0.0207362	0.999959	31.1653	31.3252	36.2248	31.2547	31.83	29.5237	32.3345	32.9795	34.9081	34.3922
ENSG00000036672	USP2	154.774	0.16084	0.224709	0.999959	0.823668	1.1554	0.543851	0.874547	0.800102	0.732562	0.797102	0.687264	0.800539	0.566464
ENSG00000037042	TUBG2	130.801	-0.133173	-0.180797	0.999959	0.93609	1.20198	1.12009	0.738946	1.04377	1.28417	1.39581	1.20406	0.854392	0.986543
ENSG00000037241	RPL26L1	1860.49	-0.0416099	-0.04595	0.999959	34.7125	31.8198	37.9426	38.1281	36.8142	37.2795	32.653	33.8213	40.9524	40.5506
ENSG00000037474	NSUN2	33264	-0.00735794	-0.00798187	0.999959	142.398	127.651	135.729	143.605	137.912	125.162	144.745	128.815	160.338	132.023
ENSG00000037637	FBXO42	884.503	-0.0641196	-0.0727263	0.999959	2.13871	2.69096	2.06254	1.97126	2.08389	2.47889	2.34769	2.47878	2.04865	2.16121
ENSG00000037749	MFAP3	2676.03	-0.0877531	-0.101255	0.999959	11.236	10.8823	14.6034	12.3917	12.3599	11.1243	13.9065	12.5257	12.7245	15.6556
ENSG00000037757	MRI1	2791.53	0.145318	0.175998	0.999959	21.604	15.1564	18.2964	22.5595	20.1528	17.4591	20.0167	13.3386	18.6133	17.0919
ENSG00000037897	METTL1	894.3	-0.0232173	-0.026448	0.999959	8.45052	6.82915	7.34315	8.14081	7.81394	7.11628	8.76124	8.15205	8.72984	6.51068
ENSG00000037965	HOXC8	21.6736	-0.0175921	-0.0344769	0.999959	0.327062	0.328156	0.273946	0.237204	0.130143	0.327053	0.238172	0.289655	0.244379	0.22198
ENSG00000038002	AGA	613.594	-0.195107	-0.245943	0.999959	3.29119	4.83743	5.9598	4.50671	5.31621	5.70787	4.87749	6.65795	5.37977	5.79994
ENSG00000038210	PI4K2B	982.66	0.0374965	0.0815854	0.999959	6.71922	6.12152	6.96612	6.55783	6.19674	2.28539	5.36837	11.631	3.1694	8.31739
ENSG00000038219	BOD1L1	6328.03	-0.165881	-0.195007	0.999959	8.66739	8.15245	8.33651	7.88503	9.39813	12.0719	7.60586	10.4153	9.93804	8.56159
ENSG00000038274	MAT2B	5410.51	0.0854457	0.100087	0.999959	24.5785	22.1746	27.4002	25.0471	24.7385	19.3369	24.761	22.9195	19.5568	29.0434
ENSG00000038295	TLL1	2696.06	-0.098321	-0.154919	0.999959	7.62623	7.16621	10.5813	5.82642	7.49189	7.86128	7.91433	12.2241	4.61616	10.4681
ENSG00000038358	EDC4	2726.96	-0.022402	-0.0276599	0.999959	11.92	7.76155	8.73445	10.9122	10.5843	11.1758	10.7167	9.1784	11.7604	8.04505
ENSG00000038382	TRIO	14683.5	-0.177469	-0.226264	0.999959	20.4887	17.2151	14.825	17.4805	18.2191	19.0754	19.6375	21.1266	28.401	14.9663
ENSG00000038532	CLEC16A	1265.43	-0.18348	-0.252159	0.999959	2.87039	1.41789	1.88154	2.446	2.02282	2.52938	2.34633	2.93744	2.92793	1.92807
ENSG00000039068	CDH1	121.27	0.0422269	0.0881561	0.999959	0.395076	0.367964	0.679873	0.338519	0.526574	0.457219	0.311737	0.292314	0.259945	0.850027
ENSG00000039123	SKIV2L2	13130.7	-0.0691578	-0.0754751	0.999959	43.8334	39.7599	49.3647	44.9934	43.8155	45.2335	51.7235	40.9163	46.2047	49.5887
ENSG00000039139	DNAH5	377.955	0.0573498	0.0811541	0.999959	0.616882	0.426427	0.411957	0.659215	0.576218	0.591062	0.656495	0.440051	0.511673	0.344154
ENSG00000039319	ZFYVE16	5133.38	0.0262949	0.0301907	0.999959	9.943	8.82287	11.8818	10.1594	10.8224	8.88659	10.6633	10.6534	8.6739	11.6839
ENSG00000039523	FAM65A	274.38	-0.0293196	-0.0546456	0.999959	1.52871	1.03637	0.470294	0.770532	0.7616	1.15421	0.994889	0.939171	1.1245	0.522907
ENSG00000039650	PNKP	785.455	0.114209	0.130656	0.999959	4.49742	4.83203	3.8768	5.28523	4.77349	4.31238	4.74386	4.46563	4.1987	3.53755
ENSG00000040199	PHLPP2	1672.67	-0.14287	-0.166664	0.999959	3.13781	2.4003	3.15762	2.54651	3.14548	3.54641	3.03083	3.72495	2.7344	3.12295
ENSG00000040275	SPDL1	6354.88	-0.0789178	-0.0894174	0.999959	26.0927	31.2084	34.9108	25.8305	29.0054	32.6216	30.7786	31.51	27.0036	34.5544
ENSG00000040341	STAU2	2144.96	0.084851	0.102826	0.999959	4.88186	4.87121	6.94113	5.68403	5.77956	5.15277	6.43409	5.50016	4.96532	4.17792
ENSG00000040487	PQLC2	280.357	0.0713761	0.094527	0.999959	2.04713	3.49061	2.05997	2.07333	2.6261	2.43152	2.72691	2.27134	2.15954	1.92766
ENSG00000040531	CTNS	534.085	0.135624	0.162562	0.999959	3.56364	3.94498	3.50268	4.18829	3.74542	3.36788	3.50604	2.79376	4.38277	2.86507
ENSG00000040608	RTN4R	113.093	0.0823657	0.154393	0.999959	1.10094	0.982399	0.488788	0.958538	0.549368	0.67843	1.11567	0.680056	0.769417	0.404048
ENSG00000040633	PHF23	3407.86	0.0930265	0.104383	0.999959	28.6155	25.81	27.9489	32.3774	29.9799	27.2416	25.1417	26.1193	32.3674	23.78
ENSG00000040731	CDH10	6379.74	0.19526	0.311279	0.999959	43.931	32.7233	54.0595	46.4693	43.0193	35.4558	22.4363	60.0753	25.9332	33.5934
ENSG00000040933	INPP4A	1175.19	0.11388	0.123947	0.999959	1.96538	2.46985	2.07982	2.02902	2.06072	2.00114	2.06752	1.77794	1.99538	1.88576
ENSG00000041353	RAB27B	3647.68	0.132628	0.206943	0.999959	11.2516	13.4425	13.2831	11.9117	10.1093	5.93767	9.76573	17.0987	8.04513	11.1345
ENSG00000041357	PSMA4	16573.5	-0.0144272	-0.0155901	0.999959	51.5688	47.7548	62.0083	52.8455	54.6076	49.9823	56.7412	55.2829	54.5239	55.1812
ENSG00000041515	MYO16	11.3087	0.0649159	0.199118	0.999959	0.0335443	0.019633	0.0367417	0.0254868	0.0349096	0.0319461	0.0390841	0.00594156	0.0370514	0.0158378
ENSG00000041802	LSG1	5354.22	0.0610173	0.0726101	0.999959	25.018	25.2657	26.8846	26.8241	25.9836	17.0055	27.5435	24.5812	28.3277	26.1134
ENSG00000041880	PARP3	588.945	-0.0252799	-0.0305614	0.999959	5.254	3.66964	3.8746	4.70756	5.18624	5.52615	4.57896	4.6344	4.5996	3.86045
ENSG00000041988	THAP3	426.515	0.049188	0.0663361	0.999959	2.23034	2.94314	1.75473	2.82957	2.46137	2.32637	2.0374	2.72101	2.88348	1.7103
ENSG00000042088	TDP1	1651.88	-0.0976421	-0.112289	0.999959	5.57595	4.79075	6.49803	6.0547	6.16186	6.39219	5.79452	5.40392	7.41985	6.43234
ENSG00000042286	AIFM2	1350.99	0.0535757	0.0693345	0.999959	6.485	4.51686	5.79073	6.49461	7.44645	5.59165	5.95436	5.25315	7.82123	4.67233
ENSG00000042317	SPATA7	125.171	-0.160906	-0.214398	0.999959	0.319159	0.368336	0.382308	0.341542	0.511845	0.406697	0.57875	0.382183	0.405976	0.458966
ENSG00000042429	MED17	4647.52	0.0577116	0.0610493	0.999959	9.69196	9.63088	11.0573	9.64357	10.2321	9.43774	9.88265	8.96948	9.5632	10.318
ENSG00000042445	RETSAT	3554.24	-0.038664	-0.0432902	0.999959	20.6942	19.6117	16.837	23.1112	19.4726	21.1848	19.4971	18.5323	23.2783	20.257
ENSG00000042493	CAPG	3905.99	-0.0368262	-0.0511366	0.999959	39.138	34.1508	26.9041	37.6079	30.0889	42.1935	29.2413	31.8599	47.4636	23.1895
ENSG00000042753	AP2S1	4409.08	-0.0944731	-0.106529	0.999959	59.1352	54.8858	50.8092	65.7768	53.6914	58.6657	59.6918	59.1952	73.5465	54.9507
ENSG00000043093	DCUN1D1	4766.48	0.192281	0.302589	0.999959	13.591	13.2858	16.6286	13.4815	14.4101	5.42429	14.8514	13.9099	9.09541	14.6011
ENSG00000043143	JADE2	2819.25	0.148689	0.162302	0.999959	7.30599	6.94812	6.16824	6.98418	6.98263	7.17832	5.96535	5.62836	6.23649	5.72578
ENSG00000043355	ZIC2	349.496	0.0748192	0.0964057	0.999959	2.95844	2.84036	2.19476	2.1466	2.30814	2.48863	2.57711	2.8763	1.72817	1.97185
ENSG00000043514	TRIT1	2420.23	-0.031803	-0.0366835	0.999959	19.7549	18.9326	21.7119	21.289	20.679	19.587	20.7805	17.814	27.103	19.7032
ENSG00000043591	ADRB1	57.256	0.0700904	0.105866	0.999959	0.476412	0.371178	0.495313	0.575869	0.457357	0.412467	0.649707	0.412335	0.344717	0.383413
ENSG00000044090	CUL7	1187.12	0.059952	0.0751123	0.999959	5.38451	3.82289	4.02803	5.52383	5.92053	5.08093	4.16011	5.54644	4.72174	3.93586
ENSG00000044446	PHKA2	1496.97	0.103664	0.149732	0.999959	3.02101	6.60232	3.89732	2.87598	3.49772	3.79592	3.24885	3.57238	3.65675	3.65878
ENSG00000044459	CNTLN	1536.4	-0.037585	-0.0478852	0.999959	2.94838	2.76168	3.68778	2.83491	3.34493	3.12167	3.33445	3.21945	2.22588	4.20355
ENSG00000044574	HSPA5	22830.1	-0.0381487	-0.0429046	0.999959	132.512	110.756	133.231	150.157	129.844	150.047	135.004	140.871	137.323	113.111
ENSG00000046604	DSG2	9885.92	-0.00151387	-0.00167757	0.999959	36.605	30.4811	42.8096	35.9972	36.1931	33.131	36.824	35.7421	37.6614	38.9367
ENSG00000046647	GEMIN8	435.317	-0.153683	-0.180234	0.999959	3.54278	2.96219	4.05618	3.91708	4.70428	4.28423	4.44709	4.6048	4.03241	4.42245
ENSG00000046651	OFD1	3069.07	-0.00112189	-0.00128921	0.999959	13.6656	10.4473	15.978	13.9277	13.6419	13.8791	13.9774	12.3618	12.686	14.8226
ENSG00000046653	GPM6B	308.7	-0.0437566	-0.973996	0.999959	0.631428	0.1775	2.59531	0.782046	0	3.09485	0.897434	1.64871	0.00707347	2.57648
ENSG00000047056	WDR37	1071.73	0.188182	0.21803	0.999959	4.47853	5.82239	4.15588	4.22139	4.56385	4.24435	3.66861	4.54192	3.54152	3.99374
ENSG00000047188	YTHDC2	3770.02	-0.0125229	-0.0140337	0.999959	7.09156	8.04278	8.71501	7.92644	7.79613	7.50984	8.87667	7.14048	7.15919	9.26736
ENSG00000047230	CTPS2	2943.06	0.0864595	0.110632	0.999959	11.095	17.4847	12.5741	11.1526	10.9689	11.7143	11.2648	8.99683	12.5744	14.0391
ENSG00000047249	ATP6V1H	2950.53	0.0189296	0.0200507	0.999959	12.0347	13.234	14.4367	12.8064	14.0586	13.3802	13.8101	12.991	12.8667	12.6366
ENSG00000047315	POLR2B	14020.8	-0.165759	-0.189694	0.999959	45.3078	48.3044	57.4431	48.5318	53.6589	49.8446	54.1138	69.8436	53.1451	61.9049
ENSG00000047346	FAM214A	703.555	-0.000775429	-0.00104408	0.999959	1.47668	1.24519	2.03243	1.55818	1.84645	1.43625	1.70225	1.67787	1.17584	2.17507
ENSG00000047410	TPR	28563.8	-0.00458757	-0.00499761	0.999959	52.7147	53.3094	55.0553	50.5611	51.748	59.0313	52.2533	43.8568	56.7025	52.4575
ENSG00000047457	CP	12.4193	-0.0640326	-0.355548	0.999959	0.0465735	0.035401	0.0136398	0.0614142	0.0155516	0.00403224	0.0567316	0.0149989	0.110038	0.0299857
ENSG00000047578	KIAA0556	640.238	-0.115576	-0.150566	0.999959	1.65758	0.900199	1.44026	1.50258	1.57332	1.78608	1.45493	1.42606	1.83601	1.35281
ENSG00000047579	DTNBP1	330.491	0.116681	0.127632	0.999959	2.81379	2.49654	2.3803	2.56576	2.64577	2.46766	2.31734	2.32166	2.49901	2.19827
ENSG00000047597	XK	1473.76	0.112732	0.132087	0.999959	7.6367	6.96072	6.46491	6.13553	6.59297	4.81467	6.81341	5.7438	7.43698	5.98839
ENSG00000047621	C12orf4	2275.4	0.0144246	0.0196614	0.999959	9.15658	11.3847	11.4688	10.5454	10.3647	6.52833	10.9129	11.2279	8.83058	14.6914
ENSG00000047648	ARHGAP6	4.87996	-0.0926945	-0.622082	0.999959	0.00783537	0.0229296	0.00757256	0.00270603	0.0143899	0.0149241	0.0296704	0.0312265	0.00763639	0.00231215
ENSG00000047849	MAP4	6874.14	-0.0861228	-0.109818	0.999959	13.125	10.6076	8.30199	9.34559	9.10292	12.4819	11.122	12.1237	11.0462	7.69978
ENSG00000047936	ROS1	8.88867	0.016694	0.0615231	0.999959	0.0157286	0.0328775	0.0126675	0.0353083	0.0337004	0.0149792	0.0137446	0.0522364	0.0306583	0.0162448
ENSG00000048028	USP28	2793.65	0.0922037	0.0998644	0.999959	11.1162	10.9294	12.5496	11.2748	11.7783	10.53	11.108	10.572	12.1465	9.4456
ENSG00000048052	HDAC9	54.0939	-0.134683	-0.502834	0.999959	0.0532381	0.0414436	0.0390328	0.126803	0.0427056	0.0192317	0.115505	0.180468	0.0846877	0.0303368
ENSG00000048140	TSPAN17	1336.49	0.0528337	0.0590163	0.999959	6.39144	6.78031	4.77448	6.12494	5.77657	5.54536	5.8009	5.56077	6.08095	5.63545
ENSG00000048162	NOP16	4566.07	0.0325131	0.0373669	0.999959	39.9251	36.234	31.5169	39.9828	36.7114	35.6279	37.445	33.2654	43.417	29.8759
ENSG00000048342	CC2D2A	1434.15	-0.0735902	-0.0853371	0.999959	4.41474	3.28715	4.21824	4.37906	4.56483	4.85421	3.80936	5.086	4.10603	4.30015
ENSG00000048392	RRM2B	2227.16	0.129732	0.15833	0.999959	8.31851	10.0372	11.0601	9.50322	9.3872	6.69196	10.5292	9.96582	7.21368	8.88234
ENSG00000048405	ZNF800	1657.7	0.0701713	0.0812596	0.999959	6.58026	6.84393	7.62733	6.06263	6.45374	5.35264	7.07051	6.92331	5.27673	7.09677
ENSG00000048471	SNX29	515.21	-0.144133	-0.222426	0.999959	1.50107	0.585247	0.879067	1.03305	0.805104	1.09886	0.923865	1.36572	1.31994	0.892363
ENSG00000048544	MRPS10	4066.25	0.0643424	0.0714081	0.999959	42.2372	44.2024	46.6829	47.073	45.1169	34.3131	46.3809	42.0223	43.8137	47.8421
ENSG00000048649	RSF1	3462.86	-0.0405631	-0.0449649	0.999959	5.37354	4.01541	5.21985	5.11466	4.98359	4.68763	4.91638	5.39858	4.93358	5.55163
ENSG00000048828	FAM120A	9967.65	0.0682777	0.0789295	0.999959	34.2528	39.2484	28.3242	31.3273	29.0119	29.7091	34.7809	32.5113	25.6682	30.8469
ENSG00000048991	R3HDM1	899.665	-0.018796	-0.022263	0.999959	3.28544	2.57697	2.28819	2.28554	2.46381	2.60742	2.89608	2.95817	2.31002	2.31758
ENSG00000049130	KITLG	7689.02	-0.0529527	-0.0761675	0.999959	29.8118	20.7527	32.5734	30.3064	27.9434	29.4192	27.4175	34.1295	17.3361	40.7548
ENSG00000049167	ERCC8	979.001	-0.115254	-0.132256	0.999959	4.39752	3.57561	5.2232	4.49456	4.29559	4.26084	5.12375	4.93312	4.4639	5.3148
ENSG00000049192	ADAMTS6	543.248	-0.0194458	-0.0278134	0.999959	0.854577	1.64915	2.03284	1.17308	1.44805	1.60025	1.46835	1.62225	1.41038	1.20875
ENSG00000049245	VAMP3	2841.88	0.0454745	0.0513102	0.999959	22.575	24.0037	26.6025	22.9528	23.4329	18.824	25.3708	23.6507	21.1618	26.3495
ENSG00000049249	TNFRSF9	14.091	-0.0689526	-0.435511	0.999959	0.0634311	0.0530361	0.00943131	0.0572943	0.0328571	0.00464685	0.0312682	0.168529	0.0729162	0.0143984
ENSG00000049323	LTBP1	96.1933	-0.137029	-2.42483	0.999959	0.101157	0.00704833	0.00814703	0.183413	0.170297	0.0963379	1.46101	0.0186642	0.848956	0.0995023
ENSG00000049449	RCN1	21322.6	0.0588478	0.0844989	0.999959	63.3596	51.339	88.7476	60.9162	82.1603	53.4147	59.5458	73.66	47.4314	92.7614
ENSG00000049541	RFC2	3202.47	0.004051	0.00459662	0.999959	31.2961	37.8609	29.0671	35.0407	32.2535	31.3885	30.4984	29.1397	38.9255	34.9949
ENSG00000049618	ARID1B	1378.56	-0.0289881	-0.0320901	0.999959	2.03449	1.99965	1.76036	1.7822	1.64232	2.08231	1.7944	1.98182	1.92274	1.64491
ENSG00000049656	CLPTM1L	31396.1	-0.0820361	-0.0891432	0.999959	103.673	105.571	100.132	114.358	105.626	108.412	123.635	99.3513	125.994	105.693
ENSG00000049759	NEDD4L	1321.23	-0.0377017	-0.0451568	0.999959	1.73426	2.41943	1.66436	1.75912	1.62595	2.06226	1.97825	2.11973	1.70703	1.62973
ENSG00000049768	FOXP3	2.36291	-0.0213868	-0.180339	0.999959	0.0116702	0.0390307	0	0.0161217	0.0285769	0.0333425	0.0135975	0.0103354	0.0303301	0.0206626
ENSG00000049769	PPP1R3F	97.0408	0.0893321	0.200593	0.999959	0.481168	1.12648	0.324327	0.449955	0.453169	0.606291	0.470067	0.721153	0.240486	0.432518
ENSG00000049860	HEXB	7695.9	0.0289696	0.0332909	0.999959	32.22	31.8079	40.8788	31.7508	38.594	37.0483	35.0904	33.9072	27.811	37.4197
ENSG00000049883	PTCD2	1787.28	-0.115335	-0.127808	0.999959	3.30711	2.7694	3.23643	3.34982	3.42157	3.37052	3.88594	3.43018	3.84355	3.04432
ENSG00000050130	JKAMP	2990.33	-0.0149348	-0.0179453	0.999959	14.0252	13.0152	18.828	15.6815	16.3763	12.6874	16.2959	18.6474	14.1466	17.1374
ENSG00000050165	DKK3	6.36727	-0.0736654	-0.279516	0.999959	0.0183184	0.0306328	0.0236053	0.00843529	0.0485945	0.0232609	0.03913	0.0270389	0.0357064	0.0324336
ENSG00000050327	ARHGEF5	373.179	0.100357	0.112767	0.999959	1.40172	1.76245	1.38549	1.49264	1.55368	1.50686	1.41669	1.51884	1.24538	1.35058
ENSG00000050393	MCUR1	5134.72	0.0588511	0.0740463	0.999959	17.131	18.1487	26.3766	16.6589	20.8714	18.0585	18.2072	17.0552	16.6314	24.2753
ENSG00000050405	LIMA1	19885.4	0.233442	0.374781	0.999959	65.4691	74.6727	101.914	65.2643	98.17	65.2559	93.2033	46.7644	72.5218	34.9792
ENSG00000050426	LETMD1	1792.35	0.0285025	0.0346696	0.999959	6.43732	5.92191	7.55609	7.16306	7.2326	5.58926	6.94252	5.16136	8.08562	7.70418
ENSG00000050438	SLC4A8	132.898	-0.17582	-0.279556	0.999959	0.154627	0.0818815	0.16051	0.149526	0.21456	0.165258	0.139126	0.16433	0.224375	0.232201
ENSG00000050555	LAMC3	1070.67	0.0985922	0.170145	0.999959	4.27934	3.27534	2.07052	4.19492	3.21238	3.25029	2.83191	2.59745	4.83934	1.61571
ENSG00000050748	MAPK9	2821.49	0.0309247	0.0322202	0.999959	7.3752	7.41833	7.49454	7.01705	7.03424	7.32277	6.60365	7.40237	7.00635	7.21109
ENSG00000050820	BCAR1	1772.27	-0.0381835	-0.0609532	0.999959	5.76218	3.36014	2.5394	5.6516	4.25069	4.59655	5.11378	5.12998	4.94886	2.70351
[truncated: 58,677 more rows]
