# Supplementary material for: ZBTB48 is both a vertebrate telomere‐binding protein and a transcriptional activator
Source: EMBO Rep. 2017 May 12;18(6):929–46. doi: 10.15252/embr.201744095 (PMC5452029; doi:10.15252/embr.201744095)
Supplement: Supplementary file 6 — Dataset EV5 [file EMBR-18-929-s006.xlsx]

## Sheet: HeLa HOT1 WT vs KO RNAseq
Dataset EV5: RNAseq data comparing HeLa HOT1 WT and KO cells
gene_id	gene_name	mean of normalized counts for all samples	log2 fold change (MAP): group HOT1 vs WT	BH adjusted p-values	wt_clone01	wt_clone02	wt_clone03	wt_clone04	wt_clone05	HOT1_B11	HOT1_B5	HOT1_F8	HOT1_F9	HOT1_G9
ENSG00000265185	SNORD3B-1	228.946	-0.871643	2.72537e-05	7.97494	7.77205	11.4534	8.84624	10.7442	5.33858	4.65537	3.22506	4.09759	5.03026
ENSG00000200354	SNORA71D	255.696	-0.974548	0.000194719	79.6979	55.485	35.5034	92.744	54.159	31.7779	25.8988	18.4685	22.7122	20.3403
ENSG00000207008	SNORA54	162.515	-1.01008	0.00019894	51.0186	52.0797	23.6004	59.4718	42.8172	17.8475	21.5761	6.87028	15.2528	11.9047
ENSG00000270722	U1	1101.5	-0.902756	0.000644096	225.547	330.872	128.819	209.47	194.443	109.665	109.54	58.336	90.6269	80.0918
ENSG00000231503	PTMAP4	155.171	0.686338	0.00116271	6.57247	6.66705	9.86573	6.53575	7.68904	14.371	12.1374	14.9156	12.1699	11.7324
ENSG00000101695	RNF125	447.667	0.777699	0.00314488	0.924435	1.26786	0.962299	0.903436	1.13182	1.37364	3.00686	2.16566	2.37666	1.6329
ENSG00000206585	RNVU1-7	300.726	-0.779829	0.00314488	53.8855	43.4959	59.3289	43.0451	81.8824	28.8678	27.3851	19.5067	28.2176	34.123
ENSG00000206633	SNORA80B	74.3343	-0.827855	0.0035304	19.4727	15.0046	12.2533	24.1463	16.235	8.55692	8.57746	3.99443	9.19652	7.67533
ENSG00000263934	SNORD3A	38507.1	-0.844157	0.0035304	2209.3	1475.39	1000.49	2405.46	1802.09	997.974	785.45	400.287	794.006	739.536
ENSG00000113356	POLR3G	2457.81	0.666249	0.00620433	6.58942	13.2235	11.6769	9.18375	10.1455	15.2809	17.7346	18.1727	19.9845	17.9934
ENSG00000145569	FAM105A	5098.72	0.604695	0.00620433	18.5405	18.9468	26.5352	18.9545	25.9787	33.564	30.9387	34.1212	34.768	44.1305
ENSG00000166823	MESP1	18.7541	-0.864803	0.00620433	0.352379	0.284633	0.249608	0.215815	0.267383	0.156303	0.0984833	0.0891773	0.0615948	0.0367189
ENSG00000173212	MAB21L3	101.579	0.624348	0.0068408	0.618858	0.555882	0.553085	0.440872	0.50581	0.917905	0.84194	1.08448	0.736249	0.886079
ENSG00000200792	SNORA80A	119.581	-0.850474	0.0068408	38.5221	24.6598	13.0439	44.2442	28.7439	11.0851	14.5817	5.104	13.1817	8.10174
ENSG00000125995	ROMO1	1326.94	-0.451106	0.00780546	56.9154	48.3301	43.0359	52.9698	51.3808	41.8959	34.9379	33.7055	35.0394	34.4685
ENSG00000138119	MYOF	16370.9	-0.394639	0.00780546	57.7889	52.2286	44.8807	48.9548	49.1827	41.176	35.6514	36.2889	39.5677	36.5501
ENSG00000182759	MAFA	40.4119	0.830815	0.00780546	0.126455	0.248028	0.236151	0.235592	0.144553	0.401378	0.535749	0.940117	0.374619	0.45161
ENSG00000224411	HSP90AA2P	494.32	0.484879	0.00780546	3.85383	4.37151	5.05498	4.36084	3.42016	5.79317	6.40107	6.21195	5.95177	6.10679
ENSG00000153790	C7orf31	9.52349	-0.819447	0.00812651	0.0900258	0.161861	0.0840603	0.071748	0.0613172	0.0275722	0.0152011	0.0157311	0.021731	0.0188922
ENSG00000136999	NOV	1193.79	0.704752	0.00822866	7.78604	6.61855	8.57732	6.1133	6.31027	10.6072	11.4777	11.6746	11.5652	21.5
ENSG00000236137	RP11-27K13.3	25.9419	-0.779263	0.00835079	0.384599	0.419451	0.386738	0.444614	0.474305	0.258235	0.119891	0.170597	0.214239	0.178802
ENSG00000128311	TST	849.515	-0.46905	0.00852933	12.4238	11.6068	10.6292	13.3903	10.9784	9.16214	8.31088	8.67855	6.71531	8.49513
ENSG00000123485	HJURP	1925.24	-0.377951	0.00951552	13.2289	12.079	12.0288	15.2794	13.0063	9.80145	10.1511	9.61247	9.75443	10.3925
ENSG00000262074	SNORD3B-2	73.1473	-0.705124	0.00951552	2.94772	2.87144	2.31065	2.56056	3.13455	2.17341	1.47476	1.48802	1.10684	1.09971
ENSG00000177606	JUN	499.639	-0.739097	0.0101562	4.5862	4.1354	5.58825	2.82741	4.58074	2.92131	2.19961	2.2763	2.03744	1.15491
ENSG00000201998	SNORA23	293.489	-0.7016	0.011388	69.2756	39.0966	30.8657	48.2958	54.8907	33.5695	24.3562	22.3864	23.3652	23.0213
ENSG00000208772	SNORD94	112.68	-0.7274	0.0114277	36.9802	22.537	15.8915	26.4101	24.3068	12.1625	14.6881	8.15085	14.7592	12.3814
ENSG00000175274	TP53I11	7.68121	-0.72427	0.0128608	0.0156764	0.0652287	0.018297	0.0562213	0.0566718	0.00720182	0.00397051	0.00821788	0	0.00789536
ENSG00000214013	GANC	448.908	-0.431923	0.0128608	1.04064	0.986532	0.998673	1.12735	1.29035	0.808865	0.758769	0.768693	0.841126	0.759701
ENSG00000272168	CASC15	45.4572	0.794459	0.0128608	0.0670576	0.0143089	0.0481646	0.024666	0.0486462	0.0687225	0.282201	0.105459	0.158755	0.11431
ENSG00000274210	U1	527.932	-0.508051	0.01446	90.1954	79.6894	91.3861	69.7181	107.382	59.9503	63.0989	50.1174	61.0203	59.8366
ENSG00000112992	NNT	1128.24	-0.763391	0.0176257	4.21749	4.73907	3.84674	6.20331	3.07523	2.10755	1.03991	1.26651	1.41582	3.41126
ENSG00000200959	SNORA74A	203.337	-0.666195	0.0180931	41.434	23.4802	20.7696	36.8453	29.8891	17.3653	15.3181	14.7852	14.3181	20.8681
ENSG00000178826	TMEM139	901.897	-0.430796	0.0186077	9.73372	7.45357	9.35079	9.82437	10.4042	7.23109	7.10886	6.12078	6.61786	6.67218
ENSG00000197603	C5orf42	4574.64	-0.446833	0.0235596	9.61869	8.92737	6.88372	7.36267	7.62587	6.59733	5.55117	5.77859	5.25885	5.53265
ENSG00000264940	SNORD3C	151.841	-0.745935	0.0278351	12.634	7.26888	4.62621	9.81512	8.00549	4.96197	4.96932	1.55836	3.0138	2.96944
ENSG00000187608	ISG15	124.81	-0.714611	0.0294781	5.04209	2.48651	2.71065	6.28332	4.07301	1.62847	2.26001	2.43492	1.94735	1.4621
ENSG00000119950	MXI1	2727.46	0.411136	0.0295192	9.58484	13.034	10.4083	12.1817	12.0994	13.7324	16.37	16.718	15.5651	15.8227
ENSG00000186940	CHCHD2P9	27.3875	-0.751625	0.0295192	2.14631	3.07418	2.2988	1.63867	0.992215	0.986025	1.02328	0.72803	0.319996	0.54049
ENSG00000136842	TMOD1	156.666	0.490763	0.0328637	0.628815	0.808749	0.920588	0.77426	0.776047	1.06993	1.17975	1.21274	1.00629	1.29417
ENSG00000119729	RHOQ	2139.01	0.467366	0.0362412	7.42858	8.14815	9.65965	8.40374	9.7915	9.53962	12.8549	14.3027	12.8259	13.0478
ENSG00000147679	UTP23	2121.27	0.375804	0.0386751	7.28961	8.40943	8.88948	7.81396	7.3984	9.06466	10.5337	10.424	11.8754	10.7547
ENSG00000125740	FOSB	569.233	-0.681989	0.0396273	4.484	3.23704	3.76577	2.26989	1.88704	1.74324	2.27929	1.25003	1.35516	1.19314
ENSG00000165288	BRWD3	4250.96	0.42256	0.0396273	5.39931	6.36033	7.07	6.01819	7.35098	7.54873	8.82666	9.16294	10.1189	8.79876
ENSG00000249306	LINC01411	25.1323	0.718915	0.0396273	0.0151504	0.0980623	0.113172	0.0103495	0.0952527	0.174004	0.253261	0.22238	0.219426	0.312848
ENSG00000150764	DIXDC1	2673.56	0.42981	0.0446478	6.41751	5.97048	6.91778	5.685	5.10249	7.03412	8.57867	7.66475	8.98101	9.57039
ENSG00000279602	CTD-3014M21.1	452.52	-0.560279	0.0486626	10.939	8.55664	8.34224	6.90699	13.6454	5.74623	6.40225	5.71161	5.91752	6.24472
ENSG00000171608	PIK3CD	431.642	-0.599583	0.0498045	7.56012	1.95886	0.288649	2.40677	1.85496	0.238088	0.248708	0.247847	0.589282	0.210645
ENSG00000161395	PGAP3	106.278	-0.557148	0.0503208	0.768875	0.788327	0.754555	0.825366	0.942142	0.619947	0.413327	0.616929	0.363616	0.537396
ENSG00000202538	RNU4-2	823.812	-0.504138	0.0515792	202.317	132.392	160.507	149.224	159.545	134.869	104.657	86.2596	95.6525	111.973
ENSG00000006451	RALA	1991.39	0.438886	0.0551169	9.31512	11.2084	10.2233	9.62547	11.3082	11.9001	18.2937	14.0896	14.8904	13.5208
ENSG00000223573	TINCR	942.634	0.375636	0.0578909	4.7304	4.11856	4.88945	5.57107	4.32508	6.1927	6.57569	6.72037	5.78893	6.06139
ENSG00000266019	MIR3609	316.191	-0.476269	0.0578909	103.269	109.129	102.137	90.4548	131.663	86.6194	83.4801	64.1328	65.142	68.6836
ENSG00000108846	ABCC3	401.38	-0.637957	0.0627743	1.08388	0.699522	1.71379	1.14336	1.59068	0.679511	0.609719	0.467739	0.713351	0.855032
ENSG00000118496	FBXO30	3091.83	0.431754	0.0640173	6.79304	6.86424	6.09527	5.79729	7.21188	9.67054	8.81472	8.34485	7.55008	11.4161
ENSG00000124766	SOX4	3062.28	0.529961	0.0640173	9.3673	8.30063	9.98231	6.18052	12.9541	14.5285	15.1474	14.7883	13.5775	14.9761
ENSG00000199879	RNU1-120P	125.65	-0.61748	0.0640173	16.318	20.5702	26.5359	20.1651	34.1211	13.6455	10.2165	10.7649	16.7295	14.1285
ENSG00000089048	ESF1	2799.57	0.40223	0.0658312	13.8111	19.5544	17.2168	16.454	17.4058	20.7905	23.1602	21.021	26.8217	23.0271
ENSG00000149932	TMEM219	834.094	-0.414868	0.0658312	9.98254	8.26572	9.56459	9.23272	8.51978	7.70149	6.79838	5.59352	5.63205	7.34446
ENSG00000139915	MDGA2	318.841	0.659579	0.0710331	0.22046	0.726955	0.532599	0.585667	0.858038	0.922778	1.26566	1.36849	1.0998	1.29187
ENSG00000204389	HSPA1A	5283.89	0.513154	0.0711171	29.2958	47.1022	37.3243	34.7903	43.8565	51.6937	55.6606	69.7559	47.0639	70.5683
ENSG00000178922	HYI	958.704	-0.421988	0.0717498	8.18398	10.3942	9.23083	9.95404	8.77159	8.04078	6.67351	5.37515	6.27646	7.19072
ENSG00000235531	MSC-AS1	19.3432	0.567327	0.075205	0.0183232	0.00282378	0.0128318	0.0250338	0.0144001	0	0.25989	0.105659	0.152592	0.113048
ENSG00000130254	SAFB2	3180.16	0.3497	0.0755821	10.118	10.6319	11.0589	9.20944	9.88671	12.642	14.7364	14.7602	12.3156	11.6365
ENSG00000147669	POLR2K	3242.86	0.334934	0.077578	36.2724	44.1593	39.7283	32.7428	37.2432	46.3277	49.5999	46.7431	51.742	49.2808
ENSG00000124383	MPHOSPH10	5184.29	0.314457	0.0795696	19.8476	24.5455	23.1799	22.3362	22.4473	25.7242	28.2272	27.4289	31.8637	28.3473
ENSG00000146281	PM20D2	3225.25	0.475119	0.0795696	9.64824	15.3287	13.382	10.1871	14.9574	16.6737	18.4098	17.4683	20.2876	20.4688
ENSG00000150401	DCUN1D2	779.353	0.290414	0.0795696	3.53695	3.55627	3.74787	3.84594	3.68123	4.0592	4.4557	4.63188	4.91638	4.61689
ENSG00000152818	UTRN	3342.85	-0.462853	0.0795696	7.99473	5.11658	5.88952	5.59599	6.40816	4.7178	3.63244	3.75702	4.96014	4.32335
ENSG00000214776	RP11-726G1.1	54.2542	-0.621808	0.0795696	0.148931	0.174952	0.120695	0.107496	0.233204	0.0877836	0.0825593	0.0942762	0.0732562	0.0891609
ENSG00000253106	RP11-158K1.3	48.0623	0.62083	0.0795696	0.293358	0.30893	0.513598	0.208748	0.322767	0.471696	0.730632	0.653583	0.601907	0.56637
ENSG00000154188	ANGPT1	1508.25	0.461822	0.0854439	2.98034	4.54569	4.50611	3.4208	4.3163	4.75319	6.32528	5.45343	6.46303	5.6706
ENSG00000163017	ACTG2	11.3422	-0.61318	0.0854439	0.06798	0.0325931	0.112845	0.216712	0.132969	0	0.0153048	0.0395961	0.0328189	0.0304337
ENSG00000200997	RNU1-85P	442.354	-0.549993	0.0854439	67.7518	79.6344	82.1099	46.4024	106.16	50.317	50.5024	41.9578	48.5546	44.024
ENSG00000230487	PSMG3-AS1	28.2336	-0.635332	0.0854439	0.176655	0.134027	0.148031	0.126865	0.0939786	0.0499424	0.0734247	0.0617375	0.0656033	0.0866905
ENSG00000248092	NNT-AS1	137.741	-0.661883	0.0854439	0.4156	0.833296	0.669915	0.788954	0.596849	0.289408	0.190581	0.192639	0.22176	0.592693
ENSG00000260912	RP11-363E7.4	87.1632	0.624342	0.0854439	0.556671	0.704366	0.984853	0.380272	0.874967	1.31907	1.43962	1.67412	1.30483	0.914877
ENSG00000104312	RIPK2	1394.23	0.389917	0.0881483	8.57939	10.2813	9.62341	7.87951	7.25198	10.5472	12.5373	11.4834	12.8136	11.3908
ENSG00000106591	MRPL32	4533.02	0.372728	0.0881483	21.349	26.7726	25.1746	26.0964	26.7988	27.9605	31.9526	33.6047	39.1014	34.8006
ENSG00000124193	SRSF6	16492.8	0.336108	0.0881483	58.5179	78.74	76.5209	69.8711	76.1905	91.6576	98.5573	92.6957	93.3756	85.8318
ENSG00000238825	RNU1-13P	150.266	-0.579028	0.0881483	23.0997	24.6453	28.8693	18.8144	38.7655	15.6733	16.0218	10.8052	19.43	16.1982
ENSG00000115738	ID2	634.215	0.565208	0.0905168	5.71799	4.21686	4.81493	3.38882	6.47589	5.28973	9.27144	8.70503	7.79932	10.1584
ENSG00000137274	BPHL	464.097	-0.495784	0.0905168	2.51502	1.9341	1.80894	2.63322	2.17614	1.7663	1.14534	1.28971	1.78881	1.32186
ENSG00000166548	TK2	1131.71	-0.336131	0.0905168	4.28032	3.72268	4.39036	3.86753	4.05684	3.39786	3.28286	2.90056	3.47763	2.75841
ENSG00000184985	SORCS2	251.724	-0.581768	0.0905168	1.25314	0.724729	1.41689	1.2576	1.12307	0.975549	0.600164	0.687976	0.471885	0.610484
ENSG00000272645	GTF2IP20	117.174	-0.505315	0.0905168	0.833363	0.813384	0.706811	0.882393	0.681131	0.587039	0.386969	0.589769	0.402325	0.587609
ENSG00000120727	PAIP2	4610.78	0.270939	0.091821	28.7493	29.4601	29.6785	29.7701	33.067	32.596	38.8876	36.8699	38.0604	37.0664
ENSG00000167588	GPD1	72.3672	0.632571	0.091821	0.238018	0.391262	0.148164	0.428658	0.176853	0.603064	0.438437	0.521782	0.626774	0.577589
ENSG00000226328	NUP50-AS1	200.672	-0.427313	0.091821	2.08611	2.32099	2.33982	2.25924	2.83906	1.70637	1.3918	1.82708	1.612	1.91554
ENSG00000280789	PAGR1	178.051	-0.609597	0.091821	3.48406	3.82625	3.00051	3.16566	2.05224	2.5796	2.07331	1.36538	1.0533	1.34586
ENSG00000196418	ZNF124	2144.41	0.318465	0.0936575	9.35521	9.42818	9.39579	9.02449	10.7739	10.932	11.3309	11.7727	13.157	13.4997
ENSG00000087008	ACOX3	247.669	-0.411188	0.0937441	1.68403	1.75785	1.9079	1.8662	1.327	1.22409	1.35732	1.16138	1.28997	1.1648
ENSG00000078401	EDN1	740.049	-0.600416	0.0951964	13.6212	11.9054	8.05158	10.7848	9.37393	9.91337	4.05963	5.27002	6.24441	4.10047
ENSG00000177076	ACER2	109.738	0.611924	0.0951964	0.578802	0.808736	0.912757	0.562333	1.01892	1.74906	1.70706	1.94189	1.02458	0.919881
ENSG00000137801	THBS1	8040.5	-0.471814	0.0972378	26.8401	22.2457	22.9895	19.2239	28.4335	19.5463	11.8526	17.097	18.1322	14.6102
ENSG00000145949	MYLK4	50.9923	-0.6297	0.0972378	0.401592	0.216994	0.365722	0.17273	0.193262	0.173105	0.0954364	0.145547	0.143613	0.102379
ENSG00000154305	MIA3	6097.72	0.248152	0.0972378	12.3424	13.636	12.9859	11.8437	11.6958	14.8691	14.9903	14.1747	15.7955	14.8984
ENSG00000177879	AP3S1	3497.32	0.551783	0.0972378	13.3037	20.4468	27.475	14.4375	18.828	23.8022	36.3493	29.1704	28.6283	37.8857
ENSG00000181634	TNFSF15	6.95673	0.518048	0.0972378	0	0	0.00681412	0.00498519	0.00688224	0.0033526	0.0406638	0.0803376	0.0422775	0.0165396
ENSG00000198796	ALPK2	2046.31	-0.48684	0.0972378	7.67946	5.04247	5.54039	4.57251	6.98513	4.29921	3.15413	3.75052	4.68144	3.96151
ENSG00000215182	MUC5AC	10.6	-0.524736	0.0972378	0.0181478	0.016272	0.0107834	0.0755097	0.00414902	0.00757929	0.00167144	0.00172972	0.00238944	0.000830918
ENSG00000229644	NAMPTP1	320.634	0.443664	0.0972378	2.18698	2.51276	2.58733	2.41695	2.33244	2.54597	3.19011	3.7215	4.30342	3.39667
ENSG00000279069	RP11-159D12.6	49.6539	-0.527913	0.0972378	0.779535	1.05483	0.976424	0.896183	0.896533	0.698776	0.577874	0.478417	0.564507	0.584127
ENSG00000120129	DUSP1	5453.65	-0.559395	0.0993786	118.935	82.3688	69.1194	45.1524	71.9797	54.0894	50.6134	41.451	43.9726	40.6213
ENSG00000133641	C12orf29	2984.1	0.43371	0.0993786	6.84632	10.0903	9.15794	7.82724	9.93792	9.91313	13.2396	11.611	14.108	13.1051
ENSG00000152580	IGSF10	13.4998	0.61495	0.0993786	0.0294559	0.00756571	0.002292	0.00670728	0.0108029	0.0608949	0.052224	0.0488977	0.0248858	0.0197805
ENSG00000166900	STX3	1230.75	0.295146	0.0993786	4.03772	3.72134	3.57367	3.86334	3.94154	4.20134	5.21441	4.94576	4.44783	4.95921
ENSG00000223111	SNORA74	14.6907	-0.64399	0.0993786	3.86674	1.76563	1.20351	2.54361	2.7012	1.05268	1.30582	1.05105	0.518544	0.721286
ENSG00000272711	RP11-259N19.1	264.459	-0.460724	0.100093	6.02492	4.48607	4.3957	6.49077	5.53937	4.22623	3.01916	3.9395	3.29962	3.99153
ENSG00000069482	GAL	773.359	0.488939	0.107544	10.4293	13.8271	9.77956	12.5245	7.62901	13.5499	19.9208	17.7599	15.7303	15.022
ENSG00000147421	HMBOX1	339.659	-0.594035	0.107544	1.74867	1.43369	1.58417	1.92372	0.88935	0.897038	0.892397	0.582312	1.22861	0.53979
ENSG00000176731	C8orf59	2364.27	0.38933	0.107544	15.9616	21.9443	20.4527	17.7086	15.4848	23.6502	22.1451	23.6015	27.5452	26.7755
ENSG00000200394	SNORA38B	33.9313	-0.6249	0.107544	10.9869	8.94003	5.33462	9.15655	5.52611	5.65315	4.45242	2.07345	3.18251	3.98414
ENSG00000213918	DNASE1	125.276	-0.510159	0.107544	0.219006	0.209577	0.305767	0.223698	0.306857	0.195476	0.179616	0.142143	0.122345	0.173331
ENSG00000250320	CTD-2269F5.1	74.2617	0.604807	0.107544	1.0926	0.45333	1.03982	1.16262	0.554829	1.39	1.9797	1.82843	1.30855	1.59794
ENSG00000273841	TAF9	5396.53	0.284302	0.107544	38.6156	46.837	40.8546	45.3792	43.1346	52.9384	47.4739	55.2776	52.4493	56.388
ENSG00000075399	VPS9D1	49.3594	-0.586206	0.117401	0.453451	0.310583	0.564538	0.367124	0.422357	0.308619	0.246715	0.290532	0.145942	0.186087
ENSG00000106479	ZNF862	90.7215	-0.616854	0.117401	0.433664	0.271537	0.462319	0.137625	0.354231	0.207071	0.107244	0.146784	0.143421	0.199496
ENSG00000173727	CMB9-22P13.1	204.409	0.562451	0.117401	2.02278	1.81043	2.65151	3.49436	1.67529	3.37757	5.32034	3.46664	3.21133	4.58446
ENSG00000180739	S1PR5	215.128	0.359356	0.117401	1.54906	1.42918	1.56135	1.46464	1.59954	2.18678	1.72527	1.80694	2.08752	2.13903
ENSG00000183283	DAZAP2	5410.04	0.286706	0.117401	16.9319	20.33	21.0627	18.4117	19.977	22.5074	25.413	25.23	22.3695	23.8502
ENSG00000196866	HIST1H2AD	255.866	-0.56357	0.117401	20.2159	20.4086	13.6785	23.5669	16.3941	16.6903	8.68222	6.7579	11.457	11.1777
ENSG00000201558	RNVU1-6	774.659	-0.509791	0.117401	109.351	135.573	133.9	92.2053	188.043	93.8605	97.804	66.6172	81.221	82.6554
ENSG00000214357	NEURL1B	70.7822	-0.626724	0.117401	0.412249	0.140874	0.63179	0.205089	0.45076	0.193507	0.118034	0.0422823	0.149267	0.178289
ENSG00000198912	C1orf174	1180.54	0.316122	0.11756	5.0644	5.78277	4.99221	6.39038	4.94932	7.00396	7.05823	6.66467	6.50827	7.16963
ENSG00000117602	RCAN3	699.566	0.400392	0.119827	1.65141	1.83038	2.02432	2.15896	1.87706	2.29469	2.86812	3.1387	2.65097	2.13258
ENSG00000244716	RP11-20O24.4	27.6181	-0.568313	0.120717	1.50412	1.43875	1.35602	1.45266	1.46741	0.857795	0.788199	0.870059	0.976544	0.679179
ENSG00000170836	PPM1D	1693.01	0.300169	0.122061	6.48878	6.97261	6.92739	6.31558	7.45592	7.68186	8.56284	9.58537	8.97627	7.86402
ENSG00000131931	THAP1	738.534	0.381598	0.123604	5.22633	6.89027	6.8342	5.11969	5.22652	7.10096	8.00749	8.02925	8.76322	7.46681
ENSG00000164221	CCDC112	1013.95	0.422499	0.123604	4.55986	6.70076	5.24654	6.23583	6.63062	6.80316	7.66104	8.13919	9.7921	8.79833
ENSG00000101846	STS	1555.44	0.488279	0.127603	3.56677	4.53343	5.22645	2.80442	5.53681	6.01088	7.65645	6.52569	6.41571	6.32294
ENSG00000123552	USP45	805.202	0.406632	0.128178	1.50525	2.32084	2.03649	1.75367	2.00739	2.41129	2.5139	2.38787	3.09148	2.865
ENSG00000101311	FERMT1	3311.75	0.307259	0.128828	12.5209	13.8573	10.7032	13.1546	12.4515	15.4921	14.2524	17.4526	16.4227	15.1498
ENSG00000148459	PDSS1	1632.47	0.271698	0.128828	14.9892	18.6613	17.0619	17.7832	17.5889	20.9154	20.0489	20.9486	22.7114	20.4305
ENSG00000080298	RFX3	233.002	0.540958	0.129286	0.389171	0.379708	0.435578	0.35564	0.239816	0.35047	0.621442	0.656619	0.778275	0.568543
ENSG00000124831	LRRFIP1	6640.63	0.253291	0.129286	11.0223	11.5315	13.0857	11.4918	10.8913	13.1366	13.7914	13.623	14.8341	14.3176
ENSG00000227008	RP3-417G15.1	517.194	0.416483	0.129286	24.634	25.7638	21.9032	20.0895	26.4074	33.8874	26.5695	40.6997	35.8782	28.7517
ENSG00000167355	AC104389.28	5.63988	0.552293	0.132025	0	0.0256147	0.0193997	0.0212891	0.0130624	0.0286344	0.115769	0.119806	0.0752272	0.0470879
ENSG00000004799	PDK4	1633.17	0.607251	0.132892	9.35744	6.17665	5.54338	2.48031	3.46421	9.37029	9.3124	9.04937	9.96375	18.0076
ENSG00000110172	CHORDC1	11507.7	0.436405	0.132997	16.6609	25.4337	18.637	17.2132	23.9597	23.0504	28.6816	29.6278	33.2353	30.7224
ENSG00000077420	APBB1IP	84.7748	0.61398	0.133231	0.209693	0.459105	0.168791	0.182761	0.418241	0.538142	1.15745	0.924888	0.345592	0.469787
ENSG00000116096	SPR	3309.18	0.320956	0.133231	43.2953	48.0064	40.1176	52.8406	41.0507	57.1506	53.4202	58.5862	54.0432	63.3007
ENSG00000226694	RP11-69C17.2	11.8494	0.600153	0.133231	0.666337	0.164302	0.435528	0.0455187	0.335148	1.0408	0.675078	0.698615	1.10983	1.10747
ENSG00000274605	RP11-12G12.7	485.483	0.308592	0.133231	11.5395	10.4369	10.3627	10.4889	11.0412	12.6594	13.9588	15.7016	12.2379	13.291
ENSG00000204388	HSPA1B	4957.8	0.507001	0.136485	22.6883	47.2298	36.0687	26.6218	42.5996	49.4247	54.6943	51.1183	52.8041	66.9109
ENSG00000165300	SLITRK5	651.778	0.409057	0.137299	0.526527	0.485175	0.740003	0.536725	0.679222	0.838467	0.794623	0.725079	0.80209	0.941883
ENSG00000178585	CTNNBIP1	152.969	-0.441761	0.139548	1.42248	1.21699	1.26382	0.901049	1.38757	0.998063	0.812277	0.741172	0.905238	0.838001
ENSG00000107164	FUBP3	3979.61	0.253249	0.141085	13.7369	15.7952	16.0674	13.5188	16.0013	17.8085	17.9206	18.2933	17.6318	18.6416
ENSG00000140688	C16orf58	1017.45	-0.424389	0.141085	8.60401	8.06085	7.17495	7.0639	6.62098	6.8344	4.9409	5.83649	3.96236	5.06027
ENSG00000155592	ZKSCAN2	872.345	-0.362945	0.141085	3.07	3.04798	2.64399	2.82255	2.69086	2.34288	2.1223	1.61693	2.33563	2.36113
ENSG00000176273	SLC35G1	1036.83	0.417857	0.141085	2.72725	3.31558	2.82204	2.2604	3.36041	3.11776	4.68903	3.99515	4.18191	4.28418
ENSG00000197386	HTT	2667.13	-0.392867	0.141085	4.42076	3.12645	4.35467	4.27928	3.24263	3.19374	2.45656	3.08328	2.75747	2.76313
ENSG00000200087	SNORA73B	7937.58	-0.465595	0.141085	1261.21	898.452	790.011	1353.35	1014.11	808.889	687.341	542.207	748.188	802.783
ENSG00000200795	RNU4-1	780.65	-0.422168	0.141085	199.867	129.624	139.538	139.462	132.205	124.365	109.621	100.386	88.4084	103.85
ENSG00000259479	SORD2P	234.902	0.428028	0.141085	1.21048	2.01409	1.24054	1.51262	1.60252	2.2244	2.17354	2.32155	2.0311	2.052
ENSG00000274267	HIST1H3B	10569.7	-0.458981	0.141085	690.858	694.112	619.508	903.112	594.68	646.738	386.929	486.921	392.665	471.162
ENSG00000280152	RP11-331F4.5	61.0245	-0.505873	0.141085	0.542728	0.399732	0.381719	0.442971	0.332358	0.200761	0.249931	0.302984	0.265417	0.301743
ENSG00000006534	ALDH3B1	1196.58	-0.469863	0.141706	5.76497	4.38125	5.14362	5.16382	4.2937	4.50258	2.72004	3.78505	2.3658	3.2164
ENSG00000107362	ABHD17B	2542.85	0.425461	0.141706	11.5376	18.5182	16.2868	15.5505	19.6577	19.879	23.9004	20.5723	25.805	25.0025
ENSG00000127311	HELB	1312.11	0.387141	0.141706	1.49187	2.19428	1.92294	1.80164	1.83263	1.94205	2.69099	2.64919	2.56413	2.68078
ENSG00000228873	AC012307.2	29.7472	0.600583	0.141706	2.63017	1.53126	3.27451	2.19599	1.56176	3.89346	5.32935	4.90236	2.32792	6.91776
ENSG00000259366	CTD-2647L4.4	22.0401	-0.603944	0.141706	1.35585	1.28584	1.70424	1.24682	0.754084	0.479143	0.792483	0.273371	0.906324	0.341435
ENSG00000089505	CMTM1	23.3073	-0.588475	0.142089	0.451926	0.387596	0.697184	0.402677	0.48179	0.288859	0.179161	0.309012	0.156519	0.286988
ENSG00000165060	FXN	1140.8	0.288854	0.142089	7.23806	8.52514	7.27058	8.51731	8.13456	8.89122	9.91296	9.78622	10.9157	9.65866
ENSG00000215271	HOMEZ	302.908	-0.363676	0.142089	1.59169	1.36596	1.12681	1.52082	1.53706	1.13747	0.990732	1.01437	1.08107	1.16318
ENSG00000233461	RP11-295G20.2	347.624	0.427561	0.142479	5.61054	6.96924	6.23913	6.3942	6.96623	7.25331	11.7967	10.4936	8.28918	7.92341
ENSG00000164176	EDIL3	2830.75	0.592061	0.142913	11.3227	4.28926	9.85568	9.12951	2.95536	14.5011	13.3517	17.3307	11.7451	18.4445
ENSG00000086712	TXLNG	8372.39	0.390028	0.14938	34.4977	39.0183	32.5191	40.113	35.9282	38.7776	47.1714	63.9671	50.9966	46.7117
ENSG00000123179	EBPL	2172.74	0.416374	0.151559	20.1308	30.3196	31.4117	24.3572	31.9731	35.1591	35.1905	35.7333	43.0806	44.2088
ENSG00000156697	UTP14A	7619.36	0.29742	0.154717	41.3439	41.0727	34.1651	40.7571	32.5693	45.041	45.3327	48.9809	50.7646	46.7145
ENSG00000162366	PDZK1IP1	13.0416	0.594809	0.155408	0.120107	0.0740387	0.168223	0.164095	0.0755132	0.257498	0.446171	0.230864	0.347907	0.191557
ENSG00000279453	RP3-425C14.4	80.8198	0.482769	0.155806	0.591083	0.648571	0.673337	0.460309	0.646623	0.640851	0.946163	0.879996	1.10434	1.00622
ENSG00000126945	HNRNPH2	5008.35	0.24593	0.158035	42.6283	46.3451	47.2274	46.7851	51.9086	51.8503	55.27	56.6268	60.0889	56.9805
ENSG00000169951	ZNF764	206.502	-0.36509	0.161563	1.73843	1.90386	1.82182	1.58551	1.61039	1.5718	1.27408	1.22155	1.12497	1.33196
ENSG00000180998	GPR137C	29.5648	-0.567446	0.161563	0.106907	0.123207	0.190965	0.133359	0.160728	0.0640611	0.0470909	0.0779723	0.0807833	0.107686
ENSG00000108602	ALDH3A1	297.029	-0.591122	0.162214	2.06452	2.15127	1.9826	3.3978	2.35579	1.8834	0.297737	0.893542	0.787424	1.53933
ENSG00000111490	TBC1D30	1228.93	0.362681	0.162214	3.34857	3.05114	2.89669	2.30566	2.39828	3.29385	3.79717	4.04124	3.85188	3.54399
ENSG00000115841	RMDN2	265.393	0.379397	0.162214	0.844523	0.825262	0.743756	0.829307	1.07098	0.996399	1.07436	1.24765	1.22314	1.27119
ENSG00000152082	MZT2B	613.792	-0.51413	0.162907	10.7847	10.989	9.59621	9.16574	7.21926	8.45192	5.67199	6.96721	3.49147	5.07225
ENSG00000055332	EIF2AK2	7012.6	0.273775	0.168221	12.1696	13.4079	15.2826	12.2414	14.0536	15.6164	15.4618	16.8681	17.5731	16.6052
ENSG00000205309	NT5M	60.054	-0.567026	0.169815	1.48259	0.913925	0.863504	0.691903	0.618341	0.687854	0.297434	0.569437	0.47835	0.40662
ENSG00000207392	SNORA20	13.3275	-0.587463	0.170567	3.70726	3.76401	1.83261	2.68147	3.97608	1.00184	1.32561	1.8291	1.89504	1.09832
ENSG00000110060	PUS3	1316.87	0.324466	0.170844	12.0299	14.4164	13.3455	12.9039	13.1458	13.9086	17.2514	15.5555	19.5802	17.8302
ENSG00000235065	RPL24P2	26.9119	-0.569672	0.170844	1.39384	1.8305	0.905374	2.27689	2.05746	0.946584	0.920948	0.698909	1.05324	0.885132
ENSG00000136111	TBC1D4	3280.32	0.313639	0.171012	10.0651	10.1329	9.05497	12.0619	8.45915	12.2988	11.9886	13.0367	13.037	12.6426
ENSG00000160818	GPATCH4	9332.38	0.212765	0.174038	43.8306	46.955	45.8936	41.194	44.4925	52.8735	55.3033	51.1641	51.1951	48.5516
ENSG00000134222	PSRC1	1326.16	-0.387703	0.179103	13.7123	10.4106	10.8925	13.5135	12.7225	10.0607	9.17293	10.645	8.16295	7.03311
ENSG00000134697	GNL2	9856.56	0.270671	0.179103	35.7705	38.0621	30.6398	36.8192	35.5943	38.5888	43.1131	42.2417	47.1735	44.72
ENSG00000272688	RP13-270P17.3	120.2	-0.472018	0.179103	6.16838	4.68189	3.44794	4.2424	5.64573	2.66029	3.44349	2.63966	3.58566	3.59276
ENSG00000218690	HIST1H2APS4	15.8297	-0.582265	0.179265	0.380428	0.755644	0.868314	1.01064	0.637815	0.233028	0.513892	0.310222	0.397931	0.212891
ENSG00000008735	MAPK8IP2	20.454	-0.571463	0.180839	0.0975623	0.141331	0.0910974	0.0699789	0.122678	0.0761951	0.0543632	0.0511441	0.0423903	0.0466801
ENSG00000078070	MCCC1	1271.91	-0.430752	0.180839	7.22808	7.281	5.87204	9.16989	10.0856	5.72922	4.65021	6.11147	6.41621	4.83485
ENSG00000091127	PUS7	7851.58	0.27826	0.180839	34.5676	41.3211	32.423	39.7196	34.4194	42.2066	43.28	43.9834	47.7922	46.8122
ENSG00000208892	SNORA49	203.391	-0.430151	0.180839	41.2737	36.794	30.831	53.4979	38.8575	30.5327	31.5222	23.3009	27.8961	27.8231
ENSG00000109861	CTSC	12169	0.402892	0.182088	16.2542	18.5867	25.7675	22.9561	18.7414	26.5506	24.871	25.8702	29.7432	34.5544
ENSG00000135414	GDF11	881.703	0.410885	0.182088	1.44644	1.93291	2.459	2.01252	1.87524	2.41359	2.92745	3.05044	2.22493	2.97091
ENSG00000162591	MEGF6	70.4516	-0.568318	0.182088	0.642046	0.292424	0.393303	0.10895	0.233971	0.244234	0.0911485	0.145777	0.0918041	0.0473719
ENSG00000168003	SLC3A2	32593.8	-0.248828	0.182088	158.183	161.802	153.551	159.086	152.928	146.734	116.214	136.947	121.594	133.829
ENSG00000259071	RP11-247L20.4	51.7066	0.49765	0.182088	2.0008	2.50653	1.80796	2.42494	1.5014	3.91393	2.8771	3.31576	3.45866	2.73054
ENSG00000115825	PRKD3	12397.6	0.396979	0.182697	21.165	18.3595	25.2883	22.793	29.0162	25.2171	36.0841	35.5392	31.9987	31.563
ENSG00000169918	OTUD7A	30.5364	-0.525237	0.182697	0.128553	0.131249	0.00750214	0.0192099	0.0985029	0.0221467	0.0325598	0.0168475	0.0160003	0.0151746
ENSG00000253559	OSGEPL1-AS1	6.83232	-0.556378	0.182697	0.401662	0.247599	0.218777	0.205787	0.315663	0.0615085	0.0339109	0.0701864	0.145433	0.118006
ENSG00000101132	PFDN4	2182.26	0.441341	0.193547	13.6423	23.4858	20.9038	20.7095	24.375	23.7168	26.8451	29.2175	35.432	34.5966
ENSG00000132016	C19orf57	30.2817	-0.54898	0.193547	0.247378	0.203324	0.216986	0.245801	0.24979	0.227293	0.0911355	0.0864536	0.10857	0.128366
ENSG00000176225	RTTN	1515.07	-0.310552	0.193547	4.44107	3.92493	3.87627	4.25381	4.9158	3.46623	3.48012	2.87716	3.81314	3.30619
ENSG00000187713	TMEM203	1280.32	-0.282318	0.196089	20.4292	21.4029	20.7672	21.8363	19.551	17.9382	15.4901	14.3244	18.3954	18.0921
ENSG00000157470	FAM81A	2688.8	0.435888	0.197498	5.8263	11.7481	9.95528	8.96129	8.66939	13.5088	11.8316	11.4217	13.5918	14.8253
ENSG00000115053	NCL	65078.9	0.234018	0.200164	190.283	205.03	203.342	210.379	174.941	224.881	237.486	247.853	236.977	218.738
ENSG00000180694	TMEM64	3245.6	0.499888	0.205449	6.35052	11.5627	14.8037	7.37654	8.62045	14.103	14.7456	12.6788	18.001	18.3211
ENSG00000122035	RASL11A	272.573	0.42437	0.206152	3.56277	3.21239	4.10456	2.4459	2.56314	3.7621	5.11796	4.55304	4.223	4.87428
ENSG00000242110	AMACR	179.178	-0.341723	0.208605	0.916289	1.104	0.944462	0.930772	0.894052	0.688824	0.783637	0.779769	0.650612	0.785125
ENSG00000129474	AJUBA	3066.61	-0.334982	0.208765	11.757	11.5656	13.9898	16.2831	12.6041	10.9749	10.5845	9.3029	11.0451	9.29666
ENSG00000018510	AGPS	8823.19	0.369385	0.209353	16.4244	25.3538	22.2843	18.6973	22.6175	24.5805	29.1883	26.907	33.0013	27.3349
ENSG00000099204	ABLIM1	9924.49	0.227605	0.209353	21.5128	21.9062	21.3534	20.2278	20.6117	25.9583	24.5101	27.3612	22.1885	24.5131
ENSG00000011258	MBTD1	1288.58	0.21502	0.211992	3.74163	3.74556	3.9304	3.51993	3.96342	4.23855	4.57234	4.2414	4.65484	4.35278
ENSG00000065978	YBX1	47027.4	0.263774	0.211992	476.71	496.702	487.165	550.36	508.038	558.862	561.478	709.312	614.034	614.904
ENSG00000138439	FAM117B	762.055	0.332807	0.211992	2.23611	2.73017	2.75698	2.24038	2.74524	2.93383	3.53215	3.82672	3.20378	2.93542
ENSG00000185567	AHNAK2	2860.39	-0.453196	0.211992	4.95174	3.02692	5.03028	3.07674	4.74264	3.28019	2.20306	2.9857	2.48422	3.09946
ENSG00000228649	AC005682.5	397.425	0.445347	0.211992	2.26823	3.22199	2.99784	2.64234	2.92103	3.26204	4.91792	3.10188	3.83264	5.4636
ENSG00000253741	CTD-2292P10.4	43.733	-0.497807	0.211992	0.187381	0.249748	0.255353	0.204113	0.187858	0.176821	0.0923541	0.127432	0.157698	0.122431
ENSG00000169895	SYAP1	9589.33	0.359602	0.212317	26.1709	30.5844	32.4818	24.1496	33.692	33.0711	37.2108	47.4757	39.6512	37.5232
ENSG00000261286	RP11-517C16.2	23.7416	-0.545862	0.212317	0.326456	0.213077	0.268962	0.20989	0.156954	0.141154	0.126459	0.140935	0.132109	0.0967168
ENSG00000105227	PRX	110.458	-0.394394	0.212876	0.539078	0.547692	0.442767	0.521693	0.480145	0.403586	0.328701	0.455293	0.310856	0.354465
ENSG00000005175	RPAP3	5151.45	0.375595	0.214283	13.0154	21.7084	20.6145	18.6262	19.366	21.8972	26.9196	24.65	26.9042	25.4366
ENSG00000258301	RP11-488C13.5	84.368	0.460902	0.214555	0.9059	1.00132	0.729199	0.842899	0.69721	1.20547	1.3925	1.52293	0.859606	1.32156
ENSG00000086189	DIMT1	3950.64	0.3686	0.214976	15.7412	24.9213	21.9717	18.2956	22.5934	24.9266	27.3758	25.8179	31.6587	28.7512
ENSG00000221676	RNU6ATAC	36.2502	-0.542573	0.216839	12.1083	8.59065	4.69303	7.49108	9.47991	6.50721	4.86056	4.55098	4.46688	3.10668
ENSG00000252481	SCARNA13	1900.16	-0.370848	0.216839	189.044	170.542	137.91	224.242	184.402	146.381	141.681	110.843	136.367	140.234
ENSG00000065485	PDIA5	969.728	0.414254	0.217693	3.80715	4.31507	4.21515	6.34813	4.17197	4.98784	6.1149	6.88227	7.09676	7.141
ENSG00000153310	FAM49B	7043.85	0.305325	0.217693	13.4518	17.2471	16.2194	16.283	14.9723	18.0718	17.5248	18.787	22.617	21.4062
ENSG00000234311	RP11-432J24.3	32.3034	-0.55129	0.217693	1.33557	0.50799	0.928667	1.18412	0.875422	0.600513	0.259102	0.446893	0.617338	0.543848
ENSG00000169047	IRS1	305.404	-0.491756	0.218375	1.26966	0.730965	0.969487	0.663833	0.678243	0.749375	0.424866	0.54884	0.433538	0.554976
ENSG00000070731	ST6GALNAC2	6.73333	-0.532345	0.219135	0.0304692	0.0281735	0.0284502	0.0234158	0.0431019	0.0139977	0.019293	0	0.00551613	0.0115093
ENSG00000105887	MTPN	15176.5	0.356673	0.219135	65.296	98.7729	90.7453	65.2014	76.2417	98.2349	101.326	106.77	108.209	109.45
ENSG00000134463	ECHDC3	202.222	-0.54451	0.219135	4.08402	2.15209	2.09122	3.02386	2.45172	1.79149	0.747436	0.842558	2.00345	1.99719
ENSG00000155438	NIFK	7105.22	0.288166	0.219135	53.513	63.4586	57.1177	59.4422	63.184	64.214	69.196	71.8058	86.2271	76.4944
ENSG00000163376	KBTBD8	220.67	0.493402	0.219135	0.528792	1.02661	0.970478	0.61035	0.970628	0.882367	1.40398	1.39558	1.64616	1.2306
ENSG00000135052	GOLM1	7026.76	0.320926	0.219289	30.7578	33.6657	39.8253	34.9289	27.6921	38.7077	38.6434	45.7943	44.424	45.5383
ENSG00000272579	RP11-101E13.5	113.369	0.550077	0.219289	1.24974	2.74772	3.77307	1.1383	3.90246	4.17208	4.26266	5.72156	5.27924	5.30819
ENSG00000126778	SIX1	293.693	0.332019	0.219425	0.917115	1.28101	1.17809	0.995879	1.03322	1.38819	1.26213	1.36172	1.48951	1.47381
ENSG00000134690	CDCA8	2077.97	-0.242601	0.219425	20.9743	19.2898	21.0214	21.9499	21.5651	17.6753	20.0092	17.1253	16.3285	16.7116
ENSG00000139410	SDSL	50.1975	-0.488626	0.219425	0.701458	0.624585	0.570072	0.479179	0.800363	0.393866	0.526415	0.34048	0.310424	0.438338
ENSG00000145907	G3BP1	30922.6	0.263211	0.219425	45.0047	56.5694	48.975	52.11	55.0322	58.3082	61.157	59.4602	68.9163	65.0195
ENSG00000162572	SCNN1D	24.2717	-0.552907	0.219425	0.37189	0.163118	0.180302	0.136794	0.11241	0.137993	0.0579645	0.112473	0.0569689	0.0504273
ENSG00000165124	SVEP1	3045.29	-0.471789	0.219425	8.82033	4.46804	6.31895	4.73518	5.41027	5.18536	3.0191	3.4285	3.58148	4.15728
ENSG00000169621	APLF	52.5057	-0.524837	0.219425	0.32679	0.457605	0.331505	0.030316	0.124289	0.033362	0.102184	0.0845975	0.122706	0.0711177
ENSG00000237753	AC079922.3	50.3758	-0.482759	0.219425	0.683341	0.798595	0.571595	0.534878	0.895055	0.510138	0.389422	0.388073	0.422682	0.509074
ENSG00000241170	RP11-147I3.1	44.5633	0.46949	0.219425	0.601269	0.637046	0.508792	0.46208	0.42528	0.70783	0.799518	0.866793	0.911648	0.738141
ENSG00000249855	EEF1A1P19	63.038	-0.479359	0.219425	1.68715	1.1941	0.8363	1.25213	1.40122	0.861209	0.696376	0.698817	0.995514	0.818258
ENSG00000254087	LYN	2575.44	0.359805	0.219425	8.40069	9.15203	8.66102	8.88301	5.86393	9.86961	11.3966	9.93481	12.2916	10.8623
ENSG00000267160	RP11-1072C15.4	57.1559	0.53512	0.219425	0.201691	0.372989	0.53359	0.191359	0.521313	0.6589	0.703826	0.575643	0.616681	0.71671
ENSG00000276672	RP11-142E9.1	294.124	0.417531	0.219425	1.20458	1.34348	1.39725	0.822871	1.2336	1.54607	1.88719	2.07017	1.56925	1.44791
ENSG00000143632	ACTA1	18.3156	0.546185	0.221319	0.211802	0.17804	0.197767	0.170992	0.205797	0.212297	0.507189	0.363373	0.320699	0.43639
ENSG00000228253	MT-ATP8	305.453	0.467378	0.221542	29.2029	24.431	36.2272	22.6089	21.5078	26.832	42.5475	50.8835	35.3466	48.1861
ENSG00000267288	RP13-890H12.2	57.4313	-0.443863	0.221542	0.652848	0.573849	0.699896	0.602889	0.767702	0.466545	0.379699	0.46899	0.385216	0.523652
ENSG00000135698	MPHOSPH6	1545.7	0.368355	0.225425	10.9622	15.6217	14.5069	11.7895	16.1642	17.3547	16.4194	16.8816	20.9597	20.8994
ENSG00000177738	CTD-2201E18.3	233.773	-0.354705	0.225425	2.58493	2.39654	1.95022	2.06953	1.96322	1.62454	1.71796	1.42012	1.57239	1.92159
ENSG00000164318	EGFLAM	2344.21	-0.394867	0.225621	13.7894	11.3771	8.1142	9.79425	11.2907	7.12044	8.37606	8.30429	6.435	9.14347
ENSG00000135378	PRRG4	613.12	0.536053	0.225852	1.67093	1.00435	2.74615	1.31568	2.22543	1.89876	5.0258	3.91851	2.89122	2.68197
ENSG00000150667	FSIP1	93.3601	0.460273	0.225852	0.497483	0.444968	0.801521	0.593054	0.558088	0.636346	0.889428	0.899984	1.08077	0.840099
ENSG00000180089	TMEM86B	7.68616	-0.518951	0.225852	0.131542	0.121631	0.0818836	0.142276	0.0275674	0.0402874	0.0444225	0.0344785	0.0238143	0.0220835
ENSG00000233695	GAS6-AS1	7.79333	-0.519426	0.225852	0.0321225	0.0173263	0.0524893	0.0356581	0.0530141	0.00737862	0.00813597	0.0126294	0.00581544	0.0242676
ENSG00000262888	RP11-462G12.2	54.3826	-0.512714	0.225852	1.59921	1.65066	1.97941	2.2103	2.6656	1.74274	0.640539	1.0528	1.21194	1.32991
ENSG00000140451	PIF1	433.269	-0.418813	0.226009	2.79449	2.11518	2.17058	2.56782	2.84531	1.54511	2.26743	2.11313	1.33418	1.54756
ENSG00000105835	NAMPT	5124.3	0.410527	0.227257	8.03545	12.2147	13.2951	8.81613	11.478	11.9719	16.2914	14.2479	18.0512	15.222
ENSG00000146574	CCZ1B	650.72	0.307642	0.227257	1.50696	1.78513	1.87002	1.86266	1.97158	1.93051	2.12865	2.42563	2.45894	2.41961
ENSG00000224032	EPB41L4A-AS1	1694.04	0.276412	0.228517	10.6311	11.0426	9.62924	10.7435	9.98529	11.2628	14.3724	12.175	14.2128	11.9052
ENSG00000023287	RB1CC1	8359.84	0.402318	0.228543	16.2319	28.2259	22.1485	20.0204	18.3428	23.3054	34.0692	29.5698	30.9766	28.4017
ENSG00000258920	FOXN3-AS1	79.8344	-0.477886	0.229143	1.97785	2.71853	1.3227	2.24576	2.08371	1.57169	1.13729	1.03683	1.25808	1.61536
ENSG00000151320	AKAP6	88.9871	-0.458399	0.23268	0.145765	0.0979422	0.151078	0.134426	0.0943941	0.0924123	0.0679317	0.0641871	0.0981683	0.0851606
ENSG00000211455	STK38L	3637.58	0.409386	0.23268	7.24947	12.2246	12.6411	8.46115	9.41117	12.0683	13.9686	12.9512	15.668	15.6646
ENSG00000239828	RP11-446H18.5	12.7007	0.45346	0.23268	0.0086966	0.0214436	0.0324813	0.0118816	0.0765475	0.231726	0.0176214	0.0820609	0.0629772	0.332881
ENSG00000120694	HSPH1	18319.3	0.297388	0.232725	45.2544	50.3723	44.0432	37.5211	44.8114	47.1505	57.8922	52.6408	59.5897	60.5264
ENSG00000137460	FHDC1	269.879	-0.529021	0.232725	1.38406	1.41838	1.50841	0.596514	1.11997	1.15134	0.433492	0.668331	0.537498	0.551943
ENSG00000147144	CCDC120	57.6266	-0.519264	0.232725	0.330186	0.306977	0.353795	0.343881	0.234818	0.258618	0.104194	0.272405	0.152872	0.122678
ENSG00000160888	IER2	2773.87	-0.45993	0.232725	26.9679	32.7686	25.2596	18.8511	20.6254	24.6407	15.9487	14.0389	13.137	14.4507
ENSG00000197279	ZNF165	346.033	-0.266182	0.232725	4.09859	4.47195	3.98008	3.92908	4.14871	3.72817	3.11427	3.39473	3.47259	3.25462
ENSG00000278463	HIST1H2AB	2068.75	-0.421488	0.232725	123.493	141.144	130.561	192.688	120.976	136.416	82.5924	93.7658	90.8607	92.4469
ENSG00000188177	ZC3H6	186.221	-0.493001	0.233197	0.57313	0.377353	0.539706	0.246571	0.499869	0.262179	0.210022	0.235243	0.316135	0.351299
ENSG00000225091	SNORA71A	836.175	-0.412021	0.233197	207.515	149.24	126.97	202.657	149.781	142.902	131.453	101.577	116.206	100.078
ENSG00000165209	STRBP	3285.23	0.233942	0.234326	8.4505	9.04653	7.58514	8.9954	8.40193	9.61978	9.8724	10.5446	10.9106	9.44679
ENSG00000050438	SLC4A8	119.399	-0.450703	0.234573	0.1617	0.13718	0.161449	0.219826	0.230503	0.116209	0.0908314	0.127569	0.153037	0.121756
ENSG00000123600	METTL8	3001.13	0.244589	0.236305	5.672	6.82905	5.88046	6.44733	6.21951	6.91541	6.98253	7.36978	8.20244	7.67347
ENSG00000049239	H6PD	340.636	-0.386863	0.237124	1.08089	0.904269	0.92276	1.12234	0.807721	0.644121	0.869801	0.556913	0.814048	0.642379
ENSG00000104472	CHRAC1	2562.52	0.339279	0.238436	13.5165	18.4596	17.9379	14.0347	13.213	19.9747	21.4065	22.3723	18.8815	17.8972
ENSG00000260743	RP11-255C15.3	26.3334	0.538783	0.238436	0.11029	0.373929	0.274618	0.20091	0.323591	0.320897	0.39108	0.732341	0.612318	0.509184
ENSG00000112365	ZBTB24	2805.11	0.300935	0.239081	8.47039	11.1535	11.0698	9.70912	11.169	11.2763	13.5116	12.2602	14.1186	13.6047
ENSG00000242299	RP11-234A1.1	198.233	-0.345191	0.239081	12.3547	12.0617	9.1351	10.796	11.6316	10.0263	9.14929	7.82449	7.85678	8.02278
ENSG00000167565	SERTAD3	657.118	-0.306237	0.239505	8.07247	6.34422	8.28888	8.44899	6.68272	6.36772	6.11405	6.25919	5.62959	5.60828
ENSG00000072401	UBE2D1	1144.88	0.501456	0.239627	3.17915	7.1518	7.47133	3.27171	7.16444	7.79196	10.8421	8.85666	10.6559	8.79187
ENSG00000082269	FAM135A	1313.11	0.385392	0.239627	2.35962	2.78008	2.82769	1.81432	2.20478	2.62014	3.10389	3.10381	3.75411	3.81717
ENSG00000107679	PLEKHA1	4361.56	0.277757	0.239627	3.46231	3.75814	4.25821	3.22105	3.96427	4.54631	4.57646	4.13332	5.08404	4.61905
ENSG00000130513	GDF15	57.3862	-0.536031	0.239627	1.68273	0.552659	0.59243	0.414576	1.17069	0.240788	0.712665	0.390448	0.349588	0.187562
ENSG00000135424	ITGA7	16.3035	-0.538022	0.239627	0.0496851	0.0696086	0.0843505	0.111079	0.0738346	0.0539515	0.0366087	0.0426207	0.0228963	0.040948
ENSG00000143786	CNIH3	8.87425	-0.53628	0.239627	0.0450763	0.0472375	0.0336715	0.036951	0.0595143	0.012425	0.0228338	0.0236299	0.0163212	0.0204323
ENSG00000150347	ARID5B	4063.27	0.214251	0.239627	10.941	10.798	11.3782	10.0271	9.42364	12.8356	12.3919	12.1623	12.0083	11.9602
ENSG00000196937	FAM3C	1391.12	0.469094	0.239627	4.76959	9.04861	8.87564	4.71777	9.1442	9.49895	10.7466	10.7245	13.767	11.761
ENSG00000131941	RHPN2	1154.18	0.3349	0.242325	3.74502	4.75012	4.83406	5.93115	4.66012	6.05611	6.84161	6.64667	5.57585	5.95426
ENSG00000134769	DTNA	233.687	0.505693	0.242325	0.164047	0.254217	0.438256	0.438916	0.282199	0.456373	0.394723	0.515982	0.570882	0.718352
ENSG00000172244	C5orf34	1524.77	-0.355452	0.242325	11.5678	15.57	12.1135	11.05	15.7599	8.89821	10.6445	8.79044	10.1493	11.3729
ENSG00000005189	AC004381.6	660.245	-0.45855	0.24288	3.45653	4.05012	4.07682	6.20417	4.37273	3.13732	2.32513	1.94403	3.63807	3.53108
ENSG00000141384	TAF4B	1782.84	0.338641	0.24288	5.99192	7.83789	5.49523	7.47198	6.04497	7.06932	9.03281	9.31417	8.89071	8.49448
ENSG00000185518	SV2B	51.8999	0.521972	0.24288	0.0878319	0.0755151	0.0194238	0.0299998	0.0508616	0.138041	0.074934	0.0872399	0.065278	0.324787
ENSG00000103150	MLYCD	156.914	-0.469748	0.244066	0.258272	0.193246	0.337621	0.305407	0.259807	0.122743	0.120905	0.197952	0.228305	0.198257
ENSG00000119986	AVPI1	3911.75	-0.312173	0.244532	82.1293	63.8295	73.2558	69.0874	55.4989	59.2145	57.6862	50.4384	51.8346	51.5833
ENSG00000182890	GLUD2	73.5084	-0.446276	0.24469	0.773624	0.839897	0.64689	1.04118	0.747732	0.541068	0.538113	0.363179	0.635481	0.62225
ENSG00000100031	GGT1	33.7698	0.535926	0.24555	0.0714126	0.156076	0.0545567	0.186263	0.0775512	0.113334	0.328861	0.326714	0.18335	0.245228
ENSG00000224209	LINC00466	16.585	-0.535508	0.24555	0.076933	0.110657	0.167615	0.0963496	0.116891	0.0942492	0.0454663	0.0336082	0.064997	0.038747
ENSG00000156162	DPY19L4	2913.4	0.426325	0.245983	5.97417	9.40196	10.0794	6.21943	6.55089	10.5446	10.2006	8.80537	13.6419	12.0355
ENSG00000068615	REEP1	157.471	0.527831	0.246661	0.715071	0.300698	0.657335	0.140106	0.230015	0.290309	1.00525	1.4413	1.09185	1.06926
ENSG00000104131	EIF3J	10773.7	0.320694	0.246661	53.6974	80.1201	73.8206	60.7771	70.0696	78.3858	92.8299	89.5392	91.2568	81.3785
ENSG00000141404	GNAL	1520.01	0.374749	0.246661	3.53473	3.96286	4.06118	2.66612	3.27243	4.71034	4.71725	5.86807	4.64055	3.76652
ENSG00000145675	PIK3R1	14.7939	0.515639	0.246661	0.0240616	0.0214247	0.0224672	0.00365266	0.0151279	0.0221081	0.0650061	0.0308333	0.0290408	0.0807905
ENSG00000152804	HHEX	677.073	0.295735	0.246661	5.13013	6.21237	5.43953	5.724	4.7449	6.07534	6.99921	7.57791	7.22367	6.25274
ENSG00000163590	PPM1L	1522.22	0.415157	0.246661	1.85476	2.52904	2.95624	1.87209	2.34386	3.39347	2.5281	2.92176	3.27913	4.31546
ENSG00000212588	SNORA26	122.783	-0.392001	0.246661	34.4485	22.8353	22.9126	25.4666	28.4821	19.7281	18.6454	15.8322	21.6998	20.3208
ENSG00000213051	RPL5P5	5.77937	-0.491432	0.246661	0.225644	0.218579	0.0902966	0.242223	0.344531	0.148089	0.0653155	0.0675927	0.0466863	0.03247
ENSG00000256393	RPL41P5	22.7965	-0.520469	0.246661	17.3453	8.64481	2.75675	12.8573	6.72875	5.42537	4.48667	1.16078	5.07774	2.41631
ENSG00000099810	MTAP	6511.85	0.33024	0.248675	8.42875	9.20676	9.75135	7.12465	9.97204	9.66787	12.1226	10.5322	13.434	11.7356
ENSG00000133597	ADCK2	1480.27	-0.328584	0.248675	12.6191	15.3872	12.4196	14.203	10.8973	12.2392	9.05035	9.4177	10.4406	9.64533
ENSG00000136159	NUDT15	2253.43	0.297944	0.248675	19.3186	23.3099	19.7552	20.9388	25.7495	24.1795	30.9426	26.2098	28.2377	27.2197
ENSG00000156170	NDUFAF6	1417.73	0.334244	0.248675	4.26439	5.25192	4.82517	4.43562	3.27437	5.42103	5.87274	5.38965	6.26405	5.66018
ENSG00000172572	PDE3A	16105.4	0.396491	0.248675	32.2306	37.6339	45.1727	26.3351	42.2668	44.5987	43.0957	49.5971	60.6449	57.4079
ENSG00000187514	PTMA	45668.5	0.322589	0.248675	215.723	251.991	316.166	279.465	292.306	337.037	293.999	357.025	369.633	381.279
ENSG00000174028	FAM3C2	91.9566	0.377075	0.249952	2.87435	2.39722	2.60494	2.5699	2.68414	2.87401	3.93984	3.45676	4.10175	3.40625
ENSG00000251669	FAM86EP	176.136	-0.468294	0.250483	1.38297	1.16902	2.2347	1.06353	1.22875	0.989162	0.721533	0.738007	0.953517	1.11779
ENSG00000112893	MAN2A1	6529.97	0.342195	0.253226	9.66266	10.6047	12.478	9.28198	12.7781	12.4755	13.2994	13.0581	16.8299	16.0427
ENSG00000206828	U1	274.781	-0.478133	0.253534	41.5989	45.4435	45.0703	29.0165	74.3784	26.1261	30.2303	21.899	35.4627	34.2998
ENSG00000206561	COLQ	10.7545	-0.528706	0.25512	0.0965271	0.106255	0.070817	0.0612295	0.0736925	0.019005	0.027941	0.0506015	0.0349505	0.0486155
ENSG00000166436	TRIM66	174.845	-0.47439	0.255172	0.710595	0.370773	0.345422	0.418153	0.425009	0.317893	0.177957	0.281823	0.312219	0.340464
ENSG00000116668	SWT1	298.937	0.324501	0.255515	1.59053	1.39628	1.53817	1.43091	1.42856	1.57883	2.30199	1.86858	2.04649	1.69869
ENSG00000116747	TROVE2	12871	0.420605	0.255515	19.3708	32.7735	30.4987	19.4502	30.6883	33.2512	35.7029	33.854	47.776	40.3222
ENSG00000197965	MPZL1	12642.5	0.227144	0.255515	34.165	36.4205	35.6996	41.3672	40.1336	41.4521	45.682	43.0566	47.338	44.0658
ENSG00000102174	PHEX	30.9379	0.519658	0.256484	0.103708	0.0694886	0.0968359	0.0523636	0.0708725	0.0621444	0.132478	0.189099	0.166529	0.165781
ENSG00000130962	PRRG1	1663.56	0.315057	0.256484	5.48699	5.38081	6.44992	4.21282	5.56704	6.37678	7.80049	6.61717	7.05305	6.67183
ENSG00000135953	MFSD9	166.702	0.350522	0.256484	0.63939	0.727338	0.781667	0.837536	0.770833	0.829739	1.23545	0.953712	0.992868	0.969401
ENSG00000153560	UBP1	5028.16	0.224772	0.256484	9.55593	11.9903	11.2222	10.6138	10.7642	12.1187	12.3974	12.9595	13.556	12.748
ENSG00000170949	ZNF160	1107.62	0.23853	0.256484	2.49605	2.99184	2.68751	2.62003	2.79838	2.94599	3.17299	3.38999	3.17911	3.50735
ENSG00000185986	SDHAP3	101.208	-0.420692	0.256484	2.30679	3.10115	2.17684	2.11225	1.9286	1.66854	1.91439	1.64666	1.2262	1.66855
ENSG00000204237	OXLD1	765.094	-0.357892	0.256484	13.6912	13.6079	11.5073	13.3347	10.3272	11.2076	9.87909	10.2801	7.20471	8.41781
ENSG00000248791	CTD-2165H16.3	31.0775	0.526293	0.256484	0.645121	0.219408	0.456972	0.182356	0.335666	0.470108	1.08179	0.862957	0.660482	0.582603
ENSG00000253671	RP11-806O11.1	8.08304	0.498332	0.256484	0.0546738	0.0842574	0.127627	0.149395	0.0343742	0.251174	0.470824	0.143306	0.138574	0.302899
ENSG00000046604	DSG2	10588.7	0.229998	0.257054	32.4177	36.3091	35.1155	36.8979	38.652	40.8737	42.0725	39.9899	41.1723	48.0654
ENSG00000127952	STYXL1	592.099	-0.393258	0.257054	6.8132	6.9561	8.16421	8.99816	7.94242	5.71229	4.80304	3.9139	6.97932	6.54834
ENSG00000068028	RASSF1	988.706	-0.302859	0.257242	7.86274	5.73339	6.63382	7.33065	6.71243	6.31953	5.13111	4.80195	5.50709	5.41652
ENSG00000153006	SREK1IP1	3069.48	0.424876	0.257242	5.32787	8.44735	8.95824	5.75547	9.57847	8.64661	12.0956	10.4832	13.2839	10.645
ENSG00000160298	C21orf58	341.383	-0.449267	0.257242	2.31261	1.38885	1.1429	2.11255	1.87279	1.23908	1.18519	1.50475	0.972657	0.97107
ENSG00000164087	POC1A	1281.22	-0.269925	0.2593	14.0021	13.725	13.8399	16.5311	13.6843	13.3479	11.7718	12.0076	10.214	11.3944
ENSG00000174912	METTL15P1	72.878	-0.410514	0.2593	1.84559	1.56221	2.13483	1.78764	2.06092	1.44265	0.976763	1.3285	1.57588	1.24862
ENSG00000104320	NBN	10113.3	0.346399	0.261625	28.5099	34.1056	40.1297	33.1919	26.4679	37.8814	41.6559	38.6028	52.012	43.4912
ENSG00000040731	CDH10	7154.84	0.466362	0.261935	34.6923	22.1226	59.0221	25.4075	33.3478	51.8856	54.6933	49.4262	53.2072	63.6717
ENSG00000090060	PAPOLA	11015.9	0.280311	0.261935	14.6973	19.3695	19.086	16.5002	18.7303	19.013	23.4545	22.5961	22.8768	21.1983
ENSG00000099910	KLHL22	359.433	-0.414477	0.261935	2.28626	1.95168	2.59179	1.51946	2.08014	1.94693	1.32447	1.11081	1.33705	1.56025
ENSG00000104205	SGK3	405.669	0.432592	0.261935	0.881734	1.54494	1.70478	1.07044	1.06654	1.79641	1.55842	1.57256	2.25216	2.01044
ENSG00000111671	SPSB2	254.221	-0.380068	0.261935	2.73535	2.69209	3.15699	3.09557	2.02975	2.48091	1.99814	1.93242	1.60677	2.00439
ENSG00000120992	LYPLA1	7705.78	0.440748	0.261935	18.7592	39.451	35.6793	22.0896	35.0895	42.6199	41.5892	41.046	54.2719	45.1768
ENSG00000128510	CPA4	5072.01	-0.48251	0.261935	38.1386	26.1238	40.0458	28.2541	49.0996	31.8547	13.9628	14.9223	22.8731	28.0543
ENSG00000147883	CDKN2B	720.916	0.44924	0.261935	2.22029	3.64687	3.44423	2.35504	4.52673	3.97577	6.09427	5.67458	4.43313	4.29434
ENSG00000152558	TMEM123	12240.5	0.373931	0.261935	36.8819	62.0202	57.4699	41.6724	57.7641	71.8445	62.7449	63.5491	76.0834	72.9135
ENSG00000158516	CPA2	17.8689	-0.517019	0.261935	0.330509	0.271651	0.264521	0.247279	0.366116	0.216911	0.143505	0.0495027	0.148163	0.198166
ENSG00000159399	HK2	5956.12	0.293163	0.261935	18.8028	19.3482	22.0115	21.2725	18.5308	20.7175	29.6106	22.9835	25.7371	25.8159
ENSG00000162946	DISC1	25.3391	0.455157	0.261935	0.00446083	0.0164989	0.027074	0.03352	0.0112184	0.012296	0.21015	0.0631384	0.0452249	0.0258369
ENSG00000166478	ZNF143	1965.24	0.258915	0.261935	8.34399	10.3626	9.66424	9.04464	10.6245	11.2718	11.9878	10.5092	12.7052	11.7579
ENSG00000185414	MRPL30	3575.1	0.283016	0.261935	23.9385	29.1335	23.122	24.9635	25.0237	26.038	30.4011	32.6691	35.6128	31.482
ENSG00000212464	SNORA12	780.928	-0.407916	0.261935	133.55	149.682	101.845	149.955	177.902	119.649	95.8225	71.0363	117.273	99.3152
ENSG00000213888	LINC01521	44.8292	-0.443714	0.261935	0.562974	0.557088	0.719336	0.617349	0.717214	0.435593	0.300189	0.497048	0.396954	0.477541
ENSG00000214182	PTMAP5	118.115	0.388967	0.261935	1.48636	1.78668	2.49815	1.97995	2.04031	2.50375	2.25878	2.64921	3.15731	2.90706
ENSG00000235847	LDHAP7	755.487	0.356622	0.261935	14.1095	14.4163	18.8844	13.8158	15.735	15.5951	18.7371	20.829	23.1352	23.9477
ENSG00000239559	RPL37P2	50.4368	-0.471513	0.261935	5.21554	6.18279	2.90323	5.27573	5.1078	3.59407	2.23552	2.73409	3.34108	3.63709
ENSG00000260671	RP11-278A23.2	78.6082	-0.425314	0.261935	6.47254	5.66988	5.64603	7.50493	6.26469	4.85153	2.58846	5.08955	4.68714	4.46088
ENSG00000275221	HIST1H2AK	923.467	-0.475853	0.261935	64.6031	68.5854	61.6901	93.1167	42.8734	64.271	32.8737	43.6192	28.0591	38.1814
ENSG00000276122	RP11-143E21.3	37.3491	0.479358	0.261935	0.360515	0.264973	0.207154	0.426244	0.313838	0.63701	0.407388	0.508818	0.552264	0.439964
ENSG00000185947	ZNF267	1475.89	0.385302	0.262441	3.16357	5.39932	4.85532	3.78502	5.24108	5.34987	5.68716	5.95216	7.23156	6.68005
ENSG00000244560	RP4-800G7.2	107.574	-0.400446	0.262441	0.768339	0.602428	0.717425	0.732051	0.555102	0.613069	0.484804	0.374514	0.405098	0.512567
ENSG00000141560	FN3KRP	1669.42	-0.262906	0.262754	12.9541	14.1372	12.2676	15.6333	15.57	12.7837	10.9939	11.0928	11.8435	11.3455
ENSG00000100749	VRK1	2314.18	0.27584	0.264448	15.5154	17.3825	16.5345	18.3527	18.7905	19.4028	20.9585	18.6426	24.5223	22.9461
ENSG00000125870	SNRPB2	3762.51	0.279944	0.265194	24.3911	30.9357	30.992	29.085	32.4334	32.2112	35.0251	36.0263	41.2831	37.9769
ENSG00000188158	NHS	1704.62	0.308204	0.265194	3.14243	3.72763	3.79331	3.40756	2.86208	4.57025	3.65403	3.9892	4.23756	4.99041
ENSG00000116161	CACYBP	16399.8	0.284055	0.266427	62.8679	81.8943	74.8612	72.9938	79.0359	84.9219	83.1263	86.1315	103.982	102.366
ENSG00000202408	RNU1-122P	185.231	-0.503146	0.266922	22.5119	30.7118	38.0776	24.9583	57.0783	17.802	20.7509	10.6404	29.9319	19.3305
ENSG00000022976	ZNF839	473.47	-0.263286	0.267398	2.16794	2.08555	2.00024	2.42019	1.95873	1.80267	1.7112	1.93283	1.60723	1.70136
ENSG00000088970	KIZ	998.688	0.340117	0.267398	3.77581	4.0451	2.87521	4.85276	3.46528	4.51563	4.9175	4.96144	5.21236	5.28182
ENSG00000167644	C19orf33	769.412	-0.390924	0.268383	36.3438	33.2747	32.585	36.5554	27.1323	32.3643	23.9641	21.4245	16.825	24.9777
ENSG00000138385	SSB	11250.4	0.291386	0.268899	39.5389	47.2195	41.8708	44.6316	50.8287	47.5435	52.7941	53.6136	63.735	61.8902
ENSG00000254893	AC113404.1	46.0001	0.428958	0.268899	0.435465	0.518361	0.434651	0.379536	0.453158	0.565673	0.593308	0.771428	0.728558	0.612585
ENSG00000100060	MFNG	17.4726	-0.509789	0.270216	0.246032	0.151663	0.150207	0.168069	0.142785	0.069556	0.0958691	0.0793693	0.130198	0.0810202
ENSG00000108592	FTSJ3	11166.8	0.229747	0.271594	41.7868	45.1514	43.7829	52.5784	41.356	51.7708	52.3788	52.0162	55.3692	54.2362
ENSG00000175567	UCP2	391.379	-0.279662	0.271594	3.14802	3.19589	2.90621	3.40188	2.62776	2.63098	2.63074	2.48937	2.20883	2.43646
ENSG00000116560	SFPQ	27600.6	0.240309	0.271795	65.8863	84.6633	74.6627	76.0613	86.6028	89.8386	93.0314	91.1785	92.7547	96.0966
ENSG00000116885	OSCP1	69.4377	-0.474728	0.271795	0.588518	0.87832	0.732693	0.592461	0.733528	0.61663	0.240587	0.313926	0.463565	0.540809
ENSG00000170345	FOS	6642.52	-0.470584	0.271795	78.6852	71.5922	47.4645	40.0569	50.4989	58.9418	33.3334	30.6369	29.2596	29.1076
ENSG00000138688	KIAA1109	2131.09	-0.319749	0.272814	3.00232	2.31018	3.16841	2.38908	2.5224	1.93035	1.97319	2.02135	2.53873	1.9746
ENSG00000140455	USP3	3841.99	0.24998	0.272814	8.91305	11.1212	10.7008	10.4905	10.1912	11.1702	12.05	11.716	13.5506	13.3681
ENSG00000165632	TAF3	683.64	0.261914	0.272814	2.8124	3.09584	3.00119	2.63156	2.94204	3.22465	3.61549	4.10083	3.46996	3.22571
ENSG00000206195	DUXAP8	799.694	0.391291	0.272814	2.43472	3.13611	3.34948	2.07812	2.82322	3.15285	4.15493	3.00985	4.59013	4.28268
ENSG00000254530	RP11-460B17.3	130.333	0.426519	0.272814	2.38192	5.21717	3.97496	5.36608	4.30146	6.09996	6.57203	6.42922	5.46826	6.71291
ENSG00000266533	MIR3619	8.40502	-0.494289	0.272814	5.20224	1.28274	3.23835	4.2645	3.05268	0.955976	1.0541	1.45447	0.75345	1.9214
ENSG00000120451	SNX19	726.523	-0.274264	0.27367	2.60244	1.95905	2.03433	2.34464	2.31109	2.01155	1.67782	1.81037	1.83855	1.81045
ENSG00000140691	ARMC5	547.004	-0.415541	0.273748	3.15631	2.9473	2.69025	2.65616	1.86039	2.30382	1.9302	2.18799	1.33456	1.51384
ENSG00000180354	MTURN	367.728	0.311573	0.274229	1.20308	1.11651	0.929959	1.12891	1.28559	1.22283	1.48228	1.67719	1.43289	1.40717
ENSG00000277170	RP11-295D4.4	29.4911	0.483078	0.274715	0.600955	0.926128	1.17838	1.31368	1.28462	1.43563	1.64386	1.8902	1.61019	2.20948
ENSG00000095321	CRAT	183.996	-0.448777	0.274725	1.74849	1.29247	1.62556	0.99794	1.0184	1.06407	0.805194	1.11102	0.591982	0.819626
ENSG00000235100	RP11-80H5.9	7.03572	-0.486738	0.275713	0.155239	0.205061	0.0828298	0.257542	0.223088	0.040753	0.0449359	0.0232513	0.096358	0.111694
ENSG00000278993	RP3-424M6.4	16.4918	-0.508228	0.275713	0.251954	0.252385	0.264666	0.268929	0.306914	0.0578746	0.239306	0.132079	0.148244	0.142758
ENSG00000280173	RP11-447D11.3	124.093	0.370603	0.275713	1.09776	1.27821	1.44262	1.00913	0.860593	1.48182	1.63392	1.53458	1.56046	1.47436
ENSG00000065989	PDE4A	251.243	0.44947	0.276525	0.723325	0.707542	0.914007	0.63318	0.446595	1.18593	1.13213	1.37595	0.755906	0.778774
ENSG00000101266	CSNK2A1	6202.29	0.232252	0.276525	19.7364	21.6269	21.5666	22.8086	21.6835	21.7599	25.0785	25.9578	27.0057	27.5572
ENSG00000103381	CPPED1	1086.01	0.374758	0.276525	2.69922	2.49585	3.53596	4.07899	3.42199	4.89896	4.16941	3.4211	4.81271	4.80504
ENSG00000133818	RRAS2	3489.44	0.314353	0.276525	16.2727	21.8763	23.8814	18.1322	21.4786	23.4078	25.9371	24.3679	30.0759	25.8887
ENSG00000157379	DHRS1	114.646	-0.443966	0.276525	0.535201	0.595981	0.462122	0.774455	0.774285	0.401859	0.460597	0.579227	0.29172	0.370997
ENSG00000179918	SEPHS2	1018.75	-0.345516	0.276525	15.9033	13.4193	12.6407	17.5459	14.1287	12.189	11.5455	8.1106	11.7133	12.2841
ENSG00000234494	SP2-AS1	94.692	-0.480165	0.276525	0.727889	1.19887	0.977006	1.32855	1.10118	0.888241	0.334152	0.524665	0.601232	0.882129
ENSG00000280832	ST3GAL4-AS1	124.502	-0.344138	0.276525	0.904629	0.757828	0.794147	0.982412	0.918755	0.745934	0.626664	0.567449	0.632698	0.724308
ENSG00000149177	PTPRJ	6639.84	0.217175	0.277305	16.0027	13.9116	14.4617	14.4598	13.9272	17.0074	17.2494	19.0304	16.2842	15.6568
ENSG00000169607	CKAP2L	1754.03	-0.329061	0.277305	8.80836	8.23481	10.6864	6.4919	9.19291	6.3195	7.54928	6.45355	6.8939	6.30027
ENSG00000230074	RP11-195F19.9	27.8701	-0.480007	0.278443	0.995597	1.33418	1.0913	1.15323	1.41518	0.954539	0.526256	0.589988	0.595584	0.937455
ENSG00000052841	TTC17	6535.01	0.270078	0.27955	11.9439	11.2343	13.6654	11.6549	11.0923	12.9431	17.1093	14.2315	15.2554	13.4366
ENSG00000074696	HACD3	10546.6	0.244436	0.27955	29.3658	30.6036	29.8437	30.7914	34.161	31.5282	41.5774	35.9636	38.2015	38.1291
ENSG00000080824	HSP90AA1	114496	0.233414	0.27955	429.982	497.529	471.2	482.725	402.184	491.745	551.77	526.341	583.534	557.001
ENSG00000121481	RNF2	1588.67	0.354074	0.27955	5.6893	8.86142	8.28192	6.45009	9.02012	9.2145	9.11489	10.144	11.3516	11.1555
ENSG00000164898	C7orf55	118.091	-0.395528	0.27955	2.15326	1.79309	1.48148	2.28382	2.63632	1.4578	1.26298	1.56446	1.47724	1.62673
ENSG00000170632	ARMC10	2434.85	0.33187	0.27955	8.15177	12.2353	10.3346	9.78481	12.4118	12.6007	12.3721	13.4822	16.0665	14.2509
ENSG00000172062	SMN1	362.445	0.30109	0.27955	2.17496	2.32049	2.4995	2.27308	2.60046	2.46809	2.93799	2.77732	3.39908	3.33774
ENSG00000172183	ISG20	96.2039	-0.450679	0.27955	0.519965	0.409695	0.332191	0.213653	0.336741	0.208342	0.217844	0.270527	0.263293	0.218561
ENSG00000184575	XPOT	28847	0.21762	0.27955	77.0187	87.0821	82.3905	87.3909	79.0153	87.675	97.5096	92.2003	107.545	98.8547
ENSG00000251682	RP11-631M6.3	13.9444	-0.507585	0.279833	0.487069	0.690569	0.545752	0.964904	0.918681	0.268514	0.345421	0.255331	0.458529	0.46609
ENSG00000133026	MYH10	878.652	-0.50705	0.282087	3.2584	4.32243	0.999248	1.46428	5.00703	1.05959	1.23308	1.60429	2.37579	0.995913
ENSG00000206337	HCP5	384.89	-0.470031	0.285005	3.85278	2.15446	4.07714	3.6784	3.56423	3.25341	1.33828	1.50035	2.03273	2.62421
ENSG00000277775	HIST1H3F	5838.03	-0.452637	0.288369	422.611	309.689	389.899	524.615	326.381	405.932	208.756	283.517	182.892	197.15
ENSG00000066427	ATXN3	719.429	0.320889	0.289012	0.366431	0.528525	0.529903	0.559201	0.569213	0.600211	0.722828	0.615332	0.665972	0.681659
ENSG00000260633	RP11-375I20.6	7.23071	0.484737	0.289831	0.0443768	0.054711	0.0552483	0.0303146	0.0465005	0.0951391	0.149863	0.201615	0.0535597	0.119201
ENSG00000096384	HSP90AB1	172634	0.191676	0.293846	1247.31	1284.81	1164.97	1340.71	1135.49	1378.54	1368.53	1455.8	1486.13	1398.23
ENSG00000156313	RPGR	772.406	0.30997	0.293846	2.07138	2.41464	1.92283	2.13902	2.34618	2.15499	2.82937	2.76324	3.27726	2.8334
ENSG00000167840	ZNF232	1162.78	0.232677	0.293846	9.85969	9.04378	7.92688	8.5652	8.19398	10.4697	9.5402	10.2509	11.1539	10.2585
ENSG00000169087	HSPBAP1	411.708	0.337029	0.293846	1.13363	1.85479	1.51852	1.4511	1.54536	1.70841	2.15747	1.98276	2.17124	1.81957
ENSG00000214063	TSPAN4	1169.14	-0.440298	0.293846	5.53932	5.32247	6.96691	5.79722	3.91953	4.58697	3.87946	4.79493	2.4839	2.52676
ENSG00000107371	EXOSC3	2790	0.274742	0.294581	16.464	21.7713	17.9159	17.0882	21.4626	21.7766	23.5487	22.6426	25.762	22.8282
ENSG00000181472	ZBTB2	1411.4	0.242466	0.294581	8.43078	10.4687	9.94235	10.0611	8.68587	10.7421	11.0141	12.4041	11.8124	10.993
ENSG00000104356	POP1	5544.71	0.342556	0.294862	22.3012	27.886	23.2166	23.8546	15.7108	27.2718	32.5954	29.5022	31.4916	27.7527
ENSG00000197982	C1orf122	967.789	-0.280681	0.295494	11.6769	11.4771	11.4091	9.71305	10.643	10.385	9.42483	7.54842	7.97939	9.03922
ENSG00000134574	DDB2	919.771	-0.359376	0.295695	5.67838	3.93882	4.41842	4.7825	5.82078	4.08855	2.70969	3.63616	3.68637	4.2336
ENSG00000155158	TTC39B	16.7103	-0.492952	0.298963	0.040085	0.0465127	0.0220169	0.0499334	0.0622638	0.00433301	0.00955549	0.0173051	0.0375655	0.0237514
ENSG00000081052	COL4A4	278.577	-0.495893	0.299645	1.50111	0.731663	0.768727	0.367646	0.802933	0.49182	0.506933	0.445306	0.22752	0.600719
ENSG00000083635	NUFIP1	1026.49	0.249133	0.299645	5.28398	6.76348	5.72664	6.37449	6.36954	6.77122	7.14052	7.66604	8.01702	7.17419
ENSG00000121281	ADCY7	267.566	-0.413617	0.299645	0.597063	0.742272	0.865836	1.23726	0.744472	0.69876	0.62855	0.559539	0.502416	0.52078
ENSG00000215375	MYL5	122.321	-0.36422	0.299645	0.755584	0.618279	0.867847	0.767379	0.735691	0.700383	0.44033	0.497745	0.561689	0.559034
ENSG00000078487	ZCWPW1	126.38	-0.418405	0.300745	1.12783	1.08564	0.672362	1.02528	1.25453	0.805098	0.606471	0.591233	0.929815	0.620463
ENSG00000104427	ZC2HC1A	208.414	0.438539	0.300745	0.846842	1.31992	1.15073	0.634932	0.597351	1.23988	1.47875	1.34262	1.5406	1.25872
ENSG00000128609	NDUFA5	3856.28	0.396733	0.300745	4.87117	8.81016	7.67249	6.14814	9.71314	9.75951	9.49119	9.49123	12.1759	11.4735
ENSG00000137760	ALKBH8	1254.21	0.28685	0.300745	4.46543	6.32048	5.91728	5.44624	6.22546	6.72663	7.72771	6.45665	7.51287	6.91431
ENSG00000162385	MAGOH	1552.23	0.220674	0.300745	20.1677	22.1353	24.0857	21.8281	23.4421	24.4058	26.6318	25.6212	29.0383	25.5075
ENSG00000241127	YAE1D1	855.306	0.309073	0.300745	5.97229	7.0937	6.36123	5.55707	8.55235	7.9274	8.72971	8.82262	8.27651	8.91654
ENSG00000154957	ZNF18	290.268	-0.333475	0.302133	2.68552	2.75713	2.16847	2.15443	2.7159	2.32699	1.52014	1.90379	1.99319	1.83389
ENSG00000184428	TOP1MT	1835.04	0.421587	0.302133	5.61771	5.47132	4.86572	7.46142	3.05427	7.30921	7.29877	9.56806	6.71223	7.85553
ENSG00000277462	ZNF670	498.338	0.308709	0.302133	4.57627	5.82885	5.10876	4.51662	5.16438	5.79642	6.69851	5.4185	7.71512	6.38371
ENSG00000103021	CCDC113	717.998	-0.369477	0.302726	2.54006	4.15548	2.90233	2.63095	3.74052	2.55696	2.15023	2.37286	1.99416	2.68578
ENSG00000160255	ITGB2	25.065	-0.49549	0.302726	0.101642	0.0652663	0.0988608	0.188048	0.0958553	0.085607	0.0429062	0.0666033	0.0460029	0.0533244
ENSG00000163558	PRKCI	7727.25	0.385612	0.302726	15.8689	26.0291	26.5838	24.6971	33.6615	29.2561	37.3766	35.7346	37.0122	36.6033
ENSG00000164078	MST1R	951.199	-0.377101	0.302726	5.30004	4.35844	5.23031	4.98716	4.1041	5.02585	2.77085	3.52255	2.92519	3.23248
ENSG00000181192	DHTKD1	3155.6	-0.307409	0.302726	17.5734	12.2274	14.424	14.6782	17.6079	14.1033	10.9728	11.4011	12.2681	11.522
ENSG00000214021	TTLL3	226.849	-0.307417	0.302726	0.61654	0.494761	0.544567	0.521719	0.626839	0.441449	0.438928	0.46879	0.368038	0.488157
ENSG00000277639	RP11-295M3.4	10.1796	-0.492665	0.302726	0.300112	0.215834	0.373634	0.170843	0.361646	0.114894	0.0506748	0.157325	0.0905537	0.188938
ENSG00000200783	RN7SKP180	107.353	-0.455087	0.304318	10.4675	8.54968	10.9142	9.23616	6.25204	7.53386	6.89316	6.40185	3.03207	5.18408
ENSG00000114770	ABCC5	2385.78	0.308449	0.305465	3.23811	4.57535	3.73303	5.08059	4.3849	5.58749	4.99863	5.68203	5.09248	5.36019
ENSG00000280392	RP11-357N13.6	26.6898	-0.490911	0.307047	0.25082	0.149461	0.281039	0.274143	0.199746	0.12291	0.0592924	0.0964222	0.205851	0.134746
ENSG00000130052	STARD8	456.719	-0.330182	0.308306	2.23222	1.9028	2.23905	2.45182	1.79417	1.67981	1.79451	1.85164	1.60898	1.25467
ENSG00000152763	WDR78	38.0111	-0.495698	0.308306	0.14599	0.256746	0.128297	0.0879956	0.237563	0.118356	0.0696023	0.072029	0.133704	0.0475765
ENSG00000042317	SPATA7	115.446	-0.35635	0.310034	0.39794	0.570658	0.375482	0.397745	0.45561	0.31175	0.339504	0.311815	0.35794	0.327003
ENSG00000101654	RNMT	2714.99	0.26549	0.310034	7.49122	8.81639	7.84174	7.41839	8.50985	8.34523	10.9018	8.79642	10.3302	10.5588
ENSG00000104660	LEPROTL1	1645.98	0.331854	0.310034	5.54369	7.52534	6.96128	5.41206	4.74735	7.02566	7.71449	7.45457	8.93651	8.18095
ENSG00000106588	PSMA2	2355.49	0.397507	0.310034	5.65357	9.9032	9.95846	5.88153	10.4769	11.3507	11.1276	11.7587	11.9775	12.9573
ENSG00000107537	PHYH	659.304	-0.346742	0.310034	4.56349	5.96211	5.59666	3.79207	5.5295	4.09911	3.67453	3.05283	4.05688	4.30948
ENSG00000117305	HMGCL	293.429	-0.339473	0.310034	1.20577	1.33288	1.29213	1.53962	1.37862	1.17799	0.793771	0.848117	1.0979	1.20431
ENSG00000127334	DYRK2	2585.13	0.350717	0.310034	4.99976	5.48562	4.89494	4.63123	6.72718	5.52152	7.90059	8.81818	7.08974	6.25939
ENSG00000127507	ADGRE2	156.123	0.488781	0.310034	0.287123	0.304593	0.211984	0.346664	0.314857	0.245406	0.889581	0.822586	0.333643	0.388425
ENSG00000134324	LPIN1	1306.34	0.294028	0.310034	1.92212	2.46249	2.23891	2.33761	2.21857	2.63572	2.57186	3.50121	2.84711	2.47518
ENSG00000137876	RSL24D1	9732.9	0.318747	0.310034	51.0184	74.0332	61.8317	61.0769	76.1031	76.0059	85.5226	71.7343	96.3505	86.7317
ENSG00000163009	C2orf48	27.3804	-0.48862	0.310034	0.409708	0.289975	0.269208	0.580489	0.57242	0.306732	0.292095	0.206822	0.131864	0.24456
ENSG00000198142	SOWAHC	4726.13	0.405996	0.310034	15.2922	19.8517	25.3719	14.6689	20.3831	18.986	33.3027	25.0864	33.2354	26.1223
ENSG00000244380	RP11-24C3.2	28.5951	0.490387	0.310034	0.273889	0.371438	0.460332	0.112259	0.706012	0.880784	0.860194	1.4645	0.436346	0.662128
ENSG00000246705	H2AFJ	299.717	-0.360711	0.310034	2.51318	2.24716	2.52284	2.17969	2.24877	1.74958	1.88571	2.32916	1.2547	1.51199
ENSG00000274012	Metazoa_SRP	157557	-0.413634	0.310034	13913.1	12702.8	11643.3	19485.7	13366.7	14066.2	8722.28	6742.75	9358.29	10216.2
ENSG00000276216	CH17-373J23.1	529.756	-0.404475	0.310034	32.8506	36.4608	49.2639	28.9578	57.9971	28.6591	32.357	23.918	28.9554	30.0402
ENSG00000276903	HIST1H2AL	1117.6	-0.431903	0.310034	76.8352	86.1946	80.9768	92.8164	53.4191	76.1829	40.6655	62.0498	35.8033	46.0021
ENSG00000119681	LTBP2	32.0262	-0.44263	0.313197	0.0823264	0.087835	0.12122	0.0951732	0.099538	0.0552772	0.0801985	0.0663957	0.0642033	0.0542214
ENSG00000271447	MMP28	72.601	-0.482335	0.313197	0.644607	0.490491	0.733557	0.502266	1.3298	0.508984	0.489798	0.253437	0.364686	0.497127
ENSG00000004059	ARF5	1345.84	-0.31164	0.317784	20.1239	19.4423	17.3394	18.6867	16.6858	16.8785	13.8413	16.937	11.1191	13.599
ENSG00000112290	WASF1	944.252	0.296496	0.320549	5.96024	6.97265	6.36504	4.56014	5.51268	7.69121	7.76497	7.62836	6.69484	7.15109
ENSG00000023572	GLRX2	2307.92	0.356307	0.321487	26.9908	42.333	34.9687	30.8055	38.676	40.0904	45.8891	39.3341	60.0009	47.6007
ENSG00000174586	ZNF497	22.3509	-0.485988	0.321619	0.258533	0.163923	0.110355	0.156425	0.153255	0.128952	0.082319	0.131656	0.0641892	0.0632444
ENSG00000121274	PAPD5	2477.7	0.330122	0.322818	4.36523	7.07475	7.38295	5.32408	6.11341	7.55398	7.60597	7.86374	8.04997	8.30636
ENSG00000134982	APC	7288.92	0.322905	0.322818	10.0889	12.8406	12.9098	12.6109	10.0776	13.2499	16.8369	18.4041	14.6035	12.498
ENSG00000156467	UQCRB	9096.73	0.276684	0.322818	19.0107	20.4369	20.5537	19.6904	16.2649	21.3604	21.1003	22.0907	27.3147	26.5125
ENSG00000156853	ZNF689	1205.66	-0.256954	0.322818	6.90747	7.31288	7.65827	7.54601	6.94069	6.62012	6.55632	4.80386	6.0747	5.93648
ENSG00000163162	RNF149	3738.49	0.293692	0.322818	13.3572	17.0878	15.6401	15.9151	16.5113	16.8668	21.2393	16.7626	23.4102	20.1639
ENSG00000168439	STIP1	19043.8	0.235805	0.322818	85.1272	89.3365	76.5024	98.3373	78.0426	99.5929	94.1845	107.001	99.2453	108.679
ENSG00000183598	HIST2H3D	758.39	-0.487187	0.322818	61.0734	63.6388	55.1299	79.0869	16.4687	43.0515	32.2145	32.7502	15.8243	23.1401
ENSG00000186792	HYAL3	336.909	-0.451529	0.322818	6.8632	3.85486	3.21745	3.53566	5.74144	3.58295	2.62901	3.96951	1.98186	2.6139
ENSG00000259820	AC083843.1	103.015	0.397693	0.322818	0.322246	0.394451	0.33528	0.295606	0.214178	0.3553	0.545676	0.405427	0.460047	0.442842
ENSG00000181163	NPM1	169734	0.274332	0.325091	767.402	932.158	866.059	992.147	990.733	1024.53	982.58	1102.77	1299.38	1191.82
ENSG00000216937	CCDC7	143.209	-0.353763	0.325091	0.703202	0.629949	0.812489	0.525297	0.632953	0.455531	0.430531	0.509191	0.600818	0.461179
ENSG00000174939	ASPHD1	378.065	-0.393198	0.325134	4.90553	4.87363	3.69693	4.40571	4.00004	4.36998	3.5319	2.58463	2.12782	2.93469
ENSG00000177425	PAWR	9658.77	0.363376	0.325134	11.4127	19.8981	16.1781	13.0611	19.964	19.7254	21.1102	20.4779	24.5025	23.1558
ENSG00000185728	YTHDF3	5878.11	0.30502	0.325134	17.3051	23.7564	22.2946	16.2884	16.6033	23.4317	26.3857	22.9179	25.3677	23.971
ENSG00000185813	PCYT2	1320.11	-0.39906	0.325134	5.42159	5.07614	4.32967	7.05078	3.83372	4.61711	2.80767	4.27082	3.12818	3.2771
ENSG00000187109	NAP1L1	41010.9	0.296297	0.325134	39.1257	52.4905	52.4943	40.9971	54.5141	54.8602	59.2173	55.4094	66.3211	65.4813
ENSG00000187257	RSBN1L	2528.51	0.297136	0.325134	5.76035	8.35519	7.03848	6.19721	8.21016	8.76117	8.61627	8.25494	9.75449	9.37149
ENSG00000197837	HIST4H4	1796.67	-0.371782	0.325134	15.0628	17.9718	17.0361	26.5671	15.4935	16.0354	13.1789	14.2589	11.1747	12.7489
ENSG00000198087	CD2AP	5238.6	0.359975	0.325134	10.4466	16.4672	17.108	13.2589	18.3795	16.5446	20.1953	20.0143	23.0995	22.1086
ENSG00000198298	ZNF485	380.604	0.320567	0.325134	2.85816	3.67921	3.13972	3.30606	2.91441	3.4316	3.99065	3.48765	4.74828	4.79028
ENSG00000205571	SMN2	374.917	0.374609	0.325134	1.72772	2.69808	2.82316	1.98673	2.8182	2.55756	3.08262	3.63289	3.82294	3.46614
ENSG00000260466	RP4-536B24.2	151.601	-0.399897	0.325134	5.95567	7.95448	8.34153	9.45533	7.28081	6.28283	3.68732	7.28487	4.79206	5.44364
ENSG00000267121	CTD-2020K17.1	79.3121	-0.424281	0.325134	0.696617	0.434192	0.520365	0.518171	0.754286	0.448042	0.352878	0.389526	0.280256	0.48729
ENSG00000278828	HIST1H3H	5306.76	-0.451741	0.325134	124.707	133.881	106.057	155.198	81.2728	118.046	63.1126	95.2005	48.3473	56.1748
ENSG00000143256	PFDN2	2695.6	0.199292	0.32559	81.3399	83.6906	88.6149	92.3369	76.9633	97.9031	93.4779	93.2152	103.057	100.821
ENSG00000100292	HMOX1	1043.81	0.380382	0.327346	8.71352	8.5366	8.69493	10.2041	5.53099	8.81989	11.9079	12.5238	10.219	14.1964
ENSG00000267040	RP11-35G9.3	83.5316	0.406386	0.327346	0.78059	0.577422	0.672798	0.648086	0.588921	0.662044	1.30183	1.04504	0.895737	0.804428
ENSG00000096093	EFHC1	372.736	-0.367726	0.327392	1.21783	1.2834	1.05081	1.51558	1.80171	0.786591	0.973198	0.990273	1.12348	1.17003
ENSG00000126217	MCF2L	60.3446	0.476141	0.327392	0.0484985	0.0743575	0.00928919	0.0271838	0.0218915	0.0297073	0.122207	0.0821389	0.0837492	0.0977045
ENSG00000184470	TXNRD2	1501.13	-0.358147	0.327392	4.93686	4.94637	3.9998	5.00468	4.645	4.49814	3.28449	4.02258	2.37757	3.32275
ENSG00000213260	YWHAZP5	68.4193	-0.394119	0.327392	2.44482	2.77108	2.90875	2.42434	2.05772	1.88402	1.83769	1.19894	2.19877	1.72783
ENSG00000270804	CTD-2583A14.11	90.331	0.327585	0.327392	1.87599	1.83892	2.06756	1.91179	1.93355	2.26057	2.83533	2.25706	2.53887	2.5712
ENSG00000279283	RP11-417L19.5	16.4633	-0.480928	0.327392	0.380501	0.224357	0.247157	0.339036	0.218424	0.152004	0.167606	0.0867246	0.191682	0.15831
ENSG00000183520	UTP11L	5597.68	0.252271	0.329048	29.8657	37.8796	31.6108	35.8426	36.2548	36.3562	40.0706	40.576	45.9462	44.1274
ENSG00000212232	SNORD17	2050.48	-0.387174	0.329048	291.744	171.007	157.073	294.546	240.467	170.745	145.571	159.815	168.875	180.581
ENSG00000133321	RARRES3	10.0242	-0.449863	0.329119	0.15512	0.0819613	0.124149	0.544963	0.390103	0.101804	0.0898025	0.0929335	0.0962838	0.0892862
ENSG00000185641	CTD-2287O16.1	51.6984	-0.407876	0.331059	4.47607	4.1864	2.95445	3.374	3.83309	3.11995	2.34558	1.86098	2.73841	2.83738
ENSG00000273983	HIST1H3G	6471.21	-0.395418	0.331059	67.0872	70.1174	60.9248	101.093	60.8922	69.9996	37.8604	51.7982	42.9446	51.6655
ENSG00000174343	CHRNA9	1776.05	0.459696	0.332608	7.04197	5.44437	14.4403	9.8879	11.9911	9.3088	21.4859	14.0803	17.8976	16.7494
ENSG00000206612	SNORA2A	33.0536	-0.440733	0.333695	4.90424	8.5437	7.96393	5.82639	6.56891	5.09382	4.96857	4.24758	4.16909	3.7587
ENSG00000044574	HSPA5	24703.2	0.220254	0.333738	146.816	133.116	138.401	134.539	112.284	147.18	153.138	157.071	165.867	158.523
ENSG00000079616	KIF22	4343.96	-0.35571	0.333738	28.4052	22.8515	21.6921	33.4636	25.7662	26.007	18.5585	16.6229	16.7025	20.5297
ENSG00000100300	TSPO	1445.66	-0.43518	0.333738	34.2659	28.1841	22.3893	35.0034	17.588	22.6859	19.4022	22.6299	11.6333	13.6509
ENSG00000105821	DNAJC2	6466.06	0.263968	0.333738	18.6555	21.7942	18.2997	21.1889	21.6024	20.7109	25.5157	24.2811	29.1214	24.3177
ENSG00000132938	MTUS2	282.586	0.454358	0.333738	0.828293	0.3509	0.7193	0.542538	0.501472	0.573133	0.939306	1.34015	0.733108	1.13133
ENSG00000133328	HRASLS2	18.338	0.480579	0.333738	0.387948	0.191317	0.326017	0.530029	0.512208	0.855483	0.786075	0.854155	0.39331	0.820633
ENSG00000133812	SBF2	3322.43	-0.234764	0.333738	5.38048	4.42689	4.46769	5.56838	4.80217	4.21172	3.9622	4.05354	4.50551	3.97919
ENSG00000151651	ADAM8	27.7565	-0.464335	0.333738	0.246907	0.129929	0.140577	0.160439	0.151448	0.143863	0.103719	0.101021	0.0784975	0.0727926
ENSG00000159674	SPON2	14.1714	0.3851	0.333738	0.0143618	0.00295104	0.0491703	0.0327026	0.00300981	0.0307901	0.00970011	0.195747	0.090135	0.11091
ENSG00000160323	ADAMTS13	12.3869	-0.479856	0.333738	0.0857319	0.0870444	0.0517977	0.051675	0.0570715	0.060237	0.0306553	0.0317241	0.0255638	0.0152395
ENSG00000196636	SDHAF3	568.587	0.357903	0.333738	3.99976	5.64776	4.37662	3.60323	6.44393	5.76519	6.59753	6.57857	6.67091	6.83029
ENSG00000215196	AC091878.1	175.456	-0.439025	0.333738	1.79116	1.42391	1.31604	1.41079	2.34456	1.44789	0.624717	0.944092	0.992303	1.36056
ENSG00000231305	RP11-723O4.2	19.3459	-0.469886	0.333738	0.316327	0.426553	0.332286	0.324133	0.509628	0.217984	0.320477	0.165825	0.229071	0.199146
ENSG00000254860	TMEM9B-AS1	65.0004	-0.431157	0.333738	1.85794	1.80195	1.66544	1.13382	1.26157	1.54777	0.82822	0.857096	0.914904	0.935748
ENSG00000258289	CHURC1	1642.16	0.244858	0.333738	5.77952	6.38333	6.2968	5.66561	7.48502	6.98413	7.81431	7.3775	8.15071	7.62183
ENSG00000269533	AC003002.6	6.85953	-0.462477	0.333738	0.237899	0.131985	0.199921	0.13001	0.224355	0.13115	0.0482039	0.0997691	0.0344553	0.0599085
ENSG00000280316	AL365181.2	18.7915	-0.479803	0.333738	0.261189	0.322013	0.436419	0.169032	0.190141	0.265245	0.0974898	0.115301	0.0796388	0.1177
ENSG00000107815	C10orf2	2859.02	0.254194	0.335495	17.388	17.0516	16.3354	19.1259	14.497	19.5123	22.6124	22.3684	18.3438	19.3208
ENSG00000172000	ZNF556	724.309	0.224805	0.33554	2.14995	2.32402	2.21601	2.52157	2.35929	2.46221	2.82584	2.56169	2.84429	2.95514
ENSG00000198691	ABCA4	98.8904	-0.456275	0.33554	0.414183	0.222862	0.363796	0.218197	0.494324	0.235429	0.142243	0.165603	0.231305	0.272243
ENSG00000249353	NPM1P27	1627.06	0.280956	0.337908	34.9938	38.6747	38.0182	44.4929	44.1548	44.3573	43.8505	47.4519	58.317	54.4106
ENSG00000186106	ANKRD46	908.987	0.351751	0.337924	2.52246	4.21358	3.29282	2.74013	2.52812	3.89459	3.86841	3.6714	4.85678	4.16253
ENSG00000120509	PDZD11	1039.89	-0.221605	0.338708	17.7922	18.4325	18.0604	17.7443	20.3586	17.6578	14.1525	14.9926	15.4732	16.2151
ENSG00000180340	FZD2	404.817	-0.421192	0.338708	5.72444	5.93167	5.02695	5.78191	3.73614	4.65857	3.79731	4.32982	2.05296	2.83504
ENSG00000073282	TP63	19.0948	-0.478062	0.339465	0.104268	0.0404693	0.104571	0.0395709	0.101974	0.0532238	0.0312996	0.0404885	0.0335585	0.0369545
ENSG00000144554	FANCD2	5190.86	-0.303846	0.339465	16.7739	14.324	12.7301	16.2326	19.2429	13.5558	11.1077	10.9438	13.0676	13.8455
ENSG00000257315	ZBED6	757.818	-0.327666	0.339465	5.58105	3.5865	5.26182	4.92296	3.73458	3.49122	3.84956	3.26656	3.81594	3.30551
ENSG00000122971	ACADS	235.933	-0.459427	0.342036	2.85901	2.41911	1.70527	4.30709	1.40109	1.79787	1.58592	1.94895	1.20444	1.16618
ENSG00000173681	CXorf23	475.415	0.343893	0.342036	0.910604	1.3036	1.27072	0.804336	1.13244	1.17686	1.55786	1.48977	1.5459	1.41787
ENSG00000180573	HIST1H2AC	5598.11	-0.34538	0.342036	83.8204	88.989	85.9041	102.211	77.1986	79.8693	58.1694	84.6058	52.9135	54.5582
ENSG00000273786	RP11-133K1.11	7.51783	0.464037	0.342036	0.0841689	0.155655	0.235774	0.086246	0.185214	0.232006	0.383729	0.485353	0.243806	0.423914
ENSG00000118257	NRP2	383.495	0.447514	0.342084	0.567595	0.661464	0.402323	0.48113	0.328202	0.540546	0.789107	1.30529	0.640545	0.600947
ENSG00000159958	TNFRSF13C	19.5584	-0.469359	0.342454	0.21166	0.0854837	0.143115	0.139603	0.14684	0.0938847	0.0665493	0.0841739	0.0792804	0.0845463
ENSG00000272486	RP11-532M24.1	27.1289	0.467104	0.342454	0.254491	0.418341	0.712882	0.579491	0.284448	0.545601	0.802136	0.919042	0.757644	0.826007
ENSG00000107614	TRDMT1	641.134	0.333046	0.345168	0.885295	1.18915	1.34965	1.11993	1.48598	1.26783	1.67201	1.67302	1.64033	1.64726
ENSG00000135678	CPM	2858.17	0.458149	0.345168	4.33983	6.61979	11.6467	6.00231	4.16963	8.49095	15.1758	8.40719	8.601	13.3742
ENSG00000155100	OTUD6B	2308.25	0.401133	0.345168	6.90511	14.3269	13.8548	7.61445	11.8408	14.039	15.106	15.7541	17.276	16.1383
ENSG00000182901	RGS7	12.7278	0.467011	0.346289	0.0781615	0.0688309	0.125112	0.0610212	0.0210605	0.266744	0.0904992	0.117068	0.17789	0.123721
ENSG00000187475	HIST1H1T	16.2157	-0.457804	0.346289	0.240549	0.395423	0.898438	1.2872	0.831803	0.257856	0.568645	0.210168	0.116131	0.363456
ENSG00000219928	RP11-40C6.2	30.4704	-0.475049	0.346289	6.28654	5.30299	2.78051	7.79782	4.16046	3.49609	2.34648	0.867246	3.71384	3.33284
ENSG00000083838	ZNF446	131.738	-0.387885	0.346317	0.935552	0.670424	0.813501	0.615127	0.547756	0.580227	0.509456	0.588522	0.36415	0.500637
ENSG00000096401	CDC5L	10677.4	0.223033	0.350885	31.914	37.1441	32.197	36.0034	37.4076	37.1673	40.9322	39.0749	46.1079	42.5726
ENSG00000213430	HSPD1P1	98.897	0.361396	0.350885	0.850564	1.17201	1.09008	1.276	1.16389	1.96143	1.26724	1.36388	1.42512	1.54554
ENSG00000240065	PSMB9	11.5759	-0.468082	0.350885	0.0749629	0.0750911	0.104993	0.230438	0.106043	0.0688768	0.0379731	0.0491214	0.0678563	0.0471935
ENSG00000241529	RN7SL767P	16.8909	-0.472015	0.350885	2.04916	1.38348	1.18447	2.26637	1.65643	1.34485	0.494294	0.613834	1.1306	0.982905
ENSG00000276410	HIST1H2BB	19.5765	-0.472798	0.350885	0.766938	0.819467	1.67094	1.01289	1.06081	1.17445	0.3108	0.375242	0.407282	0.360515
ENSG00000083750	RRAGB	632.224	0.254979	0.355149	5.04939	4.79919	4.7148	4.06271	5.39287	5.21209	6.26076	5.54872	6.32631	5.74062
ENSG00000140280	LYSMD2	907.858	0.278916	0.35565	7.55036	10.4123	8.57928	8.36245	9.84308	10.8651	11.1366	9.50224	12.5736	11.3732
ENSG00000123358	NR4A1	2692.55	-0.471853	0.355845	17.8199	14.7138	5.81042	7.47478	9.22142	11.7143	4.77328	5.50648	3.26326	4.18937
ENSG00000114315	HES1	281.228	-0.459524	0.356497	2.40114	3.08078	4.78386	2.32688	6.97765	2.21902	2.78622	2.093	2.89127	1.65931
ENSG00000124942	AHNAK	47091.3	-0.389949	0.356497	84.4658	50.1043	60.9397	83.7418	45.0307	50.0398	36.5692	40.7265	53.3018	48.86
ENSG00000152475	ZNF837	14.6073	-0.471588	0.356497	0.235721	0.23933	0.258943	0.132609	0.183072	0.101922	0.0702393	0.174452	0.130535	0.0838026
ENSG00000171490	RSL1D1	27157.7	0.291734	0.356497	71.78	88.936	99.5983	108.929	77.9415	116.589	108.619	100.264	117.819	117.546
ENSG00000198887	SMC5	5533.42	0.300652	0.356497	15.3969	19.8915	17.0171	13.1815	18.7524	19.7538	19.6458	21.3539	25.3588	20.4897
ENSG00000105755	ETHE1	670.448	-0.330237	0.356656	15.0569	9.29269	10.8083	8.83903	10.2337	9.26693	8.18174	8.03424	7.78455	8.1799
ENSG00000115234	SNX17	2888.15	-0.244844	0.356656	19.1981	18.0227	19.1111	21.5234	17.9634	18.8337	15.5073	14.1242	14.8659	16.4424
ENSG00000116690	PRG4	32.2478	0.465716	0.356656	0.102725	0.0492515	0.165192	0.0467821	0.100465	0.146821	0.370035	0.251302	0.144645	0.0862283
ENSG00000119725	ZNF410	94.6931	-0.343653	0.356656	0.298506	0.362527	0.420168	0.36522	0.462184	0.257896	0.320477	0.298952	0.283919	0.284976
ENSG00000125249	RAP2A	2282.13	0.354989	0.356656	6.59953	8.30524	10.7175	5.83215	8.52913	10.7694	9.29353	9.56337	12.2079	11.9679
ENSG00000131944	FAAP24	308.06	-0.272117	0.356656	3.30368	3.12964	3.08476	3.4101	3.50506	3.0801	2.17802	2.54685	2.60348	2.9118
ENSG00000133433	GSTT2B	52.9136	-0.404064	0.356656	1.49298	1.4693	1.36959	1.28827	0.889256	1.05891	0.822625	1.04354	0.834577	0.751936
ENSG00000137574	TGS1	3797.88	0.229747	0.356656	20.996	21.056	19.952	22.9118	17.9156	22.5521	24.1056	22.8945	27.4078	24.9038
ENSG00000164754	RAD21	25666	0.247652	0.356656	87.9518	79.3607	100.885	86.1447	76.18	92.9121	107.719	96.1944	114.185	107.275
ENSG00000164933	SLC25A32	6304.25	0.315161	0.356656	28.6991	42.7978	39.9643	31.6003	29.777	39.7671	42.3563	41.4957	52.376	46.0924
ENSG00000175265	GOLGA8A	1030.36	0.284164	0.356656	3.07901	3.7382	2.68783	2.68014	3.37293	3.29531	4.152	3.91224	4.06718	3.9563
ENSG00000196526	AFAP1	7289.96	-0.325379	0.356656	20.9726	16.8005	23.785	14.6442	17.7698	16.7979	13.2653	14.2	12.3876	15.6477
ENSG00000198270	TMEM116	285.138	-0.34353	0.356656	0.954841	0.888452	0.911755	0.959944	0.953719	0.83097	0.536615	0.509991	0.790609	0.832959
ENSG00000198791	CNOT7	8036.93	0.303743	0.356656	12.2082	17.1138	17.5496	14.5787	12.6205	17.5422	18.1781	16.8483	22.1598	19.315
ENSG00000213741	RPS29	11780.4	-0.383924	0.356656	33.32	29.6759	20.8504	40.4658	36.5549	24.9536	21.8181	16.1035	27.6341	24.2624
ENSG00000270882	HIST2H4A	54.0461	-0.445226	0.356656	0.951341	0.83237	0.788009	0.995782	0.472709	0.662627	0.559638	0.611325	0.311126	0.409587
ENSG00000272155	RP11-707M3.3	14.0944	0.470698	0.356656	0.388122	0.638009	0.664407	0.441889	0.366027	0.950964	1.24518	0.406924	1.17109	0.977383
ENSG00000131495	NDUFA2	1427.93	-0.279419	0.357442	25.9613	23.266	20.5922	23.774	27.9376	23.1604	20.4222	19.7145	16.8669	17.9664
ENSG00000102893	PHKB	3493.36	-0.28697	0.35785	7.57263	6.85048	6.81847	7.50834	8.81325	6.3135	4.57852	6.1984	6.67929	6.30709
ENSG00000164934	DCAF13	8418.36	0.304899	0.35785	17.5362	21.7395	18.3727	20.5405	14.0373	21.8743	21.0411	21.6501	26.6896	25.9965
ENSG00000168490	PHYHIP	128.366	0.469006	0.35785	0.58676	0.70638	0.586552	0.207487	0.342864	0.58352	1.3148	1.5271	0.519887	0.671004
ENSG00000008300	CELSR3	253.281	-0.416219	0.359514	0.794705	0.452793	0.40299	0.462084	0.384842	0.428959	0.332142	0.387232	0.244922	0.288431
ENSG00000144635	DYNC1LI1	4810.39	0.248969	0.359514	14.2098	18.5722	15.9113	15.6235	17.0975	16.8776	20.1414	19.1161	22.0761	19.9428
ENSG00000196502	SULT1A1	593.537	-0.352833	0.359514	1.58969	1.63524	1.67141	2.09685	1.75312	1.68626	1.06061	0.98918	1.19565	1.572
ENSG00000117148	ACTL8	894.639	-0.429474	0.359862	10.9491	8.81519	4.84501	44.1809	11.8841	4.89527	5.56983	7.82029	7.48155	3.42224
ENSG00000164039	BDH2	526.725	-0.291556	0.359862	4.02473	3.36219	4.25063	4.21415	4.00692	3.04906	3.36202	2.4087	3.38284	3.57839
ENSG00000223396	RP11-134G8.5	68.2536	-0.365434	0.359862	0.766302	0.830469	0.715523	0.734553	0.823696	0.647305	0.588527	0.414669	0.68918	0.497994
ENSG00000224680	PLA2G12AP1	6.5816	-0.454829	0.359862	0.354754	0.437367	0.283925	0.380818	0.414215	0.0931291	0.205376	0.106268	0.146799	0.229719
ENSG00000230649	AC024084.1	5.65591	0.357239	0.359862	0.126531	0.0389992	0.354439	0	0	0.523161	0.256381	0.26532	0.229071	1.05149
ENSG00000164465	DCBLD1	1683.63	0.330232	0.360082	4.02722	5.50892	6.18449	4.82446	3.95454	5.39136	6.66322	6.09003	6.22704	7.64544
ENSG00000169499	PLEKHA2	4754.85	0.295807	0.360082	15.4965	14.9167	17.2148	17.2018	11.3252	17.7342	18.5401	17.4592	20.8619	21.3285
ENSG00000115233	PSMD14	11227.6	0.225009	0.36048	27.2489	32.866	30.6073	33.2588	29.1054	33.3409	35.5317	33.9399	41.0573	36.9019
ENSG00000153363	LINC00467	491.762	-0.449977	0.36048	1.92207	2.66887	3.52294	2.43591	5.15923	1.93846	1.53422	1.11276	2.61037	2.40218
ENSG00000119314	PTBP3	11070.1	0.372175	0.36065	18.0457	27.0983	33.2072	20.3037	30.6056	29.0393	39.4567	35.4697	42.417	31.9167
ENSG00000280287	RP13-554M15.7	17.2357	-0.46645	0.361143	0.136458	0.159823	0.0764492	0.191094	0.0557654	0.0752273	0.0552991	0.0786873	0.0444677	0.0618538
ENSG00000008086	CDKL5	1363.29	-0.395925	0.361192	3.04383	2.0204	2.6514	1.53245	2.50378	1.74837	1.34239	1.25799	2.22021	1.62941
ENSG00000076242	MLH1	3731.04	-0.330802	0.361192	26.9928	25.1047	26.9544	29.7634	28.2743	22.3226	15.234	16.893	25.3309	24.932
ENSG00000128016	ZFP36	121.671	-0.459986	0.361192	3.10772	1.52727	1.79189	1.17397	1.17952	1.38165	1.4219	0.975975	0.632623	0.663583
ENSG00000163625	WDFY3	2099.63	-0.303616	0.361192	3.78778	2.6918	3.81584	2.78466	2.87855	2.37875	2.42221	2.41355	2.97174	2.36786
ENSG00000197061	HIST1H4C	13014	-0.328404	0.361192	729.504	723.409	675.664	971.225	777.424	776.071	487.866	517.572	562.108	627.307
ENSG00000197312	DDI2	2664.65	0.244056	0.361192	4.66322	4.84702	4.64656	4.38942	4.29186	4.6878	6.45698	5.58542	5.71292	4.97796
ENSG00000178567	EPM2AIP1	1248.5	-0.365734	0.361193	3.48929	3.9612	4.29338	3.46529	5.11136	2.7666	2.35073	2.36955	4.09162	3.27031
ENSG00000079841	RIMS1	4949.88	0.465706	0.361277	10.8903	1.35985	6.69645	6.4937	5.45714	9.61112	11.3388	10.2142	13.3031	13.2372
ENSG00000130638	ATXN10	5256.73	-0.401412	0.361277	29.9828	31.5908	22.0963	19.4982	36.3877	25.5926	13.0772	16.2445	20.7228	20.8367
ENSG00000120137	PANK3	12376.6	0.340582	0.361912	17.8591	23.9871	25.3032	18.7441	29.3246	24.8063	30.8283	27.804	34.0896	35.0264
ENSG00000080608	PUM3	7537.58	0.24277	0.362034	58.1776	62.6928	53.4289	57.3651	58.1851	63.0684	61.0524	66.1578	80.6712	76.5756
ENSG00000104388	RAB2A	6430.2	0.372284	0.362034	15.8439	27.2477	28.9082	17.3339	20.0218	26.7902	27.7862	26.6358	35.7846	33.9753
ENSG00000114126	TFDP2	2000.94	0.336314	0.362034	2.48975	3.71388	3.39113	3.66604	3.34365	3.71709	4.62564	5.66718	4.32608	3.55835
ENSG00000130363	RSPH3	253.497	-0.380073	0.362034	0.930129	0.927664	1.13478	0.725302	1.43162	0.657085	0.826762	0.781989	0.838774	0.58999
ENSG00000164941	INTS8	3635.32	0.298695	0.362034	7.31903	11.1823	9.1952	10.5145	8.51062	10.6924	11.0781	11.3569	13.7936	12.1461
ENSG00000170500	LONRF2	8.19034	0.33391	0.362034	0.00206601	0.00636784	0.00192911	0.00282266	0.00649466	0.00189828	0.0125587	0	0.0359069	0.0645135
ENSG00000111863	ADTRP	26.006	-0.436699	0.364729	0.138727	0.175308	0.220208	0.161103	0.1788	0.133837	0.112437	0.0945403	0.135621	0.083843
ENSG00000132849	INADL	4689.21	-0.384955	0.364729	11.5779	10.2756	9.84352	9.77321	11.4212	11.2708	5.8833	7.7237	7.80277	4.87823
ENSG00000133731	IMPA1	3015.62	0.383348	0.364729	10.7328	21.9089	18.3957	12.3059	13.8216	21.0025	21.0964	17.6213	25.8607	22.8146
ENSG00000173706	HEG1	2918.32	0.45962	0.364729	4.17067	2.92496	10.0066	4.21614	3.11997	4.75943	11.7829	9.22281	7.63248	9.46998
ENSG00000227964	LINC01429	32.0899	-0.433458	0.364729	0.655909	0.350925	0.323556	0.448064	0.497968	0.0568544	0.363602	0.233552	0.215086	0.0124659
ENSG00000232160	RAP2C-AS1	9.9805	-0.457692	0.364729	0.0651261	0.110402	0.0456079	0.0889777	0.127955	0.0747983	0.0412378	0.0256053	0.029476	0.0369006
ENSG00000119636	BBOF1	47.6538	-0.409407	0.364923	0.261689	0.295744	0.314162	0.259634	0.266378	0.257617	0.18306	0.195975	0.207552	0.119246
ENSG00000136244	IL6	126.02	0.35437	0.367018	0.598254	0.102917	1.11722	0.437191	0.218681	0.396283	6.56845	1.92546	1.72285	0.854876
ENSG00000096063	SRPK1	14850.3	0.191928	0.367058	44.3572	51.6376	45.3902	45.6693	49.2557	49.2257	57.2503	53.9202	57.5773	53.678
ENSG00000244187	TMEM141	601.384	-0.274944	0.367526	10.0142	10.2803	9.79763	12.8096	9.82033	10.0626	7.80115	7.61301	8.40752	8.79114
ENSG00000269968	RP5-940J5.9	37.8342	0.43913	0.368268	0.341063	1.00917	2.35663	0.652363	1.50102	3.50978	2.14233	6.50804	1.33371	1.16807
ENSG00000145779	TNFAIP8	2193.29	0.367812	0.368572	2.91729	5.08231	5.32745	3.5121	5.21372	5.53737	5.02628	6.01967	6.81373	6.89596
ENSG00000171914	TLN2	1954.25	-0.341374	0.368572	3.53381	2.80703	3.30794	3.29757	2.79703	3.18977	1.77659	2.57431	1.94276	2.3829
ENSG00000224897	POT1-AS1	36.6163	0.45825	0.371668	0.0319639	0.0900742	0.0767464	0.146607	0.0861263	0.0587375	0.245187	0.110112	0.214936	0.269075
ENSG00000237441	RGL2	595.145	-0.299574	0.371668	3.83514	2.92292	3.11932	3.30838	3.56301	3.05199	3.05698	2.69169	2.13917	2.31148
ENSG00000119139	TJP2	3558.5	-0.227291	0.37348	13.2385	12.0564	11.1508	10.9867	12.9901	9.76711	9.94333	11.8102	10.0404	9.50714
ENSG00000154582	TCEB1	3632.66	0.286517	0.374882	12.5493	17.3598	16.6205	15.1605	13.2342	16.9445	18.5478	16.24	21.8129	20.0602
ENSG00000278637	HIST1H4A	2160.69	-0.398042	0.374882	186.554	161.123	188.493	264.268	135.909	190.312	112.354	135.23	98.0137	112.962
ENSG00000276390	RP1-197B17.5	67.1322	0.45684	0.375788	0.668141	2.71146	3.22331	1.33122	2.83547	3.73453	3.89221	2.8604	3.95136	4.5148
ENSG00000118495	PLAGL1	1393.02	0.324884	0.377061	3.17934	3.60631	4.05995	2.44476	2.59877	3.97686	4.6058	4.44793	3.99026	3.66146
ENSG00000139116	KIF21A	8061.2	0.296706	0.377061	11.9452	18.585	16.4528	17.5449	16.1028	17.7745	18.2783	22.2726	22.3727	21.1146
ENSG00000156509	FBXO43	225.808	-0.357876	0.377061	2.19355	1.47797	1.30649	1.22465	1.34704	1.17847	0.922891	1.03911	1.17684	1.21855
ENSG00000253227	RP11-383J24.1	17.7755	0.448495	0.377061	0.624646	0.417143	0.583254	0.64006	0.032727	0.908725	0.843786	1.14608	0.640819	1.52057
ENSG00000099365	STX1B	41.4861	-0.423593	0.377344	0.228881	0.180465	0.238565	0.276344	0.143901	0.156501	0.10246	0.133936	0.123346	0.171572
ENSG00000213626	LBH	33.9618	0.456554	0.378021	0.114254	0.0860819	0.11261	0.229812	0.0798148	0.215789	0.199353	0.186338	0.16088	0.329279
ENSG00000141504	SAT2	851.876	-0.216969	0.378599	13.6658	12.9494	11.746	11.9804	13.78	10.3348	10.4548	10.2315	11.8754	11.6653
ENSG00000141378	PTRH2	2196.89	0.225542	0.37901	11.1378	9.77826	9.20893	9.51675	8.98791	9.9601	11.9299	12.5305	11.6541	11.3872
ENSG00000142552	RCN3	689.597	0.458648	0.37901	5.63887	5.90922	7.08878	6.38871	1.45268	8.25178	14.4354	13.1362	5.26863	7.8481
ENSG00000184205	TSPYL2	1141.54	0.26541	0.37901	4.68903	4.61188	4.4272	5.55586	4.44403	6.10971	5.59927	6.77041	4.78586	5.81613
ENSG00000156017	CARNMT1	4251.99	0.396604	0.379355	10.0032	21.6823	20.4473	14.2767	20.0452	19.4665	25.8738	22.3176	32.1409	24.8728
ENSG00000223797	ENTPD3-AS1	75.6954	-0.348855	0.379523	0.563855	0.713141	0.662653	0.750436	0.653998	0.643129	0.492458	0.43828	0.42944	0.504316
ENSG00000095574	IKZF5	557.976	0.355566	0.379601	1.98361	2.75124	2.49498	1.57823	2.18614	2.40686	3.70009	3.38258	2.74616	2.65627
ENSG00000213025	COX20P1	129.822	0.332709	0.379601	6.53122	8.49952	7.22777	5.45306	8.16185	9.40891	8.2507	11.0745	9.57606	9.05608
ENSG00000176490	DIRAS1	236.203	0.43317	0.383564	1.28028	1.68026	1.24172	1.34856	0.477767	1.57098	2.00838	1.80128	1.70472	2.40036
ENSG00000214941	ZSWIM7	563.877	-0.267395	0.383564	6.33309	6.23384	5.11517	5.05626	5.08498	4.61999	3.97734	4.11601	5.0016	4.9006
ENSG00000156052	GNAQ	2697.94	0.311652	0.384228	6.15318	8.98875	10.2866	7.321	8.04841	8.78165	10.7608	11.2225	11.3016	10.2966
ENSG00000057252	SOAT1	9767.24	0.244174	0.385275	25.486	30.4939	31.8357	29.3656	27.8097	29.9525	36.4865	31.7484	39.5483	36.4381
ENSG00000234160	RP11-613M10.6	260.507	0.321224	0.386285	20.3194	15.7798	19.4379	15.0372	19.2252	19.5848	29.7688	24.6454	21.5667	20.9692
ENSG00000165416	SUGT1	5402.52	0.242143	0.386455	7.03919	7.67382	7.86842	6.30469	8.35035	7.92479	8.64937	8.75908	10.0252	9.2918
ENSG00000105849	TWISTNB	4695.64	0.298062	0.386481	18.0262	25.9799	26.0646	20.8989	27.7424	26.8722	30.0681	28.5039	34.7963	29.9605
ENSG00000128573	FOXP2	795.836	0.377349	0.386481	0.920231	1.10045	1.08406	0.835732	0.769174	1.4305	0.780532	1.35746	1.27984	1.72814
ENSG00000136819	C9orf78	4503.7	0.241847	0.386481	16.3095	20.8349	16.5835	19.7373	18.46	20.385	25.5716	21.077	21.4832	21.7368
ENSG00000180773	SLC36A4	2344.37	0.380808	0.386481	4.38399	6.73141	5.36733	3.13691	3.41405	5.52186	6.93176	6.05161	7.01664	6.85298
ENSG00000186017	ZNF566	1163.83	0.304946	0.386481	2.80262	3.9399	3.98135	3.07962	4.26969	4.12585	4.43233	4.26089	5.32313	4.89003
ENSG00000119723	COQ6	540.176	-0.308666	0.386763	2.13547	1.87372	1.71658	2.71168	1.94893	1.68518	1.48739	1.39932	1.76154	1.77374
ENSG00000188064	WNT7B	402.408	-0.42478	0.386763	2.21692	3.06693	2.26691	1.8064	1.69478	2.14166	1.36839	1.74473	0.775875	1.15386
ENSG00000243710	CFAP57	64.9688	-0.395536	0.386763	0.279667	0.237046	0.345072	0.272923	0.392479	0.183544	0.222621	0.162315	0.285703	0.198704
ENSG00000146072	TNFRSF21	904.687	0.344896	0.388168	4.18775	5.54797	5.39061	5.75974	3.77566	4.73795	7.56057	7.37924	6.05359	7.21061
ENSG00000169570	DTWD2	1129.47	0.390924	0.388891	2.91162	5.74192	5.74009	3.14744	5.49173	5.70563	6.33547	5.94844	7.48576	7.48914
ENSG00000165169	DYNLT3	4086.08	0.379022	0.38906	17.0944	29.4852	26.4396	15.9609	33.2024	34.3683	31.4884	31.961	35.665	37.9056
ENSG00000128165	ADM2	31.2528	-0.448952	0.389184	0.296205	0.091296	0.289149	0.381693	0.0804168	0.148449	0.0886632	0.119987	0.0584999	0.118668
ENSG00000140299	BNIP2	8618.48	0.28709	0.392369	19.3868	25.0749	21.1748	17.2804	27.0346	26.0006	29.705	27.033	28.4889	26.3796
ENSG00000162980	ARL5A	4851.71	0.413824	0.392369	7.11071	16.5424	16.1886	8.81604	17.4405	15.8629	19.6058	19.6108	23.2944	20.8898
ENSG00000170142	UBE2E1	4215.18	0.338734	0.392369	19.4496	30.1612	25.5055	23.4958	36.3314	30.6216	36.6297	37.4356	40.6127	33.6365
ENSG00000011143	MKS1	659.537	-0.253874	0.392972	3.88234	4.49054	3.49325	4.44588	3.95866	3.94979	3.06079	3.31553	3.25614	3.16763
ENSG00000111670	GNPTAB	5732.58	0.340356	0.392972	14.2313	12.008	10.9078	9.19224	12.2397	11.2778	20.2264	15.614	16.4467	14.2597
ENSG00000140859	KIFC3	3995.59	-0.389102	0.392972	15.0346	10.7096	10.6393	10.9463	8.70024	8.98704	9.20773	10.0946	5.16142	5.79008
ENSG00000143942	CHAC2	1693.65	0.370452	0.392972	15.9291	27.6983	24.1518	20.1702	35.0726	30.9536	32.21	31.1397	38.0457	38.1049
ENSG00000168116	KIAA1586	1897.29	0.369185	0.392972	7.77743	13.2414	12.8988	8.81057	15.8918	14.6067	14.7458	16.7064	19.1089	15.9015
ENSG00000258359	PCNPP1	32.9428	0.417528	0.392972	1.35197	1.14593	1.20979	1.38534	0.814587	1.29397	1.76921	2.06713	1.59094	2.12786
ENSG00000278677	HIST1H2AM	615.556	-0.432534	0.392972	43.9477	55.4914	40.5568	45.8828	33.9856	48.5229	21.8169	33.4823	16.1778	18.6664
ENSG00000119812	FAM98A	4055.53	0.264761	0.393195	15.8289	19.4971	17.1615	16.787	15.5052	18.1986	23.5689	24.2251	19.4772	18.3956
ENSG00000138463	DIRC2	1167.98	0.368379	0.393195	4.77895	7.30312	6.60745	4.68088	7.84113	5.98699	10.4699	9.33269	8.90395	8.4423
ENSG00000153989	NUS1	3323.68	0.339139	0.393195	9.60346	16.3747	15.5659	11.6025	16.7705	16.109	21.1865	17.4717	20.0296	17.989
ENSG00000157224	CLDN12	1490.76	0.351306	0.393195	3.37777	4.82508	4.72493	3.50925	5.11716	4.44931	7.82622	5.42177	5.88781	5.48213
ENSG00000047932	GOPC	4107.09	0.321862	0.395033	13.8953	18.7185	20.089	15.0582	20.5812	18.6478	21.7906	20.8874	25.5208	27.9494
ENSG00000134046	MBD2	4855.45	0.227533	0.397141	16.563	17.9828	18.6205	14.5636	19.8455	20.03	19.5209	21.5988	20.9208	21.6495
ENSG00000104369	JPH1	1037.24	0.308598	0.397146	4.52366	6.36747	4.88082	4.2625	3.7494	6.41583	5.44898	5.71479	6.28506	6.58331
ENSG00000171241	SHCBP1	5439.04	-0.225939	0.397146	27.4301	29.0504	30.5794	29.4851	34.7592	26.8402	25.5989	21.8957	26.0253	27.5488
ENSG00000275700	AATF	6831.04	0.213215	0.397146	30.2879	31.6761	29.0735	34.2223	27.5885	31.7395	34.7931	38.6887	37.8614	35.771
ENSG00000059769	DNAJC25	1162.66	0.335243	0.397272	7.34671	10.7936	11.2461	6.28095	8.67809	11.5163	11.6947	10.4569	12.9538	11.947
ENSG00000119772	DNMT3A	221.072	-0.399054	0.397272	0.74	0.414828	0.344364	0.498964	0.496867	0.323457	0.339673	0.474547	0.331238	0.246053
ENSG00000143303	RRNAD1	360.443	-0.310272	0.397272	3.5335	2.77172	3.07883	2.66821	2.58706	2.66239	2.29147	2.3428	1.68395	2.41555
ENSG00000269486	CTC-360G5.9	41.3387	-0.418457	0.397272	0.362411	0.345743	0.443137	0.23578	0.341779	0.269561	0.17484	0.135702	0.262443	0.265099
ENSG00000173588	CEP83	1263.28	0.281043	0.397476	3.57484	4.33814	3.33407	3.15193	4.20501	4.03318	4.26606	4.64143	5.4454	4.76702
ENSG00000021574	SPAST	4418.27	0.322827	0.397765	12.5016	20.7435	18.5152	13.1458	19.3721	21.7962	22.4837	21.8087	23.9965	19.6429
ENSG00000072840	EVC	462.48	-0.389416	0.397765	2.32364	1.98845	1.81244	1.34799	1.25076	1.54666	0.917985	1.48199	0.927372	1.21289
ENSG00000164683	HEY1	758.915	0.369542	0.397765	3.90995	4.3538	5.15611	5.95033	3.18059	5.20463	5.3779	5.30394	7.62355	7.68853
ENSG00000200816	SNORA38	54.0387	-0.407251	0.397765	11.1218	11.292	12.8283	8.93822	11.654	12.0221	7.95365	6.17321	5.68512	6.04077
ENSG00000214194	LINC00998	1650.2	0.358233	0.397765	11.5993	19.9253	17.7346	13.4516	21.6202	20.7432	23.949	18.5124	25.0893	26.6023
ENSG00000261270	RP11-325K4.3	34.8245	-0.426553	0.397765	2.39482	1.32863	1.16279	1.83226	1.41532	1.18821	0.630822	1.10476	1.14459	1.06141
ENSG00000102753	KPNA3	3462.87	0.2632	0.39807	12.63	17.9469	17.4222	14.7019	16.9815	17.6167	20.7416	18.4562	21.4931	19.1803
ENSG00000127220	ABHD8	74.9407	-0.44349	0.39807	0.807564	1.16424	1.33783	0.783004	0.769779	0.718064	0.791766	0.778402	0.348996	0.262405
ENSG00000174233	ADCY6	1585.99	-0.30587	0.39807	4.75769	4.64609	4.15479	5.47367	5.16901	5.02871	3.77286	3.77162	3.25199	3.14091
ENSG00000196227	FAM217B	2115.14	0.298084	0.39807	6.73272	8.66396	10.1242	6.49805	8.11231	9.21704	11.3794	9.32676	11.0317	9.87041
ENSG00000197860	SGTB	936.708	0.327499	0.39807	3.23013	4.00396	2.91322	2.75393	3.24933	3.88356	4.45974	3.76989	5.62116	3.41764
ENSG00000204498	NFKBIL1	415.307	-0.316419	0.39807	6.77978	7.10184	5.27292	6.33362	4.60843	5.01023	4.59007	5.46263	4.38235	3.89543
ENSG00000249937	RP11-454P21.1	14.0952	-0.448702	0.39807	0.302763	0.157921	0.587147	0.28637	0.409987	0.171189	0.14157	0.146506	0.219248	0.187674
ENSG00000105516	DBP	121.02	-0.378041	0.398873	0.409088	0.366064	0.706458	0.585956	0.406541	0.36375	0.36989	0.378174	0.29943	0.347824
ENSG00000135999	EPC2	1481.28	0.217065	0.398873	4.83716	5.48678	5.86969	5.54836	6.19262	5.86116	6.86504	6.49344	6.99454	6.59442
ENSG00000108829	LRRC59	22826	0.158191	0.399073	106.287	113.457	103.902	110.812	104.846	116.999	114.56	130.93	117.756	123.765
ENSG00000115816	CEBPZ	14572.9	0.236069	0.399073	76.2596	94.2093	78.4425	80.2277	89.9265	86.7216	103.611	92.8691	112.235	104.697
ENSG00000174886	NDUFA11	586.606	-0.388587	0.399073	3.52758	4.22438	3.10497	2.76736	2.70404	3.3177	2.32029	2.51969	1.52496	1.7377
ENSG00000247317	RP11-273G15.2	13.6464	-0.448432	0.399073	0.089652	0.115135	0.0767353	0.117382	0.117428	0.0823732	0.052983	0.0548303	0.0703324	0.0338647
ENSG00000142794	NBPF3	72.3952	-0.400504	0.399329	0.354962	0.320403	0.240689	0.239595	0.292246	0.112597	0.209778	0.208231	0.27541	0.178776
ENSG00000199961	SNORD1B	27.0048	-0.41878	0.399329	8.2245	9.50604	7.35953	10.3002	8.83355	3.77838	6.94366	7.18575	6.45216	5.00521
ENSG00000085982	USP40	1402.78	-0.21249	0.39986	4.04453	3.67339	3.82538	3.25702	3.71946	3.0063	3.30551	2.83665	3.42818	3.23845
ENSG00000104953	TLE6	197.975	-0.383449	0.39986	1.71832	1.46252	1.59709	0.829208	1.67996	1.05737	0.734674	1.20655	1.11876	1.00437
ENSG00000117983	MUC5B	22.7578	-0.414834	0.39986	0.0495292	0.0543845	0.013007	0.0708406	0.0136236	0.0383974	0.00627237	0.0146049	0.0100876	0.00935446
ENSG00000127314	RAP1B	3222.39	0.237257	0.39986	3.5018	4.44087	4.01064	3.51219	4.36694	4.33994	4.79572	4.93799	5.22797	4.40361
ENSG00000144381	HSPD1	104261	0.303238	0.39986	425.324	541.234	475.571	527.317	502.707	820.42	515.302	521.139	680.107	612.94
ENSG00000163545	NUAK2	328.712	-0.404729	0.39986	2.95303	3.87793	2.36679	2.09156	1.75668	2.34433	1.91541	1.91202	1.2964	1.35246
ENSG00000164548	TRA2A	4368	0.231879	0.39986	24.3893	26.9248	28.6671	21.1238	28.7993	29.9165	29.7772	31.339	32.2938	31.1399
ENSG00000170606	HSPA4	34598.1	0.212072	0.39986	131.144	159.192	135.507	145.703	136.539	146.545	164.85	159.54	183.91	173.069
ENSG00000171970	ZNF57	610.786	0.27605	0.39986	5.18317	6.16143	5.05917	4.28435	6.14415	5.95578	6.35403	6.67932	7.50687	6.75362
ENSG00000198496	NBR2	89.7099	-0.308731	0.39986	1.20856	1.10057	0.987418	1.10704	1.08795	0.883305	1.0018	0.777542	0.875191	0.767777
ENSG00000233762	AC007969.5	104.532	-0.333556	0.39986	6.63296	6.11336	5.77252	5.93882	5.87072	5.79859	4.43649	5.46889	3.63746	3.85961
ENSG00000266289	RP11-1C8.6	13.448	0.446785	0.39986	0.259331	0.296885	0.449701	0.177154	0.232922	0.442513	0.450399	0.660312	0.563391	0.429151
ENSG00000273014	RP11-225B17.2	77.6363	0.444318	0.39986	1.28072	3.79705	3.35978	1.33316	3.9877	3.47419	5.86975	5.56287	5.29969	3.68589
ENSG00000273727	U1	78.6331	-0.406935	0.39986	12.616	13.6918	12.4436	8.13267	19.4386	8.97949	10.4412	8.01078	10.5514	6.80146
ENSG00000127589	TUBBP1	59.6744	-0.377696	0.40031	0.839439	0.894777	0.88179	1.30218	0.934587	0.594533	0.655556	0.623406	0.91183	0.660595
ENSG00000258429	PDF	43.9064	-0.446849	0.40031	1.21805	1.71623	1.11413	1.17169	0.437603	0.913598	0.554054	0.886119	0.342024	0.325513
ENSG00000058272	PPP1R12A	9418.5	0.215202	0.400362	16.3359	16.5686	17.0074	15.4184	18.6724	19.9412	16.9278	19.2218	21.9023	20.4774
ENSG00000064195	DLX3	94.4122	0.406739	0.400362	0.752777	0.614362	0.633595	0.782217	0.406622	0.954685	1.00971	1.37839	0.637264	0.790306
ENSG00000256364	RP11-173P15.3	8.0242	-0.407433	0.400362	0.190424	0.332589	0.325977	0.130082	0.498843	0.0583212	0.225076	0	0.183863	0.079922
ENSG00000131437	KIF3A	1240.9	0.317112	0.400855	2.86599	4.22922	3.86718	2.82349	4.25277	4.14465	5.31828	4.6898	5.12324	4.09152
ENSG00000186019	AC084219.4	8.85123	-0.437364	0.400855	0.041264	0.061048	0.0924711	0.0902022	0.108962	0.0151655	0.0585274	0.0519154	0.0239053	0.0374084
ENSG00000260035	CTD-2651B20.6	37.9437	0.442244	0.400855	1.8692	2.24688	2.44348	1.7238	1.99783	2.4903	5.20774	5.68328	1.75968	2.77719
ENSG00000148943	LIN7C	11492.3	0.390332	0.401364	28.5586	52.28	59.3237	30.5783	59.2316	52.7563	72.249	70.5642	72.5055	63.091
ENSG00000100625	SIX4	883.875	0.246504	0.404899	2.33468	2.97165	2.86626	2.74376	2.85415	2.8284	3.67061	3.44048	3.61618	3.06158
ENSG00000108854	SMURF2	2792.9	0.214492	0.404899	8.14239	8.8328	7.79976	8.14134	9.35969	8.73137	10.235	10.8737	10.4272	9.29729
ENSG00000117394	SLC2A1	9538.52	-0.354642	0.404899	63.8755	41.9107	49.9815	38.953	60.5312	52.119	32.8391	35.1479	36.4531	31.338
ENSG00000131019	ULBP3	184.735	0.293942	0.404899	3.99155	3.35855	3.4278	4.51796	3.64525	5.11305	3.80777	5.1624	4.6839	5.09186
ENSG00000161618	ALDH16A1	841.911	-0.383267	0.404899	6.08822	5.35052	4.14492	5.01872	3.76149	3.93626	3.6305	4.7581	2.34809	2.46991
ENSG00000183674	LINC00518	23.4286	0.444634	0.404899	0.0911422	0.224734	0.156022	0.259421	0.24831	0.167485	0.584806	0.430008	0.385008	0.283071
ENSG00000198355	PIM3	1841.11	-0.262809	0.404899	18.5862	19.6193	18.9273	20.8546	16.2007	15.7338	18.0479	16.7272	12.9935	13.5553
ENSG00000200534	SNORA33	142.756	0.368086	0.404899	13.5072	28.5279	23.5702	15.58	23.8058	28.4832	30.0607	29.948	29.6647	28.215
ENSG00000205940	HSP90AB2P	34.0161	0.407728	0.404899	0.275462	0.331891	0.257208	0.23094	0.251908	0.448673	0.367872	0.538228	0.281083	0.403594
ENSG00000253276	CCDC71L	210.686	0.377448	0.404899	0.911458	0.79247	1.28294	0.975769	0.77404	1.04995	1.97087	1.1125	1.20679	1.31892
ENSG00000272812	RP5-855D21.3	7.41454	0.428315	0.404899	0.0501494	0.30914	0.234131	0.137032	0.157648	0.64509	0.254036	0.315472	0.399477	0.454636
ENSG00000260190	RP11-229P13.25	7.56351	-0.435855	0.405808	0.351046	0.259677	0.360562	0.263786	0.198637	0.161272	0.14226	0.184025	0.101685	0.0884015
ENSG00000064102	ASUN	10973.4	0.267207	0.406191	49.6888	76.8191	65.3275	74.9175	70.1629	80.6349	79.4168	82.4022	88.5106	83.0473
ENSG00000083937	CHMP2B	3775.15	0.358725	0.406191	15.3197	28.2508	28.0898	18.9803	26.8615	27.9644	33.9332	26.2449	38.3352	34.2375
ENSG00000112096	SOD2	6517.34	0.26178	0.406191	6.18321	7.68014	7.49647	6.38862	7.61003	7.46442	9.80202	7.56054	9.804	8.59027
ENSG00000113649	TCERG1	7968.61	0.136519	0.406191	19.8996	20.7177	19.1578	19.8762	19.9319	20.7698	21.8909	22.8273	22.6444	21.607
ENSG00000152749	GPR180	2453.65	0.364721	0.406191	3.61861	6.50689	6.98616	3.86951	5.76666	6.28988	7.65613	6.67781	8.6411	7.65155
ENSG00000155097	ATP6V1C1	5658.33	0.321355	0.406191	15.8024	23.4189	23.6075	19.2574	14.0862	22.6606	28.954	23.8873	25.0067	24.6843
ENSG00000273576	RP11-390P24.1	25.0676	-0.419148	0.406191	1.33887	0.825331	0.833435	1.28045	1.15042	0.656091	0.723432	0.655073	0.646371	0.786705
ENSG00000111859	NEDD9	1090.96	-0.415463	0.406849	4.81569	3.43107	2.21067	1.98748	2.14367	2.55576	1.71731	2.21712	1.62997	1.39814
ENSG00000132294	EFR3A	5079.28	0.311366	0.407053	14.7795	19.3081	21.1998	15.0266	12.9585	19.2626	21.3782	19.4051	25.1914	21.9035
ENSG00000134987	WDR36	10483.9	0.240034	0.408885	25.6876	32.0752	26.4149	27.539	30.8749	29.6649	34.3363	32.9317	39.9592	33.9703
ENSG00000163026	C2orf44	1072.6	0.1968	0.408885	5.38751	6.59138	5.58247	6.25141	5.78647	7.00577	6.45127	6.9037	7.17968	6.68175
ENSG00000241990	PRR34-AS1	302.468	0.25129	0.408885	6.05739	5.74711	4.5248	6.26084	6.04371	7.01749	6.3503	7.28963	6.90398	7.14944
ENSG00000134590	FAM127A	642.608	-0.363701	0.409095	18.963	15.7012	15.5216	10.7395	11.2787	13.8178	9.23548	11.2441	7.99576	10.054
ENSG00000096060	FKBP5	3007.98	0.24851	0.40967	5.0757	5.88371	6.65887	6.75698	4.97406	6.49769	6.96979	7.24687	7.27865	7.44263
ENSG00000125952	MAX	1137.73	0.250062	0.40967	4.93841	5.31137	5.4606	5.89922	4.9841	5.88677	7.04397	7.58932	5.47252	6.20168
ENSG00000164983	TMEM65	2868.34	0.397953	0.40967	4.0872	6.34593	9.46351	3.7808	5.78078	6.73447	9.12466	7.94531	10.38	9.07541
ENSG00000180638	SLC47A2	5.42948	-0.394357	0.40967	0.0129065	0.0159121	0.0200854	0.0411444	0.0459821	0.00790575	0.0043586	0.0225528	0.00623089	0.00866708
ENSG00000173456	RNF26	524.166	-0.326778	0.410296	5.15396	4.78793	5.33322	5.03773	4.09754	4.47929	4.14377	4.05001	2.44581	3.52172
ENSG00000180376	CCDC66	1347.65	0.244297	0.410296	3.05656	3.102	2.74381	2.64182	3.56804	3.39064	3.5813	3.34467	4.1187	3.74062
ENSG00000089195	TRMT6	2360.34	0.236577	0.410301	11.557	13.7643	12.5636	12.1286	15.1743	13.7497	15.5857	15.3538	17.627	15.5806
ENSG00000172738	TMEM217	26.591	-0.432891	0.410301	0.336552	0.213947	0.29461	0.273012	0.257882	0.193268	0.127863	0.286695	0.144707	0.0953457
ENSG00000182957	SPATA13	493.009	0.31229	0.410301	0.986725	1.23078	0.813265	1.1702	0.753174	1.19109	1.1785	1.40465	1.32013	1.2956
ENSG00000205861	C1QTNF9B-AS1	65.737	0.40508	0.410301	0.983513	1.1534	0.895943	0.704629	1.26686	0.925704	1.96853	1.86111	1.23336	1.54644
ENSG00000280129	RP11-298I3.3	21.9949	0.42613	0.410301	0.265715	0.152877	0.215026	0.229918	0.334117	0.390627	0.358934	0.371448	0.333527	0.446088
ENSG00000072422	RHOBTB1	2423.56	0.31103	0.411177	8.60421	9.70254	8.05627	13.0552	10.6809	13.5166	10.2051	14.0022	12.5176	14.2553
ENSG00000106701	FSD1L	552.283	0.343906	0.411177	0.816038	1.32766	1.21098	0.810295	1.30096	1.27463	1.56786	1.29557	1.7686	1.42674
ENSG00000120533	ENY2	3733.1	0.258659	0.411177	11.4965	12.039	13.1677	11.3555	8.72216	12.7935	13.9346	12.9032	15.0586	14.5085
ENSG00000135655	USP15	7068.38	0.248185	0.411177	6.56418	8.1248	7.04832	8.46088	7.54845	7.78287	9.77118	8.33226	10.3905	9.29989
ENSG00000138080	EMILIN1	8.64696	-0.422873	0.411177	0.0581824	0.0851813	0.101863	0.0596182	0.0411526	0.0534587	0.0147364	0.0533757	0.0105333	0.0219775
ENSG00000163344	PMVK	571.521	-0.357718	0.411177	13.5158	10.827	12.2632	12.8277	9.62871	12.9764	6.76681	7.2621	7.13305	9.00452
ENSG00000163510	CWC22	1895.2	0.200363	0.411177	10.9982	12.2248	11.8219	12.2871	13.1325	12.6355	13.9061	13.6646	15.7344	14.1053
ENSG00000183250	LINC01547	75.3252	-0.381474	0.411177	0.899555	0.567881	0.657789	0.95507	0.729099	0.368449	0.702732	0.568151	0.557239	0.485809
ENSG00000189007	ADAT2	672.15	0.250569	0.411177	1.7131	2.39398	1.71946	1.85815	2.00781	2.24491	2.4672	2.37656	2.22545	2.43685
ENSG00000197451	HNRNPAB	13190.9	0.196486	0.411177	113.078	142.647	130.523	130.269	131.971	142.047	138.894	151.306	156.49	160.02
ENSG00000197498	RPF2	5080.56	0.24764	0.411177	22.7233	31.2363	26.611	24.8734	28.9236	29.1394	31.4759	30.6188	36.6151	34.3039
ENSG00000170786	SDR16C5	702.089	0.431023	0.411717	4.39819	2.22416	2.77062	3.14241	5.98299	3.42808	9.71223	7.28963	5.46089	4.6027
ENSG00000154359	LONRF1	509.215	0.285061	0.41352	1.58486	1.98827	1.99046	1.93009	1.61402	1.97725	2.37513	2.03325	2.86006	2.14981
ENSG00000243199	RP11-408P14.1	366.702	-0.295618	0.41352	10.8195	10.7284	8.80495	13.2676	10.2763	10.2451	7.84394	7.07673	8.93719	8.48208
ENSG00000065457	ADAT1	1316.9	-0.236892	0.413707	6.99431	8.37391	6.94425	6.93459	7.34652	6.70945	5.11627	5.7454	6.37073	6.66074
ENSG00000118363	SPCS2	1264.85	0.268358	0.413707	8.27277	9.55662	9.99598	6.52172	9.17645	11.6278	11.1099	10.0601	10.4926	10.2778
ENSG00000186001	LRCH3	1563.13	0.244407	0.41465	1.98601	2.84161	2.73695	2.78182	2.49583	3.00919	3.32729	3.10899	3.0545	2.96748
ENSG00000102125	TAZ	702.645	-0.308034	0.416051	4.54255	3.73986	3.91133	3.91949	3.04381	3.77038	2.45242	3.02377	2.50799	3.15691
ENSG00000106443	PHF14	4313.6	0.222158	0.416051	10.3983	10.3676	9.70622	10.7146	10.6839	10.9653	11.5999	10.947	14.2104	13.4587
ENSG00000159792	PSKH1	389.822	-0.310183	0.416051	2.88798	2.38261	2.59524	2.43761	2.31174	2.4141	1.76725	2.39802	1.52528	1.71699
ENSG00000168394	TAP1	2022.88	-0.298105	0.416051	11.0792	10.5041	14.9187	11.2538	8.83157	10.3819	8.42795	7.87137	9.0476	8.82918
ENSG00000173905	GOLIM4	9440.82	0.323434	0.416051	26.6363	40.9993	44.5947	40.5341	48.8105	55.4016	42.9574	50.3457	54.3363	60.4217
ENSG00000186162	CIDECP	102.627	-0.315762	0.416051	0.72513	0.935165	0.792896	0.964628	0.977784	0.648725	0.628313	0.670226	0.62184	0.821721
ENSG00000257103	LSM14A	7078.13	0.240341	0.416051	25.9666	32.4957	31.826	27.5206	37.3662	36.4811	36.2884	36.6319	39.3069	37.3561
ENSG00000272556	GTF2IP13	29.361	-0.414325	0.416051	0.103065	0.0669673	0.0754277	0.0723084	0.0788088	0.0691034	0.0395091	0.0525685	0.0322747	0.0603259
ENSG00000275807	RP11-1348G14.8	6.84753	-0.416534	0.416051	0.0748168	0.196009	0.139718	0.140549	0.176394	0.0343712	0.0189496	0.0392205	0.0948136	0.103623
ENSG00000114841	DNAH1	119.754	-0.38577	0.41765	0.348616	0.177804	0.246074	0.198455	0.197001	0.215448	0.176595	0.130537	0.127729	0.157813
ENSG00000131050	BPIFA2	9.8017	-0.373699	0.41765	0.635339	0.09038	0.182535	0.0667711	0.476263	0.179617	0.0247567	0.0512397	0.123869	0.073843
ENSG00000139344	AMDHD1	23.882	-0.425307	0.41765	0.225056	0.429412	0.190129	0.131777	0.424488	0.0886218	0.0977179	0.0337083	0.279388	0.134939
ENSG00000196199	MPHOSPH8	1722	0.191023	0.41765	8.15156	7.45238	7.90731	6.89145	6.99199	8.26083	8.71036	8.75563	9.25615	7.98342
ENSG00000272374	RP3-329A5.8	15.3515	-0.407823	0.41765	0.276981	0.0791241	0.0630797	0.0922979	0.0849472	0.0434501	0.0136885	0.0141658	0.0684901	0.0884638
ENSG00000262877	RP11-1055B8.4	48.0605	-0.405366	0.418216	1.19557	0.839042	0.910255	0.577986	0.705418	0.726705	0.633581	0.539965	0.372954	0.528037
ENSG00000091592	NLRP1	5.64807	0.346415	0.418625	0	0.00554173	0.00209855	0.00921178	0.00423907	0.00413002	0.0204927	0.0047127	0.0097652	0.0407497
ENSG00000005187	ACSM3	8.9243	-0.387158	0.418945	0.0147204	0.0340283	0.0584161	0.0125697	0.0740394	0.0169066	0.0149135	0	0.0133249	0.0222417
ENSG00000095209	TMEM38B	3394.56	0.352139	0.418945	9.92282	16.7691	18.0777	11.325	16.8944	16.4579	18.7289	17.5689	23.9831	22.5229
ENSG00000100106	TRIOBP	995.708	-0.302273	0.418945	2.5074	2.02849	2.18971	1.57788	2.13544	1.84566	1.71339	1.82985	1.29283	1.50333
ENSG00000104341	LAPTM4B	19664.1	0.244693	0.418945	125.462	146.075	142.984	124.59	99.7117	156.21	149.694	144.746	158.418	160.048
ENSG00000113141	IK	7542.17	0.175759	0.418945	42.5354	37.7512	36.0018	40.3558	40.7658	40.8517	45.3866	46.4531	46.5218	44.9699
ENSG00000113916	BCL6	810.214	0.320583	0.418945	2.53536	2.25917	3.08254	2.49361	3.17889	3.18916	4.56261	4.05079	2.93128	2.94938
ENSG00000115539	PDCL3	1256.56	0.223872	0.418945	13.2059	15.0505	14.9732	15.9267	12.8297	15.615	18.3326	16.3181	18.8987	15.9389
ENSG00000123405	NFE2	44.5867	0.433548	0.418945	0.174883	0.229983	0.185067	0.5814	0.307864	0.299944	0.732332	0.6723	0.439029	0.51086
ENSG00000128833	MYO5C	2595.48	-0.37921	0.418945	9.44241	6.60676	5.53888	5.69074	7.46802	7.57783	3.57683	4.84625	4.46584	3.93152
ENSG00000128918	ALDH1A2	284.803	0.227364	0.418945	0.0100159	0.00205806	0.00311741	0.00912275	0.0083962	0.00613516	0.0169122	5.85961	0.456946	1.18882
ENSG00000131779	PEX11B	544.724	-0.267536	0.418945	6.73442	8.19651	6.56602	6.91131	8.98992	6.47546	5.85489	5.53358	6.92958	5.64769
ENSG00000134884	ARGLU1	3459.28	0.224232	0.418945	16.1593	18.2934	19.3175	15.2911	20.0082	19.9696	21.0028	19.6979	23.148	21.4763
ENSG00000136897	MRPL50	3037.73	0.243447	0.418945	18.6347	20.0026	15.4397	19.6051	21.0474	20.2175	21.9601	23.088	26.3884	22.3037
ENSG00000137331	IER3	1371.43	-0.354728	0.418945	28.3187	30.4642	31.8337	19.7801	23.2231	16.2281	25.8083	23.8815	17.033	14.9362
ENSG00000138303	ASCC1	2442.84	-0.191454	0.418945	11.8008	11.1722	9.58495	10.8705	10.1279	9.14766	9.67414	8.62831	9.20245	9.89363
ENSG00000153234	NR4A2	416.704	-0.434324	0.418945	7.20551	2.85381	1.98521	1.35819	2.14877	2.44019	1.83052	1.59003	1.45556	1.17679
ENSG00000162174	ASRGL1	270.74	-0.393649	0.418945	1.44996	1.67541	1.61176	1.05052	2.24548	0.692072	1.19553	1.07269	1.55909	0.961044
ENSG00000170802	FOXN2	2298.82	0.308509	0.418945	6.88001	9.3466	10.2933	6.1457	9.35113	10.5293	10.5033	9.53695	11.9079	11.5115
ENSG00000171497	PPID	3202.22	0.276399	0.418945	22.1773	27.4055	28.9566	24.0452	27.7421	25.3524	33.6733	35.1841	38.0602	29.5504
ENSG00000172766	NAA16	1328.01	0.304795	0.418945	4.04286	5.53177	4.5492	3.25444	5.34889	5.14367	5.75115	5.65846	6.25328	6.27902
ENSG00000175602	CCDC85B	290.838	-0.43201	0.418945	5.81759	8.38328	6.40211	5.01924	2.00693	4.30398	2.83214	4.69337	1.84655	2.37826
ENSG00000198930	CSAG1	1411.49	0.252142	0.418945	23.5664	27.9169	25.2292	25.7326	31.2738	27.7324	30.0981	35.7077	31.9745	36.6429
ENSG00000202058	RN7SKP80	167.519	-0.369649	0.418945	17.5969	15.9263	17.2857	15.5645	12.5343	16.3552	11.7478	11.9441	7.21857	9.32371
ENSG00000213080	RP11-312J18.5	198.597	0.318588	0.418945	2.99141	3.81744	3.52823	4.37378	3.25005	4.62912	4.17379	6.21761	4.12348	4.33482
ENSG00000227533	SLC2A1-AS1	48.9483	-0.434334	0.418945	0.616104	0.232094	0.327589	0.298118	0.650969	0.369527	0.130039	0.197373	0.241668	0.267202
ENSG00000228106	RP11-452F19.3	442.006	0.319923	0.418945	5.35862	8.84741	7.71902	9.73087	9.413	10.1935	10.4213	9.486	11.7585	11.7176
ENSG00000239039	SNORD13	296.299	-0.399429	0.418945	101.58	89.2349	54.015	100.967	44.0269	57.9836	63.3742	49.333	53.7171	37.9175
ENSG00000242114	MTFP1	200.775	-0.32705	0.418945	2.97023	3.77701	2.93189	3.38556	2.29426	2.91622	2.32138	2.42011	2.08946	1.99174
ENSG00000248932	RP11-319G6.1	18.4132	-0.434158	0.418945	0.257986	0.200882	0.215533	0.222612	0.375619	0.162185	0.0412689	0.227775	0.147491	0.136772
ENSG00000260966	RP11-690D19.3	92.7488	0.421306	0.418945	0.377204	0.239464	0.452089	0.146144	0.385817	0.351752	0.644526	0.619776	0.530004	0.405475
ENSG00000272031	ANKRD34A	44.8242	-0.400046	0.418945	0.375773	0.376416	0.358182	0.229958	0.324849	0.237369	0.333114	0.18878	0.153067	0.212914
ENSG00000272077	RP11-348P10.2	162.248	0.311248	0.418945	1.5771	1.63545	2.2433	1.32906	1.53828	1.85533	2.32949	2.25617	2.09202	2.1602
ENSG00000275638	RP11-16E23.5	5.61936	0.395583	0.418945	0.123544	0.190393	0.230715	0	0.194185	0.340541	0.563241	0.582879	0.223664	0.311113
ENSG00000106804	C5	33.3008	-0.414977	0.419354	0.105749	0.0651876	0.312682	0.0511693	0.279795	0.109309	0.0491041	0.0323375	0.0638159	0.0976436
ENSG00000166847	DCTN5	4718.59	-0.208921	0.419581	8.78259	9.05198	8.52341	9.03251	10.2664	7.68963	8.36444	6.83436	7.57243	8.66229
ENSG00000198899	MT-ATP6	1116.03	0.369822	0.420619	32.4632	32.0758	43.4552	23.8221	24.5027	33.4784	47.8776	52.8264	31.6814	52.9459
ENSG00000137070	IL11RA	86.0693	-0.380034	0.420937	0.795298	0.527644	0.346126	0.50645	0.538152	0.476832	0.368724	0.367448	0.302603	0.383577
ENSG00000223891	OSER1-AS1	62.9012	-0.37475	0.422261	0.59257	0.763035	0.725443	0.746623	1.01832	0.435568	0.440252	0.690306	0.677048	0.49741
ENSG00000165704	HPRT1	2222.41	0.273343	0.42261	21.607	32.55	29.8408	25.7667	30.2116	33.0608	32.6651	30.7377	37.9043	38.9049
ENSG00000165275	TRMT10B	283.057	0.226887	0.423498	2.01882	2.24129	2.13826	1.77704	2.17227	2.40862	2.4218	2.37987	2.61114	2.43823
ENSG00000196810	CTBP1-AS2	251.127	-0.36848	0.423617	0.736208	0.764698	1.34048	0.721687	0.729012	0.720405	0.581776	0.513294	0.509141	0.734162
ENSG00000088876	ZNF343	792.72	0.21732	0.423727	3.89349	3.53899	3.27657	3.76934	3.50033	3.89638	4.3968	3.71158	4.71413	4.38401
ENSG00000108448	TRIM16L	4273.65	-0.39727	0.423727	23.2068	24.799	21.9733	44.0841	21.0119	23.29	12.4158	12.8975	20.4121	21.8858
ENSG00000139921	TMX1	6884.41	0.350385	0.423727	18.3694	33.6197	35.4932	25.3286	35.6811	35.649	39.6191	33.7355	47.3946	45.3787
ENSG00000143633	C1orf131	2369.38	0.217888	0.423727	8.58308	9.77544	8.81377	9.76847	9.1142	10.2902	9.9941	9.65676	12.4657	11.7338
ENSG00000153896	ZNF599	26.0399	-0.413451	0.423727	0.0847138	0.109664	0.114695	0.118633	0.109185	0.0895114	0.0429125	0.0444087	0.0950867	0.0682653
ENSG00000160094	ZNF362	138.402	-0.401049	0.423727	1.41725	0.852338	0.871466	1.20428	1.35287	1.25455	0.63037	0.797314	0.581995	0.548403
ENSG00000163029	SMC6	4141.42	0.217709	0.423727	9.4087	9.32026	8.11492	8.29278	9.2148	9.41749	10.0843	10.4021	12.3536	9.88758
ENSG00000181744	C3orf58	1463.12	0.420745	0.423727	1.83091	6.2512	5.79497	3.37232	6.13162	6.62301	6.60122	5.75332	10.6678	8.0112
ENSG00000184465	WDR27	444.183	-0.254279	0.423727	1.36848	1.03932	0.981304	1.08072	0.976981	0.877836	0.868296	0.998738	0.8689	0.864719
ENSG00000207205	RNVU1-15	368.878	-0.334506	0.423727	54.4312	50.2226	69.069	40.4007	77.7666	44.562	46.6614	43.7155	45.9863	38.9245
ENSG00000272983	RP11-508N22.12	6.00671	-0.408793	0.423727	0.0448313	0.022611	0.0190275	0.0250569	0.0281861	0.00374468	0.0123871	0.00854599	0.0118054	0.0184738
ENSG00000275888	RP13-516M14.10	15.823	-0.426043	0.423727	1.37293	0.818114	0.299122	0.781561	0.575453	0.546634	0.278188	0.623755	0.231984	0.23049
ENSG00000179743	FLJ37453	45.7632	-0.405739	0.42419	0.535441	0.401819	0.478223	0.453236	0.695233	0.288764	0.25944	0.427135	0.227589	0.468996
ENSG00000135346	CGA	67.0748	0.275811	0.424438	0.239461	0.248611	0.0823765	0.00860949	0.182248	0.0810599	3.83056	0.277488	0.273802	1.49803
ENSG00000134243	SORT1	1408.91	-0.421718	0.424554	3.64221	6.16025	2.81987	2.27339	6.88554	3.49665	1.80838	2.14161	3.47272	2.50705
ENSG00000197961	ZNF121	11682.5	0.313667	0.425608	28.0235	38.8003	34.2401	22.1319	37.5513	36.6838	44.9778	38.6794	46.7247	40.9863
ENSG00000143674	RP5-862P8.2	2338.13	0.197239	0.426275	5.21096	6.57689	6.87916	6.3866	6.30321	7.2804	7.08453	7.30866	7.39703	7.18299
ENSG00000008130	NADK	1758.43	-0.195454	0.426397	7.6383	7.47058	8.13587	7.79502	7.66485	6.54332	6.83271	7.78074	5.96547	6.43684
ENSG00000035687	ADSS	6969.91	0.244938	0.426397	31.8873	42.2657	41.5125	38.5075	43.1864	41.3396	47.3248	44.9574	54.553	49.6628
ENSG00000056097	ZFR	18603.2	0.187025	0.426397	53.9224	60.6666	61.4061	55.1966	60.9342	59.6108	64.1963	71.2869	67.9042	71.8361
ENSG00000064726	BTBD1	10328.6	0.270336	0.426397	40.0128	58.2648	51.8417	45.4505	58.1836	57.389	58.1658	61.3521	73.5816	62.86
ENSG00000115514	TXNDC9	3557.34	0.285967	0.426397	19.9742	28.1229	25.4084	24.3287	30.399	27.5194	31.6385	28.9369	39.026	33.8094
ENSG00000117519	CNN3	12.5634	0.420145	0.426397	0.0304289	0.0687776	0.0852377	0.110862	0.0318851	0.0559169	0.184969	0.116977	0.205663	0.122603
ENSG00000118965	WDR35	1788.32	0.223523	0.426397	5.27518	4.99548	4.46599	4.09543	5.10652	5.02916	5.85426	6.1277	5.95622	5.33401
ENSG00000122966	CIT	1494.52	-0.273546	0.426397	3.05699	2.47995	2.49076	3.6415	2.63468	2.41097	2.47767	2.4865	2.05618	2.12263
ENSG00000125931	CITED1	9.72181	0.423999	0.426397	0.114489	0.060493	0.061087	0.0893822	0.0925466	0.0751383	0.215411	0.257217	0.142128	0.156511
ENSG00000130517	PGPEP1	253.098	-0.246219	0.426397	0.765578	0.809362	0.965045	0.781856	0.888054	0.650666	0.806646	0.670224	0.695772	0.670911
ENSG00000130748	TMEM160	107.67	-0.396176	0.426397	3.86415	6.18251	3.44593	4.89377	3.71241	3.39086	3.387	4.1879	2.07511	2.03364
ENSG00000132781	MUTYH	582.684	-0.300569	0.426397	4.59512	3.9266	3.15608	3.98413	3.45385	3.75518	2.70073	3.32762	2.45837	2.76308
ENSG00000134056	MRPS36	1858.26	0.214328	0.426397	25.117	26.1066	22.6796	24.1752	29.8676	31.0297	28.5534	27.6553	32.6579	30.1707
ENSG00000135070	ISCA1	4324.75	0.293206	0.426397	22.4434	32.9643	29.5573	24.6542	33.6801	29.6919	40.4749	37.6906	40.0233	33.3926
ENSG00000136383	ALPK3	5.86029	0.399287	0.426397	0.00789372	0.00973196	0.00491376	0.00898724	0.00496289	0.00967045	0.0133288	0.0193109	0.013338	0.0304799
ENSG00000137709	POU2F3	117.334	-0.322297	0.426397	0.381211	0.483337	0.432803	0.446844	0.547434	0.433846	0.315991	0.277049	0.326249	0.397082
ENSG00000142910	TINAGL1	159.195	-0.425659	0.426397	1.41721	0.651857	0.702367	1.19526	0.383824	0.661092	0.469397	0.691498	0.280255	0.447481
ENSG00000142945	KIF2C	7674.69	-0.229828	0.426397	54.7845	45.3106	46.4141	53.491	61.6752	42.0741	48.7763	43.4492	44.5381	41.3185
ENSG00000155621	C9orf85	747.496	0.226195	0.426397	2.68582	3.50396	3.24291	2.9419	3.36267	3.4304	3.82941	3.6959	4.154	3.5596
ENSG00000156469	MTERF3	2055.44	0.295151	0.426397	20.5544	26.277	24.9829	26.5864	16.8318	27.2123	29.3091	25.3708	33.8898	30.2273
ENSG00000156510	HKDC1	280.13	0.386118	0.426397	0.419046	0.266648	0.751001	2.19772	0.52692	1.06192	2.17065	1.50936	2.40807	3.74446
ENSG00000165732	DDX21	55443.1	0.199887	0.426397	210.709	249.262	218.089	241.755	251.433	247.559	266.955	258.948	303.966	279.43
ENSG00000166128	RAB8B	1290.92	0.346745	0.426397	2.90625	5.50766	5.47386	4.10299	6.14288	5.96621	6.91508	5.75164	7.53242	6.52682
ENSG00000167767	KRT80	1478.39	0.380253	0.426397	4.44028	6.10252	7.94608	7.89275	5.55006	8.53654	12.7313	10.0809	5.36231	9.15198
ENSG00000169957	ZNF768	744.66	-0.334991	0.426397	7.35569	8.72783	7.77731	10.1892	6.58178	8.59168	5.39431	5.53198	4.80446	6.21682
ENSG00000171862	PTEN	8860.11	0.329926	0.426397	13.6968	17.3505	17.5877	9.53696	16.7572	19.6789	17.6226	17.282	21.4764	22.9178
ENSG00000173531	MST1	21.7504	-0.428552	0.426397	0.141551	0.104709	0.195613	0.100564	0.0961145	0.124856	0.0229452	0.0474904	0.0656033	0.0798465
ENSG00000175354	PTPN2	2363.5	0.220287	0.426397	5.99339	7.65318	7.18463	7.41558	7.62255	7.70799	8.57498	8.32887	9.63812	8.05017
ENSG00000176390	CRLF3	1732.08	0.204148	0.426397	7.56978	8.40012	8.00578	7.85332	9.16637	8.56388	9.31245	9.42118	10.7397	9.62525
ENSG00000184990	SIVA1	970.169	-0.376779	0.426397	6.04525	6.03748	4.78361	6.7482	3.67568	5.2111	3.84082	4.54345	2.50093	3.11145
ENSG00000196204	RNF216P1	1263.69	0.211826	0.426397	4.75409	4.94659	5.17565	5.0784	4.24696	4.86252	6.01263	5.56498	5.94341	5.91228
ENSG00000198695	MT-ND6	1423.96	0.389864	0.426397	49.5115	56.9518	63.5863	32.9607	48.8819	42.9224	82.8795	58.3483	77.6642	107.146
ENSG00000198840	MT-ND3	1752.12	0.375827	0.426397	87.4388	112.673	123.982	64.5618	89.8624	128.039	160.904	181.692	85.129	124.866
ENSG00000214026	MRPL23	157.1	-0.35892	0.426397	1.51911	1.32414	1.31003	1.80447	1.04026	1.38689	0.999887	1.07533	0.735722	0.891801
ENSG00000215440	NPEPL1	195.799	-0.352111	0.426397	0.738386	0.815124	0.62614	0.635653	0.563712	0.688822	0.492354	0.556917	0.351926	0.396552
ENSG00000224186	C5orf66	72.9407	-0.374577	0.426397	0.376596	0.189454	0.319306	0.334141	0.261264	0.171022	0.192961	0.226919	0.18181	0.257255
ENSG00000225721	RP11-269F19.2	17.3777	0.430108	0.426397	0.225771	0.41752	0.49189	0.282751	0.402178	1.10635	0.495587	0.867926	0.435983	0.473786
ENSG00000225830	ERCC6	2658.53	-0.211637	0.426397	4.7529	4.59979	4.48698	3.74497	4.58013	3.881	4.25964	3.52938	3.73196	3.54562
ENSG00000233198	RNF224	7.55317	-0.39047	0.426397	0.144089	0.226989	0.164439	0.0437466	0.110722	0.11768	0.0162199	0.0671416	0.0463748	0.02419
ENSG00000240759	RP11-25I15.1	5.60583	-0.367276	0.426397	0.685375	0.985812	0.10666	0.936385	1.14908	0.20991	0	0.119763	0.49632	0.402718
ENSG00000253846	PCDHGA10	18.9774	0.41966	0.426397	0.0303327	0.0427388	0.0971065	0.0118405	0.0326925	0.119443	0.048291	0.090863	0.0627591	0.117851
ENSG00000260686	CTB-36H16.2	51.9911	0.427214	0.426397	0.211466	0.342183	0.567677	0.162513	0.689685	0.485742	0.749839	0.859123	0.583826	0.812093
ENSG00000267265	CTC-550B14.7	5.89418	-0.398134	0.426397	0.0419007	0.219548	0.156497	0.100181	0.184405	0.0577482	0.0212252	0.0658955	0.0606854	0.073861
ENSG00000275764	RP11-582E3.6	181.372	0.362599	0.426397	1.26837	1.91653	2.23865	1.40533	2.48957	2.17445	2.99312	2.85422	2.83391	2.13456
ENSG00000280426	RP11-837J7.3	10.7921	0.417506	0.426397	0.0336872	0.0415322	0.141547	0.115062	0.127078	0.185713	0.119452	0.353191	0.158567	0.169665
ENSG00000164292	RHOBTB3	7574.94	0.322959	0.42665	13.9969	14.3295	22.4082	17.2308	16.9895	17.846	23.5044	21.9458	19.177	28.8726
ENSG00000086061	DNAJA1	40437.9	0.252709	0.427266	278.188	334.203	318.227	255.611	345.161	330.599	386.954	324.94	421.101	395.616
ENSG00000148484	RSU1	2859.9	0.223755	0.427914	13.6683	14.0399	14.7571	14.0665	15.045	14.3571	15.3576	19.7384	16.737	18.4345
ENSG00000167720	SRR	166.63	-0.371853	0.427957	1.39896	1.25805	1.36773	0.882579	1.48489	1.31563	0.842053	0.560809	0.893887	0.899381
ENSG00000198833	UBE2J1	2582.27	0.222794	0.428002	11.4673	14.7665	11.6159	11.5968	13.698	13.7422	15.1459	15.2097	16.239	14.3018
ENSG00000114739	ACVR2B	1453.01	0.269503	0.42835	2.1081	1.92617	1.57063	2.12578	1.72313	1.93527	2.79149	2.27923	2.47857	2.18702
ENSG00000118523	CTGF	1164.85	-0.426314	0.42835	22.94	14.5204	10.2963	9.23934	16.4112	16.9276	2.86771	5.83216	7.40597	7.55574
ENSG00000229962	AP000221.1	22.343	-0.278656	0.42835	1.01823	0.288392	0.179874	2.57551	0.207625	0.0252855	0.139404	0.0288529	0.398575	0.0277206
ENSG00000110011	DNAJC4	70.7994	-0.380045	0.429428	0.892184	0.701693	0.746885	0.567435	0.496454	0.650146	0.446749	0.526836	0.326754	0.418356
ENSG00000124587	PEX6	651.648	-0.35949	0.429428	6.57325	5.22855	3.50286	4.74883	4.68614	5.23078	3.17555	3.44152	2.68685	3.35618
ENSG00000145979	TBC1D7	504.442	-0.23266	0.429428	1.58842	1.53502	1.54793	1.41676	1.47401	1.38935	1.31059	1.16721	1.42402	1.05852
ENSG00000166377	ATP9B	442.122	-0.248203	0.429428	0.834845	0.780858	0.678708	0.629567	0.790348	0.664317	0.552795	0.555897	0.614333	0.676825
ENSG00000270015	RP11-540B6.6	173.585	-0.277386	0.429428	2.55333	2.10799	2.48347	2.03493	2.48441	1.48023	1.86313	1.95996	1.93706	2.0744
ENSG00000140950	TLDC1	970.371	-0.272274	0.429468	2.53317	3.03392	3.86423	3.05602	2.57307	2.49932	2.45917	2.29708	2.7082	2.19982
ENSG00000160712	IL6R	730.007	0.386014	0.429468	1.69066	2.10911	2.3242	2.58104	1.82579	1.69275	3.88664	4.34954	3.13021	2.3051
ENSG00000163006	CCDC138	3016.18	0.274151	0.429468	9.14827	12.8309	9.52982	9.21796	12.4369	11.8554	13.6206	11.8513	14.85	13.7775
ENSG00000198435	NRARP	166.775	0.328805	0.429468	1.87026	2.19552	1.59447	2.0775	1.5235	2.65981	2.20785	3.23968	1.955	2.2443
ENSG00000259583	RP11-66B24.4	174.41	-0.31029	0.429468	0.6993	0.640081	0.50654	0.790385	0.674145	0.658102	0.433672	0.47101	0.509474	0.495215
ENSG00000261008	LINC01572	91.362	-0.327777	0.429468	0.563358	0.418223	0.424215	0.579329	0.525573	0.289422	0.349813	0.412818	0.40796	0.430176
ENSG00000005801	ZNF195	1872.13	0.246106	0.429699	5.83379	7.03382	6.87847	6.37214	7.89985	7.21327	7.71866	7.69174	9.01514	9.40621
ENSG00000094631	HDAC6	801.387	-0.325395	0.429699	2.75638	1.53893	1.85091	2.04913	1.81814	1.94834	1.36126	1.54495	1.30334	1.44672
ENSG00000104228	TRIM35	742.337	0.296391	0.429699	3.78281	4.19403	3.25511	3.81858	2.47581	4.22534	4.35162	5.281	4.18472	4.23491
ENSG00000167601	AXL	4199.48	-0.351309	0.429699	17.8221	21.0326	29.8143	25.3412	13.6701	17.8531	17.1902	16.3666	12.8656	14.5541
ENSG00000186376	ZNF75D	387.808	-0.344793	0.429699	1.92074	0.957621	1.58455	1.26884	1.75964	1.02785	1.15045	0.925012	1.31144	1.11195
ENSG00000198718	FAM179B	533.541	-0.250008	0.429699	1.51578	1.0691	1.22959	1.4661	1.23836	1.02716	1.01337	1.03988	1.16462	1.12325
ENSG00000225259	ST13P6	24.3726	0.399161	0.429699	0.365699	0.402555	0.487809	0.374724	0.377726	0.576015	0.820385	0.520348	0.624229	0.513082
ENSG00000253187	HOXA10-AS	45.3577	-0.411348	0.429699	1.07903	0.793894	0.812524	0.39233	0.776879	0.687602	0.299744	0.51091	0.415901	0.508389
ENSG00000260404	RP11-384K6.6	48.1047	-0.404584	0.429699	0.416619	0.212679	0.334307	0.351303	0.192358	0.197378	0.217637	0.266175	0.150849	0.150814
ENSG00000259994	RP11-305E6.4	107.501	0.373101	0.429738	0.737185	0.61868	0.837614	0.406508	0.558408	0.62021	0.872831	0.810143	1.04838	1.08253
ENSG00000115145	STAM2	1624.69	0.350892	0.430362	3.41073	4.78256	5.38333	3.59596	5.26276	5.17646	9.04252	5.14851	5.95159	5.33554
ENSG00000139899	CBLN3	23.4666	-0.423016	0.430362	0.213477	0.173152	0.440628	0.222583	0.282561	0.247763	0.0910644	0.141359	0.170864	0.113176
ENSG00000141425	RPRD1A	6350.93	0.282288	0.430362	12.4084	18.041	16.4702	12.9207	16.6488	15.4112	20.9692	18.1288	21.2331	19.9728
ENSG00000170325	PRDM10	823.738	0.199181	0.430362	2.50235	2.70481	2.96124	2.51662	2.49647	2.90592	3.12056	3.407	2.96039	2.88163
ENSG00000174437	ATP2A2	9069.13	0.22519	0.430362	12.7792	14.0821	15.6674	14.4623	12.1584	14.5011	18.4167	17.423	15.1643	16.3785
ENSG00000176853	FAM91A1	5547.01	0.318978	0.430362	13.4315	19.716	18.2206	12.0085	12.6331	17.7797	22.5909	16.7311	22.7442	19.3758
ENSG00000255150	EID3	117.872	-0.322498	0.430362	2.49712	2.2908	1.70743	2.20281	1.79249	1.75241	1.21514	1.40181	1.83679	1.73301
ENSG00000278970	HEIH	168.809	-0.290762	0.430362	3.11904	2.45976	2.70084	2.64251	2.15818	2.44954	1.76534	2.11919	1.81704	2.15888
ENSG00000279095	AC092066.1	350.981	-0.216383	0.430362	4.44277	4.09491	4.63876	3.88821	4.35494	3.62561	3.99774	3.24422	3.78261	3.54583
ENSG00000171385	KCND3	15.9854	-0.393363	0.430751	0.0732182	0.0586748	0.00683665	0.0700234	0.119687	0.0571827	0.0148357	0.0268678	0.0159065	0.0221257
ENSG00000197935	ZNF311	225.813	-0.333868	0.430751	1.78551	1.67054	2.38655	1.62835	1.85197	1.54062	0.964154	1.16882	1.5621	1.71637
ENSG00000205220	PSMB10	105.411	-0.362728	0.430751	1.28938	1.17787	1.84217	2.01628	1.24039	1.08478	1.00726	1.46585	0.989962	0.907583
ENSG00000139517	LNX2	992.135	0.294615	0.432386	3.35948	5.28849	5.00736	3.54013	4.43943	4.58436	5.57804	5.6812	5.55939	6.04417
ENSG00000069712	KIAA1107	5.72429	-0.351779	0.432423	0.0252728	0.0506321	0.0294977	0.0258965	0.091364	0	0.00640109	0.00662427	0.0137262	0.0381857
ENSG00000278705	HIST1H4B	4891.19	-0.345019	0.432423	276.225	268.64	250.741	395.571	279.114	318.894	161.264	194.655	200.792	210.285
ENSG00000140365	COMMD4	2195.08	-0.26942	0.434197	8.25908	8.58045	7.09326	9.16052	7.86231	8.41566	5.81633	6.04583	5.72873	7.15803
ENSG00000196510	ANAPC7	5381.36	-0.156046	0.434197	22.0025	22.6761	19.2294	21.7813	22.5374	19.9476	18.9084	19.206	19.7076	18.9975
ENSG00000144182	LIPT1	253.417	0.260998	0.435225	1.85674	2.57721	2.20546	2.07081	2.70795	2.76208	2.72567	2.75449	3.00014	2.7927
ENSG00000158169	FANCC	1920.27	-0.222095	0.435225	5.85393	5.3041	5.78875	6.36746	6.77074	5.80988	4.68118	4.59645	5.34573	5.03723
ENSG00000173674	EIF1AX	12247.1	0.336469	0.435225	36.8226	64.1764	65.5048	39.186	65.2011	65.4436	71.6074	68.2411	82.9533	74.1136
ENSG00000109084	TMEM97	5257.47	0.202726	0.436403	33.8807	40.1447	35.2058	34.0524	40.2284	42.1488	38.6987	40.5055	44.817	46.9723
ENSG00000176894	PXMP2	418.659	-0.350856	0.436403	6.88977	6.55341	6.08961	10.9633	8.81764	7.13814	4.01825	5.4873	5.80356	6.30162
ENSG00000108784	NAGLU	856.343	-0.291913	0.436669	7.10061	7.06477	8.09748	8.22173	5.95234	6.98196	5.70841	6.23897	4.23987	5.64663
ENSG00000148291	SURF2	1033.39	0.281644	0.436669	19.5617	21.3182	19.1721	26.6675	17.4696	26.921	25.084	31.6473	22.8514	23.9761
ENSG00000151006	PRSS53	84.8801	-0.327955	0.436669	0.470954	0.390311	0.337139	0.457554	0.361894	0.35579	0.259772	0.279802	0.257679	0.361063
ENSG00000168300	PCMTD1	1410.25	0.255573	0.436669	3.44344	4.65	4.30537	3.30017	4.16924	4.0957	5.07362	5.11451	5.12668	4.80292
ENSG00000171509	RXFP1	57.0526	-0.331879	0.436669	0.339311	0.0874119	1.1018	0.134922	0.140097	0.0325723	0.1334	0.063716	0.198039	0.0663167
ENSG00000196295	AC005154.6	460.839	-0.211403	0.436669	0.493864	0.470563	0.520829	0.479507	0.515397	0.401942	0.445737	0.360086	0.46293	0.442543
ENSG00000235601	BARX1-AS1	5.89208	0.391179	0.438043	0	0.083308	0.0157736	0.0807797	0.0424836	0.0931291	0.119803	0.106268	0.122332	0.127622
ENSG00000166881	NEMP1	2710.15	-0.178279	0.438255	11.1754	11.6764	11.339	11.4753	12.1911	10.3469	11.0921	8.83515	10.5798	9.97172
ENSG00000173599	PC	2201.87	-0.338219	0.438255	11.5153	10.3168	9.22396	8.17816	9.48413	9.85745	6.59337	8.79385	4.9344	6.13963
ENSG00000140961	OSGIN1	92.7764	-0.393285	0.441582	0.940113	0.800046	0.675841	0.863855	0.392298	0.458648	0.606868	0.654194	0.385581	0.360351
ENSG00000198618	PPIAP22	822.775	0.21983	0.441582	32.9475	32.5318	35.4599	36.801	35.8326	34.2027	38.6502	46.0581	44.2443	41.4557
ENSG00000189120	SP6	20.8685	-0.416859	0.442408	0.10596	0.178535	0.138514	0.207498	0.106589	0.129809	0.0500966	0.0666556	0.0818472	0.106733
ENSG00000124588	NQO2	4362.15	-0.259864	0.442812	11.4241	9.26994	8.34859	10.3935	8.10637	8.6385	6.70167	7.56201	8.67869	7.26774
ENSG00000003989	SLC7A2	5025.62	0.303285	0.443065	14.1762	15.235	13.196	11.5422	9.62251	13.8483	15.694	14.6415	16.3705	21.1993
ENSG00000137880	GCHFR	505.518	-0.315657	0.443065	9.41977	8.18269	6.93463	10.0568	8.12105	7.84304	5.65743	8.3779	5.07861	5.90899
ENSG00000167552	TUBA1A	722.134	0.399082	0.443065	3.07127	2.60904	4.39984	4.80537	4.24279	5.24953	2.71089	6.72239	5.65466	8.85297
ENSG00000274627	RP11-104N10.2	944.93	-0.215394	0.443065	4.45513	3.69884	4.48219	4.41091	4.49696	3.29816	3.79269	4.16432	3.70688	3.3938
ENSG00000280106	CTC-523E23.3	7.68618	0.38753	0.443065	0.0132776	0.0654783	0.0247955	0.00907015	0.116869	0.121996	0.107614	0.0974452	0.134611	0.12037
ENSG00000154898	CCDC144CP	206.569	-0.30655	0.444228	0.770447	0.54029	0.617095	0.572178	0.77547	0.470848	0.40818	0.489108	0.611671	0.550011
ENSG00000116815	CD58	1882.32	0.294183	0.444715	16.6773	25.8456	24.0593	18.109	21.7927	24.3126	28.5582	25.0683	33.2031	24.0276
ENSG00000271605	MILR1	22.2102	-0.39846	0.444715	0.126809	1.02598	0.399622	0.205736	0.179386	0.145642	0.160591	0.149571	0.206618	0.199585
ENSG00000150768	DLAT	6820.44	0.186039	0.444769	27.9813	33.1752	29.1761	30.0273	30.2545	34.5021	30.9382	32.8102	37.4493	36.8523
ENSG00000232818	RPS2P32	38.5461	-0.403363	0.444769	1.29084	0.954867	1.35597	1.47701	0.994173	0.948831	0.359638	0.541348	1.07499	0.893926
ENSG00000272807	RP11-260M2.1	23.6835	0.409817	0.444769	0.544595	0.695397	0.508508	0.584608	0.464679	0.607605	1.02466	0.897248	1.35214	0.646526
ENSG00000090013	BLVRB	1371.3	-0.310407	0.444945	20.8156	18.9915	18.5807	30.2106	17.7393	18.2996	13.5045	17.6731	15.2867	17.4235
ENSG00000135486	HNRNPA1	38042.2	0.185791	0.444945	137.079	164.259	177.762	150.718	167.086	179.584	184.995	188.506	181.208	178.597
ENSG00000136603	SKIL	4506.28	0.373435	0.444945	6.27723	11.3851	14.0159	8.18452	14.7026	11.9498	19.2249	14.6402	17.6043	14.5649
ENSG00000156735	BAG4	2164.61	0.301885	0.444945	7.19494	10.3981	11.9943	8.3375	7.25576	10.5982	12.1044	10.8885	13.1341	11.1274
ENSG00000280010	AP001350.4	72.3014	0.329798	0.444945	1.47349	1.2976	1.64611	0.988596	1.14146	1.5231	1.91934	1.54487	1.79111	1.80229
ENSG00000137393	RNF144B	382.664	-0.409168	0.44518	2.46417	2.81856	1.31924	1.21974	2.59142	1.69169	1.37505	1.82539	0.934521	0.686372
ENSG00000113282	CLINT1	8716.46	0.190414	0.44573	25.7707	31.3401	29.7105	28.8446	30.0658	29.5097	34.8605	33.3271	36.4173	33.4739
ENSG00000228801	RP11-110G21.1	58.4741	-0.337172	0.44573	0.854468	0.638979	0.614734	0.765512	0.854261	0.566298	0.666997	0.514017	0.466614	0.571448
ENSG00000197044	ZNF441	117.72	-0.345652	0.446591	0.660835	0.822202	0.651011	0.505269	0.636556	0.57376	0.325539	0.413166	0.60148	0.485501
ENSG00000259976	RP11-553L6.5	101.748	0.28783	0.447753	1.38871	1.28936	1.29669	1.11262	1.08868	1.4965	1.38956	1.40206	1.7754	1.63198
ENSG00000111802	TDP2	2681.25	0.27933	0.44823	14.2154	16.1843	21.0875	16.9333	20.1415	18.3733	22.322	19.9471	25.7694	24.1647
ENSG00000100522	GNPNAT1	9446.1	0.246911	0.448306	41.3584	58.0186	49.3919	41.1675	54.2444	53.656	59.0833	57.7481	65.0738	59.6043
ENSG00000167377	ZNF23	55.277	-0.332905	0.448306	0.185664	0.185068	0.188115	0.19969	0.228491	0.137924	0.144076	0.178091	0.165917	0.123352
ENSG00000237499	RP11-356I2.4	71.6725	0.414762	0.448306	0.387284	0.26044	0.289297	0.115445	0.332033	0.142336	0.749059	0.435575	0.897456	0.404294
ENSG00000122707	RECK	847.971	0.157862	0.448491	3.23334	3.00587	2.89014	2.89187	3.12561	3.33835	3.49285	3.36999	3.31044	3.45118
ENSG00000180257	ZNF816	590.647	0.252573	0.448574	3.51343	3.97243	3.09384	3.70706	4.14997	3.70761	4.51107	4.21246	5.05077	4.92752
ENSG00000274428	U1	187.087	-0.342094	0.448574	31.3045	31.3858	39.8135	20.5244	30.7666	29.2588	21.8725	23.0124	22.4089	17.3068
ENSG00000250903	GMDS-AS1	72.4977	-0.388833	0.448599	0.229377	0.14813	0.163183	0.0895382	0.126358	0.0903233	0.0973809	0.0801628	0.139212	0.0957208
ENSG00000072864	NDE1	1037.78	-0.242628	0.448602	4.88707	4.32936	4.43674	5.06105	4.77918	4.51901	4.10135	3.05898	3.65597	4.16698
ENSG00000128965	CHAC1	36.2569	-0.416332	0.448602	0.909171	0.422491	0.248147	0.707066	0.298995	0.321291	0.325927	0.381285	0.263354	0.154982
ENSG00000250208	FZD10-AS1	92.2742	-0.410848	0.448602	0.277893	0.199083	0.226752	0.0957722	0.341561	0.115014	0.200374	0.0813694	0.137785	0.161395
ENSG00000198134	RP11-267J23.4	62.9488	0.374881	0.44868	2.28878	3.20163	4.02763	3.90876	4.53834	4.52944	4.37005	7.7527	4.52608	4.92129
ENSG00000145214	DGKQ	188.953	-0.382242	0.448991	1.19313	1.22463	1.17356	0.949573	0.619047	0.755676	0.862578	0.941232	0.536865	0.446312
ENSG00000135622	SEMA4F	174.563	-0.34632	0.449835	0.679542	0.934677	0.656094	0.795784	0.624871	0.683834	0.688456	0.4362	0.535615	0.381829
ENSG00000047365	ARAP2	847.467	0.264075	0.449848	1.30634	1.51203	1.54418	1.11073	1.52904	1.41948	1.89604	1.61003	1.92889	1.75215
ENSG00000103723	AP3B2	71.6664	-0.413278	0.449848	0.266234	0.224159	0.190992	0.217356	0.267408	0.152141	0.0953911	0.0408484	0.150475	0.245283
ENSG00000115808	STRN	3167.05	0.206921	0.449848	7.3853	8.79895	8.83489	7.10216	7.97874	8.59542	9.94944	9.93106	9.6546	8.64138
ENSG00000138166	DUSP5	982.65	-0.322813	0.449848	13.859	9.93427	7.53414	9.07631	8.47803	8.90051	8.27504	6.23223	6.49677	7.22952
ENSG00000260914	RP11-343C2.11	7.40744	0.399261	0.450968	0.17935	0.0414594	0.0418665	0.0765735	0.0845701	0.144191	0.113565	0.258553	0.211052	0.169367
ENSG00000234851	RPL23AP42	322.964	-0.272917	0.451911	20.4739	15.9739	15.0085	19.8728	15.6004	17.0709	13.4362	13.1357	12.6577	13.7283
ENSG00000165410	CFL2	2788.14	0.297568	0.452375	5.77399	9.28138	7.98224	6.51087	9.51916	8.27834	10.3873	10.5561	9.72149	10.889
ENSG00000145088	EAF2	191.646	0.325125	0.452406	1.74016	2.73688	2.24745	1.4998	2.44374	2.36096	3.13053	2.677	3.09737	2.85042
ENSG00000129680	MAP7D3	4622.42	0.23709	0.452424	12.1505	15.7083	12.7184	14.8893	12.6458	14.072	15.5288	19.0596	16.7424	16.2067
ENSG00000138380	CARF	57.6329	-0.366886	0.452424	0.173328	0.141776	0.236539	0.125234	0.222139	0.125567	0.114816	0.108335	0.147241	0.132623
ENSG00000114796	KLHL24	759.43	0.365733	0.452889	1.48089	1.80728	1.46976	1.28214	2.28683	1.56246	3.43217	2.66562	2.1954	1.91405
ENSG00000089234	BRAP	1896.31	0.156619	0.453275	8.44652	9.20175	8.23097	8.93402	8.87907	9.05328	10.1319	9.84108	10.3249	9.58789
ENSG00000105650	PDE4C	19.5506	-0.410591	0.453275	0.10459	0.0540741	0.0504046	0.0553139	0.0636357	0.0371993	0.058108	0.0318356	0.0268753	0.0424808
ENSG00000048707	VPS13D	2880.27	-0.262355	0.453311	4.54149	3.07693	3.05926	3.83402	3.63623	2.95621	2.8154	2.81559	3.45012	2.74201
ENSG00000146670	CDCA5	1601.39	-0.223544	0.453311	10.4435	9.94603	9.34063	12.0289	8.84843	9.52152	8.68585	8.47351	7.75929	8.34411
ENSG00000173818	ENDOV	323.074	-0.307239	0.453311	1.23033	1.13519	1.11174	1.1658	1.09292	1.14138	0.948925	1.00698	0.609298	0.753576
ENSG00000176393	RNPEP	3628.76	-0.26284	0.453311	32.4843	24.9669	22.3586	29.0298	22.7643	23.575	19.4814	24.125	19.8388	20.132
ENSG00000213684	LDHBP2	8.47256	0.404691	0.453311	0.0572851	0.0882817	0.106978	0.15653	0.198088	0.289488	0.232146	0.42042	0.207417	0.173109
ENSG00000227403	AC009299.3	192.348	0.318142	0.453311	1.16257	1.73191	1.51522	1.44771	2.14709	1.72467	2.38018	1.99339	2.29765	2.12253
ENSG00000275494	RP11-266L9.8	10.5419	-0.410328	0.453311	1.07812	0.531674	0.352337	0.441889	0.610045	0.346705	0.273065	0.282586	0.195182	0.407243
ENSG00000001630	CYP51A1	281.985	-0.378886	0.453449	2.2469	2.43477	1.46465	2.07066	1.16389	1.75935	1.39589	1.42974	0.849373	1.02844
ENSG00000076554	TPD52	6220.6	0.373255	0.453449	8.42467	21.3078	18.8315	9.85243	12.9007	21.015	17.6574	19.3408	21.2981	23.083
ENSG00000126214	KLC1	582.416	-0.182303	0.453449	0.752129	0.736478	0.745572	0.776308	0.681578	0.655343	0.639288	0.696067	0.587974	0.65444
ENSG00000168890	TMEM150A	166.848	0.279286	0.453449	1.22809	1.19865	1.17278	1.01053	0.883258	1.23951	1.44214	1.56071	1.17904	1.42917
ENSG00000169884	WNT10B	893.66	0.336873	0.453449	5.51846	8.84868	5.47994	8.80358	4.52966	9.00402	9.79508	9.08045	8.11934	8.63033
ENSG00000226688	ENTPD1-AS1	809.714	0.253902	0.453449	1.34186	1.47872	1.45247	1.28394	1.11523	1.34903	1.84366	1.62368	1.82697	1.47895
ENSG00000130234	ACE2	5.60409	0.353304	0.453737	0.0366604	0.0135593	0	0.0100174	0.0230489	0.0134736	0.103996	0.0461235	0.0318575	0.0480061
ENSG00000177189	RPS6KA3	9547.39	0.249771	0.453737	19.8376	23.1602	25.1993	19.7442	23.8385	23.5994	25.6751	24.0977	32.0997	30.0522
ENSG00000258232	RP11-161H23.5	16.9442	-0.387387	0.453737	0.169328	1.5657	0.671957	0.52052	1.03797	0.388951	0.686197	0.0887652	0.275896	0.298485
ENSG00000159592	GPBP1L1	7688.98	0.165265	0.454334	20.1187	22.6624	22.5824	22.5133	23.44	24.0397	25.5734	24.3212	27.5929	23.942
ENSG00000272644	RP11-33O4.1	53.927	0.35278	0.455562	2.14631	2.10134	3.18295	2.19927	1.78599	2.55207	2.94192	3.8387	3.42853	2.89321
ENSG00000127720	METTL25	438.206	0.242372	0.45695	2.24203	2.46453	2.43017	2.51156	2.76004	2.88832	2.59706	2.67117	3.1904	3.56129
ENSG00000151292	CSNK1G3	2532.19	0.264569	0.45696	8.61845	11.8924	11.5845	8.08194	11.7854	11.7485	13.3918	12.6334	13.6538	12.5348
ENSG00000183801	OLFML1	222.874	-0.340124	0.45696	3.70294	0.986386	0.484998	1.71689	4.36649	0.877517	0.432867	0.711465	0.133469	1.4346
ENSG00000121895	TMEM156	647.399	-0.357113	0.457341	5.483	9.10779	6.04289	6.18628	6.81677	3.479	6.27206	4.59417	6.41962	3.44055
ENSG00000162434	JAK1	22268.8	-0.292448	0.457341	94.0766	99.0406	81.4263	88.2315	88.4444	78.136	69.8868	69.0986	90.3248	48.2673
ENSG00000204758	CTC-308K20.1	49.4259	-0.349676	0.457341	0.528084	0.427658	0.454417	0.346597	0.598927	0.361529	0.356674	0.314829	0.352423	0.328548
ENSG00000137502	RAB30	2369.14	0.332975	0.457657	2.75644	3.85276	5.40882	3.3056	4.28742	4.06834	5.79225	4.86423	6.46047	5.03724
ENSG00000147649	MTDH	22492.4	0.267417	0.459401	64.0124	83.0646	84.4746	70.2258	58.7654	82.0732	83.3193	79.75	107.518	92.3929
ENSG00000204525	HLA-C	1946.59	-0.313395	0.459549	23.1136	16.6829	24.8091	20.9348	14.9794	17.8927	13.5289	18.6113	12.7883	14.3938
ENSG00000247271	ZBED5-AS1	70.5064	-0.35022	0.459564	0.735876	0.951716	0.767951	1.05466	1.16118	0.821964	0.438547	0.771523	0.710522	0.67584
ENSG00000279587	RP1-278D1.2	20.7781	0.41077	0.460527	0.355717	0.556628	0.332146	0.0747684	0.292458	0.427403	0.526715	0.545079	0.693527	0.716624
ENSG00000110318	CEP126	147.265	0.352974	0.462069	0.214373	0.476598	0.370803	0.384111	0.280606	0.51341	0.459294	0.361086	0.506439	0.548692
ENSG00000120370	GORAB	1941.4	0.24155	0.462069	9.38417	11.1227	12.2601	8.81835	11.8767	13.0596	12.0194	11.7585	14.4255	13.0569
ENSG00000004534	RBM6	4840.2	0.154832	0.462175	14.9803	13.5284	13.9618	15.0376	14.1349	14.7384	17.1258	16.1192	16.5062	15.5978
ENSG00000074527	NTN4	1498.92	-0.33724	0.462175	10.8828	11.6409	9.24546	5.35263	10.1524	7.19942	6.99333	5.83174	6.71498	8.34514
ENSG00000153179	RASSF3	1634.96	0.202116	0.462175	7.99475	10.6372	9.34392	8.70421	10.0382	10.5081	10.4532	10.8176	11.1232	11.3909
ENSG00000085871	MGST2	1176.35	-0.236916	0.462808	9.47162	8.10832	10.5165	9.31294	8.75325	6.92387	6.87383	7.27473	9.14527	8.24218
ENSG00000141179	PCTP	529.57	0.272308	0.462808	1.40502	1.84387	2.4227	1.7691	1.76363	2.17257	2.24677	2.14033	2.4107	2.44096
ENSG00000082996	RNF13	3314.18	0.290534	0.463181	12.0607	21.8452	19.6319	17.6733	20.8662	22.1558	22.9536	21.8443	25.0088	24.6603
ENSG00000144161	ZC3H8	1332.88	0.256635	0.463355	3.73342	4.42271	3.86477	4.22182	4.56563	3.76292	5.36429	5.13977	5.84936	5.3027
ENSG00000203852	HIST2H3A	26.1196	-0.399726	0.463355	0.730073	0.600059	0.438233	0.510601	0.142074	0.383314	0.334604	0.273371	0.075527	0.122566
ENSG00000252908	RNU6-1003P	11.2828	-0.409791	0.463355	3.01565	2.02796	4.86369	2.80915	3.27488	1.76324	1.94422	1.43715	1.3897	2.07112
ENSG00000130935	NOL11	11148.7	0.21636	0.464069	41.2761	56.0689	48.025	50.7436	52.7004	53.9468	60.2883	55.6345	65.7695	57.0224
ENSG00000220583	RPL35P2	9.06986	-0.407199	0.464069	0.951595	0.586599	0.444269	0.920907	0.847565	0.364307	0.321359	0.498846	0.344553	0.439329
ENSG00000222724	RNU2-63P	285.233	-0.392148	0.464069	26.8568	42.4407	46.9677	19.36	67.6343	25.6307	25.5555	23.3352	29.549	29.2199
ENSG00000142621	FHAD1	49.3953	-0.34412	0.464473	0.116896	0.112246	0.107051	0.0829254	0.0918681	0.0950128	0.0569375	0.073064	0.0700003	0.0769898
ENSG00000164219	PGGT1B	2734.21	0.319687	0.464473	3.78986	5.59103	6.48722	4.08366	6.92702	6.21533	7.00976	6.72036	8.25823	7.10631
ENSG00000148908	RGS10	725.345	0.267768	0.464697	9.35767	14.3289	11.9793	12.9104	10.7258	13.9215	12.5784	15.2588	17.0327	14.521
ENSG00000156860	FBRS	305.277	-0.376125	0.464697	1.38385	1.27098	1.34056	0.920817	0.817394	1.17623	0.937365	0.752622	0.470741	0.610605
ENSG00000163945	UVSSA	287.373	-0.318199	0.464697	0.981583	0.849838	1.37309	0.826243	0.737326	0.814065	0.711392	0.797866	0.670888	0.638794
ENSG00000178105	DDX10	3829.85	0.197799	0.464697	8.75038	10.8217	8.92978	9.53804	9.97626	9.72171	11.6054	11.425	11.9342	10.9098
ENSG00000237412	PRSS56	4543.82	-0.40591	0.464697	84.1532	75.8786	31.9278	40.299	38.657	50.507	29.7125	45.1061	19.0051	19.9391
ENSG00000251381	LINC00958	3423.92	0.299857	0.464697	25.7166	28.2244	25.2487	16.6083	23.9499	28.0983	36.3577	24.5017	29.91	34.4665
ENSG00000254473	RP11-522I20.3	70.4176	-0.379936	0.46487	1.21844	1.98727	1.63545	1.3699	2.25028	0.932934	1.23443	0.745189	1.72793	1.11227
ENSG00000188760	TMEM198	57.8233	-0.405464	0.465405	0.792781	0.715842	0.271077	0.663605	0.737118	0.543747	0.463808	0.491686	0.218319	0.236195
ENSG00000280734	LINC01232	16.1266	-0.405691	0.465405	0.0696542	0.0715624	0.0997258	0.0444099	0.0846656	0.0469326	0.0423407	0.0584226	0.0403525	0.0374198
ENSG00000009844	VTA1	3673.99	0.270894	0.465479	7.48778	11.8949	10.7558	9.31756	12.2464	12.1099	12.6982	11.9358	14.0022	13.3579
ENSG00000141552	ANAPC11	1259.61	-0.273756	0.465479	8.34908	8.26643	7.68904	8.14982	7.21314	8.13098	6.47431	6.95485	4.8089	5.56225
ENSG00000165660	FAM175B	2691.14	0.220031	0.465479	15.5666	19.6602	20.9762	17.5281	20.699	20.9061	23.4418	21.1019	24.4335	21.5723
ENSG00000184270	HIST2H2AB	2032.01	-0.308319	0.465479	149.349	118.252	118.593	177.577	103.937	128.138	105.893	98.8343	83.3288	99.6404
ENSG00000205560	CPT1B	48.2454	-0.340232	0.465479	0.36491	0.250899	0.327624	0.325977	0.282368	0.193433	0.284382	0.22808	0.208353	0.226198
ENSG00000075218	GTSE1	1521.47	-0.261253	0.465898	9.3781	7.87255	8.47154	9.18769	10.3119	6.96444	9.233	7.90433	6.05412	6.7226
ENSG00000172086	KRCC1	524.607	-0.401852	0.465898	5.8294	7.10594	11.8522	4.63278	12.8431	6.65366	3.54352	2.94399	6.18348	6.91398
ENSG00000248109	CTC-295J13.3	102.911	0.39066	0.465898	9.29805	7.45902	12.9634	7.5698	4.24422	8.54316	11.8718	14.5559	10.7917	16.9355
ENSG00000188747	NOXA1	19.3672	-0.407325	0.466711	0.325941	0.422994	0.416469	0.386719	0.150996	0.362527	0.104279	0.179858	0.136651	0.155519
ENSG00000118946	PCDH17	2707.73	0.387755	0.466946	4.02088	5.60513	3.23146	7.31203	9.49895	9.90793	6.21377	10.2582	7.44838	10.9457
ENSG00000137054	POLR1E	4255.39	0.173727	0.466946	35.9364	37.3259	34.3361	39.8291	34.2292	40.6627	40.2157	37.7853	45.4252	42.0218
ENSG00000188878	FBF1	218.244	-0.311873	0.466946	0.949404	0.843601	0.850553	0.855976	0.693699	0.89197	0.606577	0.672563	0.473831	0.583705
ENSG00000269335	IKBKG	440.608	-0.343563	0.466946	2.78151	3.36388	2.81807	5.10965	2.40008	2.9454	2.50397	2.38602	2.17965	2.09108
ENSG00000069812	HES2	244.954	0.391523	0.467253	0.724036	0.531649	0.671087	0.883738	1.27861	1.21311	1.81226	1.37868	1.2414	0.635471
ENSG00000004478	FKBP4	28872.2	0.235628	0.467328	88.8968	127.206	115.54	135.477	113.553	134.858	135.109	138.194	136.811	150.209
ENSG00000101447	FAM83D	4589.71	-0.178522	0.467328	44.7778	41.9705	46.3718	43.8489	49.095	35.9595	44.1162	37.7282	39.5179	41.0977
ENSG00000125652	ALKBH7	262.106	-0.376879	0.467328	6.54851	5.65876	4.47048	4.00039	3.79374	4.908	3.18692	4.00328	1.80517	2.85971
ENSG00000163235	TGFA	219.691	-0.391737	0.467328	0.83521	1.33719	1.91175	0.828086	1.2289	0.436992	0.675758	0.747967	1.08784	1.04286
ENSG00000172115	CYCS	24929.3	0.325855	0.467328	73.9116	137.749	117.699	81.8241	139.115	137.442	145.954	129.896	166.001	150.729
ENSG00000175105	ZNF654	493.658	0.309534	0.467328	1.54768	2.29043	2.56009	1.39779	2.1101	2.38603	2.46062	2.53426	2.91316	2.55449
ENSG00000214676	RPL9P16	10.1143	-0.391728	0.467328	0.659991	0.156478	0.711066	0.867023	0.414945	0.373174	0.154304	0.159683	0.33088	0.255694
ENSG00000214753	HNRNPUL2	830.659	0.191452	0.467328	3.6764	3.26866	3.47341	2.98695	3.29272	3.60777	4.14888	4.08826	3.78077	3.59913
ENSG00000223473	GS1-124K5.3	26.053	-0.382897	0.467328	0.755463	0.786865	0.583782	0.551662	0.556862	0.550515	0.316706	0.46431	0.358429	0.472328
ENSG00000257230	RP11-272B17.2	13.6214	0.313758	0.467328	0.148126	0	0.783758	0.236104	0	0.226833	1.00046	1.13887	0.893887	0.920104
ENSG00000276107	CTD-2033D15.2	77.2752	-0.401604	0.467328	4.3591	2.54186	2.49348	2.11932	3.40726	3.28353	0.954871	1.72929	2.07601	1.16695
ENSG00000085365	SCAMP1	3630.75	0.348068	0.468031	9.45995	16.9557	14.492	8.94627	18.6758	15.3585	19.9392	18.7074	22.0661	18.1663
ENSG00000186687	LYRM7	2541.9	0.330651	0.468031	5.49789	9.92145	7.29197	5.82089	10.6747	9.81154	9.25734	11.2766	11.4616	10.6012
ENSG00000197548	ATG7	2094.15	-0.22637	0.468031	6.04524	5.20908	5.173	6.79883	6.23278	5.18314	4.90293	4.21627	5.31933	5.18824
ENSG00000233006	AC034220.3	115.396	-0.269145	0.468031	1.19899	0.863319	0.959603	1.02553	1.07689	0.88872	0.775784	0.802832	0.831775	0.822069
ENSG00000139835	GRTP1	206.617	0.220945	0.4683	1.53011	1.60042	1.53933	1.42288	1.35301	1.87753	1.78021	1.61458	1.70138	1.7998
ENSG00000143401	ANP32E	12955.9	0.306275	0.4683	46.8317	79.2133	87.7924	60.8577	84.1946	86.1471	89.3103	88.255	103.886	96.1604
ENSG00000272509	RP11-347C18.5	5.6308	0.375903	0.4683	0	0.153633	0.29089	0.127689	0.235039	0.343489	0.631242	0.39195	0.27072	0.345187
ENSG00000187753	C9orf153	58.445	0.38652	0.469567	0.387386	0.606182	0.570398	0.834604	0.365332	0.520212	0.935884	0.718575	0.927903	1.05807
ENSG00000205339	IPO7	48220.7	0.205921	0.469567	123.403	151.438	151.346	125.739	151.536	148.156	171.031	158.974	180.419	161.469
ENSG00000117640	MTFR1L	932.859	-0.149588	0.470167	3.93905	3.78869	3.77044	3.81991	4.01659	3.68745	3.55957	3.362	3.32552	3.43941
ENSG00000160606	TLCD1	1825.04	0.252637	0.470359	27.5781	31.1444	29.5231	32.5635	22.9573	36.8183	31.6326	31.0549	33.4704	41.9122
ENSG00000167635	ZNF146	12707.6	0.231705	0.470359	58.4394	67.2421	65.5555	59.0349	69.6638	65.8665	79.2391	65.8344	90.9739	79.7452
ENSG00000186280	KDM4D	116.01	-0.326955	0.470359	0.879618	0.995081	0.929638	0.91123	1.35522	0.621695	0.959708	0.790481	0.860977	0.613408
ENSG00000087470	DNM1L	16008.6	0.264726	0.4705	31.6398	50.2464	48.0797	49.1197	46.3286	49.4542	57.2815	54.558	62.5936	53.914
ENSG00000106025	TSPAN12	1076.38	0.332908	0.4705	5.84604	5.96404	8.63489	3.8826	6.92109	7.27181	8.55505	7.78698	10.4537	7.83865
ENSG00000109920	FNBP4	4633.49	0.171454	0.4705	13.2901	13.2898	12.6359	12.1516	14.0881	13.7431	15.338	16.3496	14.8876	13.8546
ENSG00000115828	QPCT	10.8634	0.401287	0.4705	0.0332271	0.0546198	0.0620507	0.0529621	0.118379	0.0814118	0.157094	0.139347	0.168432	0.0892519
ENSG00000147676	MAL2	3260.1	0.357705	0.4705	12.983	16.3944	23.4774	11.8042	25.9334	26.6723	20.3378	23.5634	24.6134	31.7854
ENSG00000206538	VGLL3	5854.42	0.37264	0.470529	4.94934	12.6868	9.81403	6.32193	13.4852	13.3843	14.3121	11.4708	14.9866	14.3738
ENSG00000273615	RP11-1136G4.2	7.9999	-0.373497	0.470613	0.236811	0.162199	0.540514	0.0718979	0.181973	0.0725284	0.0799727	0.082761	0.152435	0.092765
ENSG00000157637	SLC38A10	2363.43	-0.313583	0.470738	9.6624	8.35717	7.79596	7.54095	6.33993	7.76047	5.41616	7.22822	4.2496	5.76269
ENSG00000198420	TCAF1	852.163	-0.238594	0.470738	3.60848	3.24521	2.93489	3.24411	3.84332	3.08917	2.49113	2.37232	3.04258	3.04202
ENSG00000260498	RP4-536B24.4	33.8397	-0.40299	0.470738	1.65105	1.3054	0.703795	1.44661	0.92521	0.956373	0.290906	1.16656	0.597812	0.614622
ENSG00000134086	VHL	2656.77	0.217131	0.470798	11.7657	13.2253	13.1297	12.6115	15.5678	14.1692	14.2875	15.2799	16.9515	17.3609
ENSG00000099957	P2RX6	106.673	-0.283863	0.470981	0.681608	0.660265	0.488696	0.544608	0.505061	0.452927	0.437759	0.472163	0.431893	0.487348
ENSG00000100941	PNN	9625.82	0.167185	0.471283	48.0471	48.2454	52.5665	48.6055	48.8961	50.2972	56.5565	56.1505	62.323	52.801
ENSG00000118777	ABCG2	11589.3	-0.347271	0.471283	39.5092	67.9551	82.1484	64.1881	63.0182	55.2378	33.8435	34.4009	55.3815	51.517
ENSG00000136997	MYC	14403.4	0.364418	0.471283	87.633	92.9449	76.3537	134.595	61.8565	107.681	144.913	189.076	91.2657	112.311
ENSG00000227292	AC009229.5	97.3602	-0.320704	0.471283	4.81305	3.2237	3.97557	4.55246	3.86983	2.93402	2.48498	3.05683	4.12217	2.79701
ENSG00000232559	GS1-124K5.12	272.478	-0.22155	0.471283	11.1862	10.3587	12.9053	11.9547	12.0653	8.81622	10.0233	9.43456	10.2607	10.7169
ENSG00000237649	KIFC1	2262.96	-0.258721	0.471293	19.922	14.0949	14.9538	19.5935	16.6859	15.0785	13.845	15.5818	11.5102	13.592
ENSG00000278129	ZNF8	505.445	0.2307	0.471293	1.25512	1.14695	1.3074	1.03189	1.04091	1.30099	1.57191	1.47793	1.30627	1.23568
ENSG00000132881	RSG1	74.9541	-0.383377	0.471977	1.24831	1.65387	1.7223	1.27276	0.749691	1.2668	1.0193	0.898568	0.607149	0.666244
ENSG00000270022	RNU12	592.601	-0.395844	0.471977	12.3987	23.6506	32.3025	12.9416	43.9095	16.1719	17.9197	13.1356	14.0644	17.7948
ENSG00000146648	EGFR	6830.42	-0.30567	0.472297	17.5211	15.5007	14.5185	10.8265	9.64035	12.1357	11.2864	9.96846	9.50196	9.7316
ENSG00000111711	GOLT1B	4841.75	0.37837	0.473542	11.3882	31.0964	28.8433	15.6368	31.1234	30.8184	37.6992	28.1411	40.8547	36.9008
ENSG00000189334	S100A14	122.036	0.388829	0.473632	0.834043	1.27839	1.59965	3.14132	1.77154	3.02389	2.39793	2.36336	2.39959	3.06532
ENSG00000269044	CTC-429P9.3	82.9348	0.320817	0.474388	1.0162	1.09624	1.53277	0.854379	1.06893	1.20303	1.68288	1.51618	1.50008	1.41731
ENSG00000124228	DDX27	7122.9	0.208016	0.474636	29.1286	28.1501	22.9527	31.1519	26.4157	30.0256	32.7119	35.5503	32.355	30.34
ENSG00000100908	EMC9	244.73	-0.282723	0.475074	4.27798	3.69866	3.57136	4.8541	3.24807	3.71414	2.77309	3.26888	2.6385	3.23189
ENSG00000168488	ATXN2L	939.41	-0.329136	0.475074	4.59121	3.66726	3.89049	4.18783	2.55842	3.78767	3.18162	2.58767	2.10761	2.48165
ENSG00000173614	NMNAT1	342.255	-0.303342	0.475074	1.80457	1.97847	1.70832	2.10717	1.97468	1.9564	1.1387	1.11948	1.74089	1.46551
ENSG00000176105	YES1	10902.9	0.295111	0.475074	29.0567	48.2097	49.6774	37.9555	50.1279	48.7122	54.85	51.5903	64.8375	54.3385
ENSG00000225484	NUTM2B-AS1	582.294	0.200287	0.475074	0.879863	0.891139	0.850705	0.723659	0.837746	0.856826	1.00802	1.02476	0.953621	1.00714
ENSG00000148572	NRBF2	1124.24	0.22306	0.475191	10.1606	12.9374	13.2765	12.4336	13.157	13.1478	15.8013	13.955	16.6457	13.8572
ENSG00000183978	COA3	1724.72	-0.164337	0.475191	21.1026	21.0129	20.8649	23.1119	22.7214	20.8067	19.5889	17.4926	18.7848	19.9213
ENSG00000273226	RP11-513M16.8	10.8935	0.401711	0.475191	0.316327	0.324993	0.19691	0.252104	0.530345	0.58129	0.373889	0.6633	0.610856	0.716927
ENSG00000279086	RP11-667F14.1	11.5237	-0.402211	0.475191	0.139001	0.17916	0.12979	0.103586	0.190673	0.0812734	0.0896153	0.0662427	0.0640554	0.114557
ENSG00000164610	RP9	578.717	0.211539	0.475296	6.65803	5.85254	6.96739	6.66175	6.02631	6.6052	6.99122	8.33214	8.23714	7.4628
ENSG00000201183	RNVU1-3	39.7792	-0.395618	0.476122	5.3638	7.60483	7.34562	3.54198	10.9038	4.10694	5.43417	2.62436	5.30847	4.32234
ENSG00000012171	SEMA3B	1774.24	-0.339207	0.477546	8.68863	8.67542	6.90131	7.47289	8.81054	7.59345	6.38075	7.82235	3.76216	4.30311
ENSG00000122873	CISD1	4326.24	0.252238	0.477546	23.1636	35.3029	33.4732	29.2518	35.1191	34.5582	37.3193	36.6873	42.136	39.6065
ENSG00000138101	DTNB	317.642	0.339768	0.477546	0.886211	0.735013	1.09454	0.842039	0.749652	0.914193	1.64875	1.41483	1.06182	0.827753
ENSG00000143067	ZNF697	578.858	0.285965	0.477546	2.27271	2.58724	2.62864	1.81389	2.31565	2.18788	3.36701	3.01742	3.4198	2.67467
ENSG00000152413	HOMER1	2291.25	0.311424	0.477546	5.29501	9.11451	8.67408	5.71325	8.20792	8.46667	9.21722	8.87652	11.9606	9.699
ENSG00000152492	CCDC50	3824.77	0.297373	0.477546	5.21159	8.63319	9.80552	8.44089	9.64099	9.94484	10.3824	10.3738	10.4454	12.2638
ENSG00000163682	RPL9	22135.7	-0.212698	0.477546	151.18	153.511	200.371	165.398	168.841	148.645	135.633	126.823	155.743	148.604
ENSG00000168876	ANKRD49	1208.12	0.282812	0.477546	5.13506	8.17279	6.91395	6.14572	8.35608	7.41103	8.89954	8.2683	10.2335	8.8936
ENSG00000170525	PFKFB3	1084.4	0.282611	0.477546	4.24355	4.40621	3.69754	4.64246	3.06091	4.92203	6.32112	5.34113	4.20636	4.44643
ENSG00000172456	FGGY	302.699	-0.309494	0.477546	0.636058	0.57866	0.631443	0.780167	0.590185	0.51924	0.421616	0.475981	0.686629	0.371557
ENSG00000196715	VKORC1L1	3374.62	0.1951	0.477546	11.0576	12.0293	12.9083	11.7171	13.0389	12.3702	15.9239	13.348	14.8134	13.7409
ENSG00000197324	LRP10	1061.42	-0.320977	0.477546	4.28224	3.84234	4.40287	3.7354	3.17326	3.55153	3.5101	3.38211	1.8993	2.38301
ENSG00000197601	FAR1	10150.3	0.301368	0.477546	18.2477	32.2601	28.3618	24.9989	31.6142	32.9683	30.4969	31.0854	42.7164	36.9994
ENSG00000198807	PAX9	146.363	0.286805	0.477546	0.47221	0.502789	0.574532	0.449651	0.446827	0.569731	0.739353	0.685117	0.635553	0.475654
ENSG00000204569	PPP1R10	1841.29	-0.297322	0.477546	10.7305	9.27211	9.18964	7.613	8.55795	8.52038	7.43764	8.47822	5.03249	5.98818
ENSG00000207697	MIR573	21.0363	0.400161	0.477546	1.74459	4.83944	3.80097	2.1849	5.48424	4.27453	4.71327	6.40185	7.58016	7.61503
ENSG00000228327	RP11-206L10.2	17.2471	-0.395039	0.477546	0.0805571	0.0717288	0.0585037	0.0978312	0.0675299	0.0657927	0.0498752	0.0422297	0.032409	0.0473344
ENSG00000261474	RP11-452L6.1	13.1956	-0.39744	0.477546	0.83344	0.829926	0.778213	0.83211	0.927069	0.530152	0.454663	0.403298	0.557117	0.581206
ENSG00000270276	HIST2H4B	32.3298	-0.398252	0.477546	0.552137	0.441546	0.529484	0.611635	0.243934	0.425043	0.287249	0.391137	0.151289	0.202925
ENSG00000035403	VCL	15612.8	-0.193493	0.477593	39.6611	39.4352	38.2892	42.042	32.1823	36.1869	30.9146	32.1283	32.0109	34.8169
ENSG00000067533	RRP15	6217.78	0.268847	0.477593	12.0686	17.6793	18.2791	14.3483	18.2679	17.4803	20.1772	18.1739	23.384	20.6902
ENSG00000108590	MED31	909.054	0.222407	0.477593	8.26752	9.81312	8.8444	8.17233	10.2237	9.39475	10.9831	9.78738	12.0236	11.437
ENSG00000115295	CLIP4	243.325	-0.371444	0.477593	1.107	0.673268	0.639547	1.07236	0.763491	0.629325	0.360088	0.426986	0.605926	0.885721
ENSG00000115641	FHL2	3878.33	-0.291805	0.477593	17.6338	17.9722	14.1531	10.1911	15.0553	12.9369	11.4567	9.70174	12.087	12.7934
ENSG00000118260	CREB1	1563.56	0.265736	0.477593	2.60349	3.68421	4.02262	2.6739	3.74246	3.83402	4.16968	4.07235	4.19739	4.37888
ENSG00000130545	CRB3	6.62182	-0.373943	0.477593	0.23506	0.144899	0.15195	0.061759	0.0795767	0.0830674	0.0366374	0.0379148	0.0392816	0.0819602
ENSG00000138381	ASNSD1	4081.51	0.273009	0.477593	25.8888	38.1325	35.2938	29.4176	37.5114	36.2613	41.4506	34.9651	49.3581	44.831
ENSG00000149476	TKFC	1741.63	-0.277736	0.477593	6.62615	5.74783	4.70493	5.48871	4.40168	4.89051	3.89437	5.02941	3.44083	4.30435
ENSG00000154727	GABPA	2668.72	0.33467	0.477593	7.45492	9.08639	9.71361	7.92141	13.7043	9.55835	15.0625	13.4474	16.2379	10.3346
ENSG00000162636	FAM102B	8900.94	0.307433	0.477593	13.5944	24.6774	18.9283	16.4312	21.1972	25.134	24.8925	18.3081	27.3787	27.2507
ENSG00000185838	GNB1L	189.976	-0.389108	0.477593	0.988635	0.964933	0.665418	0.616261	0.543873	0.688846	0.509149	0.695336	0.247592	0.302903
ENSG00000198000	NOL8	6090.73	0.187806	0.477593	16.158	18.3305	15.6412	14.9189	15.51	16.7635	19.0633	17.6038	20.61	18.4624
ENSG00000227615	RP11-864N7.2	151.638	-0.339583	0.477593	12.0482	9.07243	7.20796	12.8137	9.02632	10.2083	6.79748	5.52168	6.73951	7.55778
ENSG00000159335	PTMS	2819.88	0.299915	0.477633	31.3423	34.7674	49.8205	42.1544	33.4598	56.3043	48.3222	56.841	35.8683	48.7324
ENSG00000170946	DNAJC24	922.689	0.247049	0.477633	2.10812	2.67151	2.67296	2.19382	2.93211	2.71733	3.0769	2.82641	3.60512	3.01529
ENSG00000151150	ANK3	84.6578	0.398934	0.47777	0.0202289	0.0699698	0.067159	0.0875187	0.0268495	0.0640204	0.0899471	0.0577351	0.110681	0.162446
ENSG00000163923	RPL39L	933.141	-0.315497	0.477838	15.3162	24.9931	24.6976	22.2612	27.0787	21.0841	14.1415	13.6095	18.2889	20.0371
ENSG00000177854	TMEM187	95.0272	-0.303607	0.477838	1.34653	1.51253	1.15951	1.24689	1.10055	1.18222	0.788199	0.972542	1.13762	0.85902
ENSG00000255910	RP11-405A12.2	15.0549	0.398092	0.477838	0.400916	0.222426	0.449219	0.465584	0.176443	0.294693	1.01544	0.588471	0.580653	0.60576
ENSG00000246465	RP11-57A19.2	35.4904	-0.362232	0.478373	0.324869	0.350458	0.400845	0.380442	0.481446	0.255852	0.223339	0.231126	0.252061	0.373987
ENSG00000011007	TCEB3	4737.19	0.181071	0.478505	17.3857	19.9401	18.582	20.9699	17.0137	20.8067	20.9515	23.6302	21.0929	20.7692
ENSG00000077713	SLC25A43	1334	0.206258	0.478505	8.01196	9.57583	9.18952	10.0498	8.43024	10.3332	9.48395	10.2894	10.5532	12.1102
ENSG00000091317	CMTM6	4547.07	0.31107	0.478505	15.3224	22.807	23.5832	16.4692	24.2004	20.5033	25.5221	23.8131	33.1883	30.4478
ENSG00000146373	RNF217	1152.68	0.268809	0.478505	1.84036	2.07037	1.91612	1.28796	2.10735	1.99105	2.17487	2.46561	2.38159	2.41196
ENSG00000139428	MMAB	879.332	-0.314092	0.479005	4.11879	3.67023	2.70492	4.11101	3.53904	3.50687	2.01686	3.02281	2.17734	3.13237
ENSG00000249348	UGDH-AS1	10.5825	-0.391422	0.479629	0.123943	0.108238	0.173595	0.11289	0.071431	0.0569401	0.0313922	0.0216578	0.0598362	0.109241
ENSG00000280138	RP11-463O12.5	141.848	-0.35149	0.479629	0.234457	0.143577	0.149788	0.285552	0.201714	0.117632	0.139082	0.118055	0.169784	0.180233
ENSG00000079739	PGM1	8615.8	-0.240278	0.479661	54.6437	47.6241	52.2122	59.2374	49.6434	50.4271	40.6362	47.9045	45.7988	34.0682
ENSG00000138867	GUCD1	4593.38	-0.204736	0.479661	26.8091	22.5207	24.2611	28.174	23.161	23.5988	19.878	23.3965	19.5153	20.8425
ENSG00000222489	SNORA79	402.742	-0.321505	0.479661	63.9899	58.6292	59.5681	105.495	67.1338	53.0761	62.6618	40.3762	56.6208	55.3465
ENSG00000250222	CTC-338M12.5	31.2371	0.3896	0.479661	0.829219	1.60651	1.16141	0.566455	1.52679	1.52379	2.46028	1.61458	1.54411	1.87935
ENSG00000091039	OSBPL8	8728.79	0.280072	0.480043	13.7325	21.8769	21.5774	16.4359	22.7101	21.9457	23.415	22.7385	27.6648	25.1293
ENSG00000103335	PIEZO1	11999.4	-0.351478	0.480043	32.371	33.7712	26.8164	31.2959	23.0697	29.4359	16.8908	28.5787	12.8933	17.9116
ENSG00000135457	TFCP2	2446.66	0.212558	0.480043	10.8689	14.5268	12.6631	15.4507	13.8088	14.9556	16.1858	15.6618	16.5968	15.623
ENSG00000157107	FCHO2	1911.74	0.254006	0.480043	5.46398	6.78275	7.13742	5.43996	7.33727	7.35141	8.93893	7.58075	8.78795	6.60176
ENSG00000169221	TBC1D10B	1097.02	-0.282504	0.480043	4.54195	4.30172	4.4095	4.17117	3.45805	4.20083	3.55237	3.38789	2.34935	3.11209
ENSG00000270189	RP11-258C19.7	135.108	0.340227	0.480043	1.10836	1.30791	1.18276	1.54673	2.04075	1.49847	1.71644	1.92569	2.60281	2.08137
ENSG00000232442	CTD-3184A7.4	49.1966	-0.333709	0.48071	1.76093	1.30703	1.77846	1.39932	1.85273	0.957567	1.45635	1.09266	1.22314	1.23078
ENSG00000028839	TBPL1	858.449	0.269543	0.482508	2.78774	3.76796	3.70716	2.96971	4.17342	3.54294	4.49691	3.98289	4.67047	4.89687
ENSG00000111799	COL12A1	17468.8	-0.265295	0.482508	43.7264	28.5611	33.6339	28.2664	42.8343	28.9704	29.147	28.9252	28.2143	28.1001
ENSG00000150051	MKX	1031.58	0.289395	0.482508	3.86988	5.39772	6.14679	4.19526	5.74323	6.32552	5.89518	5.24073	7.5797	7.11475
ENSG00000165322	ARHGAP12	2726.01	0.168269	0.482508	9.19612	10.1991	10.3204	9.36842	10.2438	10.8013	11.1241	10.7293	12.5641	10.5377
ENSG00000187837	HIST1H1C	26127.1	-0.294646	0.482508	941.859	939.055	911.182	1411.53	1020.9	1054.28	658.947	854.352	723.941	799.482
ENSG00000213442	RPL18AP3	212.988	-0.291623	0.482508	12.8664	10.2166	10.1303	10.0927	8.36347	10.1186	8.17458	8.80255	6.5142	7.05672
ENSG00000122705	CLTA	8425.73	0.173079	0.483298	71.8671	78.034	69.2209	63.6835	76.429	77.8948	77.7612	89.1485	81.5832	81.2456
ENSG00000153485	TMEM251	221.895	0.27657	0.483298	2.97347	3.70492	2.89458	2.99643	3.91129	3.83651	5.29855	3.84714	4.06219	3.68553
ENSG00000230067	HSPD1P6	8.37428	0.381229	0.483298	0.0528421	0.0325739	0.0740109	0.0631705	0.0581395	0.133518	0.227525	0.0969532	0.0478326	0.0931482
ENSG00000232859	LYRM9	66.0956	-0.386545	0.483298	0.230072	0.290246	0.359709	0.255852	0.568506	0.344128	0.1572	0.246827	0.189856	0.16977
ENSG00000277039	Metazoa_SRP	5.92548	-0.372377	0.48384	0.728753	0.449231	0.765521	0.497825	0.572722	0.50219	0	0.191014	0.263866	0.321155
ENSG00000077235	GTF3C1	7381.96	-0.21142	0.484209	17.0792	15.5392	14.1296	17.1555	14.9611	15.704	13.2171	12.5607	11.6776	14.1229
ENSG00000100867	DHRS2	33.2338	-0.39469	0.484209	0.205721	0.0821945	0.167189	0.046844	0.148501	0.0315032	0.10807	0.0838782	0.0772462	0.0556429
ENSG00000109685	WHSC1	6143.15	-0.249823	0.484209	7.1484	6.28814	10.2574	7.73	7.58659	6.8743	5.96363	6.57749	6.28547	6.39413
ENSG00000198563	DDX39B	1128.01	-0.179792	0.484209	4.35463	3.61882	3.9625	3.98782	3.71672	3.61985	3.70005	3.34665	3.13262	3.4098
ENSG00000279605	RP11-661A12.8	15.8068	0.38096	0.484209	0.0290941	0.0466303	0.086932	0.0198747	0.0512173	0.128314	0.100218	0.183021	0.0421376	0.0439595
ENSG00000065615	CYB5R4	1375.24	0.275056	0.484994	2.38114	3.06824	3.77719	2.61643	2.69169	3.08819	3.85314	3.23571	4.32054	3.63989
ENSG00000108469	RECQL5	1102.78	-0.229883	0.484994	3.50381	3.13962	2.58787	3.33343	3.08859	2.90254	2.67481	2.84725	2.17824	2.54035
ENSG00000173272	MZT2A	504.419	-0.33836	0.484994	3.38987	3.64603	3.15867	3.61285	2.4452	3.18573	2.41544	3.00843	1.54826	1.79939
ENSG00000131238	PPT1	11451.9	0.169604	0.485156	79.705	74.1935	67.5453	78.8288	71.757	79.306	80.8212	80.024	90.0465	90.6883
ENSG00000100523	DDHD1	1479.4	0.221842	0.485484	1.71489	1.97283	1.8529	1.35777	1.74687	1.84245	2.07869	2.07547	2.08989	2.14026
ENSG00000100154	TTC28	963.603	-0.323024	0.48587	2.65434	1.66851	1.66647	2.33574	1.62875	2.08117	1.37226	1.35089	1.20506	1.48017
ENSG00000102221	JADE3	2915.11	0.21078	0.48587	11.409	11.9345	10.3076	14.4581	11.7036	14.1949	12.4953	14.5643	14.2635	14.5656
ENSG00000157796	WDR19	1001.85	-0.192247	0.48587	3.07874	2.5118	2.81415	2.48654	2.9514	2.38762	2.28758	2.55441	2.52316	2.24992
ENSG00000155636	RBM45	996.512	0.237976	0.485916	3.77873	4.95544	3.82611	4.64062	4.45641	4.94254	5.18771	4.34029	6.01311	5.53973
ENSG00000178695	KCTD12	284.391	0.36046	0.485916	0.397683	1.38251	0.617445	0.603348	0.0988486	1.15567	1.00725	1.38659	1.28589	2.52228
ENSG00000263968	RN7SL381P	57.2854	0.334896	0.486417	3.09109	2.56046	4.50978	4.4871	4.00828	5.05897	4.99105	5.97527	4.40692	4.9137
ENSG00000145919	BOD1	2277.72	0.207415	0.486589	23.4936	22.9326	21.8303	27.0405	23.9005	27.0122	24.0908	26.5161	29.5328	32.0131
ENSG00000168010	ATG16L2	111.426	-0.355255	0.486589	0.514449	0.282118	0.361829	0.337737	0.239431	0.33763	0.203064	0.241665	0.186271	0.255736
ENSG00000177426	TGIF1	4185.79	-0.187353	0.486589	12.9049	13.2577	12.0171	10.9824	13.13	10.8085	11.3114	9.36018	11.2771	11.4844
ENSG00000221869	CEBPD	399.633	0.3025	0.486589	3.1059	4.23655	4.65248	2.69952	3.63123	3.74022	5.53006	5.14088	4.97688	4.28678
ENSG00000235408	SNORA71B	70.4955	-0.37625	0.486589	10.9005	6.32804	4.15032	8.60303	5.58909	5.63979	5.897	2.99582	4.90481	4.31737
ENSG00000249850	KRT18P31	33.1168	-0.382103	0.486589	0.84664	0.590572	0.520091	0.974072	0.616341	0.225182	0.586879	0.560622	0.41949	0.527399
ENSG00000264596	RP11-678G15.1	8.88114	-0.374579	0.486589	0.32123	0.121011	0.183299	0.134101	0.123421	0.0163972	0.0723208	0.0374212	0.116311	0.134822
ENSG00000150907	FOXO1	599.427	0.280808	0.486872	1.84276	2.35129	2.78912	1.66828	1.80949	2.50332	2.80041	2.94479	2.4752	2.42754
ENSG00000166471	TMEM41B	2856.17	0.313153	0.486872	8.67739	15.678	15.293	9.73421	14.6192	14.9708	17.2791	14.3598	18.8278	18.4092
ENSG00000035664	DAPK2	129.492	0.390728	0.48804	0.198785	0.129056	0.238927	0.213803	0.0545121	0.219564	0.267809	0.261626	0.203677	0.389819
ENSG00000083520	DIS3	8123.19	0.218144	0.489292	13.7725	16.9094	14.4327	15.4881	18.1348	16.2549	17.6649	18.2641	21.2533	19.438
ENSG00000112335	SNX3	5705.52	0.22649	0.489292	55.2118	69.3408	66.5391	56.5262	76.3221	67.6724	75.1566	84.298	81.5259	76.4246
ENSG00000134986	NREP	623.231	0.304036	0.489292	1.52607	0.857108	1.58903	1.16253	1.53127	1.51265	1.54297	1.92969	1.82177	1.80583
ENSG00000153561	RMND5A	9768.53	0.209223	0.489292	26.6196	33.7028	26.9968	29.3545	34.757	32.0502	34.8169	36.1949	38.5537	35.5905
ENSG00000171222	SCAND1	187.733	-0.389361	0.489292	3.56216	3.72495	2.59895	1.83242	1.54141	2.35865	1.6072	2.38901	0.825045	1.08952
ENSG00000175063	UBE2C	3597.88	-0.167993	0.489292	71.5391	63.2928	68.9723	65.5214	70.4499	60.651	60.4584	63.6224	52.4864	63.414
ENSG00000226396	RP5-1056L3.3	21.5804	-0.377094	0.489292	1.13878	1.32597	1.18146	1.72871	1.11372	0.755676	1.08962	0.79596	0.962098	0.764722
ENSG00000244486	SCARF2	8.23888	-0.376938	0.489292	0.103833	0.0935482	0.0820369	0.0436494	0.0301299	0.0366935	0.0566436	0.0334963	0.0231359	0.0201136
ENSG00000253660	CTC-353G13.1	12.0208	-0.379391	0.489292	1.12885	0.294405	0.608106	0.237274	0.545943	0.279247	0.175948	0.318644	0.408734	0.153069
ENSG00000256940	RP11-783K16.5	159.513	-0.320762	0.489292	8.77556	7.31185	6.4832	5.36892	7.00275	6.91121	4.68959	3.63982	5.02805	5.9497
ENSG00000264229	RNU4ATAC	165.273	-0.389976	0.489292	18.3594	31.9962	48.0423	20.9028	64.8393	20.6175	23.1929	14.0207	26.9185	28.9957
ENSG00000283023	FRG1GP	85.9872	0.296728	0.489292	1.97112	1.83407	2.39613	2.13409	2.80589	2.73371	2.4868	3.0804	3.17799	2.80966
ENSG00000137845	ADAM10	8504.19	0.230892	0.49008	8.80593	11.1573	13.5073	10.1203	11.2978	12.1479	13.7285	12.3741	13.7478	13.5133
ENSG00000196196	HRCT1	98.8109	-0.351419	0.49008	3.9088	2.2601	3.25369	2.2148	2.24796	2.44998	1.90329	2.50972	1.57987	1.48031
ENSG00000203644	RP11-332M2.1	306.518	0.378037	0.49008	2.37245	9.3013	7.67951	4.75395	6.5829	10.4341	8.84515	7.49529	10.6518	8.98548
ENSG00000272842	RP11-513M16.7	32.5704	0.392828	0.49008	0.257016	1.39422	1.5359	0.421373	1.22808	1.7475	1.87479	1.5629	1.7123	1.57923
ENSG00000177239	MAN1B1	2121.68	-0.260918	0.490468	6.03288	6.11722	6.74619	7.95202	5.3071	6.25104	4.39673	5.33976	4.61147	5.54089
ENSG00000280248	CTD-2047H16.3	8.35253	-0.385307	0.490596	0.119885	0.139592	0.149255	0.118294	0.0669986	0.0367173	0.0809719	0.0279317	0.0578772	0.0872152
ENSG00000090615	GOLGA3	6225.34	-0.244016	0.491015	14.884	13.094	14.5423	18.8924	12.5056	12.3018	12.2928	13.9344	11.5984	11.0252
ENSG00000111665	CDCA3	1996.23	-0.254748	0.491015	7.2359	7.4017	8.68682	9.83726	11.2884	7.17244	7.51654	7.28744	6.65225	7.75287
ENSG00000258099	RP11-686G8.2	9.45819	-0.390465	0.491015	0.830929	0.621976	0.60961	0.486534	0.373155	0.381733	0.300653	0.186681	0.343842	0.328817
ENSG00000081026	MAGI3	1905.55	-0.266196	0.491594	6.05275	4.93509	6.32527	6.01702	6.1573	5.335	3.87181	5.02511	5.82551	3.77866
ENSG00000162769	FLVCR1	3491.41	0.207612	0.491814	10.3266	13.9682	10.9524	10.3418	11.614	12.9123	13.5359	12.6633	14.5258	13.2196
ENSG00000102554	KLF5	2092.15	0.362317	0.492254	8.74738	6.91005	15.3689	7.3393	12.0731	11.8486	20.9755	16.6134	11.416	11.7234
ENSG00000129351	ILF3	17179	0.186289	0.492254	33.774	34.7068	31.736	30.8467	35.0778	38.5932	41.0938	41.9132	32.5561	36.4722
ENSG00000162645	GBP2	15.8584	0.33635	0.492254	0.00917328	0.00565475	0.0556752	0.0313322	0.05479	0.00421426	0.111523	0.0865588	0.106287	0.113192
ENSG00000119509	INVS	1351.78	-0.183375	0.492444	5.80752	5.44909	5.03826	6.20727	5.29571	4.99334	4.45572	4.55521	5.1456	5.11804
ENSG00000133805	AMPD3	36.3362	0.349276	0.492444	0.0720385	0.0522438	0.0712217	0.104211	0.0506201	0.0311482	0.575282	0.0621997	0.135021	0.0704297
ENSG00000120697	ALG5	1989.34	0.205403	0.492615	19.6672	20.4702	20.5201	16.7781	18.4197	20.373	22.3045	19.712	24.9879	24.3173
ENSG00000235863	B3GALT4	13.068	-0.390994	0.492615	0.207707	0.112975	0.159718	0.250391	0.0844983	0.112261	0.0866484	0.0896694	0.0796303	0.0861502
ENSG00000185305	ARL15	380.173	0.296114	0.493679	1.50866	2.15908	1.99623	1.67277	2.69778	2.24295	2.25043	2.99656	2.66813	2.72622
ENSG00000280407	RP13-516M14.8	14.7536	-0.39101	0.49434	0.207241	0.140526	0.0870787	0.219434	0.110751	0.0856868	0.0839838	0.119504	0.0675339	0.0939386
ENSG00000162775	RBM15	3385.62	-0.195409	0.494646	20.3165	17.7674	16.1845	17.285	17.4237	15.9315	15.075	16.3309	16.48	13.1536
ENSG00000066855	MTFR1	4199.45	0.2502	0.495105	17.3871	22.0801	21.0834	18.1348	15.0015	21.552	22.46	19.9962	27.4697	22.4969
ENSG00000082701	GSK3B	3993.37	0.222128	0.495105	8.05397	12.2656	10.1222	10.9521	10.8733	12.3852	12.4908	12.0442	11.8834	13.1053
ENSG00000109917	ZPR1	3253.3	0.171512	0.495105	9.22333	10.1362	8.94295	11.1186	9.94635	10.3602	11.4442	11.4846	11.6391	11.0503
ENSG00000119616	FCF1	2513.37	0.178618	0.495105	9.8176	11.9282	11.296	11.0188	12.5622	12.5864	13.356	11.9462	13.4725	13.2121
ENSG00000135778	NTPCR	1645.53	-0.210536	0.495105	2.36583	2.4825	2.44471	2.57615	2.95317	2.05363	2.04552	1.94551	2.39958	2.4919
ENSG00000153187	HNRNPU	60735.7	0.140169	0.495105	142.281	162.969	162.587	150.328	159.669	166.619	169.771	167.353	181.803	174.529
ENSG00000166311	SMPD1	338.47	-0.297672	0.495105	2.37613	3.33599	4.16369	2.76012	3.19183	2.02933	2.75726	2.97412	2.41807	2.16677
ENSG00000196083	IL1RAP	4194.13	0.319674	0.495105	5.48419	8.28737	8.42068	4.55278	8.97541	8.81699	9.72701	9.51257	11.2361	8.05046
ENSG00000234231	AC093616.4	51.7239	-0.35253	0.495105	0.673271	0.660659	0.44904	0.657034	0.872505	0.492362	0.445455	0.288116	0.587056	0.525936
ENSG00000263001	GTF2I	6514.62	0.153957	0.495105	12.5645	12.9217	13.0735	14.8809	14.0234	14.808	14.3107	14.827	15.687	15.7673
ENSG00000273489	RP11-180C16.1	6.87351	0.372363	0.495105	0.00771529	0.0475599	0.0216121	0.0210818	0.033955	0.0283556	0.0547155	0.0808903	0.0558709	0.0699441
ENSG00000100029	PES1	11687.5	0.250634	0.497456	50.3072	58.0312	48.224	65.2621	42.9118	66.467	60.4578	75.9372	57.1066	62.3691
ENSG00000132128	LRRC41	2811.23	-0.22834	0.497456	9.40236	7.85167	8.3327	7.77332	7.28252	7.86453	6.75712	7.64148	5.97799	5.88944
ENSG00000139372	TDG	4030.62	0.210765	0.497456	15.1943	19.5397	18.425	15.2203	18.2604	18.3139	20.158	19.0757	22.5376	21.4496
ENSG00000140307	GTF2A2	4484.07	0.27215	0.497456	20.3225	34.0216	28.6903	24.6046	34.9816	34.3486	34.7794	33.6842	38.2427	36.679
ENSG00000180806	HOXC9	227.33	0.251559	0.497456	2.3831	2.89579	2.76947	3.24416	2.63009	3.48133	4.06446	3.48717	2.86796	3.16898
ENSG00000184208	C22orf46	572.465	-0.323693	0.497456	3.79965	2.37547	3.55794	1.89977	2.39906	2.57504	1.79643	2.14725	2.02951	1.9544
ENSG00000232586	KIAA1614-AS1	48.4894	0.340944	0.498085	0.719644	0.628455	0.559964	0.77837	0.552995	0.77142	0.688579	1.27847	0.854084	0.875912
ENSG00000256436	TAS2R31	21.8419	-0.38159	0.498085	0.620261	0.451871	0.447533	0.789645	0.691305	0.336761	0.257072	0.325154	0.551251	0.42599
ENSG00000099783	HNRNPM	16112	0.22479	0.498789	61.4223	66.3574	67.6266	44.7713	60.1902	69.575	70.9344	72.1227	73.9913	69.9533
ENSG00000104331	IMPAD1	11030	0.301172	0.498789	22.5426	35.4939	38.7707	22.4477	25.8482	34.1283	38.4531	32.4852	43.434	38.8697
ENSG00000121089	NACA3P	157.297	-0.301894	0.498789	5.59723	6.46254	6.13887	6.37262	6.81468	4.97953	5.1756	2.84103	5.7904	5.39195
ENSG00000198464	ZNF480	2166.33	0.313936	0.498789	6.27382	10.1309	9.28179	7.54684	11.0624	7.79897	12.3745	11.7887	13.4444	12.837
ENSG00000014138	POLA2	2111.1	-0.199521	0.500428	9.89856	8.94668	8.67935	9.37186	8.45164	8.78081	6.55997	7.49497	7.69964	8.50983
ENSG00000049769	PPP1R3F	73.5896	-0.372107	0.500428	0.593236	0.463495	0.70851	0.235611	0.429356	0.405635	0.300509	0.231432	0.279738	0.389111
ENSG00000091164	TXNL1	3466.75	0.228527	0.500428	5.5416	7.65666	6.61846	6.14568	6.08873	6.44713	7.79806	7.16972	8.71974	8.05222
ENSG00000111452	ADGRD1	558.935	-0.388034	0.500428	2.27853	0.964512	0.525951	0.649323	1.06611	0.912891	0.441869	0.412163	0.480134	0.961401
ENSG00000111641	NOP2	9622.57	0.231206	0.500428	37.6297	46.0519	39.5289	52.8627	38.0494	50.7925	52.2974	58.0873	46.512	48.1334
ENSG00000121058	COIL	3506.19	0.212152	0.500428	20.8815	25.0533	25.7251	23.3503	26.8424	25.4798	30.8188	26.7637	32.995	26.967
ENSG00000133773	CCDC59	2803.85	0.245351	0.500428	12.0727	15.6297	15.2433	15.1742	18.5763	16.0831	17.7261	17.9613	21.8921	19.2526
ENSG00000161960	EIF4A1	1204.37	-0.180073	0.500428	5.68567	6.18191	4.7578	5.33031	5.68542	4.94047	4.83313	4.59288	4.80355	5.04807
ENSG00000163701	IL17RE	19.9276	-0.38692	0.500428	0.0738728	0.129024	0.0919702	0.243909	0.0812785	0.0961564	0.0873155	0.0516342	0.0490376	0.0713111
ENSG00000164331	ANKRA2	190.71	-0.262308	0.500428	1.88369	1.72174	1.97114	1.47166	2.02828	1.54176	1.54646	1.16907	1.69335	1.39035
ENSG00000169955	ZNF747	461.229	-0.323946	0.500428	3.11553	2.97998	3.34613	2.45801	3.45775	2.94322	2.1339	1.36485	2.09196	2.93198
ENSG00000182827	ACBD3	6296.53	0.214066	0.500428	30.9258	38.9806	38.7023	33.662	42.8677	40.2939	44.7476	40.7407	48.6297	43.2707
ENSG00000189423	USP32P3	90.0853	-0.370261	0.500428	2.0593	0.77627	1.09284	1.30554	1.13636	0.762288	0.495312	0.916433	1.08358	0.984929
ENSG00000202198	RN7SK	637255	-0.24504	0.500428	50783.9	40957.6	55673.8	50844.6	43099	44143.2	37599.9	44999.8	31486.5	41104.9
ENSG00000203880	PCMTD2	1531.81	0.294195	0.500428	3.95042	6.25811	4.78225	4.00364	6.64227	5.73341	7.5425	6.14474	7.07709	6.33389
ENSG00000207445	SNORD15B	342.908	-0.299788	0.500428	63.0921	50.0738	50.811	72.9995	66.0701	45.47	45.5428	33.901	62.3936	47.267
ENSG00000223820	CFL1P1	42.1399	-0.371526	0.500428	0.480653	0.395056	0.319148	0.342936	0.611102	0.363117	0.151498	0.302362	0.247516	0.365808
ENSG00000232445	RP11-132A1.4	370.889	0.211736	0.500428	11.8001	11.2257	10.8657	11.1011	10.3967	12.4553	14.0232	12.5858	14.8431	11.1253
ENSG00000250251	PKD1P6	97.2872	-0.372147	0.500428	0.521637	0.50446	0.415574	0.545952	0.225661	0.373755	0.339391	0.361259	0.166348	0.248259
ENSG00000250899	RP11-253E3.3	599.276	0.254797	0.500428	2.80157	3.05506	4.00038	3.80523	3.88844	3.92139	4.90482	4.55193	3.64825	4.45992
ENSG00000251400	ALDH7A1P1	10.2156	-0.384387	0.500428	0.337993	0.162051	0.175331	0.205235	0.118056	0.172529	0.0951186	0.078748	0.0951847	0.0851146
ENSG00000261884	CTC-479C5.12	74.1303	0.31296	0.500428	0.217729	0.315252	0.236396	0.321681	0.194191	0.344275	0.369351	0.33445	0.297006	0.354477
ENSG00000273768	U1	282.598	-0.376125	0.500428	27.5571	43.3877	60.1483	25.5393	81.2203	32.577	34.676	23.1872	32.285	33.8578
ENSG00000073849	ST6GAL1	488.396	0.368828	0.500727	0.396351	1.26816	1.48916	0.838049	0.931501	1.23414	1.74324	1.52368	1.40777	1.38467
ENSG00000101665	SMAD7	904.65	0.199315	0.500727	5.04452	4.79181	5.78771	4.95863	5.38234	5.57342	6.59572	6.32704	5.23395	6.39288
ENSG00000119689	DLST	1892.59	-0.229594	0.500727	10.9386	9.91748	9.39854	12.8832	8.64727	8.87048	8.55672	9.41223	8.68637	7.90212
ENSG00000129480	DTD2	1237.64	0.243185	0.500727	6.71441	8.89321	8.22361	9.23967	10.0815	9.61446	9.00128	11.6617	11.3945	10.5306
ENSG00000204536	CCHCR1	501.088	-0.259598	0.500727	2.72802	2.52597	2.43627	2.43964	2.31296	2.68855	1.71448	1.8336	1.70911	2.16356
ENSG00000232626	RP11-175B9.2	8.10942	-0.374148	0.500727	0.239574	0.193123	0.154868	0.12589	0.0926915	0.101595	0.0560116	0.0772859	0.0266907	0.120661
ENSG00000006453	BAIAP2L1	2383.35	-0.247779	0.500746	15.2268	14.4013	10.4029	10.6066	11.7158	11.2564	10.5032	10.8191	9.41478	9.35803
ENSG00000065361	ERBB3	237.691	-0.349317	0.500746	1.02735	0.553366	0.676769	0.806277	0.604103	0.788145	0.545676	0.522872	0.382817	0.376763
ENSG00000104047	DTWD1	2764.08	0.307107	0.500746	2.80533	3.62012	4.67107	3.04112	4.11542	3.77763	5.01587	3.66701	5.54337	5.77487
ENSG00000108064	TFAM	9702.49	0.26779	0.500746	25.7716	39.9903	35.3023	32.888	42.8431	39.4937	43.9427	39.5529	52.6045	43.7806
ENSG00000113083	LOX	1137.2	0.351783	0.500746	3.79037	2.54422	4.76809	2.38069	6.25884	4.79346	5.86147	5.58565	5.84039	5.7827
ENSG00000134202	GSTM3	6274.38	-0.265481	0.500746	33.7611	30.9952	32.0615	41.7458	28.6596	27.7516	26.9285	26.9779	33.0411	20.4404
ENSG00000181827	RFX7	393.053	0.232592	0.500746	0.910769	0.762542	0.819955	0.614735	0.762345	0.906769	1.01637	0.980542	0.866264	0.857164
ENSG00000187735	TCEA1	4956.86	0.273377	0.500746	16.6775	26.7927	26.1988	19.6417	25.6076	27.9666	26.6196	25.1421	33.5967	30.1579
ENSG00000205704	LINC00634	8.12395	-0.38214	0.500746	0.208181	0.128331	0.194386	0.155141	0.118988	0.104334	0.0575214	0.0793693	0.109641	0.0667225
ENSG00000263235	RP11-461A8.4	74.5643	0.302257	0.500746	1.13202	1.44549	1.35901	1.84121	1.16925	1.58494	1.80223	1.9781	1.79568	1.87332
ENSG00000247315	ZCCHC3	631.033	-0.222322	0.500985	5.50997	4.41235	4.01491	5.01276	4.40309	4.18731	3.59108	4.41815	3.64826	3.86869
ENSG00000197063	MAFG	1803.92	-0.222283	0.50146	9.58974	7.73012	7.73394	10.3218	7.52003	7.43806	7.29643	7.67802	6.56911	7.22671
ENSG00000115661	STK16	495.173	-0.208219	0.501564	2.66242	2.55932	2.64598	3.33587	2.78431	2.63397	2.21663	2.34919	2.29548	2.46609
ENSG00000165475	CRYL1	37.0295	-0.385719	0.501564	0.38014	0.509067	0.36719	0.322362	0.873583	0.337233	0.0664011	0.343581	0.303759	0.356505
ENSG00000186416	NKRF	4629.38	0.182256	0.501564	24.1846	29.112	22.9848	22.3308	24.8418	27.4791	27.6994	27.0596	29.3731	29.5895
ENSG00000229160	AC009229.6	23.7874	-0.371699	0.501564	2.2963	1.6683	2.14414	1.40058	1.80464	0.979581	0.997038	1.80565	1.42533	0.991306
ENSG00000240342	RPS2P5	3695.72	-0.246425	0.501564	96.673	106.024	97.1165	134.696	92.9813	104.05	82.9779	75.3646	86.9628	85.5687
ENSG00000138092	CENPO	1633.49	-0.165023	0.501582	7.01124	6.76598	7.89105	7.50499	6.74657	6.74398	6.48486	6.24606	5.82524	6.54216
ENSG00000163565	IFI16	1858.4	0.371291	0.501582	4.45869	2.64125	9.55006	5.01817	4.76209	2.65786	18.7628	11.6468	10.3676	10.4886
ENSG00000163875	MEAF6	2573.3	0.199257	0.501582	13.621	17.2103	15	14.2899	18.0357	18.2494	19.4868	17.8727	18.2689	16.8885
ENSG00000175018	TEX36	66.5405	0.38272	0.501582	0.990335	0.434119	1.45899	0.706584	0.913202	0.727945	1.53843	1.10753	1.81681	1.95078
ENSG00000198015	MRPL42	7876.08	0.274947	0.501582	7.30838	10.7899	10.874	7.76703	12.1143	11.6101	11.0068	11.9612	13.9457	12.5999
ENSG00000244945	RP11-1379J22.2	8.0439	-0.379598	0.501582	0.131776	0.0902574	0.123044	0.160033	0.110466	0.0941713	0.0445016	0.0767552	0.0318089	0.0737429
ENSG00000259781	RP11-673C5.1	1546.07	0.22693	0.501582	40.9506	54.5523	54.2558	44.3812	55.9469	68.046	53.1803	59.3325	58.5673	58.6198
ENSG00000103024	NME3	282.544	-0.370687	0.502025	5.17944	4.80148	6.19409	7.47099	3.19377	5.82054	3.87499	3.40441	1.91865	2.89957
ENSG00000110660	SLC35F2	4398.42	0.182575	0.502025	21.9088	26.4761	26.6613	27.5995	23.673	26.285	29.8381	29.8716	30.5756	27.9777
ENSG00000118804	STBD1	40.4363	-0.368763	0.502025	0.277757	0.300932	0.440112	0.43123	0.17463	0.26294	0.179073	0.185317	0.225521	0.228913
ENSG00000136918	WDR38	5.59147	0.346031	0.502025	0.0415079	0.0383806	0.0968936	0.0141774	0.0782899	0.247897	0.0841049	0.152315	0.0751458	0.094074
ENSG00000137273	FOXF2	953.131	0.274005	0.502025	11.925	7.21306	9.16836	8.04726	7.99391	11.501	12.0147	12.13	10.9231	8.84322
ENSG00000164211	STARD4	2133.71	0.245239	0.502025	6.66468	8.56637	8.05308	7.18894	8.38673	7.97555	8.54788	9.40342	9.11713	12.0237
ENSG00000167778	SPRYD3	1227.98	0.226919	0.502025	6.42074	8.3189	7.02281	8.53485	6.57022	8.33981	9.89157	9.33425	7.71144	8.6512
ENSG00000185864	NPIPB4	30.7396	-0.369017	0.502025	0.118506	0.107294	0.114111	0.131549	0.0768345	0.06465	0.0562782	0.0427096	0.101908	0.0913926
ENSG00000186230	ZNF749	675.693	0.162852	0.502025	4.87554	4.90521	4.60592	4.771	4.96091	4.9005	5.45182	5.46184	5.90748	5.42528
ENSG00000234405	LL0XNC01-250H12.3	34.5359	-0.375407	0.502025	1.50305	2.24615	1.02069	0.871193	1.91862	0.920682	1.10747	0.764055	1.05547	1.1011
ENSG00000235655	H3F3AP4	187.573	-0.292884	0.502025	11.4162	11.6139	12.2947	9.61674	13.6946	11.7121	9.72112	6.31507	9.6873	8.39535
ENSG00000273297	RP11-38M8.1	38.4348	-0.336889	0.502025	0.979432	0.736291	0.736086	0.815937	0.961222	0.680422	0.508241	0.701282	0.484376	0.697822
ENSG00000275964	RP11-61K9.3	8.86253	-0.372323	0.502025	0.193355	0.193686	0.383653	0.247658	0.136761	0.111036	0.171405	0.0253402	0.0700099	0.17042
ENSG00000105404	RABAC1	596.249	-0.324707	0.502051	9.77765	8.33526	8.73981	7.44658	4.80742	6.90656	6.87141	5.85788	4.03561	5.49743
ENSG00000124257	NEURL2	15.6258	-0.383602	0.502051	0.331888	0.422816	0.392534	0.408094	0.194752	0.203295	0.246577	0.278372	0.0480679	0.222872
ENSG00000145348	TBCK	727.524	-0.270219	0.502051	1.37297	1.81247	2.13343	1.35022	1.64498	1.4424	1.09179	1.26565	1.45198	1.42082
ENSG00000149923	PPP4C	1731.02	-0.284299	0.502051	17.1198	15.7391	13.2229	19.8798	15.0067	16.3394	12.107	9.15119	12.9998	13.3631
ENSG00000174943	KCTD13	103.438	-0.288459	0.502051	0.586256	0.573113	0.547408	0.525886	0.495173	0.576745	0.431961	0.360101	0.338776	0.435443
ENSG00000271011	RP11-171I2.5	16.5198	0.37628	0.502051	0.498215	0.716609	0.465201	0.567233	0.591666	1.01726	0.673001	0.92862	0.92201	0.892175
ENSG00000108256	NUFIP2	14658.2	0.165567	0.502163	27.1992	29.6899	30.2226	27.0549	31.1352	29.4909	34.2676	33.0452	35.6044	31.5345
ENSG00000115107	STEAP3	2573.86	0.273313	0.502163	11.5724	14.2284	10.2753	12.6338	8.69593	15.097	13.4246	17.5841	11.9535	13.6811
ENSG00000135823	STX6	2564.92	0.186005	0.502163	7.49754	8.2326	9.34121	8.60398	8.53906	8.78356	10.1804	9.02562	10.8266	9.61599
ENSG00000144285	SCN1A	20.006	0.373187	0.502163	0.0649163	0.0133389	0.0461826	0.0295637	0.0155481	0.051125	0.0375817	0.038892	0.0716339	0.122995
ENSG00000169814	BTD	861.066	-0.247752	0.502163	6.75346	5.89251	6.09551	4.37451	6.08804	5.49824	4.55874	4.09029	4.98062	4.88089
ENSG00000198042	MAK16	4745.89	0.249616	0.502163	20.3449	24.6689	20.5276	20.289	15.2709	21.0891	25.3961	26.0947	27.6635	22.8298
ENSG00000233547	RP11-57H14.2	5.55889	-0.357414	0.502163	0.438044	0.231451	0.409017	0.341984	0.511465	0	0.190196	0.196827	0.226581	0.220619
ENSG00000269951	RP11-797A18.6	31.355	0.372266	0.502163	0.771047	1.05623	0.719954	0.73155	0.969536	0.708447	1.73591	0.898219	1.64406	1.44547
ENSG00000186153	WWOX	159.051	-0.383206	0.502427	1.3138	1.12584	0.396078	0.490998	1.42236	0.682057	0.173094	0.753577	0.511964	0.581576
ENSG00000067066	SP100	1127.53	0.211435	0.502564	1.54902	2.17835	1.80211	2.05399	1.823	2.04161	2.3829	2.10481	2.3046	2.21409
ENSG00000120327	PCDHB14	9.79793	0.363518	0.502564	0.0536603	0.0257275	0.0445373	0.0122188	0.0187428	0.0657382	0.0362428	0.0500086	0.0345409	0.123118
ENSG00000133789	SWAP70	4719.37	0.191698	0.502564	14.3328	13.0259	12.2616	15.0639	15.0926	14.0042	16.9464	17.5582	15.9052	16.0565
ENSG00000163811	WDR43	19611.6	0.209408	0.502564	84.6845	110.004	98.8964	102.515	104.539	102.913	116.915	109.365	137.878	119.254
ENSG00000164190	NIPBL	9736.86	-0.176847	0.502564	19.3015	21.7584	17.7243	17.2172	18.7076	16.1935	17.6205	17.4399	15.2535	16.6744
ENSG00000179431	FJX1	252.713	-0.33002	0.502564	3.79502	2.24524	2.52327	3.36296	1.66945	2.29942	1.726	1.90936	2.18665	1.8936
ENSG00000131069	ACSS2	537.859	-0.234257	0.503027	3.05231	2.43185	2.00651	2.31879	2.65841	2.33298	1.96047	1.9952	2.03616	2.07035
ENSG00000138823	MTTP	10.1865	-0.36962	0.504437	0.0373287	0.0295853	0.0746895	0.0619284	0.0871708	0.0195989	0.0216105	0.016773	0.0617872	0.0214863
ENSG00000179165	PXT1	9.19819	-0.374882	0.505229	0.177521	0.168355	0.0765036	0.130596	0.11161	0.0376404	0.0276692	0.0715848	0.128554	0.0687754
ENSG00000121350	PYROXD1	2620.09	0.332197	0.505403	5.09344	11.4588	11.0189	6.39898	10.4036	11.0877	13.759	11.74	12.9806	10.8183
ENSG00000154743	TSEN2	2703.04	0.187372	0.505403	9.2346	11.2285	8.95468	11.3363	10.047	11.1498	11.8619	10.9761	12.2564	12.1365
ENSG00000163428	LRRC58	12545.3	0.325017	0.505403	17.0901	39.8563	37.5643	24.8071	35.754	40.8862	41.1675	40.4452	46.8924	38.9
ENSG00000224985	RP11-297K8.2	10.8027	-0.380708	0.505403	0.911422	1.03003	0.709189	0.726378	0.859536	0.697854	0.0769482	0.477786	0.385008	0.650299
ENSG00000013810	TACC3	2750.32	-0.272112	0.505711	10.5698	9.22024	13.9744	11.1514	8.62206	9.23354	9.39947	9.62547	6.91655	7.72641
ENSG00000116212	LRRC42	2528.64	-0.254696	0.505711	24.9174	27.2756	20.0333	28.7825	31.0991	26.3499	20.1761	20.8169	21.8052	18.8153
ENSG00000124802	EEF1E1	2523.79	0.317767	0.505711	15.561	28.8192	28.7025	16.6123	28.1047	29.8003	33.3988	30.2088	36.5463	26.4292
ENSG00000130635	COL5A1	3438.46	-0.334419	0.505711	9.27195	6.5672	10.709	5.94896	8.12785	7.78876	4.47003	6.11749	4.02787	7.31436
ENSG00000138085	ATRAID	3432.48	-0.217183	0.505711	42.0594	40.2791	44.8504	46.2919	37.191	38.3303	30.8245	30.9575	37.0242	41.3465
ENSG00000138231	DBR1	2497.96	0.272178	0.505711	10.3756	18.9519	16.212	17.0816	17.8403	19.6607	19.9621	18.6716	22.554	19.6363
ENSG00000138658	ZGRF1	1178.67	-0.25798	0.505711	2.78592	3	3.82373	2.92488	3.81126	2.70501	2.13047	2.42688	3.00442	3.02603
ENSG00000163453	IGFBP7	1273.33	-0.366246	0.505711	25.9221	13.9475	17.7703	8.93544	23.6962	15.7459	6.95085	12.2128	12.5505	13.2884
ENSG00000165733	BMS1	11048.7	0.151973	0.505711	29.5655	32.0492	29.7141	31.288	31.5367	31.0029	34.659	32.9634	37.6794	35.7481
ENSG00000169967	MAP3K2	7319.86	0.203329	0.505711	12.4618	14.0578	15.4057	12.4379	12.8941	14.686	15.7651	14.0175	18.449	15.4225
ENSG00000213995	CARKD	1423.87	-0.125099	0.505711	12.0724	11.8235	11.7728	12.4187	11.703	10.4698	10.8684	11.3639	11.0195	10.9689
ENSG00000229656	RP11-462L8.1	27.9966	-0.377075	0.505711	0.796253	0.550336	0.40554	0.494486	1.03157	0.310378	0.611135	0.32887	0.454302	0.388878
ENSG00000234745	HLA-B	1507.41	-0.381868	0.505711	8.41018	7.41715	29.9302	19.2593	7.2344	8.82501	5.20913	8.4769	7.20455	12.5918
ENSG00000237685	RP11-360O19.4	8.09124	-0.375384	0.505711	0.13661	0.132333	0.14578	0.213305	0.196317	0.0358626	0.0593153	0.143228	0.0847951	0.10812
ENSG00000240429	LRRFIP1P1	26.3867	0.355619	0.505711	0.21788	0.197514	0.179508	0.280165	0.225621	0.270846	0.298645	0.335932	0.399089	0.284018
ENSG00000267939	CTD-2325M2.1	15.3887	0.377667	0.505711	0.410248	0.632231	0.574595	0.747328	0.859763	1.00518	1.10835	0.788555	1.13883	1.10197
ENSG00000117877	CD3EAP	3573.58	0.24678	0.506187	18.3518	21.4331	19.0005	25.9377	16.175	24.4909	24.0891	27.5916	21.8305	24.5367
ENSG00000166401	SERPINB8	294.571	0.320078	0.506833	0.984867	0.947942	1.16698	1.14884	1.52808	0.978993	2.06559	1.60019	1.63077	1.43876
ENSG00000163807	KIAA1143	1818.14	0.230123	0.507162	6.37676	6.91362	7.21661	6.42382	9.13676	8.1071	7.81904	8.32695	9.32674	9.4888
ENSG00000092841	MYL6	22410.4	-0.243334	0.507323	125.96	99.7302	108.539	130.08	145.079	105.743	83.3709	94.5414	102.87	117.081
ENSG00000107036	RIC1	2791.84	0.16836	0.507701	7.17717	7.18377	7.36485	5.84818	7.33948	7.76435	8.05209	7.66536	8.00964	7.98217
ENSG00000138286	FAM149B1	320.288	-0.271553	0.507901	1.30582	0.968795	0.874003	0.984125	1.31987	0.934357	0.807817	0.722902	0.909356	0.983596
ENSG00000131584	ACAP3	481.015	-0.324645	0.508002	1.77113	1.36373	1.45849	1.59161	0.979992	1.25203	0.999811	1.39441	0.679151	1.00888
ENSG00000136636	KCTD3	8172.77	0.163977	0.508002	32.2139	38.5097	34.4853	34.4929	38.7369	37.9854	38.9259	39.879	43.7124	40.6022
ENSG00000230337	RP4-635E18.6	29.1278	-0.363846	0.508002	1.50373	1.45665	1.05307	1.17397	2.22849	1.18427	0.76173	0.957207	1.01116	1.10898
ENSG00000225422	RBMS1P1	30.6122	-0.345308	0.50812	0.821739	0.660051	0.62778	0.629387	0.814097	0.480469	0.529784	0.365504	0.631134	0.501656
ENSG00000174953	DHX36	4789.64	0.284105	0.509744	5.78604	11.3941	10.4185	8.34076	9.8475	10.9982	12.4804	10.9125	11.7924	11.8322
ENSG00000254531	FLJ20021	42.8823	-0.343632	0.509744	1.82188	1.19046	1.80323	1.31924	1.16835	1.00438	1.14439	0.878663	0.791599	1.30297
ENSG00000127124	HIVEP3	68.6535	-0.327353	0.509829	0.169995	0.142216	0.117158	0.107832	0.0979715	0.0743776	0.0902129	0.127307	0.0849997	0.092752
ENSG00000265478	CTD-2145A24.5	17.4487	0.380117	0.510164	0.350689	0.252208	0.272876	0.139745	0.496087	0.295366	0.680972	0.520876	0.486747	0.559308
ENSG00000054690	PLEKHH1	142.483	-0.333786	0.510744	0.356595	0.515097	0.347875	0.303587	0.217504	0.222504	0.277695	0.256686	0.304482	0.213105
ENSG00000166532	RIMKLB	5850.83	0.316064	0.510744	15.6069	12.8488	8.7193	10.9443	18.6964	15.601	22.589	17.4274	16.0446	16.9083
ENSG00000144560	VGLL4	1663.58	0.162859	0.510778	4.88483	4.62143	5.05343	5.35871	4.92441	5.38001	6.04147	6.02598	5.32489	5.2222
ENSG00000172965	MIR4435-2HG	788.679	-0.230545	0.510821	2.38752	2.03959	2.25145	2.38745	2.50391	1.62115	2.08604	1.62973	2.27338	2.05869
ENSG00000144426	NBEAL1	1304.2	-0.225609	0.511025	2.22538	1.74672	1.91542	1.93207	2.08764	1.54241	1.6099	1.4762	2.09015	1.60418
ENSG00000112186	CAP2	1254.53	-0.258592	0.511716	7.42399	8.84547	7.81148	10.5322	8.93207	8.552	5.73324	6.33144	8.11007	6.68488
ENSG00000198910	L1CAM	7014.91	-0.319086	0.511716	35.7117	21.9232	22.9749	24.4086	18.5539	21.9022	18.1313	23.2765	12.8701	16.5662
ENSG00000038274	MAT2B	5655.03	0.240025	0.512786	18.9205	24.4148	22.5177	19.1604	28.8311	26.7566	29.4577	26.2444	29.6804	25.22
ENSG00000078114	NEBL	405.941	0.360553	0.512786	0.638793	0.335294	0.746072	0.698482	0.345948	0.656665	0.595912	0.707313	0.839681	1.24125
ENSG00000111319	SCNN1A	114.007	0.342976	0.512786	0.318426	0.468076	0.429979	0.378155	0.261799	0.760692	0.367272	0.374941	0.514396	0.567479
ENSG00000134183	GNAT2	17.1475	-0.376786	0.512786	0.375194	0.346926	0.291944	0.313258	0.41936	0.268126	0.168941	0.174831	0.347173	0.136475
ENSG00000143324	XPR1	4361.81	0.23365	0.512786	9.08871	10.693	10.1771	9.02918	12.0098	10.6145	13.8266	12.0307	14.0812	10.5945
ENSG00000151164	RAD9B	28.1671	-0.379021	0.512786	0.199272	0.212176	0.17761	0.20419	0.489751	0.0915467	0.0917664	0.142449	0.255813	0.16423
ENSG00000172469	MANEA	1295.3	0.326387	0.512786	2.98568	5.60356	5.67931	3.65455	6.39903	6.01176	6.71876	5.04457	7.8085	7.25591
ENSG00000173013	CCDC96	18.4736	-0.377481	0.512786	0.192731	0.271558	0.411337	0.150466	0.23369	0.113839	0.181312	0.115467	0.199383	0.152536
ENSG00000186364	NUDT17	25.3279	-0.36276	0.512786	0.451677	0.28914	0.502853	0.344151	0.513341	0.351159	0.228801	0.254992	0.239024	0.32373
ENSG00000196850	PPTC7	1989.43	0.255086	0.512786	5.61846	8.79274	8.66325	6.15821	6.74976	8.41781	9.35874	7.9603	9.15264	9.20296
ENSG00000261159	RP11-723O4.9	13.061	-0.378217	0.512786	0.567906	0.350079	0.629701	0.21822	0.580207	0.293512	0.395557	0.223281	0.231331	0.196642
ENSG00000265401	RP11-138I1.4	14.0586	0.35256	0.512786	0.124884	0.423407	0.932869	0.127966	0.549614	1.37694	1.39174	1.1784	0.497397	0.377384
ENSG00000275216	RP11-54H7.4	232.057	-0.282005	0.512786	1.88939	1.43054	1.18891	1.28132	1.28257	1.16991	1.04725	0.904328	1.06582	1.37221
ENSG00000275713	HIST1H2BH	6012.49	-0.322118	0.512786	69.3234	55.0341	74.8286	108.954	74.3775	80.8996	42.4285	58.8367	50.3124	53.1001
ENSG00000110237	ARHGEF17	869.517	-0.302783	0.51336	2.96941	2.14111	2.22037	2.51496	1.9447	2.37065	1.5959	2.24951	1.37236	1.48641
ENSG00000075790	BCAP29	3053.74	0.283445	0.513841	5.24093	8.75097	8.65257	5.59593	8.43024	8.75017	9.70725	8.59573	10.4959	8.90664
ENSG00000110719	TCIRG1	305.721	-0.368238	0.513931	2.11428	1.98736	2.34204	2.34587	0.821511	1.32726	1.59653	1.76235	0.756028	0.909423
ENSG00000197905	TEAD4	2033.04	0.244374	0.514399	16.116	21.3685	18.1831	21.2999	15.5968	23.2124	23.7979	26.1951	19.3591	19.6984
ENSG00000170892	TSEN34	2231.01	-0.192887	0.515016	16.8472	15.1896	14.031	16.966	14.225	15.5317	12.4162	13.4286	12.7533	12.791
ENSG00000181007	ZFP82	635.813	0.215745	0.515073	1.63756	1.5721	1.88356	1.77883	2.02777	1.75831	2.22241	2.11896	2.34671	2.04353
ENSG00000230979	AC079250.1	26.9875	-0.355337	0.515073	1.46368	1.20302	1.36669	1.66645	1.15882	1.39466	0.878746	0.909383	0.745882	0.84639
ENSG00000272734	ADIRF-AS1	159.429	-0.323367	0.515073	0.746186	0.586548	1.01472	0.615785	0.680092	0.754625	0.593618	0.393791	0.464199	0.499404
ENSG00000049656	CLPTM1L	29621.6	-0.192036	0.515407	106.077	121.907	97.6095	123.44	104.92	100.103	97.1905	102.319	82.9844	97.5316
ENSG00000079257	LXN	2317.65	0.27941	0.515407	23.8669	31.1239	30.0057	35.3012	35.7027	27.5214	43.3378	37.6851	47.5814	40.6113
ENSG00000104442	ARMC1	4394.99	0.297352	0.515407	16.6606	33.4663	31.7731	21.5954	24.8748	31.6673	34.0225	29.7655	37.3829	32.8649
ENSG00000111817	DSE	203.87	-0.327036	0.515407	0.2818	0.308427	0.454654	0.302504	0.443531	0.29591	0.20781	0.190937	0.258208	0.363991
ENSG00000112208	BAG2	7003.73	0.225046	0.515407	17.7882	25.8179	21.3256	19.7143	25.464	25.2398	26.265	24.2131	28.4051	26.8094
ENSG00000112319	EYA4	2283.66	0.187705	0.515407	5.13573	5.51254	5.84141	5.10021	5.53757	5.40299	6.06811	5.87248	6.7664	7.0517
ENSG00000134108	ARL8B	4459.87	0.254502	0.515407	19.9874	27.8376	25.4652	24.0082	30.9984	26.7815	31.6344	27.8508	38.0126	32.904
ENSG00000169071	ROR2	2176.7	-0.220397	0.515407	10.6673	8.65576	8.52824	8.97017	9.60271	9.16021	6.7169	8.56436	6.83264	7.94167
ENSG00000171428	NAT1	230.358	0.292688	0.515407	1.2721	1.8708	1.67989	1.51453	0.959743	1.82002	1.85953	1.65762	2.03322	1.97698
ENSG00000177508	IRX3	1014.77	-0.257777	0.515407	10.4918	7.2417	9.29798	7.17391	9.79195	7.0233	8.13489	7.75498	7.08215	5.80213
ENSG00000182810	DDX28	1151.4	-0.228315	0.515407	14.0545	12.9505	10.8678	16.2553	11.9652	12.1818	10.2589	11.1593	10.2545	11.5635
ENSG00000188554	NBR1	6300.89	-0.198306	0.515407	17.8092	19.9635	17.7227	15.8342	20.8262	15.1832	17.7687	14.3665	16.7284	15.3965
ENSG00000196924	FLNA	61635.3	-0.323548	0.515407	182.486	143.496	145.12	184.657	108.605	146.781	103.313	148.737	77.716	91.9672
ENSG00000197191	CYSRT1	25.4071	-0.376645	0.515407	0.798988	0.656701	0.642426	0.348708	0.348844	0.224314	0.382249	0.558461	0.176793	0.346518
ENSG00000198542	ITGBL1	39.331	0.367232	0.515407	0.177172	0.100593	0.134957	0.0668846	0.102596	0.1328	0.259797	0.200419	0.135053	0.147937
ENSG00000198721	ECI2	6188.47	-0.216844	0.515407	32.6708	32.7068	28.5336	39.1821	34.3384	29.8912	25.6987	27.4647	33.3509	25.5224
ENSG00000225067	RPL23AP2	65.077	-0.329236	0.515407	4.01518	3.65554	3.11465	3.37581	4.3109	3.68919	2.31555	1.55434	3.04183	2.89335
ENSG00000276550	HERC2P2	689.301	-0.238961	0.515407	2.71119	2.3133	2.23439	2.29532	2.81669	1.86831	2.13962	2.57387	1.94837	1.75265
ENSG00000281649	EBLN3	2914.87	0.270229	0.515407	7.5128	10.6364	11.3682	6.60929	9.67851	10.1258	11.9119	10.9166	12.1124	12.0469
ENSG00000072682	P4HA2	1648.98	0.186353	0.515494	4.81117	3.82359	4.01499	4.16318	3.86781	4.26812	4.7508	4.6715	4.77126	5.25381
ENSG00000277918	U1	193.396	-0.321351	0.515698	25.8019	30.5121	33.434	20.5034	44.3622	24.9972	25.2512	16.9303	23.3876	24.7524
ENSG00000015153	YAF2	1332.98	0.346726	0.515854	1.16057	2.75853	2.93853	1.68176	3.12236	2.50358	3.64845	3.22156	3.75791	3.35728
ENSG00000106789	CORO2A	823.11	0.374278	0.515854	1.6918	1.14531	3.36155	4.45426	2.03235	5.84767	2.22411	3.88536	3.75196	4.56212
ENSG00000110871	COQ5	1810.13	-0.200341	0.515854	15.6992	16.9639	17.1518	19.3835	19.0879	15.3471	15.385	12.5601	16.6731	15.9746
ENSG00000135902	CHRND	55.1021	-0.373854	0.516004	1.07533	0.419253	0.197382	0.376706	0.520058	0.388454	0.148983	0.472167	0.252914	0.1759
ENSG00000084090	STARD7	17265.7	0.118656	0.516206	80.8727	88.7391	83.8256	88.8626	86.4883	89.2987	94.4341	92.3114	97.7101	92.8303
ENSG00000103051	COG4	3597.07	-0.236143	0.516206	19.7519	18.1154	17.3535	20.2639	18.4459	18.7451	11.7543	14.6171	15.462	17.5301
ENSG00000104412	EMC2	2092.57	0.249729	0.516206	11.0164	14.2811	11.9641	10.9632	8.87429	13.7735	12.3796	12.3004	15.9442	15.188
ENSG00000115902	SLC1A4	899.259	-0.322026	0.516206	4.90756	2.81039	2.89351	2.55046	3.84703	3.26654	1.72736	2.47913	2.58353	2.59912
ENSG00000129003	VPS13C	3049.01	-0.266394	0.516206	4.84562	3.9419	3.78577	3.13101	4.65219	2.68637	3.29378	3.33711	4.10828	2.96644
ENSG00000139289	PHLDA1	637.898	-0.359707	0.516206	2.35452	2.34205	3.13452	0.952863	1.9917	1.26524	1.98422	0.983688	1.73604	1.35114
ENSG00000140285	FGF7	2387.94	0.375351	0.516206	8.1164	7.15702	10.1384	2.64964	3.11285	6.03111	14.8248	7.36256	12.1872	10.5298
ENSG00000151304	SRFBP1	2202.43	0.24109	0.516206	12.038	16.4727	15.0505	12.8945	16.9287	15.2435	18.1673	15.8128	20.7047	18.7386
ENSG00000179295	PTPN11	23848.7	0.177066	0.516206	65.9607	76.4761	79.8764	65.4601	75.8842	75.3318	82.3573	80.7643	90.6689	85.1937
ENSG00000184220	CMSS1	4848.11	0.25102	0.516206	16.9004	27.1365	24.718	27.1857	26.4973	27.343	28.0557	30.8162	29.4319	33.8449
ENSG00000186395	KRT10	1352.06	0.247161	0.516206	12.8208	15.8398	13.0722	10.2672	13.761	16.9725	16.3529	14.8485	13.21	18.566
ENSG00000197170	PSMD12	9794.28	0.229879	0.516206	30.9109	44.001	42.2967	31.857	41.3616	40.886	46.3819	46.0917	49.6148	44.5585
ENSG00000248578	NPM1P21	55.3673	0.350663	0.516206	1.17107	1.65337	1.72839	1.18707	1.09253	2.22141	1.3778	2.85167	1.3131	2.03579
ENSG00000250474	WBP1LP2	26.6493	0.36855	0.516206	0.699865	0.675271	0.397776	0.353371	0.420884	0.671002	0.986499	0.861379	0.462743	0.919525
ENSG00000254165	RP11-503E24.2	28.1324	0.362552	0.516206	0.650525	1.00252	0.72131	0.444386	0.817989	0.747138	1.07097	1.44933	0.942167	1.24911
ENSG00000255517	CTD-3074O7.5	31.5609	-0.339589	0.516206	0.419821	0.336432	0.418136	0.391943	0.492702	0.282874	0.283552	0.220079	0.314151	0.352403
ENSG00000264743	DPRXP4	6.75569	-0.360453	0.516206	0.557471	0.218684	0.283925	0.415438	0.35049	0.186258	0.102688	0.318805	0.110099	0.178671
ENSG00000085719	CPNE3	9677.44	0.259702	0.516459	28.345	36.8058	34.4199	23.3838	23.1147	37.2143	33.3277	33.9166	39.8957	35.6759
ENSG00000120647	CCDC77	3381.17	0.211707	0.516459	16.5195	19.3404	18.5262	24.61	19.4801	21.4502	23.8617	22.656	24.2197	23.4918
ENSG00000139218	SCAF11	12761.5	0.234289	0.516459	13.8647	21.286	21.832	17.477	20.1419	21.1872	23.2226	22.5335	23.7521	22.8361
ENSG00000110651	CD81	2686.18	-0.246165	0.517001	10.3129	8.76191	8.4081	10.6272	7.49719	8.85319	7.55313	7.93893	5.97679	7.22932
ENSG00000080603	SRCAP	141.79	-0.325276	0.518001	0.35998	0.25305	0.296813	0.277546	0.177354	0.253384	0.249533	0.172155	0.152446	0.181303
ENSG00000141646	SMAD4	3072.92	0.217281	0.518001	4.1743	5.48984	5.35599	4.05479	5.50401	5.7682	6.19135	5.33552	5.9917	5.73484
ENSG00000150459	SAP18	4232.57	0.184377	0.51855	23.4456	29.6893	26.2768	23.9489	29.5452	30.5063	28.837	29.2826	32.2442	31.5145
ENSG00000028116	VRK2	3380.94	0.283968	0.519057	15.0779	21.1024	23.6382	15.2034	22.1828	21.0293	22.5312	21.889	31.188	26.7068
ENSG00000071553	ATP6AP1	3008.12	-0.202548	0.519057	16.2907	15.2559	15.2002	14.4139	14.6963	15.7587	11.9842	13.4093	10.9733	13.0018
ENSG00000119541	VPS4B	3695.13	0.222256	0.519057	15.5903	18.9125	17.8773	15.3485	21.9315	18.8726	21.7492	20.1015	22.9807	22.6556
ENSG00000130244	FAM98C	172.347	-0.282123	0.519057	0.914032	0.849025	0.865156	1.14614	1.02338	0.989381	0.564493	0.656376	0.761643	0.810341
ENSG00000148057	IDNK	61.8383	-0.356209	0.519057	0.745827	0.997768	0.933479	0.704611	1.26706	0.831077	0.369767	0.415934	0.666503	0.87115
ENSG00000152056	AP1S3	1560.83	0.342751	0.519057	3.6083	8.92201	9.31078	6.58682	6.25657	12.2797	7.32488	7.64367	9.83395	11.6314
ENSG00000152409	JMY	1766.73	0.30429	0.519057	4.34556	4.98859	3.13015	2.46834	4.46345	4.32328	5.65399	5.81107	5.05344	4.48789
ENSG00000164171	ITGA2	2591.19	0.354781	0.519057	6.09195	5.34357	9.03871	4.36289	5.73828	5.2563	12.9594	6.19247	12.2648	7.73646
ENSG00000169139	UBE2V2	5124.58	0.280338	0.519057	11.4995	19.6786	19.5423	12.142	15.5885	19.0938	18.6741	18.5622	22.3443	20.4453
ENSG00000175155	YPEL2	175.949	0.371022	0.519057	0.0929965	0.233401	0.213984	0.74645	0.369603	0.271597	0.720083	0.640723	0.680658	0.67747
ENSG00000181019	NQO1	14238.1	-0.287591	0.519057	133.437	101.08	90.3404	98.7978	137.732	99.1134	66.2942	72.8442	105.432	96.5083
ENSG00000187609	EXD3	78.1917	-0.287606	0.519057	0.2982	0.272242	0.253768	0.219177	0.265798	0.232371	0.221804	0.24141	0.174942	0.167298
ENSG00000196950	SLC39A10	24445.1	0.29477	0.519057	52.0075	72.8076	85.3989	56.2887	87.0782	74.9602	109.161	74.5538	91.9557	104.746
ENSG00000253217	KB-1991G8.1	11.5389	-0.363692	0.519057	1.31803	0.584987	0.492276	0.324133	0.497198	0.58129	0.160238	0.33165	0.229071	0.318634
ENSG00000275055	CTC-471J1.11	17.8693	0.372405	0.519057	0.42332	0.213505	0.287468	0.525777	0.629075	0.565747	0.779769	0.645565	0.836047	0.562082
ENSG00000277476	RP11-147L13.13	38.2996	-0.359576	0.519057	0.568348	0.259519	0.334136	0.402628	0.344094	0.328795	0.287902	0.264835	0.266761	0.148424
ENSG00000279891	FLJ42393	21.3985	-0.372613	0.519057	0.304343	0.148523	0.213132	0.372491	0.29499	0.116514	0.205557	0.132952	0.247941	0.121348
ENSG00000114631	PODXL2	3434.29	0.294193	0.519561	27.8113	40.8873	27.3578	37.9698	23.1813	44.1739	38.6488	50.2404	32.5364	36.8084
ENSG00000166510	CCDC68	610.585	0.340625	0.519561	2.12837	2.63086	3.09775	1.21097	2.18713	2.19044	4.32947	2.89566	2.92158	3.38936
ENSG00000255529	POLR2M	2352.96	0.336766	0.519561	4.01529	8.15432	9.45687	4.28937	8.42959	8.05047	9.93702	8.88786	10.5876	10.1203
ENSG00000266235	MIR3176	7.04233	-0.348266	0.519561	2.87858	2.16879	2.68783	3.71433	0.804356	1.1755	1.62019	1.34134	0.231616	1.2887
ENSG00000078098	FAP	96.7923	0.33179	0.519601	0.205524	0.121625	0.145848	0.244292	0.217083	0.0415444	0.903677	0.581797	0.321478	0.380923
ENSG00000102081	FMR1	5338.02	0.267592	0.519601	10.1649	14.0719	13.2488	9.34974	14.8401	13.912	14.6659	13.1839	16.9631	18.0258
ENSG00000120669	SOHLH2	1677.49	0.260563	0.519601	7.44415	12.3518	9.83718	10.6391	10.287	11.7576	11.317	10.6816	14.8046	13.8495
ENSG00000134758	RNF138	2250.34	0.336697	0.519601	6.38672	13.9151	13.9101	7.51328	15.1604	14.7193	14.2013	14.5851	19.5381	15.8044
ENSG00000135686	KLHL36	1155.93	-0.207543	0.519601	2.8973	2.97371	2.64615	2.86059	2.89713	2.89758	1.98118	2.35221	2.64035	2.32662
ENSG00000137193	PIM1	667.666	-0.2873	0.519601	6.08204	6.36589	3.57534	5.41637	7.31945	4.85973	4.38871	4.87627	3.96323	4.4901
ENSG00000139163	ETNK1	5030.85	0.336547	0.519601	6.43822	15.028	15.39	8.08073	13.995	14.0849	16.9725	14.0897	19.3338	17.1776
ENSG00000139304	PTPRQ	35.7067	-0.349526	0.519601	0.161978	0.112687	0.0129638	0.0569057	0.103292	0.063783	0.0257875	0.0339648	0.0134054	0.0722562
ENSG00000140262	TCF12	4572.17	0.135243	0.519601	11.2967	10.2906	10.5481	10.5086	10.0855	11.7095	10.988	11.0164	12.016	12.3368
ENSG00000160124	CCDC58	2863.4	0.306491	0.519601	18.0364	37.8775	30.8808	38.1569	37.4917	37.0827	38.6005	42.4009	46.359	48.5088
ENSG00000161955	TNFSF13	95.445	-0.331708	0.519601	1.20151	0.88879	1.18094	0.907174	1.36769	1.11559	0.730366	0.928212	0.476258	0.802605
ENSG00000167393	PPP2R3B	315.491	-0.323837	0.519601	0.977087	1.02748	0.813951	1.13644	0.642414	0.783338	0.630822	0.93068	0.430089	0.638452
ENSG00000175606	TMEM70	1958.72	0.267283	0.519601	11.5548	16.9591	15.1787	12.3576	10.9608	14.8297	17.2711	13.8857	20.3841	16.9725
ENSG00000179776	CDH5	25.5121	-0.368658	0.519601	0.134963	0.216905	0.139522	0.0856105	0.0575791	0.0265727	0.0732503	0.090965	0.0383958	0.114099
ENSG00000184731	FAM110C	185.38	-0.357173	0.519601	1.41462	1.58753	1.19218	0.669015	1.50513	1.43975	0.573272	0.6465	0.803769	0.862271
ENSG00000185269	NOTUM	24.0077	-0.372653	0.519601	0.247906	0.229228	0.2938	0.221457	0.137878	0.23654	0.0869395	0.199935	0.0897618	0.0768352
ENSG00000196214	ZNF766	1638.51	0.204034	0.519601	4.43854	4.77786	4.60613	4.80141	4.98405	4.96882	5.22833	4.85104	6.7666	5.7102
ENSG00000221926	TRIM16	2225.8	-0.335848	0.519601	9.22267	9.31278	8.64013	16.3414	8.93348	8.95691	5.26388	5.30293	8.5082	9.85288
ENSG00000253210	RP11-809O17.1	19.6737	-0.36833	0.519601	0.535051	0.725616	0.899273	0.804107	0.448526	0.589933	0.36138	0.411378	0.284139	0.520988
ENSG00000277548	RP11-139H15.6	7.16608	0.351174	0.519601	0.141802	0.393354	0.264811	0.145301	0.312035	0.390867	1.00563	0.520348	0.616122	0.249963
ENSG00000034693	PEX3	1379.68	0.256194	0.519677	9.22388	12.7055	12.0601	14.4781	15.288	13.2958	15.7892	15.2802	18.1342	15.8746
ENSG00000109991	P2RX3	46.2885	-0.35184	0.519677	0.594656	0.604159	0.287908	0.330994	0.57465	0.404723	0.379325	0.254003	0.279109	0.343866
ENSG00000120725	SIL1	1456.82	-0.201941	0.519677	9.28665	9.31692	9.59603	9.01577	7.50812	8.99426	7.10362	7.83285	7.54095	6.9435
ENSG00000125657	TNFSF9	1335.75	0.281458	0.519677	20.6255	16.4444	16.7243	11.7866	15.4567	18.9033	26.3784	22.2046	17.1772	17.9373
ENSG00000147316	MCPH1	1629.67	0.214126	0.519677	3.15981	4.14797	3.75608	3.23879	3.22339	3.63382	4.30812	3.95507	4.7598	3.97931
ENSG00000244384	RN7SL359P	7.69594	-0.34438	0.519677	1.39931	0.677746	0.466637	0.955893	0.691243	0.918357	0.506308	0.104792	0.14476	0.251699
ENSG00000085514	PILRA	7.56746	-0.345673	0.519769	0.086099	0.106149	0.147388	0.0686184	0.180439	0.0791087	0.0726903	0.0150449	0.093524	0.0144545
ENSG00000111012	CYP27B1	121.802	-0.327679	0.519833	1.3054	0.943972	0.851666	0.760268	0.80494	0.86112	0.779951	0.798371	0.43024	0.568956
ENSG00000162377	COA7	7086.11	0.180717	0.519833	35.9874	34.3261	34.4674	42.633	34.3102	39.3396	44.2317	38.3828	45.2094	40.5557
ENSG00000168172	HOOK3	1797.71	0.266181	0.519833	2.65206	2.69834	2.9945	1.85552	1.83472	2.74893	3.09992	2.84188	3.36671	2.89101
ENSG00000196312	MFSD14C	143.376	-0.2829	0.519833	3.13508	2.31099	2.57933	3.63928	2.32945	1.79279	2.44324	2.13767	2.39731	2.23044
ENSG00000196922	ZNF252P	3220.66	0.236728	0.519833	6.67094	8.46884	8.60881	5.60173	7.22496	8.60709	9.05697	7.7067	9.29477	9.34721
ENSG00000207175	RNU1-67P	10.8138	-0.358675	0.519833	2.2818	2.16398	1.14724	2.39806	1.98637	1.93527	1.24478	0.184025	1.39817	0.353606
ENSG00000240854	RP11-64K7.1	36.9232	0.336094	0.519833	0.637242	0.501184	0.615533	0.495355	0.469719	1.07006	0.712388	0.552919	0.700153	0.697225
ENSG00000068024	HDAC4	1350.3	-0.246778	0.519858	3.31398	2.38798	2.37658	2.07114	2.53979	2.28122	1.90234	2.30054	2.13788	1.81006
ENSG00000013374	NUB1	3887.21	0.156643	0.520517	14.7094	16.787	14.3457	15.1178	16.5628	16.2769	18.3895	17.586	18.2181	16.4484
ENSG00000152219	ARL14EP	1650.98	0.259784	0.520517	4.62995	7.16603	6.63473	5.32171	7.20277	6.59644	7.90319	6.78156	8.84549	8.06998
ENSG00000158411	MITD1	1005.09	0.252796	0.520517	3.94509	4.97509	5.30073	4.23885	5.57864	5.45561	5.09427	5.11065	6.55627	7.18662
ENSG00000165156	ZHX1	6762.32	0.221139	0.520517	18.1614	23.1435	22.4045	20.9622	20.4096	23.9533	21.7438	22.4795	31.1306	25.2384
ENSG00000171681	ATF7IP	1875.91	0.242675	0.520517	2.48157	2.711	3.39316	2.73439	3.4017	2.91379	4.20789	3.90839	3.3507	3.45491
ENSG00000175938	ORAI3	27.3519	-0.347125	0.520517	0.337631	0.234984	0.274579	0.290162	0.267053	0.210148	0.154479	0.20554	0.141967	0.252327
ENSG00000134709	HOOK1	484.663	-0.366344	0.521097	1.11599	2.49443	2.08408	1.999	2.28702	2.2895	0.500585	1.2415	1.2585	1.14558
ENSG00000169271	HSPB3	181.651	0.338905	0.521097	2.68031	1.53907	1.23421	8.3773	2.51618	3.77838	5.98891	14.2432	5.50384	7.17496
ENSG00000042753	AP2S1	4191.56	-0.186688	0.522	57.4026	58.8571	58.1574	72.0555	54.5489	58.1126	51.1728	52.3725	49.1654	51.2189
ENSG00000178919	FOXE1	141.785	-0.260274	0.522	1.07261	0.876467	1.27326	0.942876	1.03507	0.78689	0.673908	0.906625	0.873076	0.933859
ENSG00000228486	LINC01125	75.2162	-0.313722	0.522	0.349804	0.256575	0.281145	0.211734	0.412014	0.252241	0.228785	0.208907	0.230868	0.216319
ENSG00000249346	LINC01016	6.59354	-0.29684	0.522	0.113748	0.0186982	0.0566455	0.0155406	0.095353	0.013935	0.00768266	0.00795052	0.0604057	0.00763849
ENSG00000274038	RP11-66H6.4	18.0237	0.36846	0.522	0.661051	0.777948	0.561133	0.615785	0.642309	0.938679	1.64386	1.32314	0.783336	0.665872
ENSG00000137745	MMP13	6.66259	0.337339	0.523152	0.0101573	0.0125227	0.0758738	0.0277545	0.0383162	0.0653284	0.0926148	0.0745452	0.110332	0.0306941
ENSG00000119900	OGFRL1	5772.87	0.315633	0.523798	8.94963	13.1864	15.7629	8.35359	16.3284	12.3433	17.5348	16.0121	18.6897	18.8371
ENSG00000237505	PKN2-AS1	19.387	-0.369674	0.523877	0.272395	0.167915	0.10473	0.0985119	0.125925	0.132501	0.0649337	0.0923968	0.0870253	0.0887706
ENSG00000169605	GKN1	36.8559	-0.353201	0.523953	0.150317	1.57524	1.33339	0.479194	1.37035	0.851698	0.380723	0.288931	0.634979	0.277592
ENSG00000196323	ZBTB44	2629.15	0.201036	0.523953	4.53516	5.4221	5.34431	4.43957	6.00251	5.53309	6.26298	5.99524	6.49696	5.67675
ENSG00000145782	ATG12	2129.52	0.258576	0.524094	3.8476	5.26668	5.84863	4.2722	5.33492	5.04096	6.50991	5.17151	6.40045	7.15105
ENSG00000174695	TMEM167A	6837.37	0.313541	0.524154	18.9559	30.7168	29.7534	19.0711	38.4527	31.6921	37.5594	30.0018	44.0099	38.6727
ENSG00000051108	HERPUD1	3145.77	-0.233777	0.524337	18.9522	13.4109	12.2582	16.3797	15.2086	14.2479	12.0161	11.7032	12.0786	13.4291
ENSG00000130487	KLHDC7B	9.14369	0.320272	0.524337	0.0192482	0.00593267	0.0629047	0.0920418	0.0181525	0.035371	0.204758	0.121084	0.0627245	0.0775545
ENSG00000100711	ZFYVE21	653.34	-0.195101	0.524639	2.05514	1.89713	1.89333	2.07891	1.63508	1.83785	1.74494	1.61512	1.57273	1.49471
ENSG00000109743	BST1	16.7419	-0.368148	0.524639	0.0965965	0.101228	0.243528	0.105579	0.267219	0.0976293	0.137009	0.101276	0.0629561	0.0729758
ENSG00000130803	ZNF317	2092.67	0.207133	0.524639	9.38308	9.14382	8.84622	6.80187	9.40453	9.37322	10.9514	10.9816	9.57286	10.1156
ENSG00000132912	DCTN4	5623.09	0.186164	0.524639	16.5349	21.027	17.479	17.8806	20.4191	20.0725	22.6644	22.1472	22.8628	19.4954
ENSG00000111725	PRKAB1	596.127	-0.216846	0.525016	2.30433	2.1364	2.0957	2.92474	2.35859	1.99868	2.23651	1.91827	2.04917	1.82442
ENSG00000121057	AKAP1	4902.27	0.193208	0.526311	20.319	19.3189	20.2222	20.3561	16.2041	23.4751	22.3249	24.4393	18.9034	22.2798
ENSG00000134533	RERG	739.349	0.26657	0.527596	3.4831	4.28142	4.51312	2.60169	3.26957	4.96907	3.95673	4.58111	4.14201	4.91399
ENSG00000060138	YBX3	10926.2	0.229837	0.527998	21.6344	32.3999	24.5869	28.007	25.6483	29.8769	33.2449	37.0434	28.1765	29.8612
ENSG00000105993	DNAJB6	3751.59	0.198632	0.527998	5.09193	4.9819	5.36633	5.28978	5.79387	4.96453	6.60317	6.07189	7.05748	6.10166
ENSG00000126790	L3HYPDH	910.911	0.193245	0.527998	6.07097	6.1225	5.31582	4.8599	5.25276	5.75923	6.63333	5.88272	6.91874	6.69036
ENSG00000155962	CLIC2	10.13	-0.331326	0.527998	0.172309	0.062481	0.179819	0.0692397	0.0955881	0	0.0718815	0.0212536	0.0366997	0.107202
ENSG00000201699	RNU1-59P	33.5636	-0.367305	0.527998	4.79763	5.80534	5.64112	3.03458	9.94273	4.8979	3.78044	1.67668	3.73159	4.11667
ENSG00000268573	RP11-158H5.7	143.157	0.267616	0.527998	0.545234	0.704601	0.883266	0.596833	0.598861	0.772577	0.984979	0.798927	0.808701	0.784115
ENSG00000136982	DSCC1	1854.09	0.262962	0.528538	12.8281	19.6261	15.1481	13.4846	11.7362	18.7264	17.0521	14.7365	20.2128	19.4938
ENSG00000138193	PLCE1	42.4728	-0.367365	0.528826	0.110141	0.071889	0.155273	0.0693384	0.0475227	0.0377016	0.059075	0.036228	0.056301	0.0859277
ENSG00000169189	NSMCE1	1387.55	-0.313438	0.528826	9.75814	9.3524	8.34866	10.4475	10.1915	10.1866	5.6006	4.3469	7.05538	8.96021
ENSG00000213866	YBX1P10	72.0839	0.268903	0.528826	1.47619	1.54697	1.51621	1.53279	1.48496	1.92601	1.70494	1.57865	2.22351	1.93305
ENSG00000220749	RPL21P28	81.3731	-0.321225	0.528826	6.31737	3.78405	3.06067	3.98981	5.09592	3.17603	2.9586	2.62436	3.6253	3.93213
ENSG00000173852	DPY19L1	4029.01	0.298595	0.529546	11.2407	13.6854	18.6572	8.90918	16.1115	15.9171	18.6677	15.1907	18.9102	20.3872
ENSG00000070808	CAMK2A	7.78594	0.352947	0.529591	0.0140418	0.0201971	0.0218523	0.0351715	0.00588553	0.0559078	0.0379361	0.0245367	0.027116	0.0471475
ENSG00000103510	KAT8	1289.86	-0.254558	0.529591	7.9835	6.68596	6.16452	8.67052	8.04263	7.65266	5.01981	5.45945	5.64184	6.80402
ENSG00000110921	MVK	314.164	-0.29469	0.529591	1.43195	1.2007	1.10868	1.52501	0.989757	1.20537	0.892067	1.18427	0.682718	0.889178
ENSG00000111077	TNS2	514.536	-0.302549	0.529591	2.02386	1.20154	2.01263	1.46272	1.54078	1.38567	1.2252	1.67813	1.09469	0.927948
ENSG00000171262	FAM98B	1210.55	0.269013	0.529591	2.66387	4.11822	4.03704	2.86451	4.30062	3.89144	5.34229	4.29509	4.45754	4.47569
ENSG00000235587	GAPDHP65	30.5604	-0.344401	0.529591	0.887036	0.793745	0.694667	1.05553	0.629652	0.709855	0.695746	0.510003	0.55947	0.41793
ENSG00000027697	IFNGR1	2198.36	0.288916	0.529936	14.712	16.2469	22.3724	14.3637	18.1262	16.4083	25.6697	17.4906	27.3966	22.9394
ENSG00000102452	NALCN	197.254	-0.367173	0.529936	0.501684	1.10222	0.825777	0.314151	0.414489	0.676656	0.351876	0.266365	0.170005	0.42112
ENSG00000106268	NUDT1	744.65	-0.222436	0.529936	7.92193	8.41873	10.2864	10.0622	7.51417	8.1886	7.31523	7.81541	6.39407	7.52253
ENSG00000121716	PILRB	307.537	-0.253677	0.529936	1.46825	1.25604	1.47355	1.30321	1.21826	1.22516	1.32055	1.17809	0.831793	0.938185
ENSG00000122591	FAM126A	2799.1	0.250629	0.529936	3.69873	4.09256	4.75686	3.18716	4.15035	3.72861	5.75262	5.04148	5.22179	4.56064
ENSG00000129292	PHF20L1	4470.76	0.189814	0.529936	4.58283	5.18511	5.05789	4.13815	4.15345	4.87419	5.2965	4.95594	5.84901	5.65508
ENSG00000153029	MR1	555.18	-0.26436	0.529936	1.18247	1.38381	1.73955	1.44094	1.78696	1.33545	1.09191	0.926584	1.36695	1.33998
ENSG00000164970	FAM219A	366.77	0.231682	0.529936	2.11593	2.23333	2.24578	1.99136	1.51215	2.41968	2.40586	2.7052	2.35352	2.21569
ENSG00000226237	GAS1RR	65.2896	-0.360663	0.529936	0.472435	0.234599	0.361481	0.300318	0.693062	0.361732	0.17284	0.206384	0.28985	0.313949
ENSG00000277969	CTB-58E17.1	89.9306	-0.307431	0.529936	1.21612	1.12063	0.737514	0.959223	1.05624	1.08283	0.584283	0.801825	0.680927	0.726155
ENSG00000105793	GTPBP10	2395.01	0.256543	0.530223	3.30998	5.2064	4.93215	4.428	5.67254	4.93188	5.92713	5.48599	6.62556	6.01252
ENSG00000120675	DNAJC15	3039.51	0.130371	0.530223	7.80673	8.76419	7.98461	8.22311	8.45939	8.85679	8.63804	9.07431	9.0593	9.64841
ENSG00000128335	APOL2	2450.39	0.262083	0.530223	10.8318	14.0215	15.1672	19.6246	12.2697	16.7771	17.8128	19.9238	16.5675	17.9975
ENSG00000151366	NDUFC2	2571.02	0.329074	0.530223	10.583	23.0573	22.1452	12.2863	25.4614	25.0125	23.621	23.0789	30.0498	26.6177
ENSG00000173473	SMARCC1	15508.9	0.174981	0.530223	47.7441	45.001	38.2519	45.8511	40.3554	48.5728	51.487	54.4348	45.9472	46.7136
ENSG00000173838	MARCH10	11.3871	-0.316669	0.530223	0.117015	0.0685259	0.0327784	0.00399676	0.158174	0.021503	0.0296376	0.0184025	0.0296582	0.0500942
ENSG00000178226	PRSS36	25.3168	-0.360393	0.530223	0.179667	0.144461	0.138585	0.304166	0.176805	0.172257	0.110797	0.14742	0.0961663	0.102291
ENSG00000188157	AGRN	1638.69	-0.343329	0.530223	4.54075	4.90377	4.08246	4.16203	2.7825	4.00246	2.91959	3.93032	1.50169	2.04167
ENSG00000196159	FAT4	1161.63	-0.323036	0.530223	2.39371	1.3903	2.31357	2.12442	1.08881	1.58798	1.10168	1.15477	1.59901	1.42077
ENSG00000241975	TCEB1P19	35.7225	-0.321523	0.530223	2.9872	3.06904	2.62021	2.59714	3.47163	2.57833	1.92588	1.99303	2.55652	1.91481
ENSG00000242539	AC007620.3	27.7346	0.353875	0.530223	0.118643	0.31997	0.360039	0.192487	0.326342	0.340658	0.390648	0.37317	0.408103	0.440687
ENSG00000112378	PERP	7933.04	0.289824	0.530665	30.7316	39.2822	44.5277	24.4495	46.4136	40.4128	52.3649	41.0492	50.6656	53.3886
ENSG00000171448	ZBTB26	467.143	0.239017	0.530707	1.58647	2.17749	1.96162	2.02356	2.66892	2.58508	2.40464	2.41051	2.50863	2.69357
ENSG00000126562	WNK4	19.0661	-0.364425	0.531513	0.17535	0.0662503	0.0950696	0.0695526	0.138696	0.0363806	0.120344	0.0533742	0.0655389	0.0370352
ENSG00000136816	TOR1B	1843.14	0.177559	0.531513	12.163	13.6788	15.1335	13.1319	13.6217	14.0103	16.6705	14.0378	16.2052	16.2808
ENSG00000160714	UBE2Q1	5603.75	0.125204	0.531513	30.5637	29.5274	27.5242	29.593	30.0459	30.5612	30.7544	33.0596	33.1894	33.452
ENSG00000249784	SCARNA22	114.731	-0.251134	0.531513	22.7983	21.4355	24.943	26.5858	19.6906	19.8894	18.8979	19.5567	20.1784	16.1216
ENSG00000129071	MBD4	3504.16	0.273697	0.532438	13.3464	22.4769	23.5385	23.7129	22.8544	22.2323	25.6005	25.7826	30.7402	28.7235
ENSG00000166831	RBPMS2	37.8361	-0.353613	0.532438	0.657647	0.371615	0.588482	0.45861	0.379016	0.302127	0.458063	0.330387	0.396867	0.179412
ENSG00000113732	ATP6V0E1	4735.72	0.156025	0.532532	60.8882	59.9906	62.9975	64.2263	66.9281	61.0617	70.5455	73.0609	72.3105	75.9016
ENSG00000196504	PRPF40A	13720.6	0.206174	0.532532	25.5528	32.4301	30.3057	28.7517	34.7688	32.2676	33.448	35.5098	41.9488	34.367
ENSG00000183735	TBK1	4063.33	0.210196	0.532935	15.2392	19.6488	17.9038	16.9965	20.0591	18.373	20.5834	20.0208	25.0916	21.4027
ENSG00000120798	NR2C1	1451.05	0.165197	0.534184	4.63817	5.25082	4.25261	4.62312	5.12532	5.06774	5.39583	5.36207	5.82357	5.33372
ENSG00000140471	LINS1	867.237	0.236785	0.534353	1.7774	2.72433	2.3704	1.9967	2.68101	2.66184	3.02865	2.61122	2.95154	2.67996
ENSG00000247121	CTD-2260A17.2	27.6012	-0.360481	0.534353	0.419981	0.21691	0.339158	0.232619	0.314003	0.271161	0.091998	0.214212	0.139737	0.25154
ENSG00000248008	NRAV	727.18	-0.213313	0.534353	7.73778	8.96098	9.36003	11.6785	9.56786	8.02782	8.63702	8.14436	7.95	7.49678
ENSG00000162368	CMPK1	11509.4	0.291848	0.534925	39.8462	67.6917	73.7405	46.7303	71.5916	66.7547	73.705	71.8859	94.2438	79.1724
ENSG00000133101	CCNA1	12.9936	0.269814	0.535103	0.0239881	0	0.0111993	0.0245801	0.218684	0.0551014	0.303785	0.176051	0.0694848	0.356405
ENSG00000136068	FLNB	17791.6	-0.272926	0.535103	33.1907	30.6588	25.4642	46.013	27.1457	28.7216	21.674	25.5164	24.8974	28.6154
ENSG00000147123	NDUFB11	3343.89	-0.196229	0.535103	60.7383	53.9847	52.4297	65.7734	56.8211	58.2692	45.9251	53.0813	45.5131	47.256
ENSG00000162614	NEXN	506.828	0.261289	0.535103	2.75788	2.73209	1.99951	1.80417	2.38668	2.71284	2.76776	3.44936	3.14373	2.39888
ENSG00000182473	EXOC7	4571.4	-0.181568	0.535103	11.2963	10.644	11.0114	11.6861	10.7196	10.4552	9.83967	10.8829	8.03974	9.17363
ENSG00000204923	FBXO48	70.5778	-0.276962	0.535103	0.304826	0.338231	0.370015	0.267232	0.309832	0.20539	0.288237	0.261	0.26857	0.237963
ENSG00000272455	RP4-758J18.13	40.6074	-0.337484	0.535103	0.623723	0.466044	0.758875	0.813419	0.903118	0.625182	0.536162	0.435958	0.369552	0.571156
ENSG00000060339	CCAR1	13595.8	0.153963	0.535464	49.3429	48.8204	51.2324	44.589	48.4784	48.1044	54.0189	56.4552	59.44	53.1556
ENSG00000107175	CREB3	1677.39	-0.154283	0.535464	21.698	21.0515	23.1285	19.2649	20.4439	20.2805	18.415	17.7687	18.2086	19.6147
ENSG00000112759	SLC29A1	2754.29	0.261805	0.535464	16.565	16.9034	17.1286	21.8175	12.0653	21.5684	22.216	23.9594	17.243	19.6915
ENSG00000137218	FRS3	43.9024	-0.33645	0.535464	0.523744	0.39736	0.442015	0.460984	0.227966	0.323899	0.285715	0.348476	0.262574	0.243491
ENSG00000137764	MAP2K5	243.16	-0.200666	0.535464	1.24733	1.21683	1.26084	1.03968	1.18711	1.07771	1.08979	1.00181	0.899118	1.04318
ENSG00000138796	HADH	2148.06	-0.24593	0.535464	17.8274	15.4038	21.1155	15.6991	18.329	16.3713	10.7394	13.9886	14.7931	16.6808
ENSG00000142082	SIRT3	384.778	-0.22431	0.535464	1.91462	1.76013	1.85492	2.13954	1.53426	1.86086	1.38473	1.46782	1.50671	1.50775
ENSG00000155380	SLC16A1	25112.4	0.222687	0.535464	83.16	109.083	94.3978	97.4542	110.448	114.04	127.233	106.346	140.499	99.4735
ENSG00000160703	NLRX1	485.413	-0.279004	0.535464	2.80282	2.42487	2.36448	2.28429	1.78599	2.41618	1.83093	2.02525	1.39492	1.55607
ENSG00000162065	TBC1D24	661.526	0.264377	0.535464	1.26158	1.36719	1.7946	1.7534	1.12807	2.03782	1.98504	1.91382	1.50685	1.63789
ENSG00000167900	TK1	3194.91	-0.292818	0.535464	46.3727	41.8014	34.0853	60.2919	38.7926	44.5264	28.7873	37.7374	25.9196	34.6593
ENSG00000173064	HECTD4	1561.72	-0.24271	0.535464	2.34988	1.66572	1.78175	1.72193	1.56214	1.69565	1.50738	1.68445	1.27941	1.3233
ENSG00000189190	ZNF600	201.986	0.254311	0.535464	0.7277	0.797835	0.606678	0.699499	0.915031	0.773688	0.958421	0.806548	1.05018	1.01312
ENSG00000197818	SLC9A8	466.76	-0.238295	0.535464	1.91049	1.70906	1.78002	1.67029	1.34445	1.50026	1.30996	1.60329	1.10139	1.45271
ENSG00000221955	SLC12A8	267.757	0.325821	0.535464	0.324651	0.260483	1.58787	0.816696	0.327229	0.587117	2.81923	0.977911	1.90318	1.36777
ENSG00000237854	LINC00674	133.025	-0.236193	0.535464	4.0002	4.73834	4.98017	4.28645	4.70943	3.89163	3.2183	3.41274	4.31677	3.93062
ENSG00000101811	CSTF2	3526.21	0.209687	0.535716	35.9197	34.3371	28.2302	41.4591	29.8489	38.506	38.2711	43.221	40.2135	39.0653
ENSG00000140386	SCAPER	713.174	-0.217227	0.53683	1.53474	1.31594	1.35896	1.87833	1.52765	1.25979	1.43431	1.15158	1.3484	1.25124
ENSG00000080823	MOK	288.774	-0.299522	0.538154	0.543867	0.647955	0.764184	0.914525	0.524413	0.509321	0.598685	0.534575	0.605917	0.360833
ENSG00000088832	FKBP1A	2494.33	0.172867	0.538154	21.5139	20.9603	19.2643	21.5946	20.3734	19.9622	25.8362	25.5776	23.709	22.7679
ENSG00000105176	URI1	6528.77	0.199438	0.538154	21.0488	27.5153	25.0079	26.3793	27.2636	27.0281	28.1594	27.1521	34.1041	31.4618
ENSG00000105248	CCDC94	822.36	0.259296	0.538154	10.715	11.8297	9.68326	9.22599	8.90279	12.2667	12.5485	16.7607	9.83017	10.8886
ENSG00000111605	CPSF6	7132.46	0.211843	0.538154	17.7439	21.3602	25.9811	17.6266	21.6446	23.6714	25.2817	25.3572	23.7621	24.6423
ENSG00000120093	HOXB3	36.5747	-0.354746	0.538154	0.169873	0.0618777	0.191061	0.123955	0.128647	0.0815879	0.117342	0.0890509	0.0894655	0.0700003
ENSG00000136888	ATP6V1G1	6204.62	0.224958	0.538154	81.2177	113.171	109.635	82.6795	110.003	105.795	113.726	119.726	133.395	118.971
ENSG00000143155	TIPRL	5931.43	0.24185	0.538154	30.4128	39.0657	43.6647	30.9923	46.4928	41.5458	45.1489	47.2479	52.3143	44.7677
ENSG00000147119	CHST7	16.9497	-0.362293	0.538154	0.201211	0.224812	0.328786	0.12027	0.189756	0.17332	0.0764439	0.0791092	0.136602	0.164676
ENSG00000147526	TACC1	1543.94	0.338685	0.538154	2.47244	2.88777	2.62622	2.66835	0.958797	2.93874	4.47546	2.743	3.21882	3.03893
ENSG00000147905	ZCCHC7	1936.07	0.218921	0.538154	9.8284	12.0283	10.6719	7.90602	10.4045	11.8728	12.0175	10.5162	13.2112	12.5585
ENSG00000157600	TMEM164	2509.85	0.174114	0.538154	8.42627	7.59059	8.59468	8.83584	7.38711	8.54168	10.3753	9.7697	8.65104	9.09997
ENSG00000161813	LARP4	16170.2	0.282912	0.538154	26.2592	49.4124	47.2656	34.8557	42.9694	44.5604	58.4454	46.3045	59.1983	47.0161
ENSG00000161996	WDR90	1863.71	-0.319808	0.538154	4.23014	4.93393	5.16694	5.73644	3.20589	5.19985	3.23361	3.61566	2.20842	2.96728
ENSG00000181924	COA4	3378.47	0.172346	0.538154	31.349	35.6393	31.3899	30.0827	32.7875	38.4248	31.968	36.6972	35.1013	40.8793
ENSG00000188725	SMIM15	5633.67	0.309296	0.538154	23.1063	44.7208	49.3652	28.4717	46.288	46.0311	50.9072	43.5413	60.6892	53.2491
ENSG00000197744	PTMAP2	93.7096	0.274021	0.538154	4.04937	5.64355	6.82232	6.25402	6.3094	7.44122	6.06455	7.01435	7.84095	8.15781
ENSG00000213468	FIRRE	3693.88	0.277277	0.538154	29.1888	22.9868	18.9378	22.5049	33.9832	26.9907	27.2709	35.4679	35.5683	35.8782
ENSG00000215790	SLC35E2	33.8329	-0.340472	0.538154	0.273394	0.16853	0.238808	0.379546	0.332684	0.186372	0.187632	0.20342	0.197981	0.20432
ENSG00000232499	RP11-512F24.1	5.57294	-0.331002	0.538154	0.307719	0.103467	0.156725	0.133769	0.17588	0.102813	0.0283415	0.0293296	0.0607739	0.140893
ENSG00000234882	EIF3EP1	10.9863	0.361233	0.538154	0.174989	0.10787	0.122545	0.149423	0.151275	0.18088	0.0886425	0.321066	0.3168	0.297448
ENSG00000238795	SCARNA12	77.853	0.275627	0.538154	5.75715	5.25766	6.86889	6.62752	4.89316	6.36727	6.9128	6.81848	8.33818	8.16175
ENSG00000278341	RP5-1142A6.10	40.3536	-0.324303	0.538154	0.621555	0.754326	0.652914	0.57055	0.964739	0.588938	0.590352	0.59057	0.478236	0.420653
ENSG00000197852	FAM212B	355.98	-0.316356	0.539254	1.13642	0.915318	0.80835	0.549276	0.938602	0.908711	0.597387	0.621026	0.663794	0.448164
ENSG00000115884	SDC1	1514.86	-0.316187	0.539299	8.0472	8.25285	15.1924	14.6154	9.18241	11.168	7.30909	6.74961	8.23961	7.69858
ENSG00000163354	DCST2	14.2986	-0.361518	0.539299	0.0937341	0.09245	0.131284	0.198498	0.153223	0.146411	0.0664746	0.0491374	0.0543027	0.0802551
ENSG00000108515	ENO3	657.759	-0.361666	0.540171	3.84973	3.94003	1.65328	10.0153	2.47941	3.51252	1.80742	3.24866	2.30699	2.26656
ENSG00000104635	SLC39A14	9560.31	0.249219	0.540338	26.9778	30.6888	27.9818	35.7845	20.4522	31.1463	38.8971	31.2496	35.9676	36.0922
ENSG00000113569	NUP155	28316	-0.228123	0.540404	70.6627	99.7431	60.7054	71.7516	79.3035	67.5182	64.1038	64.0965	59.5946	64.5267
ENSG00000100258	LMF2	689.772	-0.327768	0.540903	7.35196	6.85033	6.01989	5.38927	4.32598	6.27009	4.23986	5.4352	2.59374	3.22333
ENSG00000155366	RHOC	2538.19	-0.22077	0.540903	15.4648	16.1235	17.2961	15.5877	13.7712	14.3931	14.4007	14.7754	12.3531	10.0744
ENSG00000197978	GOLGA6L9	55.5465	0.314272	0.540903	0.161964	0.178094	0.175755	0.11064	0.195401	0.189034	0.283828	0.24783	0.212385	0.178578
ENSG00000251151	HOXC-AS3	54.2685	-0.324359	0.540903	0.39813	0.353865	0.354458	0.505991	0.686898	0.3573	0.356452	0.339757	0.28831	0.354402
ENSG00000004487	KDM1A	9039.52	0.190194	0.541801	34.5111	33.4226	32.4023	43.4383	33.0293	37.0817	40.8287	42.6132	43.6048	39.7804
ENSG00000105393	BABAM1	1368.2	-0.212419	0.541801	12.963	11.7957	10.939	16.036	13.2177	11.2206	9.68756	10.9399	11.7381	11.5949
ENSG00000108771	DHX58	139.457	-0.335735	0.541801	0.973757	0.49406	1.22397	1.29968	0.871229	0.901581	0.637451	0.486903	0.753973	0.663966
ENSG00000115368	WDR75	6023.23	0.189035	0.541801	21.8365	28.5504	24.2573	26.5228	25.2929	25.8222	30.4701	26.701	31.7908	30.9102
ENSG00000115520	COQ10B	1339.58	0.266937	0.541801	7.70934	10.5477	12.1258	8.54614	11.1833	15.7798	12.1389	9.94548	13.3711	11.3021
ENSG00000125730	C3	1588.26	0.350678	0.541801	3.1074	1.54051	3.36947	4.33753	5.20253	3.23622	7.65153	5.42866	4.02742	5.75353
ENSG00000136205	TNS3	5360.87	-0.263643	0.541801	11.671	9.04002	12.4104	14.5318	9.98098	11.5978	7.8242	10.1308	7.93742	8.8951
ENSG00000137100	DCTN3	984.089	-0.176971	0.541801	6.87318	5.96864	6.08714	6.4618	6.69723	6.45659	5.16987	5.69711	5.0776	5.74099
ENSG00000137310	TCF19	1780.41	-0.235411	0.541801	10.7723	10.8133	12.3072	13.2502	15.7859	11.9535	8.66328	9.92073	10.6879	11.0352
ENSG00000153574	RPIA	738.916	0.200208	0.541801	7.52355	8.91072	7.34498	10.0236	8.46141	8.7876	10.4155	10.0437	10.2084	9.80645
ENSG00000155363	MOV10	1757.56	-0.254157	0.541801	7.23956	5.59137	6.27669	8.2052	6.75652	6.58271	5.35416	6.62118	4.61489	4.56608
ENSG00000158792	SPATA2L	107.233	-0.345816	0.541801	1.6005	1.38697	1.06127	1.10125	0.700003	1.03365	0.951746	1.00925	0.419933	0.625008
ENSG00000166741	NNMT	3706.13	0.336632	0.541801	32.2767	14.4559	25.8838	23.5039	24.4407	18.5657	52.4221	32.5892	34.0426	32.4476
ENSG00000170854	MINA	3671.3	0.192235	0.541801	9.6608	13.3214	11.8022	10.3322	11.5533	12.1057	12.7844	12.6862	14.2585	13.6423
ENSG00000171502	COL24A1	12.4799	-0.323606	0.541801	0.0812307	0.0129821	0.0589929	0.0349383	0.0226982	0.00829285	0.0182881	0.00630856	0.0108933	0.0439421
ENSG00000188636	LDOC1L	4236.49	-0.162965	0.541801	20.0898	17.5702	20.001	17.771	18.0782	18.6368	15.2371	16.9327	15.5231	16.6376
ENSG00000204977	TRIM13	1177	0.266506	0.541801	2.65769	2.80883	3.25666	2.27062	3.84135	3.25371	4.35285	3.57829	4.24133	3.08259
ENSG00000205352	PRR13	1902.66	0.247113	0.541801	9.54888	15.4354	15.188	15.5575	12.007	17.4286	17.0833	14.5848	16.2475	17.2553
ENSG00000213799	ZNF845	1603.97	0.230427	0.541801	6.43815	8.10631	6.85813	7.52163	8.92392	7.23997	9.37748	8.6444	10.6991	9.38927
ENSG00000229994	RPL5P4	71.0829	-0.313776	0.541801	1.98186	2.00278	2.00222	2.33039	2.20608	1.88066	1.74454	0.783458	1.97632	1.45633
ENSG00000254837	AP001372.2	142.92	-0.276122	0.541801	1.45488	1.73674	1.62801	0.962301	1.53902	1.16701	1.2049	1.08954	1.28769	1.05259
ENSG00000281091	RP13-349O20.2	46.6394	-0.314723	0.541801	3.11534	3.03425	2.44348	2.17071	2.58543	1.6602	2.01997	1.50248	1.94016	2.63597
ENSG00000244332	RP11-119K6.6	12.1177	-0.359388	0.542284	0.580178	0.660265	0.500061	0.457304	0.448943	0.328046	0.271287	0.374328	0.387822	0.292205
ENSG00000137434	C6orf52	16.9613	-0.358195	0.542933	0.42332	0.441608	0.699322	0.533866	0.57324	0.299193	0.197941	0.614528	0.330132	0.278805
ENSG00000143369	ECM1	77.8752	0.28056	0.544806	0.385523	0.438334	0.567964	0.561831	0.382428	0.62973	0.633609	0.529949	0.645216	0.530725
ENSG00000049192	ADAMTS6	485.735	-0.260447	0.544932	1.56579	1.44782	1.59381	1.38179	1.19991	1.5035	0.891888	0.982872	1.08765	1.32337
ENSG00000074201	CLNS1A	10457	0.223325	0.544932	42.5894	46.738	38.8307	60.8079	49.0719	49.9829	56.6374	58.1454	61.347	57.1137
ENSG00000091986	CCDC80	702.907	-0.274005	0.544932	0.997624	1.13492	1.54019	1.85493	1.33475	0.896394	1.07318	1.12907	1.15941	1.18902
ENSG00000095303	PTGS1	109.088	0.359217	0.544932	0.114348	0.239047	0.403871	0.336225	0.518872	0.657791	0.488575	0.276261	0.331223	0.946492
ENSG00000100739	BDKRB1	15.2912	0.30042	0.544932	0.0104372	0.00643387	0.155929	0.0926878	0.0853061	0.0383592	0.391242	0.229798	0.0906981	0.168213
ENSG00000102738	MRPS31	1197.24	0.170865	0.544932	11.845	13.0411	10.6045	12.5817	12.3721	12.3776	13.3871	13.6123	15.2121	13.9927
ENSG00000104081	BMF	54.7308	0.349491	0.544932	0.110979	0.12705	0.0592141	0.339347	0.159483	0.101968	0.422968	0.554069	0.206656	0.218253
ENSG00000104671	DCTN6	1424.24	0.239058	0.544932	12.1585	17.038	18.6414	13.0334	13.5279	16.3171	16.7278	17.2197	20.3726	19.2842
ENSG00000116095	PLEKHA3	1687.41	0.284043	0.544932	1.82738	2.93556	2.92209	1.64318	2.62295	2.88656	3.28969	2.87703	3.58366	2.62622
ENSG00000119121	TRPM6	10.2894	0.291325	0.544932	0	0.00193023	0.00877133	0.0299464	0.0275614	0.00863113	0.0317234	0.0295466	0.0408156	0.0772756
ENSG00000123268	ATF1	5032.69	0.280914	0.544932	22.8326	36.4369	43.2461	33.147	46.1013	41.076	45.961	41.495	53.5108	49.0952
ENSG00000123595	RAB9A	5723.56	0.220867	0.544932	57.9378	60.2692	64.1895	48.3372	62.5502	60.4837	62.2666	66.9045	86.4428	71.9003
ENSG00000147383	NSDHL	1761.6	0.2045	0.544932	19.9308	18.3136	17.4251	22.4029	15.0877	22.1952	21.6241	23.4365	20.7306	20.8752
ENSG00000153094	BCL2L11	635.719	0.211596	0.544932	2.07527	1.84962	2.55138	1.89021	1.68802	2.28814	2.41349	2.38431	2.33564	2.38002
ENSG00000161860	SYCE2	101.073	-0.292261	0.544932	1.75715	2.16635	1.71446	1.64542	1.67574	1.81404	1.28015	1.07638	1.058	1.68048
ENSG00000162976	PQLC3	186.355	-0.308479	0.544932	2.13837	2.26975	2.67011	1.29653	2.33882	2.01126	1.32036	1.18067	1.75926	1.76523
ENSG00000164385	LINC01600	18.3105	-0.355054	0.544932	0.23653	0.218709	0.121471	0.210052	0.245371	0.20646	0.131798	0.136393	0.1199	0.0953022
ENSG00000166407	LMO1	80.167	0.350486	0.544932	0.698353	0.976479	0.747502	1.17519	0.738913	1.58066	0.862822	2.10725	0.641398	1.32968
ENSG00000173598	NUDT4	1895.71	0.287417	0.544932	2.6535	3.90529	5.26204	2.91508	4.12135	3.94184	5.3361	4.59979	5.47302	4.8494
ENSG00000177595	PIDD1	171.666	-0.346826	0.544932	1.07904	1.031	0.719013	0.6701	0.477967	0.775119	0.481998	0.755918	0.344524	0.360655
ENSG00000179406	LINC00174	26.8537	-0.358432	0.544932	0.255782	0.119832	0.109863	0.125805	0.0707582	0.0799054	0.0725586	0.058998	0.0777954	0.121095
ENSG00000185347	C14orf80	391.566	-0.341481	0.544932	1.61162	1.96574	1.50483	1.86131	0.937595	1.55186	1.30186	1.30219	0.613101	0.731602
ENSG00000186222	BLOC1S4	344.014	-0.26212	0.544932	4.41488	4.79554	6.59906	6.91952	4.25309	4.20365	4.09405	4.34878	4.64092	4.42915
ENSG00000198815	FOXJ3	2572.69	0.166097	0.544932	6.99077	9.01261	8.25884	7.67963	8.155	8.91727	9.77753	9.29092	8.77003	8.58135
ENSG00000199477	SNORA31	9.28731	-0.35645	0.544932	1.99286	2.45695	1.03378	2.11767	2.64509	1.01726	1.57034	1.39293	1.12245	1.0037
ENSG00000223599	RP11-216N14.7	14.7278	-0.357756	0.544932	0.461803	0.149114	0.287468	0.420622	0.317994	0.141437	0.133675	0.161391	0.30257	0.199359
ENSG00000269938	RP11-214K3.20	6.58079	-0.340625	0.544932	0.36176	0.350432	0.193022	0.353035	0.552363	0.0949683	0.0523579	0.3251	0.187123	0.234256
ENSG00000279576	AP000769.1	9.469	-0.311194	0.544932	0.181156	0.379683	0.118407	0.0495005	0.227791	0.116514	0.16518	0.0379864	0.0787116	0.00912388
ENSG00000065357	DGKA	89.5354	-0.346536	0.5453	0.360703	0.204979	0.186819	0.281053	0.161226	0.25892	0.165587	0.11818	0.0999929	0.168893
ENSG00000203667	COX20	2328.32	0.251133	0.5453	8.0664	10.4593	11.5382	7.68937	11.4899	11.2233	10.0789	11.876	13.5384	13.6126
ENSG00000239437	RN7SL752P	160.763	0.302998	0.5453	10.9326	9.0887	13.0177	12.9495	9.39583	16.7723	10.4663	19.9799	10.9675	14.6494
ENSG00000048028	USP28	2821.36	0.170379	0.54546	10.3033	10.9527	10.3866	11.9002	9.37653	11.6774	11.6572	11.6889	13.5592	11.4229
ENSG00000130675	MNX1	107.173	-0.246182	0.54546	0.671348	0.616543	0.607672	0.603681	0.693427	0.522427	0.527467	0.632045	0.535771	0.427828
ENSG00000204852	TCTN1	723.465	-0.282106	0.54546	1.59138	2.1615	2.18272	1.66853	2.05758	1.99914	1.02019	1.31027	1.65158	1.59846
ENSG00000232070	TMEM253	7.35583	-0.339057	0.54546	0.0880747	0.0452438	0.123358	0.120331	0.193808	0.080924	0.0892301	0.0307804	0.04252	0.0443585
ENSG00000118707	TGIF2	2081.53	0.149598	0.546323	11.3196	11.8876	12.4873	13.0228	10.8091	13.0007	13.9959	13.806	12.9017	12.6856
ENSG00000221413	AC023593.1	8.63781	0.346843	0.546438	1.34513	2.32173	1.25599	0.735106	0.676561	1.23592	3.81577	2.25646	2.53262	2.3034
ENSG00000004777	ARHGAP33	25.6115	-0.354043	0.546783	0.180595	0.131567	0.194178	0.0859836	0.0860171	0.130735	0.0776211	0.0860651	0.0673712	0.0744186
ENSG00000137869	CYP19A1	5.5993	0.331484	0.546783	0.00682369	0.00630957	0.0191146	0.0023307	0.0150155	0.0219439	0.0207396	0.0143085	0.0247072	0.0206204
ENSG00000151239	TWF1	10903.6	0.327956	0.546783	25.7403	65.6758	64.0307	39.4132	71.292	65.5768	69.467	65.5643	89.3142	78.68
ENSG00000178057	NDUFAF3	1502.72	-0.214521	0.546783	14.4638	16.6729	13.9361	16.99	14.3951	15.6367	12.0536	13.8749	10.6711	12.6275
ENSG00000214110	LDHAP4	639.25	0.247236	0.546783	11.6527	13.5485	15.9977	11.3492	13.5463	12.2703	16.4227	14.7877	18.4643	18.5799
ENSG00000277846	SNORD30	30.2258	0.328152	0.546783	7.81328	8.61881	6.52758	8.98929	9.56609	7.9346	11.2487	11.6409	12.2095	14.2907
ENSG00000154438	ASZ1	14.3729	0.349899	0.546975	0.0939176	0.10421	0.0701554	0.00641569	0.10038	0.181214	0.13321	0.177241	0.0884146	0.118253
ENSG00000164405	UQCRQ	6417.05	-0.184958	0.546975	112.894	99.3795	93.581	110.998	116.543	98.8052	85.2117	82.0113	102.783	95.674
ENSG00000212694	LINC01089	129.495	-0.32343	0.546975	0.989249	0.669932	0.650491	1.07553	0.757734	0.723306	0.494055	0.832657	0.363231	0.617527
ENSG00000232587	EEF1A1P3	10.2039	-0.350133	0.546975	0.311759	0.076872	0.213474	0.298156	0.209074	0.0763861	0.0842263	0.108954	0.150509	0.157016
ENSG00000100811	YY1	7871.16	0.166188	0.547527	16.2349	20.795	19.7395	19.053	21.1738	20.886	22.5113	21.4584	23.0137	21.7551
ENSG00000119673	ACOT2	444.398	-0.204372	0.547527	4.85978	3.93748	4.08846	4.86466	5.15033	3.81312	4.13138	3.68266	4.36422	3.61689
ENSG00000068489	PRR11	2073.28	-0.17567	0.547606	10.9358	11.1948	12.451	13.3696	13.9772	10.398	11.7297	10.8441	10.3103	11.1079
ENSG00000104381	GDAP1	1410.71	0.273727	0.547606	6.94069	9.63429	4.80254	7.8569	6.01629	9.15782	8.25528	8.05152	10.0575	8.91983
ENSG00000126804	ZBTB1	2760.45	0.189482	0.547606	10.7504	10.0429	10.5315	11.6838	12.5484	10.8188	13.1381	12.7107	14.5677	12.8129
ENSG00000146205	ANO7	12.0706	0.354941	0.547606	0.0303274	0.0280424	0.0330374	0.0621516	0.0222451	0.0743071	0.0563296	0.09009	0.0402634	0.0483686
ENSG00000167074	TEF	673.486	-0.342814	0.547606	2.39322	2.46882	6.97752	4.69185	2.84041	3.04594	2.12153	2.24031	2.90024	3.01641
ENSG00000169972	PUSL1	496.862	-0.2717	0.547606	4.9499	5.56079	5.09705	6.0359	3.78102	4.80305	4.27667	4.68041	2.95639	3.55311
ENSG00000179889	PDXDC1	7616.12	-0.199671	0.547606	20.3427	19.9999	19.9145	20.2178	19.1654	19.1549	16.6922	13.0182	18.0653	18.6947
ENSG00000179979	CRIPAK	51.1662	-0.308871	0.547606	0.330796	0.279883	0.417891	0.252558	0.232444	0.274141	0.210281	0.210812	0.211367	0.218872
ENSG00000197165	SULT1A2	28.0052	-0.354165	0.547606	0.303674	0.382192	0.342624	0.475395	0.222745	0.302271	0.166648	0.092862	0.210745	0.318634
ENSG00000215158	RP11-1023L17.1	233.095	-0.210955	0.547606	0.884907	0.991063	0.769003	0.882804	0.859318	0.680235	0.856571	0.656789	0.758189	0.781044
ENSG00000215417	MIR17HG	860.135	0.309956	0.547606	3.39626	7.3631	4.57978	3.20977	5.60769	6.37737	6.72294	5.32388	6.54853	7.25308
ENSG00000243317	C7orf73	1052.42	0.240077	0.547606	3.66683	4.88067	5.52831	3.518	4.51532	5.15025	4.72648	5.28918	5.51369	6.07557
ENSG00000266921	RP11-15A1.7	16.9387	-0.352715	0.547606	0.0989541	0.146398	0.138595	0.148714	0.317291	0.0454601	0.150378	0.0518738	0.150483	0.0847245
ENSG00000135776	ABCB10	3366.66	0.220594	0.547933	12.1541	16.9691	19.104	17.474	17.0945	19.706	18.7684	18.0471	22.1189	19.6348
ENSG00000157613	CREB3L1	23.5671	0.321164	0.547933	0.0499134	0.0307685	0.146476	0.146129	0.0448303	0.111377	0.0505681	0.0897107	0.490542	0.175971
ENSG00000173209	AHSA2	1239.39	-0.162866	0.547933	3.85321	3.57136	3.35417	3.31723	3.84761	3.27847	3.05133	2.91648	3.16089	3.4956
ENSG00000176919	C8G	15.5631	-0.354942	0.547933	0.534111	0.450547	0.446221	0.403267	0.335803	0.439089	0.398718	0.235783	0.122141	0.113264
ENSG00000197415	VEPH1	103.579	-0.254541	0.547933	0.21082	1.08839	0.19685	0.18902	1.14045	0.121065	0.0177988	0.0322339	0.194015	0.426928
ENSG00000265590	AP000275.65	5.83184	-0.296926	0.547933	0.140281	0.121065	0.104789	0.344984	0.246951	0.0515569	0	0	0.121903	0.169565
ENSG00000080947	CROCCP3	15.5587	-0.355641	0.549048	0.105628	0.0572995	0.0670675	0.0634977	0.0318767	0.0504672	0.047086	0.0354383	0.0367159	0.0276636
ENSG00000106344	RBM28	6297.14	0.171226	0.549048	8.68507	8.77389	7.69621	9.53706	7.85813	9.17352	10.5544	10.1025	9.80259	8.66709
ENSG00000117153	KLHL12	2148.01	-0.1651	0.549048	14.9683	15.5365	13.4694	14.4934	14.9645	13.4477	12.0036	11.8104	12.911	14.8203
ENSG00000127526	SLC35E1	3235.19	0.150784	0.549048	8.53616	10.0179	10.4891	10.1233	9.05274	10.941	11.2763	10.6215	10.631	10.3565
ENSG00000127922	SHFM1	3199.49	0.142591	0.549048	5.68199	5.95348	6.50553	5.94714	6.14293	6.39464	6.95961	6.18312	7.27142	6.70005
ENSG00000182986	ZNF320	803.327	0.235749	0.549048	1.64529	1.98176	2.12442	1.64827	2.56874	2.22646	2.47939	2.19774	2.56736	2.54835
ENSG00000264169	RN7SL665P	17.4087	0.351899	0.549087	1.05548	1.24212	0.806348	0.917657	1.14621	1.67508	1.45817	2.41441	0.972788	1.59476
ENSG00000163938	GNL3	13141.4	0.169025	0.549338	84.3792	87.4449	78.2775	87.3564	87.6373	84.4237	97.4661	88.0573	108.707	102.853
ENSG00000237506	RPSAP15	17.7611	-0.344988	0.549368	0.668659	0.556451	0.530698	0.570966	0.483454	0.399341	0.304844	0.490734	0.363161	0.353606
ENSG00000010818	HIVEP2	1023.46	0.278383	0.54969	2.35022	2.20219	2.69223	1.74832	1.5739	2.00787	3.30005	3.00752	2.56356	2.52311
ENSG00000120738	EGR1	234.305	-0.334204	0.550039	3.01801	2.88392	3.20347	1.18436	1.16501	2.79827	0.594791	0.634764	0.883507	0.725355
ENSG00000107643	MAPK8	1522.17	0.187129	0.55043	2.88784	3.49032	3.56739	3.43698	3.43954	3.36754	4.28864	3.70788	4.30591	3.69335
ENSG00000182287	AP1S2	1089.83	0.325128	0.550449	2.47006	4.49309	4.15938	2.30027	5.79707	6.20239	4.36328	4.35493	5.80187	5.79755
ENSG00000164251	F2RL1	45.3014	0.354836	0.550467	0.233556	0.131975	0.363466	0.245967	0.342626	0.849433	0.404225	0.397913	0.34531	0.191148
ENSG00000071054	MAP4K4	7510.82	0.146006	0.550596	14.9259	13.0744	12.8897	13.014	14.17	13.8623	14.6439	15.3588	16.1312	15.6675
ENSG00000130332	LSM7	1252.79	0.25575	0.550596	16.7154	16.5428	15.956	13.4684	12.9287	21.6979	17.5873	23.7993	14.8545	15.3346
ENSG00000139146	FAM60A	6114.72	0.234644	0.550596	16.8668	22.0758	21.4961	23.5777	26.448	21.7231	28.2755	24.6566	29.959	28.4282
ENSG00000167543	TP53I13	371.935	-0.314138	0.550596	2.47545	2.34524	2.22907	2.401	1.23161	1.89829	1.67833	2.03402	1.17227	1.16427
ENSG00000179954	SSC5D	11.6207	-0.320437	0.550596	0.133814	0.0194089	0.0440989	0.0349512	0.0197955	0.0180809	0.0199367	0.0412636	0.00855023	0.0237865
ENSG00000102904	TSNAXIP1	15.9326	-0.35415	0.550957	0.186823	0.092132	0.0767552	0.112308	0.117459	0.116726	0.0757097	0.0470096	0.0541159	0.067747
ENSG00000131558	EXOC4	3157.47	-0.283405	0.550957	9.34792	8.61362	7.82838	8.02268	9.03562	7.50208	4.46724	4.90675	8.14792	8.48031
ENSG00000135373	EHF	24.5108	-0.29775	0.550957	0.0459417	0.0242744	0.0980512	0.291419	0.458021	0.0120605	0.113036	0.0481672	0.118818	0.0694152
ENSG00000137073	UBAP2	2871.85	0.232435	0.550957	6.73438	6.26959	5.26077	5.43345	4.4129	6.73791	6.57837	8.06073	5.7324	6.66748
ENSG00000177485	ZBTB33	3139.93	0.226593	0.550957	9.81739	13.6566	12.2376	10.9442	14.9778	12.8983	15.792	15.8711	15.5958	13.4882
ENSG00000262484	CCER2	5.97091	-0.325181	0.550957	0.272334	0.0839386	0.101715	0.223244	0.205465	0.175157	0.0551814	0.0285527	0.0788853	0.0685802
ENSG00000214309	MBLAC1	45.9732	-0.298379	0.551224	0.787898	0.666411	0.615925	0.826117	0.875524	0.572409	0.649725	0.691589	0.477681	0.535248
ENSG00000074755	ZZEF1	2165.31	-0.222298	0.551245	4.26583	2.90007	2.95394	3.8107	3.02735	2.96169	2.73487	3.11343	2.73336	2.71458
ENSG00000103496	STX4	725.849	-0.198444	0.551245	4.66586	3.95533	5.0817	4.34461	3.88322	4.01465	3.61145	3.36733	3.59863	4.21995
ENSG00000113552	GNPDA1	4736.17	0.221535	0.551245	24.7815	25.7725	20.1265	32.3978	21.9817	28.0779	31.3869	30.1116	29.9499	29.1128
ENSG00000113966	ARL6	593.888	0.325908	0.551245	1.39083	2.67294	3.20847	1.61646	3.56896	2.70616	3.80004	3.16054	4.02417	3.57216
ENSG00000120158	RCL1	2485.53	0.172397	0.551245	11.7602	14.482	11.6951	13.4546	11.7948	13.8424	14.2461	13.2678	15.7268	14.7111
ENSG00000133703	KRAS	4943.59	0.277314	0.551245	8.68855	15.7446	15.714	11.0439	17.1438	16.2633	17.8048	16.4664	19.3924	16.7097
ENSG00000142687	KIAA0319L	2238.85	-0.158549	0.551245	6.13442	5.40686	5.56603	5.38317	5.67055	5.68307	4.50974	4.78607	5.01598	5.06649
ENSG00000143499	SMYD2	3698.01	0.189456	0.551245	13.5009	17.2837	13.9807	17.11	18.5237	18.9074	17.8297	18.5254	18.8031	18.6761
ENSG00000156374	PCGF6	1491.06	0.250057	0.551245	9.35289	14.4646	11.387	10.4755	13.0073	13.1788	14.9109	12.0698	18.173	13.599
ENSG00000160336	ZNF761	1154.83	0.239582	0.551245	4.43938	5.66141	4.28205	4.84719	6.12737	5.03277	6.41545	5.48032	7.33173	6.45852
ENSG00000163596	ICA1L	6.32253	0.320876	0.551245	0.00814845	0.00502301	0.0076085	0.0111327	0.0102461	0.00249563	0.0357731	0.0227818	0.0196692	0.0136798
ENSG00000164823	OSGIN2	2949.45	0.285579	0.551245	10.4172	14.5642	18.2883	9.68291	10.234	13.6114	17.5566	14.5195	18.4853	16.8703
ENSG00000175003	SLC22A1	82.1879	-0.321997	0.551245	0.871541	1.0438	0.976546	0.969595	0.861064	0.789342	0.302734	0.613524	0.937685	0.771296
ENSG00000196366	C9orf163	26.833	-0.336162	0.551245	0.290878	0.289652	0.292496	0.221632	0.29542	0.267262	0.249356	0.199403	0.145829	0.135231
ENSG00000228775	WEE2-AS1	7.73457	-0.331911	0.551245	0.0410756	0.0455769	0.0767074	0.0617308	0.113629	0.0603851	0.0416144	0.0172261	0.00594904	0.0413751
ENSG00000229372	SZT2-AS1	7.97567	-0.345318	0.551245	0.247088	0.279243	0.422977	0.365712	0.362478	0.340541	0.250329	0.129529	0.0894655	0.124445
ENSG00000240541	TM4SF1-AS1	65.2247	-0.330162	0.551245	1.4532	2.51589	1.21255	1.62635	2.54655	1.36363	1.28432	0.907674	1.52255	1.60395
ENSG00000243678	NME2	246.395	-0.345525	0.551245	2.27486	3.93725	2.71642	2.51778	1.3546	2.40168	1.79501	2.15573	0.81576	1.4597
ENSG00000272800	RP11-438L19.1	23.3192	0.35334	0.551245	0.186229	0.475595	0.447143	0.290781	0.485067	0.244442	0.889456	0.641538	0.616501	0.656557
ENSG00000273456	RP11-686O6.2	5.92907	-0.330402	0.551245	0.213861	0.316397	0.359442	0.262967	0.215132	0.275098	0.13	0	0.0929218	0.150795
ENSG00000279089	RP11-481C4.2	167.07	0.298605	0.551245	0.680895	1.06589	1.37194	0.74666	1.2899	1.26769	1.44319	1.17414	1.32352	1.53868
ENSG00000281258	AL009179.1	8.73062	0.259441	0.551245	0	0.377545	2.47814	0.278923	0.128355	3.37643	1.44783	4.923	0.44352	0.719751
ENSG00000158793	NIT1	708.858	-0.205888	0.551512	4.63699	4.08879	4.26594	5.37094	4.71417	4.60219	3.73672	3.43734	3.70964	4.21596
ENSG00000164989	CCDC171	316.053	-0.255494	0.551512	0.602554	0.527277	0.548428	0.376557	0.58797	0.398197	0.354336	0.402562	0.499663	0.479624
ENSG00000066583	ISOC1	1799.26	0.231762	0.551541	14.2148	23.0223	19.3274	17.5862	22.2773	21.3225	23.4059	22.044	25.4658	23.63
ENSG00000149596	JPH2	602.42	-0.263629	0.551541	2.78509	2.27219	2.45581	2.90511	2.4423	2.55897	2.01194	2.53406	1.45915	1.77838
ENSG00000189223	PAX8-AS1	127.291	-0.32697	0.551541	0.245762	0.138511	0.252424	0.214652	0.186521	0.172583	0.131607	0.0920239	0.118223	0.224567
ENSG00000198690	FAN1	1858.74	-0.178273	0.551541	7.43113	7.2365	6.37025	7.02243	8.55521	5.86278	6.62932	6.31961	6.94624	6.31736
ENSG00000204264	PSMB8	10.1307	-0.350883	0.551541	0.129148	0.123841	0.227782	0.137237	0.117285	0.105478	0.0290761	0.12036	0.093524	0.0722724
ENSG00000230457	PA2G4P4	45.9257	-0.300601	0.551541	0.974137	0.870717	1.2052	1.01481	1.02586	0.805543	0.567477	0.638328	0.969966	0.82179
ENSG00000101224	CDC25B	1481.18	-0.253671	0.551557	9.86883	7.98384	10.679	7.46177	7.36254	7.76784	8.61245	7.1078	5.76946	5.9786
ENSG00000219274	RPS20P2	7.5086	-0.336275	0.551557	0.739994	0.729856	0.621863	0.657154	0.232622	0.407949	0.14994	0.077584	0.428698	0.372695
ENSG00000273096	RP3-508I15.20	12.8496	-0.35203	0.551557	2.83139	1.35751	2.64377	1.71926	1.68124	1.87887	0.796813	0.494757	1.48082	1.18835
ENSG00000278238	RP11-245D16.4	22.1949	-0.342035	0.551557	1.44704	1.0513	0.772087	0.776678	1.39715	0.712262	0.733011	0.650201	0.74849	0.832911
ENSG00000147872	PLIN2	1937.87	0.160317	0.551576	7.90674	8.13615	9.04222	8.26618	7.70393	8.74169	9.52425	8.72887	10.4555	8.71125
ENSG00000064205	WISP2	1082.7	-0.324069	0.551819	6.32235	8.70665	4.12267	3.74648	5.94789	4.07801	3.84668	6.11359	2.97972	3.89151
ENSG00000112293	GPLD1	98.8377	-0.346196	0.552594	1.04165	0.400417	0.344243	0.455724	0.522447	0.559191	0.249006	0.36199	0.305117	0.359573
ENSG00000130508	PXDN	2929.13	-0.292845	0.552594	8.6815	7.04141	6.10534	4.60814	7.20576	6.23331	5.15547	6.48805	3.66652	4.37627
ENSG00000183060	LYSMD4	211.832	-0.214602	0.552594	0.848869	0.840977	0.896414	0.997528	1.01974	0.896014	0.834409	0.683384	0.702532	0.79144
ENSG00000272196	HIST2H2AA4	46.2646	-0.336563	0.552594	2.14362	2.42258	2.33517	2.40571	1.66861	2.11027	1.86149	1.9799	0.924	0.925395
ENSG00000275202	RP11-156K23.3	112.135	-0.267674	0.552594	2.98054	2.65927	2.3192	1.96462	3.07387	1.80168	2.17202	1.83658	2.08265	2.42289
ENSG00000276180	HIST1H4I	1898.73	-0.34073	0.55292	39.0854	42.8257	40.2551	53.5671	23.5106	43.7609	24.0699	34.8448	14.0151	19.9429
ENSG00000105877	DNAH11	12.71	0.329975	0.553802	0.016194	0.00998259	0.0100806	0.0159791	0.00905013	0.0033065	0.0218753	0.018865	0.0221511	0.0543737
ENSG00000181218	HIST3H2A	396.104	-0.312809	0.553802	12.5435	14.6914	11.7424	11.1833	7.92672	11.4956	7.98327	11.3976	5.63642	6.70627
ENSG00000196793	ZNF239	887.618	0.240956	0.553802	6.32162	8.80512	6.84544	8.27631	6.34765	7.57935	8.45029	7.77058	10.6678	9.91563
ENSG00000278834	RP11-458J1.1	99.1661	-0.270585	0.553802	1.86631	2.02581	1.76158	1.7045	1.56875	1.84526	1.39754	1.02089	1.26336	1.54276
ENSG00000243679	RP11-274B21.3	25.3229	-0.345572	0.554412	1.41256	1.20023	1.06943	0.80847	0.432048	0.561245	0.580173	1.16078	0.193525	0.269191
ENSG00000269069	CTC-471F3.5	21.2843	-0.348458	0.554412	0.437645	0.0957287	0.31637	0.405047	0.266278	0.0907998	0.143028	0.325632	0.173797	0.135095
ENSG00000155816	FMN2	253.059	0.309252	0.554518	0.400998	0.54565	0.629591	0.4322	0.552782	0.854239	0.40325	0.563679	0.688324	0.906583
ENSG00000065911	MTHFD2	13693.3	0.202427	0.554915	50.2539	63.5563	57.642	64.3302	61.2322	62.3472	69.2615	60.5524	83.5059	70.9412
ENSG00000101361	NOP56	15905.9	0.184495	0.554915	61.6777	61.5243	55.9823	75.5125	59.2929	67.1359	68.8781	68.3107	77.987	78.1912
ENSG00000277075	HIST1H2AE	6915.62	-0.294486	0.554915	347.013	335.335	305.747	472.672	298.386	377.296	216.405	325.934	199.363	231.88
ENSG00000121310	ECHDC2	225.921	-0.289749	0.555221	0.579596	0.458489	0.634097	0.428219	0.42383	0.434259	0.468751	0.234723	0.403507	0.403414
ENSG00000137720	C11orf1	349.721	-0.261346	0.555221	2.05881	2.6911	2.46963	2.33033	2.04553	1.98141	1.32457	1.5677	2.20915	2.21763
ENSG00000163785	RYK	5446.39	0.266796	0.555221	8.24188	15.4248	14.7401	13.9508	16.454	15.6681	16.9428	17.2635	19.2834	16.9571
ENSG00000204682	CASC10	300.013	-0.280712	0.555221	1.70397	1.85336	1.81734	1.65549	3.09014	1.66304	1.41175	1.69917	1.46428	1.70877
ENSG00000243005	RN7SL16P	6.80215	-0.33302	0.555221	1.0701	0.329826	0.899273	0.950309	0.672788	0.196644	0.54207	0.224388	0.30997	0.592849
ENSG00000116141	MARK1	1015.23	0.18746	0.555814	4.13427	4.60567	3.6668	3.6337	3.89222	4.20874	4.49537	5.34852	4.40229	4.51235
ENSG00000020922	MRE11A	4982.44	0.180844	0.556825	12.7849	15.236	12.4306	12.8843	15.8243	14.7774	15.619	14.7584	16.9035	17.1093
ENSG00000074219	TEAD2	1339.36	0.237631	0.556825	9.05109	8.25303	9.97563	11.4289	7.85259	10.2156	10.7063	14.2697	9.66026	11.4669
ENSG00000081181	ARG2	48.4645	0.342274	0.556825	0.428572	0.212818	0.455752	0.382222	0.36675	0.3719	0.904571	0.611591	0.500015	0.353752
ENSG00000101190	TCFL5	1457.9	0.179008	0.556825	8.77144	8.31456	8.43271	10.2212	9.59679	10.5841	9.10719	9.71457	11.2417	11.1392
ENSG00000104714	ERICH1	436.826	0.315496	0.556825	0.855345	1.09467	0.878809	1.12615	0.405651	1.0524	1.26537	1.36844	1.01162	1.22232
ENSG00000110075	PPP6R3	8823.37	0.175598	0.556825	18.9074	22.7699	23.0108	23.1068	25.8667	23.5251	26.2488	25.6958	27.9487	26.1101
ENSG00000114857	NKTR	5145.06	0.166848	0.556825	6.12833	6.73551	5.88795	5.84847	7.24087	6.62588	7.29084	6.88252	7.90292	7.31324
ENSG00000120742	SERP1	8647.28	0.279671	0.556825	18.5878	36.1932	33.9591	25.4227	37.3108	39.2013	35.1209	34.2763	41.1831	43.1656
ENSG00000121864	ZNF639	3870.11	0.28908	0.556825	6.05596	13.3544	13.492	11.006	12.4383	12.8368	14.975	14.0231	16.5481	14.426
ENSG00000122218	COPA	20073.8	-0.159947	0.556825	89.549	76.881	67.6442	80.0731	76.1324	68.8845	68.168	66.501	73.8187	69.6651
ENSG00000124635	HIST1H2BJ	6329.22	-0.283202	0.556825	156.807	159.645	154.479	232.264	153.3	176.427	86.6305	141.656	125.907	137.913
ENSG00000135318	NT5E	658.706	0.30116	0.556825	2.16544	2.81455	3.80079	2.89777	2.67098	2.31637	4.15609	3.22907	4.05596	5.15564
ENSG00000136861	CDK5RAP2	4167.31	-0.14967	0.556825	10.3406	8.97089	9.65538	10.8094	10.1263	9.19669	8.54938	8.23966	9.16952	9.57606
ENSG00000140350	ANP32A	10845.7	0.192072	0.556825	25.054	29.0514	30.0742	36.3097	32.1393	32.1142	34.2121	36.6651	36.369	37.096
ENSG00000152382	TADA1	1656.32	0.204214	0.556825	9.50134	12.6063	11.8562	11.2888	13.7247	12.8182	13.4842	12.9867	16.0193	13.6709
ENSG00000157985	AGAP1	1898.44	-0.161447	0.556825	3.65047	3.2198	3.65784	2.88105	3.14341	2.90916	2.92263	2.97245	2.84883	3.03506
ENSG00000160570	DEDD2	562.622	0.279881	0.556825	4.47487	4.87623	4.2805	4.18544	3.68701	4.61419	6.20733	7.89204	3.93774	4.79404
ENSG00000162843	WDR64	6.74918	-0.341787	0.556825	0.0524543	0.0502986	0.0326523	0.0318511	0.0366431	0.0267753	0.0118094	0.0244423	0.0253235	0.0205477
ENSG00000166866	MYO1A	61.7469	-0.346644	0.556825	0.875637	0.299875	0.193805	0.221542	0.44042	0.411212	0.0985693	0.210812	0.263034	0.169871
ENSG00000167394	ZNF668	598.833	-0.280023	0.556825	4.19899	4.32905	4.15298	3.99778	2.83313	3.78414	3.04603	3.78882	2.11368	2.59009
ENSG00000168538	TRAPPC11	2712.46	-0.246979	0.556825	11.5567	10.7604	15.3281	8.62176	12.1986	9.26451	9.26677	8.55647	11.3381	9.4071
ENSG00000170917	NUDT6	153.695	-0.316569	0.556825	0.532827	0.503451	0.990961	0.361	0.691958	0.421349	0.438048	0.453321	0.480733	0.464125
ENSG00000174951	FUT1	180.111	-0.272999	0.556825	1.15991	1.00102	0.87882	1.26325	0.983451	1.06574	0.980394	0.715763	0.830362	0.614231
ENSG00000175482	POLD4	17.6811	-0.348831	0.556825	0.151057	0.192054	0.19394	0.154784	0.112779	0.138793	0.124344	0.118781	0.0410209	0.099854
ENSG00000179761	PIPOX	18.2741	-0.342294	0.556825	0.141837	0.0918051	0.119194	0.10658	0.156056	0.0586445	0.100588	0.0966598	0.0770342	0.0821509
ENSG00000181544	FANCB	1511.47	0.225166	0.556825	7.521	11.0276	9.48891	9.84733	11.174	10.8098	11.493	10.0538	13.2788	12.9195
ENSG00000186409	CCDC30	27.1552	-0.348532	0.556825	0.0575544	0.0538751	0.0716542	0.0218425	0.075051	0.0450474	0.0302345	0.0312887	0.0447659	0.0289871
ENSG00000187870	RNFT1P3	6.17676	0.337725	0.556825	0.109452	0.0843375	0.102199	0.0934604	0.0860171	0.150848	0.138609	0.114753	0.257596	0.206718
ENSG00000197568	HHLA3	45.5028	-0.348837	0.556825	1.60183	0.726048	1.01178	0.724127	1.11076	0.952325	0.978476	0.592736	0.528813	0.296601
ENSG00000211450	C11orf31	763.439	-0.247038	0.556825	7.99257	9.51512	8.82727	8.86376	6.47759	8.35342	6.68037	7.46321	5.18197	6.45956
ENSG00000214087	ARL16	1161.92	-0.17262	0.556825	10.8958	10.2491	11.4365	11.3275	10.6135	10.1538	8.78158	8.91343	8.89363	11.1483
ENSG00000227077	AC107983.4	24.1225	0.348524	0.556825	3.2898	2.28145	2.30385	1.03002	1.3789	3.40054	2.77746	4.45517	1.78675	3.58994
ENSG00000228929	RPS13P2	141.501	-0.269897	0.556825	7.08572	8.22882	6.79341	8.64355	8.94956	5.40599	6.40953	4.57677	8.33818	6.75504
ENSG00000230311	TOMM20P4	6.15046	-0.334019	0.556825	0.529393	0.407922	0.494313	0.497253	0.249628	0.243206	0.0670422	0.208139	0.239603	0.299956
ENSG00000237074	RP11-6J21.2	17.8205	-0.349107	0.556825	0.478244	0.308846	0.255174	0.42004	0.529768	0.0836983	0.415301	0.21489	0.280358	0.240866
ENSG00000237991	RPL35P1	70.6312	0.269474	0.556825	3.81217	3.6928	3.55956	4.19855	4.20656	4.64639	4.17746	3.99683	5.80292	5.60322
ENSG00000259712	CTD-2184D3.5	24.2028	0.348623	0.556825	0.906638	0.670663	0.550264	0.83611	0.484514	0.541469	1.51558	0.760445	0.951997	1.50686
ENSG00000263327	TAPT1-AS1	17.2838	-0.330227	0.556825	0.343804	0.289	0.165375	0.0284677	0.131003	0.143587	0.0949947	0.0546148	0.060356	0.120684
ENSG00000273165	RP11-1057B6.1	6.6362	0.336087	0.556825	0.192762	0.356477	0.179988	0.219465	0.201987	0.236149	0.325484	0.606298	0.65142	0.420697
ENSG00000168002	POLR2G	1988.34	-0.213641	0.55764	25.1931	24.047	22.14	29.0206	27.7258	24.6194	18.4262	18.4251	23.2519	23.8314
ENSG00000239789	MRPS17	810.164	0.178128	0.55764	7.30643	8.84354	7.3327	7.45031	9.1454	8.6488	8.73955	9.43567	9.40411	9.58913
ENSG00000099977	DDT	1991.58	-0.243161	0.557806	31.0026	25.9033	20.6072	34.7066	30.5488	24.1855	21.1281	20.3152	26.3273	25.332
ENSG00000183172	SMDT1	275.18	-0.213675	0.557806	4.04098	3.52637	3.22974	4.44174	4.44347	3.72818	3.26845	3.13832	3.2635	3.30829
ENSG00000113583	C5orf15	2427.27	0.288755	0.558206	12.9429	21.4078	22.9386	15.0525	27.7149	23.2054	27.598	22.3797	28.5485	27.613
ENSG00000171346	KRT15	18.3316	0.344939	0.558206	0.036649	0.0150612	0.0456273	0.0751068	0.0409631	0.0561225	0.111389	0.0981955	0.0796191	0.0348654
ENSG00000183856	IQGAP3	2049.44	-0.271975	0.558206	10.5118	6.68779	7.47903	6.9533	7.17263	6.92404	6.28513	7.85615	4.67183	5.04049
ENSG00000267322	SNHG22	150.804	-0.317783	0.558206	1.98714	1.54658	1.63778	1.35745	1.14465	1.2852	1.61956	1.24538	0.739599	0.749214
ENSG00000119446	RBM18	1801.37	0.210644	0.558644	6.03653	8.57332	7.17375	6.55848	8.13069	7.56841	9.36732	7.97946	9.41317	8.60156
ENSG00000136643	RPS6KC1	2453.03	0.213764	0.558905	7.15691	8.94971	8.30665	8.95526	8.23328	7.52014	10.8173	10.3071	11.1602	9.30532
ENSG00000144362	PHOSPHO2	77.9167	0.321821	0.558905	0.580358	1.24021	0.975421	0.832552	1.3987	0.99538	1.45033	1.17638	1.58302	1.75377
ENSG00000163702	IL17RC	410.027	-0.244621	0.559341	2.21917	1.99334	2.40365	2.78935	1.94135	2.12638	1.88855	2.17377	1.47387	1.66374
ENSG00000149929	HIRIP3	889.423	-0.253574	0.559605	6.2097	5.19112	6.11958	6.18786	4.88936	6.08232	4.69611	3.52396	3.81274	5.07849
ENSG00000205133	TRIQK	1077.37	0.313244	0.559605	2.08487	3.54417	4.91276	1.98571	3.06299	3.81547	3.9989	3.58176	4.63163	5.05829
ENSG00000128699	ORMDL1	1938.41	0.210332	0.559826	8.80736	10.818	10.6006	9.09675	12.1903	10.4579	12.047	11.2928	13.9988	12.7946
ENSG00000145687	SSBP2	222.886	-0.326405	0.559826	0.471939	0.272051	0.588349	0.43392	0.870898	0.335179	0.338568	0.443983	0.428584	0.337906
ENSG00000155254	MARVELD1	1253.75	-0.229642	0.559826	10.0695	8.44957	11.192	8.03672	8.59106	9.25195	6.68885	7.2168	6.78603	8.6498
ENSG00000172828	CES3	352.938	-0.346786	0.559826	3.83227	2.41629	0.751611	1.59783	1.38256	1.49527	1.04598	1.73681	0.925056	1.18686
ENSG00000173041	ZNF680	1273.61	0.274646	0.559826	3.34442	5.27955	5.26884	3.46744	5.6698	5.32667	5.04851	5.26775	7.26195	6.25489
ENSG00000182185	RAD51B	238.693	-0.267217	0.559826	0.754582	0.721461	0.816018	0.938889	0.844751	0.59781	0.538257	0.476295	0.777836	0.841523
ENSG00000203778	FAM229B	173.416	-0.273954	0.559826	1.42627	1.75841	1.68055	1.47693	2.38413	1.20647	1.12387	1.35294	1.54107	1.65901
ENSG00000204178	TMEM57	1518.32	0.234655	0.559826	8.09531	7.73735	9.61241	6.983	7.17734	7.45136	11.6903	8.94255	10.5616	9.0944
ENSG00000214263	RPSAP53	27.6142	-0.321327	0.559826	0.935036	1.00868	0.654807	0.889674	0.776829	0.705707	0.60898	0.420141	0.677114	0.655935
ENSG00000255458	RP11-539G18.3	15.2702	-0.347717	0.559826	0.225182	0.161946	0.292028	0.119642	0.14944	0.137933	0.139416	0.0524644	0.108712	0.132314
ENSG00000066739	ATG2B	1386.51	-0.171948	0.56003	2.61211	2.32464	1.98795	2.06514	2.43462	1.92217	1.96948	2.00139	2.1074	2.05136
ENSG00000070371	CLTCL1	2488.34	-0.26039	0.56003	8.18685	5.93488	4.43736	7.11891	5.73071	5.50608	4.03104	5.30983	5.5303	4.89513
ENSG00000071243	ING3	1222.36	0.20975	0.56003	4.2345	4.97557	5.40246	4.15608	5.8973	5.22481	5.52616	5.75935	6.47272	6.01436
ENSG00000101888	NXT2	1311.04	0.301553	0.56003	4.7162	9.65993	10.2811	6.32793	11.1813	9.90099	11.593	10.0469	12.0623	12.1746
ENSG00000114861	FOXP1	1214.93	0.239449	0.56003	1.8968	1.55207	2.46141	1.47322	1.84459	1.91553	2.38819	2.29651	2.34947	2.22872
ENSG00000135116	HRK	132.757	0.34152	0.56003	0.487253	0.331433	0.152963	0.327113	0.47536	0.752589	0.523434	0.647378	0.279846	0.456958
ENSG00000148824	MTG1	204.488	-0.195239	0.56003	1.37075	1.3303	1.14864	1.16208	1.12698	1.13029	1.03265	1.07602	0.997731	1.05503
ENSG00000173535	TNFRSF10C	31.29	-0.336997	0.56003	0.361878	0.324473	0.460771	0.262188	0.213729	0.322422	0.177758	0.241441	0.14294	0.22092
ENSG00000184402	SS18L1	804.436	0.16693	0.56003	3.01194	3.51827	3.65659	3.13066	3.63097	4.02909	3.65258	4.15318	3.64202	3.72265
ENSG00000196268	ZNF493	239.076	0.282716	0.56003	0.426113	0.425656	0.385893	0.287579	0.613273	0.441047	0.590341	0.535567	0.5967	0.577897
ENSG00000231419	LINC00689	127.049	-0.288753	0.56003	0.421194	0.242201	0.384479	0.334964	0.40512	0.329237	0.315262	0.29989	0.239001	0.204217
ENSG00000274750	HIST1H3E	127.089	-0.284489	0.56003	1.16046	0.914056	1.45478	1.26983	1.33759	0.849043	0.762014	0.833644	0.95707	1.32045
ENSG00000279519	RP11-288C18.1	77.4583	0.317135	0.56003	0.527775	0.765906	0.677604	0.465689	0.414775	0.585952	1.05826	0.979875	0.621064	0.675606
ENSG00000185088	RPS27L	3464.81	0.26647	0.560843	6.5349	8.05478	7.85704	5.57152	10.557	8.25018	10.7585	8.22705	10.2571	10.8285
ENSG00000137269	LRRC1	817.732	0.189874	0.562737	3.32708	3.77576	3.1615	3.35297	4.11335	3.65107	4.4546	4.31409	3.77151	4.30169
ENSG00000006712	PAF1	3686.81	0.161274	0.56297	28.7534	28.8915	30.6159	32.2674	28.2323	32.2777	34.0494	38.7885	30.2993	32.1365
ENSG00000122432	SPATA1	7.79674	-0.332552	0.56297	0.0390368	0.0481275	0.0656101	0.0373335	0.127624	0.028694	0.0316391	0.0327422	0.0339226	0.0393215
ENSG00000101911	PRPS2	6679.54	0.26434	0.563051	34.9646	52.3653	45.3364	48.4615	65.3247	55.6304	55.7784	54.1229	63.9195	78.4713
ENSG00000155008	APOOL	1183.55	0.226932	0.563051	2.91462	4.14619	4.47014	3.28836	4.01318	3.90187	4.91252	4.92709	4.19265	4.60752
ENSG00000188290	HES4	56.3218	-0.327625	0.563051	1.5191	1.58717	1.77906	1.03773	0.809392	1.11189	1.12167	1.16078	0.652586	0.752125
ENSG00000243646	IL10RB	414.287	-0.275943	0.563051	4.59215	3.28397	2.90433	5.03771	5.02762	2.75399	2.7731	3.68803	3.61212	3.58886
ENSG00000174307	PHLDA3	997.943	-0.260831	0.563468	9.64112	7.24374	7.13499	9.24926	7.06503	6.85238	7.67653	7.79991	4.90247	5.22994
ENSG00000114023	FAM162A	2147.52	0.197242	0.563754	9.44853	12.9634	11.0688	12.94	13.4984	12.663	14.4548	14.7997	13.8658	13.8978
ENSG00000084710	EFR3B	813.942	-0.34517	0.563778	4.51451	1.44256	2.04804	1.03788	1.71906	2.1102	1.53651	1.31937	0.810908	1.05267
ENSG00000095383	TBC1D2	591.728	-0.282067	0.563778	4.89538	3.20088	5.7758	3.64862	3.15154	2.7663	3.99303	3.41074	3.02403	2.93029
ENSG00000113248	PCDHB15	10.2876	0.323658	0.563778	0.0358299	0.0530086	0.0334557	0.0146856	0.0585696	0.138268	0.0508199	0.0150262	0.067461	0.119101
ENSG00000123213	NLN	8046.8	0.234701	0.563778	14.2377	18.5939	13.228	17.0723	13.1206	18.0101	16.3318	17.425	23.4597	16.765
ENSG00000141441	GAREM1	388.034	0.292159	0.563778	1.09924	1.3013	1.2395	0.730128	0.729373	0.961071	1.47975	1.57521	1.36619	1.25477
ENSG00000255224	CTD-3065J16.9	18.2099	-0.33604	0.563778	0.432697	0.463269	0.38276	0.31114	0.357951	0.27202	0.276867	0.334274	0.214392	0.252336
ENSG00000272902	RP11-299H21.1	12.0346	-0.345766	0.563778	0.127782	0.128895	0.0976209	0.198387	0.131463	0.0640404	0.0588446	0.121792	0.100946	0.0819088
ENSG00000092036	HAUS4	812.52	-0.238711	0.564443	8.02691	6.83507	7.41032	9.89787	7.99049	7.04187	5.75457	5.1588	7.4794	7.65719
ENSG00000104738	MCM4	22964.4	0.167427	0.564443	73.9385	71.5869	68.5152	84.869	62.4387	83.2684	77.4342	79.6652	82.9389	85.6571
ENSG00000124275	MTRR	8587.39	0.177112	0.564443	24.1609	30.2052	27.9537	30.9457	27.9993	27.8448	35.3344	33.8447	31.2425	32.9738
ENSG00000142798	HSPG2	1460.61	-0.330656	0.564443	3.14814	2.49753	1.9683	2.06048	1.44096	2.13875	1.5304	2.20497	0.83693	1.07971
ENSG00000143443	C1orf56	80.9533	-0.274943	0.564443	1.07437	0.837369	0.853279	0.936385	0.753113	0.919066	0.675599	0.608523	0.545505	0.74635
ENSG00000166949	SMAD3	939.42	-0.26534	0.564443	2.67231	2.66568	3.21489	2.39301	2.16668	2.7688	2.16973	2.252	1.50056	1.79294
ENSG00000069974	RAB27A	593.985	0.302758	0.564459	1.88481	1.73172	3.07865	1.2665	2.46365	2.24613	3.04381	2.40149	3.33974	2.80128
ENSG00000101109	STK4	3445.83	0.149942	0.564459	8.00609	8.20261	8.28414	7.62511	8.95826	8.7113	9.83038	9.17876	9.83584	8.28334
ENSG00000102882	MAPK3	595.226	-0.294361	0.564459	4.51126	3.724	3.13543	6.39927	3.27037	4.12337	2.87739	3.18335	2.61917	3.29155
ENSG00000108474	PIGL	404.756	0.239088	0.564459	1.02306	1.56079	1.55721	1.17436	1.4832	1.67826	1.53815	1.43505	1.66101	1.92458
[truncated: 58,677 more rows]
