# Supplementary material for: ZBTB48 is both a vertebrate telomere‐binding protein and a transcriptional activator
Source: EMBO Rep. 2017 May 12;18(6):929–46. doi: 10.15252/embr.201744095 (PMC5452029; doi:10.15252/embr.201744095)
Supplement: Supplementary file 7 — Dataset EV6 [file EMBR-18-929-s007.xlsx]

## Sheet: ZBTB48 Supplementary Table 6_dk
Dataset EV6: Label-free quantitative expression proteomics comparing HeLa ZBTB48 WT and KO cells
Protein.IDs	Protein.names	Gene.names	log10.corrected_pvalue_ko_wt	difference_ko_wt	Unique.peptides	Unique.peptides.ko_1	Unique.peptides.ko_2	Unique.peptides.ko_3	Unique.peptides.ko_4	Unique.peptides.ko_5	Unique.peptides.ko_6	Unique.peptides.wt_1	Unique.peptides.wt_2	Unique.peptides.wt_3	Unique.peptides.wt_4	Unique.peptides.wt_5	Unique.peptides.wt_6	Unique.sequence.coverage....	Mol..weight..kDa.	Q.value	LFQ.intensity.ko_1	LFQ.intensity.ko_2	LFQ.intensity.ko_3	LFQ.intensity.ko_4	LFQ.intensity.ko_5	LFQ.intensity.ko_6	LFQ.intensity.wt_1	LFQ.intensity.wt_2	LFQ.intensity.wt_3	LFQ.intensity.wt_4	LFQ.intensity.wt_5	LFQ.intensity.wt_6	MS.MS.Count.ko_1	MS.MS.Count.ko_2	MS.MS.Count.ko_3	MS.MS.Count.ko_4	MS.MS.Count.ko_5	MS.MS.Count.ko_6	MS.MS.Count.wt_1	MS.MS.Count.wt_2	MS.MS.Count.wt_3	MS.MS.Count.wt_4	MS.MS.Count.wt_5	MS.MS.Count.wt_6	MS.MS.Count
A0AV96-2;A0AV96;D6R9D6;B7Z8Z7;D6RBS9;D6REZ6;D6R9M7;D6RBP6;D6RA49;D6RFL5;D6RCT1;B3KWU8;B4DZ27;Q8TBY0;D6RF41;Q5T0W7;C9JGD3;F8W9F8;Q9NQ94-5;Q9NQ94-6;Q9NQ94-3;Q9NQ94-2;Q9NQ94-4;Q9NQ94	RNA-binding protein 47	RBM47	0.124144	-0.0737187	19	13	10	11	13	15	12	9	12	12	13	14	14	43.5	56.919	0	72288000	62077000	61581000	69537000	74503000	70018000	59377000	66065000	70968000	69738000	76929000	91197000	13	8	10	15	13	15	7	12	9	16	17	20	155
A0AVT1;A0AVT1-2;H0Y8S8;A0AVT1-3;A0AVT1-4;H0Y9U5	Ubiquitin-like modifier-activating enzyme 6	UBA6	0.362969	0.364704	46	34	35	35	41	38	39	37	35	32	40	43	38	53.9	117.97	0	516300000	797720000	696800000	700730000	778300000	746840000	461150000	382070000	376630000	733890000	795650000	661930000	42	51	39	55	54	49	41	40	21	58	60	62	572
A0FGR8-2;A0FGR8;C9JGI7;A0FGR8-4;F2Z3K9;A0FGR8-5;A6NFV7	Extended synaptotagmin-2	ESYT2	0.270909	0.981244	2	2	2	2	2	2	2	2	2	2	2	2	2	4.1	98.9	0	42672000	76250000	72850000	16760000	19109000	30785000	73271000	23744000	54302000	6218400	10046000	6689400	4	3	2	4	3	4	4	5	3	1	3	2	38
A0JNW5;A0JNW5-2	UHRF1-binding protein 1-like	UHRF1BP1L	0.146761	-0.161166	4	1	2	2	2	2	2	0	1	1	1	3	3	3.2	164.2	0.00030111	NA	NA	NA	2711000	NA	NA	NA	NA	NA	NA	2682900	3425200	0	0	0	1	1	0	0	0	0	1	1	3	7
A0MZ66;A0MZ66-3;A0MZ66-4;A0MZ66-6;A0MZ66-5;B7Z7Z9;A0MZ66-2;A0MZ66-7	Shootin-1	KIAA1598	0.188374	0.14645	33	27	19	25	28	25	28	27	26	24	30	29	23	51.7	71.639	0	254260000	356290000	212280000	218930000	196830000	216620000	211980000	220020000	218050000	250050000	177130000	216740000	15	14	10	27	20	28	22	22	12	26	21	21	238
A0PJW6;G5EA27;H0YCK4	Transmembrane protein 223	TMEM223	0.154887	0.249747	5	2	2	3	4	4	2	4	3	3	4	2	4	18.3	22.049	0.0003023	11713000	14917000	9769700	19454000	10721000	22874000	9407100	13390000	21138000	13245000	10607000	7705200	0	2	1	6	3	2	2	2	1	2	2	2	25
A0T124;Q15652;Q15652-2	Probable JmjC domain-containing histone demethylation protein 2C	JMJD1C	0.324352	-0.318493	16	5	6	6	7	7	8	5	6	5	10	8	10	8.5	263.15	0	36452000	39530000	31977000	21913000	21023000	17960000	37503000	37763000	28220000	34658000	33360000	31026000	1	2	2	2	4	3	1	2	4	3	5	3	32
A1L0T0;E9PJS0;C9JNI8;E9PL44;E9PNL1	Acetolactate synthase-like protein	ILVBL	0.103757	0.176988	17	13	13	13	15	16	15	12	13	12	16	16	16	38.4	67.867	0	119420000	96128000	82195000	203360000	202820000	201260000	118510000	126670000	88233000	130450000	152290000	142580000	20	17	18	34	39	32	15	17	13	25	21	23	274
A1L390;A1L390-3;G3V311;A1L390-2;G3V3I3;G3V278	Pleckstrin homology domain-containing family G member 3	PLEKHG3	0.279649	-0.20587	11	7	8	8	7	8	5	9	8	7	7	8	8	12.1	134.41	0	20422000	22710000	24873000	19839000	18537000	18882000	31663000	29972000	26048000	19789000	20757000	18572000	4	5	2	3	6	3	7	4	5	7	7	5	58
A1L491;Q86XK2;Q86XK2-5;Q86XK2-3;C9IYF0;B5MEH7;B3KUR1;Q86XK2-4;H0YAV3;Q86XK2-2	F-box only protein 11	FBXO11	0.27032	0.781544	6	1	0	0	2	2	2	1	0	1	3	3	1	9.8	94.055	0	NA	NA	NA	3116400	4076200	NA	NA	NA	NA	NA	NA	NA	0	0	0	1	2	1	0	0	0	2	2	1	9
A1X283;G3V144	SH3 and PX domain-containing protein 2B	SH3PXD2B	0.162196	-0.152412	27	17	16	17	21	19	19	17	17	16	24	24	25	32.9	101.58	0	99087000	146100000	172140000	157230000	163380000	179330000	163870000	137210000	132510000	192260000	212490000	177770000	8	12	12	22	11	18	11	11	13	25	26	26	195
A2A274;Q99798;F5H2A5;B4DEC3;B4DW08	Aconitate hydratase, mitochondrial	ACO2	0.978332	0.346445	44	37	32	38	40	39	42	38	39	37	40	40	39	57	87.819	0	1004100000	980940000	933100000	1145200000	1210000000	1095900000	817480000	815560000	706220000	958690000	754450000	970200000	47	41	42	78	77	75	53	61	36	67	66	75	718
A2A2G4;Q9Y672;B4DHV8	Dolichyl pyrophosphate Man9GlcNAc2 alpha-1,3-glucosyltransferase	ALG6	0.0880364	0.16208	7	6	5	3	6	4	6	5	5	3	6	6	7	13.8	58.347	0	64908000	62852000	28450000	88892000	86159000	87571000	65001000	75337000	47823000	56892000	48871000	60927000	4	5	2	7	5	7	6	5	3	5	4	4	57
A2A376;B3KWW1;O95786-2;O95786;F5H5W6	Probable ATP-dependent RNA helicase DDX58	DDX58	0.0139092	-0.0326746	4	0	0	0	2	3	1	2	2	0	3	2	2	6.1	82.612	0	NA	NA	NA	3568000	3568800	NA	NA	NA	NA	4414100	5210000	2114700	0	0	0	1	1	0	2	2	0	1	1	3	11
E7EV99;E7ENY0;P35611-2;A2A3N8;P35611;P35611-3;Q86XM2;H0Y9H2;Q96D30;H0YG19;D6RF25;D6RJE2;H0YFD8;D6RAH3	Alpha-adducin	ADD1	0.0453026	0.0392146	14	7	8	9	7	8	8	10	10	10	11	13	9	28.8	70.055	0	73807000	75237000	65725000	97326000	77072000	70902000	74589000	59768000	68421000	91811000	85999000	68469000	6	3	6	9	9	8	8	7	4	11	13	11	95
G8JLL2;B0S865;A2ABN6;E7ENW0;B0S872;Q9UMR5-2;Q9UMR5;G8JLE1;E9PRP4;B0UYY4;B0UYY6;B0UYY2;E9PKC2;G8JLQ0;E7ERI7;G3XAH1;A2ARM6;A2ABN5;E9PLL3;A2ARM8;A2ABN7;E7EQ74;E7ES25	Lysosomal thioesterase PPT2	PPT2	0.106152	-2.10142	4	1	1	1	1	3	2	0	2	1	1	1	2	33.9	20.398	0	NA	5006600	NA	NA	10041000	NA	NA	21836000	NA	NA	NA	42396000	0	0	0	1	2	2	0	1	0	1	0	3	10
F8W830;A2NHM0;P49662;E2QRN2;P51878-3;P51878-6;P51878-2;P51878;P51878-5;E9PMT1	Caspase-4;Caspase-4 subunit 1;Caspase-4 subunit 2	CASP4	0.0845394	0.244152	7	4	1	4	6	7	4	3	4	3	5	4	3	20.6	37.909	0	14837000	NA	21955000	10325000	8573600	16731000	11016000	11623000	9747700	11402000	14546000	NA	2	0	0	3	4	3	0	1	3	3	0	2	21
A2RRF3;Q9UBC2;Q9UBC2-2	Epidermal growth factor receptor substrate 15-like 1	EPS15L1	0.0130652	0.0105357	27	14	19	17	15	18	16	17	19	13	21	21	19	46.4	83.247	0	139390000	148440000	114700000	121990000	109940000	148340000	122760000	109180000	127280000	142790000	121750000	152380000	13	15	9	14	16	18	11	10	11	14	19	21	171
A2RRP1;A2RRP1-2;H0Y5G7;C9JCM7	Neuroblastoma-amplified sequence	NBAS	0.0306031	-0.0625385	36	15	18	13	28	24	22	19	15	13	22	22	17	17.8	268.57	0	44040000	40864000	42277000	77537000	78544000	71149000	48619000	49279000	35318000	74941000	81826000	82407000	4	5	2	17	14	11	5	5	3	13	7	12	98
A2RUC4;A2RUC4-2;A8KAJ9	tRNA wybutosine-synthesizing protein 5	TYW5	0.0358609	0.0513885	6	1	0	1	2	4	4	3	4	3	2	2	2	19.7	36.547	0.00029403	NA	NA	NA	NA	6909100	8465300	5127800	8022500	7616900	NA	NA	9467400	0	0	0	0	1	2	1	2	1	0	0	1	8
H0YAY3;E9PF32;A2RUS2-2;A2RUS2;E5RHH2;E5RI43;E5RJ42;C9JGX6;E5RIR7;A2RUS2-4	DENN domain-containing protein 3	DENND3	0.275013	-0.209108	4	3	3	2	3	3	3	3	3	2	4	3	4	3.4	135.89	0.00029525	8298800	6403000	NA	9657200	13480000	11377000	11508000	10101000	10290000	11750000	11126000	11447000	1	2	0	1	1	1	1	1	1	2	2	2	15
A3KMH1-3;A3KMH1;E2QRD0;A3KMH1-2;A8MYW7;C9JBW2	von Willebrand factor A domain-containing protein 8	VWA8	0.0273258	0.0371792	75	42	42	45	53	55	51	47	51	42	58	57	57	44.9	210.92	0	285600000	354810000	368220000	432000000	510440000	527610000	339240000	321240000	329810000	426900000	507400000	477720000	25	27	24	47	52	48	31	22	23	62	63	58	482
E7EWD4;A3KN82;Q8TEU7-3;Q8TEU7;E9PCH4;Q8TEU7-2;B7Z7Y1;D6RE77;E9PDV7	Rap guanine nucleotide exchange factor 6	RAPGEF6	0.00931015	-0.0167173	17	6	9	7	11	5	9	7	6	5	11	11	11	15.4	169.53	0	17492000	22717000	18953000	24515000	24937000	23461000	18549000	17830000	13024000	23928000	30333000	37038000	2	6	3	8	4	5	4	4	0	5	8	10	59
A3KN83-2;A3KN83;A3KN83-3;F8W8H8;A3KN83-4;Q9Y2G9-3;Q9Y2G9	Protein strawberry notch homolog 1	SBNO1	0.325249	-0.281892	42	28	20	25	25	27	25	23	28	25	32	35	31	37.3	154.18	0	183630000	184430000	146290000	182120000	169510000	220690000	156610000	177290000	176960000	295230000	276280000	272010000	16	12	11	14	17	16	13	13	12	30	31	28	213
A4D0S4;A4D0S4-3;C9JM08;C9JMJ0;A4D0S4-2	Laminin subunit beta-4	LAMB4	0.103768	0.0816901	4	0	0	1	2	2	2	1	2	0	0	2	0	2.3	193.54	0.0080053	NA	NA	NA	NA	355010000	365700000	NA	NA	NA	NA	340480000	NA	0	0	1	0	1	1	0	1	0	0	2	0	6
A4D1E9;C9J8R7;C9JNI1;A4D1E9-2;C9JEQ8;F8WBY0;F8WCN4;F8WBB5;A4D1E9-3	GTP-binding protein 10	GTPBP10	0.728976	-0.672794	17	8	9	9	11	13	11	13	11	10	10	11	9	47.5	42.932	0	78553000	39416000	60264000	72370000	72060000	76469000	98071000	76937000	66563000	127480000	122820000	155310000	6	4	4	14	16	14	12	8	5	8	8	8	107
A4D1W8;Q9UM22;C9JYS3;Q9UM22-2;D6RIH7	Mammalian ependymin-related protein 1	UCC1;EPDR1	0.0817062	0.133405	7	5	6	6	4	6	5	3	4	5	6	5	4	21.5	38.15	0	61991000	35098000	37825000	38989000	36400000	37338000	36110000	27984000	23763000	49849000	33690000	62092000	5	2	3	3	6	3	2	3	2	5	6	4	44
A4D2Q0;E9PHI4;E9PF23;O94901;H0Y742;O94901-5;H0Y6N5;E9PDU4;E7EP45;O94901-3;O94901-2;F8WD13;C9JK55;C9JS54;C9JJU6;C9K051;C9JR15;O94901-4	SUN domain-containing protein 1	UNC84A;SUN1	0.0130652	-0.0171231	21	11	10	14	14	14	12	13	11	9	11	11	13	30.2	108.45	0	40409000	47172000	35517000	64584000	65644000	62849000	51343000	49616000	52397000	46075000	57207000	55058000	6	6	5	14	16	11	11	4	4	9	9	14	109
A4FU92;P56282;P56282-2	DNA polymerase epsilon subunit 2	POLE2	0.0752096	0.121614	10	5	3	4	6	4	5	4	5	5	6	5	4	29.3	56.784	0	8980100	8537600	6255400	7694000	12065000	9841500	5804300	5824500	6264500	9620700	13064000	9926100	0	2	1	3	2	3	1	1	1	5	4	2	25
A4QN19		SEC16A	0.00795458	-0.482754	2	0	1	1	0	1	1	1	1	1	2	0	2	1.7	186.49	0	NA	NA	NA	NA	NA	NA	NA	NA	NA	3644900	NA	3588100	0	2	0	0	2	1	0	2	2	2	0	1	12
F5GXC3;A5PLN9-2;A5PLN9-4;A5PLN9;A5PLN9-5;A5PLN9-7;D6RB83	Trafficking protein particle complex subunit 13	TRAPPC13	0.32439	0.053294	5	1	3	3	1	1	1	2	3	3	3	2	1	13.4	46.776	0.00029564	NA	NA	9199500	10131000	8194400	8126600	NA	NA	NA	9715500	7531300	NA	0	1	1	1	1	2	0	0	0	1	1	1	9
A5YKK6;A5YKK6-2;F8WA87;A5YKK6-3;B5MDN3;A5YKK6-4;B3KPW6;F5H1F4	CCR4-NOT transcription complex subunit 1	CNOT1	0.942304	-0.324234	104	76	74	73	82	76	82	72	78	71	93	87	82	50.3	266.94	0	1154900000	1172400000	1205400000	1269200000	1246900000	1194800000	1294900000	1317900000	1505500000	1556300000	1680400000	1770000000	75	59	61	94	91	89	71	68	52	116	128	114	1018
P08559-3;P08559;A5YVE9;P08559-2;Q5JPU3;Q5JPU0;Q5JPU1;Q5JPT9;P29803;Q5JPU2	Pyruvate dehydrogenase E1 component subunit alpha, somatic form, mitochondrial	PDHA1	1.13291	-0.363871	24	17	19	19	22	23	20	21	20	18	20	20	18	64.3	40.188	0	514690000	443980000	499130000	522200000	465770000	457430000	592340000	651400000	758930000	562000000	543080000	644840000	30	36	31	50	52	37	48	47	34	43	32	30	470
A6H8Z7;Q6UWP7;C9K0C3;Q6UWP7-2;C9J5S5;C9JA02;C9JMW2;C9JUV9;C9JXY8;C9J6F4	Lysocardiolipin acyltransferase 1	LCLAT1	0.117867	0.041555	11	9	6	7	7	8	9	9	9	9	7	6	9	31.4	44.561	0	129260000	152690000	131670000	146460000	147070000	144930000	136380000	126000000	149580000	131520000	134050000	150610000	5	4	4	6	9	11	5	6	7	8	7	8	80
Q9GZQ8;A6NCE7;Q9H492;Q9H492-2	Microtubule-associated proteins 1A/1B light chain 3B;Microtubule-associated proteins 1A/1B light chain 3 beta 2;Microtubule-associated proteins 1A/1B light chain 3A	MAP1LC3B;MAP1LC3B2;MAP1LC3A	0.534184	0.191717	2	2	2	1	2	2	2	0	1	1	2	2	2	16.8	14.688	0.00029833	30959000	20994000	16867000	26606000	28606000	75035000	NA	NA	NA	20099000	20924000	39935000	3	0	0	1	2	2	0	0	0	1	2	2	13
A6NCI0;Q9Y6G3	39S ribosomal protein L42, mitochondrial	MRPL42	0.318997	0.365025	2	1	2	2	2	2	2	2	2	2	2	2	2	21.8	16.602	0	35085000	24212000	31407000	20335000	24028000	32983000	NA	20016000	25453000	27381000	15552000	20359000	1	2	2	2	2	4	0	1	1	2	2	3	22
A8MU28;A6NFN4;Q13564;A6NCK0	NEDD8-activating enzyme E1 regulatory subunit	NAE1	0.259375	0.146404	21	13	10	15	14	17	13	16	17	14	13	16	15	59.3	50.624	0	125900000	101580000	103830000	113360000	132430000	123770000	83827000	89715000	126010000	109340000	107010000	121040000	8	7	11	13	20	15	7	12	11	12	14	18	148
A6NCN2	Putative keratin-87 protein	KRT87P	0.113057	-2.86204	3	0	1	0	0	1	0	0	0	0	2	3	1	5.3	53.409	0	NA	NA	NA	NA	NA	NA	NA	NA	NA	4694700	69586000	NA	0	0	0	0	0	0	0	0	0	0	5	0	5
Q5VY30;A6NCP9;P02753	Retinol-binding protein 4;Plasma retinol-binding protein(1-182);Plasma retinol-binding protein(1-181);Plasma retinol-binding protein(1-179);Plasma retinol-binding protein(1-176)	RBP4	0.0266564	-0.382718	3	2	3	1	2	2	2	3	3	3	3	1	3	10.1	22.944	0.00030774	49340000	69445000	NA	45000000	59207000	69387000	93554000	79774000	74736000	73385000	NA	58303000	1	0	1	1	1	1	2	1	1	3	1	3	16
A6NCZ6;Q9BWM7	Sideroflexin-3	SFXN3	0.763451	0.556142	14	14	14	11	14	12	14	11	11	10	13	13	10	53.8	35.978	0	223140000	211390000	200740000	191080000	227230000	218070000	118210000	112770000	105150000	192420000	185740000	177120000	12	13	9	17	12	13	10	12	8	15	14	7	142
A6NDA2;P79522-2;P79522	Proline-rich protein 3	PRR3	0.392023	-2.18069	3	1	1	1	1	0	1	1	1	1	2	2	1	20.9	27.826	0	NA	1345800	1443500	NA	NA	NA	NA	NA	NA	NA	5887600	6782100	1	0	1	1	0	1	1	0	0	2	4	2	13
A6NDG6	Phosphoglycolate phosphatase	PGP	0.693327	0.293568	19	16	17	15	17	17	14	13	15	14	14	16	14	65.4	34.006	0	895510000	816010000	798730000	793500000	655650000	852320000	566650000	532370000	635290000	676050000	747200000	788560000	18	23	16	26	29	25	25	22	17	22	24	23	270
A6NDU8	UPF0600 protein C5orf51	C5orf51	0.397366	0.285208	13	8	7	7	7	7	7	9	10	9	6	6	7	51	33.62	0	93295000	66472000	85713000	116860000	71207000	65207000	78980000	56619000	56247000	64105000	80585000	67790000	8	7	6	8	6	4	7	8	7	4	7	5	77
B4DKL4;A6NDW3;E9PHD4;Q86X29;Q86X29-3;Q86X29-2	Lipolysis-stimulated lipoprotein receptor	LSR	0.0793727	0.842122	4	3	1	1	1	3	1	1	0	1	3	0	2	8.9	54.498	0.00030604	35021000	NA	NA	NA	49474000	NA	NA	NA	NA	73258000	NA	7359400	2	0	1	1	2	1	1	0	1	2	0	1	12
A6NDW6;Q9BVK2;H0YDD3;H0YDQ1;E9PP80;E9PNE2;E9PK79;H0YEE0;E9PP96;E9PLP7;E9PP04;H0YD42;E9PKA5;H0YDV4;H0YCV0	Probable dolichyl pyrophosphate Glc1Man9GlcNAc2 alpha-1,3-glucosyltransferase	ALG8	0.0141999	-0.0167699	6	5	6	3	6	6	6	3	3	2	5	6	6	17.3	53.18	0	59402000	56758000	39920000	68165000	65632000	75063000	62844000	73316000	54136000	63362000	60145000	50984000	2	2	1	6	6	5	1	4	1	5	7	7	47
A6NE42;Q15583-2;F8VZB6;Q15583;F8VW34;F8VX54;F8VZH2;F8VWK5;F8VUY0;F8VVS9;F8VXG3;F8VYL4;F8W1J9;H0YKN5;H0YNI0;Q9GZN2	Homeobox protein TGIF1	TGIF1	0.623781	2.21042	4	2	3	4	2	1	1	0	1	0	0	1	0	15.9	27.715	0.00030225	10539000	14633000	16752000	6897100	NA	NA	NA	NA	NA	NA	NA	NA	1	1	3	2	0	1	0	1	0	0	0	0	9
A6NED2;G3V2I3;G3V3Q4	RCC1 domain-containing protein 1	RCCD1	0.203334	-0.290885	8	2	2	3	2	3	4	4	3	3	3	5	2	25.3	40.078	0	7125600	NA	9560500	10727000	13235000	6893000	19226000	7903900	3611500	14653000	23421000	10943000	2	1	2	1	4	3	4	4	1	3	5	2	32
A6NEM2		HCFC1	0.152722	0.187032	3	2	2	3	3	3	3	3	3	3	3	3	3	1.9	213.47	0	16121000	38697000	34861000	31250000	24196000	38641000	21502000	28381000	26169000	23592000	27213000	28471000	0	3	2	5	3	7	2	2	1	4	3	3	35
A6NEP9;Q8NG11-2;Q8NG11;B4DHY6	Tetraspanin-14	TSPAN14	0.0812721	-0.296209	2	2	1	2	2	2	2	1	2	2	2	1	2	8.5	25.196	0	9447600	NA	10172000	8162200	8646300	6769000	NA	9915300	12323000	10745000	NA	9288700	0	0	1	1	1	1	1	2	1	1	0	1	10
E7ERZ2;F8WDV1;A6NEV8;Q9Y535-2;Q9Y535;F8WD14;F8WDS5	DNA-directed RNA polymerase III subunit RPC8	POLR3H	0.25956	-0.13297	5	3	3	1	1	2	3	1	2	2	2	2	3	41.4	7.9311	0.00015523	15090000	21443000	NA	NA	17582000	NA	NA	20534000	15580000	26162000	19933000	17229000	1	1	0	0	0	2	0	1	0	1	0	3	9
A6NF31;O75665-3;O75665;F5H2Z4;O75665-2	Oral-facial-digital syndrome 1 protein	OFD1	0.376209	0.348823	11	5	4	5	8	7	8	6	3	3	7	7	7	14.7	100.96	0	42419000	34798000	37909000	19082000	25789000	24463000	22446000	30085000	26543000	21414000	21451000	19178000	2	3	2	5	4	4	1	1	1	4	6	5	38
F5H1G9;F8WA55;F8WA56;A6NFN2;Q8IZP0-10;Q8IZP0-8;Q8IZP0-7;Q8IZP0-2;Q8IZP0-4;Q8IZP0-3;Q8IZP0-5;Q8IZP0-6;Q8IZP0-9;Q8IZP0;B4DQ58;F8WAL6	Abl interactor 1	ABI1	0.0973835	-0.123807	10	8	8	4	7	7	8	7	7	7	7	9	9	31.7	43.473	0	18024000	21717000	25463000	21466000	22269000	24164000	34142000	34912000	20385000	23426000	15804000	21417000	5	4	2	7	3	9	3	6	1	10	6	9	65
A6NMH6;A6NFQ9;F8W8I8;Q92599-2;F6W7K9;Q92599;C9J9B6;Q92599-3;C9JV02;C9J4G8	Septin-8	2008-09-01	0.248974	0.162386	9	3	4	5	8	6	7	7	8	4	7	5	5	31.2	49.915	0	19908000	26571000	32592000	28072000	28407000	29843000	28860000	21395000	29993000	23427000	22118000	21762000	1	3	2	5	3	5	4	2	2	3	3	2	35
A6NFV8;F5GY46;Q96EV8-2;Q96EV8;D6RCT8;D6RAX1;D6RJC6;D6RID1;F8WCM4	Dysbindin	DTNBP1	0.0297988	-0.0676304	5	2	4	2	3	3	2	2	2	2	2	3	1	15.3	39.636	0	8795500	8186700	8854100	11173000	18500000	10474000	14387000	7021500	7911700	19027000	7834300	15349000	1	2	0	4	2	2	1	1	0	3	2	0	18
A6NFX8;Q9UKK9;A6NJU6;A6NHE8;A6NCQ0;H0YEY4;C9JYY9	ADP-sugar pyrophosphatase	NUDT5	1.34311	0.624087	15	15	15	11	13	13	14	12	12	12	12	12	13	67.7	25.895	0	1269300000	1116200000	1150500000	1113500000	1180600000	1109700000	686780000	633120000	720750000	815980000	690860000	1004200000	27	30	26	39	42	43	38	31	27	33	40	35	411
A6NG10;Q969T9;E7EX86;B4DFG2;B4DV07	WW domain-binding protein 2	WBP2	0.124661	0.201786	5	4	5	5	5	5	5	4	4	4	5	4	5	18.4	25.807	0	110290000	231150000	192000000	103980000	148330000	120210000	150000000	163130000	185100000	91878000	113250000	83197000	7	9	9	9	11	11	7	7	7	9	9	6	101
A6NG58;Q9HBI1;B5MDI0;B0QYM8;Q9HBI1-2;B0QYP6;B0QYP8	Beta-parvin	PARVB	0.0123866	-0.0562678	7	3	3	3	5	5	3	4	3	3	4	3	4	25.3	41.573	0	6931000	4546500	4801700	8906900	8072100	28796000	5045000	3343300	4966100	18209000	15668000	16565000	0	0	1	6	5	3	2	0	0	7	6	4	34
A6NGJ0;P51808;F2Z328	Dynein light chain Tctex-type 3	DYNLT3	0.173098	-0.57452	3	2	1	2	3	3	3	1	1	2	2	3	2	40.1	16.979	0	5447400	NA	25663000	22901000	23072000	26519000	NA	NA	45569000	26877000	16069000	NA	1	0	1	3	2	2	1	1	1	1	3	1	17
Q7Z7H8;A6NGJ4	39S ribosomal protein L10, mitochondrial	MRPL10	0.241407	0.270226	7	6	5	5	6	5	6	5	5	4	7	6	6	33.7	29.282	0	85918000	118620000	83047000	157750000	159360000	162990000	101090000	80428000	79102000	110960000	116040000	136120000	7	5	2	8	7	7	4	5	4	8	6	5	68
A6NGW1;O95070;E9PIZ0;C9JST7;F8W9A1;E9PS11	Protein YIF1A	YIF1A	0.572819	0.920776	4	3	3	2	4	3	3	2	3	2	3	3	3	24.1	26.377	0	101690000	60778000	73511000	58606000	41169000	42660000	74211000	40500000	46277000	23179000	16041000	19643000	6	8	5	4	6	6	7	6	4	5	5	5	67
A6NHB5;Q14202-2;Q14202;A6NHN7;A6NL54;Q96E26	Zinc finger MYM-type protein 3	ZMYM3	1.46548	-0.47821	21	16	15	15	17	13	14	14	15	10	19	20	19	19.8	152.6	0	82665000	78528000	77731000	85106000	60148000	81018000	95955000	108880000	113860000	116000000	104590000	105950000	11	8	5	11	7	9	11	9	8	17	20	17	133
A6NHQ2	rRNA/tRNA 2-O-methyltransferase fibrillarin-like protein 1	FBLL1	0.01339	0.0752102	2	1	1	1	1	2	2	1	1	1	2	1	2	3.6	34.675	0.0001587	NA	NA	NA	143820000	152890000	189370000	NA	NA	NA	143600000	147780000	167810000	2	2	3	3	7	5	4	6	7	5	4	7	55
A6NHR9;A6NHR9-2;A6NHR9-3	Structural maintenance of chromosomes flexible hinge domain-containing protein 1	SMCHD1	0.609709	-0.118175	91	65	66	69	73	75	67	75	74	71	76	78	74	47.2	226.37	0	1020000000	1096200000	1124200000	1203400000	1211400000	1155900000	1310000000	1236100000	1316200000	1175600000	1173200000	1175100000	51	35	48	74	70	75	59	58	38	87	81	78	754
P63092-3;P63092-2;P63092;A6NI00;Q5JWF2-2;Q5JWF2;H0Y7F4;Q5JWE9;P38405;Q86XU3;F5H3J6	Guanine nucleotide-binding protein G(s) subunit alpha isoforms short;Guanine nucleotide-binding protein G(s) subunit alpha isoforms XLas	GNAS	0.19846	0.22084	14	11	10	9	9	9	9	13	12	13	11	13	8	41.4	44.179	0	262620000	211960000	203140000	312200000	253590000	315240000	192500000	139380000	193680000	261260000	251460000	329950000	14	11	6	18	21	24	19	15	10	18	21	18	195
Q5JRG1;C9JDH3;Q9BVL2-2;A6NI12;Q9BVL2	Nucleoporin p58/p45	NUPL1	0.492174	0.285876	9	6	6	7	7	7	8	8	8	5	7	5	7	23.3	49.095	0	65777000	65534000	55211000	58635000	52315000	60476000	46872000	43093000	44157000	38382000	58300000	67371000	8	7	6	7	5	6	7	5	5	6	6	5	73
A6NI76;Q96EL2	28S ribosomal protein S24, mitochondrial	MRPS24	0.273316	-0.734502	6	3	4	3	3	5	3	4	5	4	4	3	4	41.5	18.592	0	8884400	14636000	16836000	62939000	54088000	62554000	54077000	49636000	31178000	54716000	58120000	37163000	1	1	1	5	4	4	2	5	4	5	3	3	38
A6NIF0;Q96Q05-3;Q96Q05;Q96Q05-2;H0YBR0	Trafficking protein particle complex subunit 9	TRAPPC9	0.0535841	-0.0502695	23	10	12	11	12	9	13	9	9	9	11	10	11	21.5	140.67	0	27780000	40215000	25746000	39059000	33224000	30183000	30884000	42652000	33391000	35912000	30110000	29195000	4	9	2	7	3	5	3	3	3	5	3	5	52
Q969Y2-3;Q969Y2;A6NIG5;Q969Y2-2	tRNA modification GTPase GTPBP3, mitochondrial	GTPBP3	0.0791595	0.215138	9	4	4	6	4	6	6	6	5	3	4	4	4	26.3	49.846	0	9257800	6721900	18289000	37785000	18765000	22885000	10067000	16309000	9696300	18664000	18423000	13789000	0	2	2	4	4	4	3	3	0	4	4	3	33
A6NIH7	Protein unc-119 homolog B	UNC119B	0.388663	-0.202189	10	4	6	7	8	4	7	9	7	8	7	5	6	57.4	28.136	0	44704000	36611000	27302000	32472000	32971000	29001000	34084000	41183000	41374000	36623000	36683000	41227000	2	3	3	4	2	3	4	4	5	2	3	4	39
A6NIT2;A6NMN0;P46020-3;P46020-2;P46020	Phosphorylase b kinase regulatory subunit alpha, skeletal muscle isoform	PHKA1	0.065117	0.181662	6	1	2	1	6	3	3	1	3	2	4	6	4	5.1	132.63	0	NA	11718000	NA	13637000	15990000	18396000	NA	8688400	10385000	15606000	16502000	15870000	1	0	1	2	1	3	1	1	0	3	5	2	20
A6NIW2;Q5JSL3	Dedicator of cytokinesis protein 11	DOCK11	0.617689	-0.407345	28	10	8	8	9	9	9	11	10	8	16	17	20	14.8	238.1	0	27009000	22550000	31578000	36474000	41266000	27503000	43525000	44918000	51115000	30484000	34215000	41566000	0	0	0	7	3	2	4	4	4	6	5	8	43
A6NJ78;A6NJ78-2;A6NJ78-4;P0C7V9;B5MC64;F8WD83;A6NJ78-3	Probable methyltransferase-like protein 15	METTL15	0.043042	-0.0681109	12	4	4	3	9	9	10	6	4	4	7	8	8	37.3	46.121	0	26782000	28323000	19292000	34615000	35203000	29218000	19490000	32053000	44685000	39477000	24788000	25319000	2	4	3	10	10	5	4	3	3	5	4	4	57
A6NJA2;P54578;B7Z4N8	Ubiquitin carboxyl-terminal hydrolase;Ubiquitin carboxyl-terminal hydrolase 14	USP14	0.163247	-0.081839	35	28	29	27	29	29	28	26	29	29	26	32	27	75.4	52.385	0	600730000	685160000	760540000	885650000	821620000	775260000	819320000	789040000	826050000	809410000	809860000	709010000	45	38	39	48	50	51	49	54	37	53	60	57	581
A6NJK7;Q76FK4-4;Q76FK4;Q76FK4-2;F5H101;Q76FK4-3;F8WE42;F5GWN9;F5H540;F5H8B8;F5H797;F5H692;F5H532;F5H0I5;F5H7D5;F5GXV1	Nucleolar protein 8	NOL8	0.188822	0.103015	33	25	20	21	25	21	25	19	17	24	20	24	25	29.8	127.57	0	189250000	186380000	203300000	136770000	148150000	154460000	153720000	155500000	167280000	157940000	143660000	161170000	8	12	11	22	17	19	5	8	9	17	18	21	167
A6NJM2;Q8IYS2;Q8IYS2-2	Uncharacterized protein KIAA2013	KIAA2013	0.392023	0.34638	12	8	6	8	11	11	10	8	8	6	9	9	7	24	69.184	0	35672000	46011000	53854000	36811000	35722000	54711000	22596000	39717000	26808000	37450000	34893000	47897000	5	3	4	10	9	10	4	3	3	7	6	7	71
F8W7S9;P32189-1;A6NJP5;P32189-2;P32189;Q14409;F8WC39;A6NP46;E7EQC0;F8WDA9;F8WBI8;C9JLT1;F8WF44	Glycerol kinase;Putative glycerol kinase 3	GK;GK3P	0.139162	0.700586	7	1	3	2	4	3	4	1	3	2	2	3	4	15.4	61.273	0	NA	NA	9884300	9965700	13512000	16419000	NA	4806700	7522800	8075800	10728000	NA	0	1	1	4	3	4	1	2	0	2	3	4	25
A6NJR4;C9IZ87;B7ZLI8;Q5JP78;P49842-4;P49842-3;P49842-2;P49842	Serine/threonine-protein kinase 19	STK19	0.227208	0.51885	2	0	1	1	2	2	1	0	1	0	1	1	2	8.7	28.433	0.00030143	NA	NA	NA	5864900	2892700	NA	NA	NA	NA	NA	NA	2874700	0	1	1	2	1	1	0	0	0	0	0	0	6
A6NJX0;A8K7N4;Q9H4F1	Alpha-N-acetyl-neuraminyl-2,3-beta-galactosyl-1,3-N-acetyl-galactosaminide alpha-2,6-sialyltransferase	ST6GALNAC4	0.0543576	0.124025	3	0	1	1	3	2	3	2	0	0	3	3	3	19.9	23.242	0	NA	NA	NA	13698000	11826000	16348000	9979700	NA	NA	14619000	16072000	11079000	0	0	0	3	3	2	0	0	0	1	0	2	11
A6NJZ9;Q8WTT2;F5H677	Nucleolar complex protein 3 homolog	NOC3L	0.451659	0.257403	30	22	19	21	26	28	26	23	25	22	27	26	26	40.1	92.623	0	300680000	360880000	278650000	443820000	414860000	397700000	294580000	264230000	256740000	316720000	354900000	337920000	19	19	17	44	51	49	24	20	15	35	39	42	374
F8WC89;A6NKF1;H0YEW7;A6NKF1-2	SAC3 domain-containing protein 1	SAC3D1	0.00179054	-0.003336	7	4	6	5	7	6	7	5	5	3	7	6	6	26.5	38.58	0	35126000	45364000	39271000	57219000	60339000	53403000	43310000	23527000	52925000	50250000	63058000	68462000	2	2	2	6	6	4	1	3	2	5	4	6	43
E7EQQ5;F8W6N8;A6NLP3;Q9C035-5;Q9C035-4;Q9C035-3;Q9C035-2;Q9C035;C9JWN8	Tripartite motif-containing protein 5	TRIM5	0.586291	0.0770668	4	1	2	2	1	3	3	2	1	1	0	1	1	19.6	24.204	0.0015395	NA	3946800	5288300	NA	5181800	6296600	4842700	NA	NA	NA	NA	NA	0	0	0	0	2	2	0	1	0	0	1	1	7
A6NM69;C9JC79;P22307;B4DHP6;P22307-2;E1B6W5;H0YF61;E9PLD1;Q6NXF4;H0YCB0;H0YD06;F2Z3J1	Non-specific lipid-transfer protein	SCP2	0.70287	-0.305557	16	8	8	7	12	11	12	10	11	9	11	12	13	34	54.415	0	154300000	205900000	194980000	212970000	205740000	219490000	273490000	278900000	278930000	220850000	230090000	196370000	7	6	8	11	16	13	10	11	9	12	11	11	125
E9PJK1;E9PRJ8;H0YDL9;H0YDJ9;E9PIF1;A6NMH8;P60033;E9PM31;H0YEE2	CD81 antigen	CD81	0.0978583	0.16893	4	4	4	3	3	3	4	3	4	3	3	3	3	40.6	17.963	0	29471000	22738000	37523000	48551000	58993000	58711000	45144000	38479000	27900000	48815000	28197000	31395000	5	4	2	5	3	4	5	6	2	2	3	3	44
A6NMQ1;P09884	DNA polymerase;DNA polymerase alpha catalytic subunit	POLA1	1.12346	-0.263285	50	34	34	33	40	32	33	34	36	33	43	39	40	39.2	166.46	0	679990000	686870000	600050000	633900000	725150000	711060000	820030000	913400000	814240000	792460000	703110000	805780000	21	23	24	42	32	26	29	20	20	46	43	41	367
A6NMQ3;C9JUF4;Q5T5H1;O43768-6;O43768-5;O43768-2;O43768;O43768-7;E9PB69;O43768-3;O43768-4;D6RE62;P56211-2;O43768-8;P56211	Alpha-endosulfine	ENSA	0.0455709	-0.0382043	3	2	1	2	2	3	3	1	2	2	2	3	3	26.4	15.634	0.00015723	9339300	NA	8852600	7957600	8050200	10470000	NA	7005000	10143000	7940700	11363000	9874100	1	1	0	1	3	2	2	2	1	2	3	3	21
A6NMQ7;P60604	Ubiquitin-conjugating enzyme E2 G2	UBE2G2	0.100777	-0.160363	5	2	4	4	4	4	4	4	5	4	4	4	4	56.9	15.614	0	38207000	24875000	21403000	36847000	25658000	27600000	40915000	24543000	50699000	19043000	29353000	36338000	3	2	1	6	3	4	5	2	2	1	4	4	37
C9JPJ2;A6NMY3;B8ZZJ3;Q8TCU4-3;Q8TCU4-2;Q8TCU4	Alstrom syndrome protein 1	ALMS1	0.0324658	-0.408163	10	4	4	2	5	3	3	2	0	0	3	8	6	4.9	279.13	0	8577300	6701300	NA	10277000	NA	10714000	NA	NA	NA	11317000	10128000	14466000	0	1	0	1	1	1	0	0	0	1	3	3	11
A6NN50;O75147;O75147-2;O75147-1;A8MSZ8;E7ER99;H0Y684	Obscurin-like protein 1	OBSL1	0.560244	-0.643772	12	2	3	2	3	1	2	3	4	2	10	9	9	7.5	197.1	0	20080000	NA	22570000	13073000	NA	20120000	35328000	33349000	26459000	22143000	26233000	33064000	0	1	0	3	0	2	2	2	2	5	7	5	29
A6NNE8;C9JAB2;Q16629-3;Q16629-2;G5E9M3;Q16629;F8WEA1	Serine/arginine-rich splicing factor 7	SRSF7	0.594102	0.351314	9	6	7	7	6	8	7	7	7	6	8	8	8	50.9	18.841	0	926310000	1096600000	1114100000	852560000	1335300000	944700000	937950000	1106500000	777570000	669480000	651850000	801740000	16	11	10	13	12	13	11	12	13	9	14	11	145
B4DPP0;A6NNI4;G8JLH6;P21926;F5GXT1;E7ERM7	CD9 antigen	CD9	0.297506	0.310898	5	4	4	4	5	4	4	4	4	4	5	5	5	33.3	15.906	0	573690000	424630000	365470000	749310000	793790000	723810000	384760000	517880000	468970000	395740000	457190000	622190000	12	7	8	10	9	10	11	7	9	9	13	13	118
A6PVN5;Q15257-2;Q15257;Q15257-3;B4DZF8;Q15257-4;Q5T949;Q5T948;A6PVN9;Q68CR8;A6PVN6;B7ZBQ0;A6PVN8;A6PVN7;C9IZ76;B7ZBP9;B7ZBP7;B4DDQ6;H0Y6E5	Serine/threonine-protein phosphatase 2A activator	PPP2R4;DKFZp781M17165	0.11483	-0.105419	11	10	9	8	10	10	10	7	9	9	9	8	7	39.5	37.375	0	77307000	92149000	75737000	106770000	124060000	120600000	106630000	96751000	96758000	121130000	124010000	89109000	8	10	6	12	12	10	5	10	6	9	10	8	106
Q15906;A6PW55	Vacuolar protein sorting-associated protein 72 homolog	VPS72	0.0127281	0.802894	4	1	2	3	3	2	3	2	2	1	1	2	2	12.1	40.594	0	NA	13001000	NA	13602000	NA	9253600	7896000	6615100	NA	NA	6130400	6500900	1	1	1	2	3	2	1	2	1	1	1	1	17
A6PW57;Q99755-4;Q99755-3;Q99755;Q99755-2;B4DY52;F2Z3N1;B4DIG7;O14986;O14986-2;O60331-4;O60331;O60331-2;O60331-3	Phosphatidylinositol 4-phosphate 5-kinase type-1 alpha	PIP5K1A	0.1844	0.28206	5	3	2	1	3	2	3	2	3	2	3	1	3	13.8	61.257	0	NA	NA	NA	10505000	8247200	11832000	NA	NA	NA	9427900	NA	7293600	0	1	1	1	0	2	0	1	1	2	1	2	12
Q5HY75;A6QRH6;P98173;B4DFI8;A6QRH7	Protein FAM3A	FAM3A	0.107818	-0.0391005	4	2	2	3	3	2	2	2	1	1	2	2	3	18.1	25.83	0.00029477	NA	NA	NA	23677000	NA	22139000	19610000	NA	NA	NA	29043000	22857000	1	1	0	2	0	1	1	1	1	0	1	1	10
A6ZKI3;Q9BWD3;Q17RB0	Protein FAM127A;Protein FAM127B;Protein FAM127C	FAM127A;FAM127B;FAM127C	0.618749	-0.5139	9	6	4	7	5	5	6	8	7	7	8	7	7	67.3	13.171	0	58640000	55884000	48207000	56784000	76571000	104940000	101530000	101160000	124980000	74518000	66181000	96512000	1	1	2	5	4	6	9	7	3	10	6	4	58
A7E2V4-5;A7E2V4;A7E2V4-3;A7E2V4-4;A7E2V4-2;H0YCW2	Zinc finger SWIM domain-containing protein 8	ZSWIM8	0.00894558	-0.0210761	12	8	7	5	8	7	6	6	6	5	6	5	6	7.5	196.43	0	46545000	25506000	45740000	19667000	17651000	17924000	31137000	39312000	31740000	20689000	24708000	18571000	4	3	2	6	4	0	3	3	1	1	3	3	33
G3V174;H0Y810;A7KAX9-2;A7KAX9	Rho GTPase-activating protein 32	ARHGAP32	0.00608907	-0.107864	2	1	2	1	2	1	1	1	1	1	2	2	1	2.7	104.57	0.00043271	118350000	120740000	NA	198680000	NA	NA	NA	153910000	123360000	187130000	NA	NA	1	1	0	1	0	0	0	2	2	1	0	0	8
Q9ULV4;A7MAP0;B4E3S0;H0YHL7;F8W1H8;F8VUX3;F8VSA4;F8VRE9;F8VTT6;F8VVB7;F8VV53;B3KRY9;F8W759;Q6QEF8-4;Q6QEF8-3;Q6QEF8-2;P31146;Q6QEF8-5;Q6QEF8	Coronin-1C;Coronin	CORO1C	0.243317	0.16916	26	22	23	20	22	22	24	22	23	22	24	23	22	47	53.248	0	863280000	879480000	859310000	641700000	594210000	624940000	774260000	750090000	679050000	585830000	633760000	525420000	38	41	35	50	50	50	48	41	32	50	52	46	533
A8CG34;A8CG34-2;A6NF01;C9JER0;C9J370;F6STJ3;Q6PJE2;C9JFL1;A8MY32	Nuclear envelope pore membrane protein POM 121C	POM121C	0.118179	-0.103138	4	1	1	1	3	3	2	1	0	1	3	3	2	5.2	125.06	0	NA	NA	NA	13876000	NA	8404400	NA	NA	NA	10578000	11182000	13194000	0	0	1	2	2	1	1	0	0	2	1	3	13
A8K040;Q9Y6M4-3;Q9Y6M4;Q9Y6M4-2;P78368;E7EVD0;B4DSH2;H0YBN6;Q9H4N7;Q9HCP0-2;Q9HCP0;B7Z7D1	Casein kinase I isoform gamma-3;Casein kinase I isoform gamma-2	CSNK1G3;CSNK1G2	0.0024164	0.483819	10	3	2	2	7	7	6	5	4	4	7	5	7	23.8	49.027	0	20570000	NA	15775000	28780000	31371000	19571000	12274000	15631000	9234700	16721000	22362000	26007000	3	0	1	3	6	4	2	2	2	4	4	6	37
F5H6Z0;Q00537;A8K1U6;F8VZY6;F8VQZ9;F8W1S5	Cyclin-dependent kinase 17	CDK17	0.0733527	0.0550023	6	3	0	1	3	5	3	1	3	4	4	2	4	16.8	53.533	0	4388300	NA	NA	8487900	4936800	6652800	NA	5690400	2737500	7972600	6495700	7411800	0	0	1	2	4	2	0	1	0	2	2	3	17
A8K8U5;P33981;D6RF82;D6REX1;D6RIC6;D6RFY1	Dual specificity protein kinase TTK	TTK	0.127654	-0.174483	14	7	7	5	12	9	7	8	8	5	11	11	10	24.3	96.943	0	23438000	17391000	14494000	21107000	23634000	25457000	16877000	15031000	22548000	27066000	29705000	33706000	2	2	2	5	7	7	4	4	3	10	9	11	66
Q9ULG6-2;Q9ULG6;A8K9T0;Q9ULG6-3;Q9ULG6-4	Cell cycle progression protein 1	CCPG1	0.670735	0.498437	6	2	2	2	3	5	3	4	1	2	3	2	2	10.9	71.853	0	7547500	9521900	6343900	10068000	5989500	5953400	6799300	3501400	5754100	4823800	5035100	6189200	1	1	1	4	2	3	4	0	1	1	1	2	21
A8MPS7;A8MPS7-2	UPF0249 protein ydjC homolog	YDJC	0.12823	-0.200829	4	1	1	1	2	3	1	1	1	2	2	1	1	12.1	34.466	0.00070842	NA	NA	NA	6649400	4388700	NA	NA	NA	NA	6208900	NA	NA	0	1	1	0	2	1	0	1	0	1	0	1	8
A8MPX7;F5GWL7;Q9H5V9	UPF0428 protein CXorf56	CXorf56	0.664905	0.448124	6	3	5	5	5	5	6	3	4	2	5	5	4	34.1	19.981	0	32601000	45099000	45233000	31383000	51798000	33554000	25857000	22047000	29428000	29583000	27084000	41857000	3	4	2	5	8	7	4	3	1	4	3	4	48
A8MQ43;Q9UIC8;Q9UIC8-2;Q9UIC8-3	Leucine carboxyl methyltransferase 1	LCMT1	0.129889	-0.186422	10	7	6	3	8	6	7	7	5	5	7	7	8	33.7	38.833	0	52842000	25504000	48190000	66676000	60746000	74345000	53040000	71947000	64181000	55772000	54750000	56777000	5	3	1	5	6	8	5	6	7	4	3	6	59
E9PFB3;A8MQ59;Q0PNE2;C9JAS1;Q0PNE2-2;C9IYN7;C9J9N8;C9JEX8;C9JLH5;C9JA82;C9J2D6;F8WE64	Elongator complex protein 6	ELP6	0.018211	0.0168805	9	5	6	6	6	6	7	6	6	5	6	6	5	40.9	27.155	0	48019000	33572000	51742000	45564000	47104000	52343000	44136000	44507000	47016000	40993000	40244000	57333000	2	5	1	5	4	6	1	4	3	4	4	3	42
A8MSH5;Q9BY42;A2A2L5;A2A2L6	Protein RTF2 homolog	RTFDC1	0.217437	0.238631	9	7	8	5	9	7	8	7	6	4	8	8	6	30.1	37.531	0	86139000	90883000	42461000	59414000	62438000	48193000	52461000	43635000	44225000	52066000	71500000	58450000	4	7	2	10	5	4	2	4	4	5	6	8	61
A8MSQ1;O94880;O94880-2	PHD finger protein 14	PHF14	0.130811	-0.0856657	16	6	7	5	8	10	11	10	10	8	11	10	11	19.9	106.99	0	47932000	41390000	57021000	51386000	39039000	54476000	50587000	51735000	54876000	41284000	55139000	53999000	6	4	2	5	8	6	4	5	4	11	7	11	73
E7ERV6;A8MST6;Q5JTW2;Q5JTW2-3;E9PHX5;Q5JTW2-2	Centrosomal protein of 78 kDa	CEP78	0.0741079	0.570045	4	1	1	2	0	2	2	2	2	0	0	1	1	7	78.081	0.00071337	NA	NA	NA	NA	4540600	3764300	NA	NA	NA	NA	NA	NA	0	0	1	0	2	0	1	0	0	0	2	0	6
A8MT69;A8MT69-2	Centromere protein X	STRA13	0.00256897	0.237108	2	0	1	1	1	1	0	0	0	0	2	2	2	28.4	8.9593	0.00071592	NA	NA	NA	NA	NA	NA	NA	NA	NA	NA	2728700	1890400	0	0	0	0	0	0	0	0	0	0	1	1	2
F2Z370;A8MT70;A8MT70-2	Zinc finger B-box domain-containing protein 1	ZBBX	0.0482432	-0.11557	2	2	2	2	2	2	2	2	2	2	2	2	2	2.1	87.998	0.0056688	34691000	33337000	39286000	19071000	31278000	17349000	51150000	41067000	45712000	18706000	20592000	20557000	2	1	2	2	2	2	2	1	2	3	2	1	22
A8MTC3;Q7Z5J4;C9JWB0;Q7Z5J4-2;E7EVZ3;Q7Z5J4-3;A8MXE8;E7ETW1;Q7Z5J4-4	Retinoic acid-induced protein 1	RAI1	0.162365	0.0735878	30	13	16	13	15	14	16	16	13	17	14	15	14	21.1	212.24	0	60728000	58293000	56603000	66312000	68378000	53124000	59424000	60397000	47886000	55327000	63528000	58836000	7	6	6	11	10	8	10	4	6	10	11	10	99
A8MTG3;H0Y3M2;O43670-2;O43670;E1P660;O43670-3	BUB3-interacting and GLEBS motif-containing protein ZNF207	ZNF207	0.855218	-0.354519	8	7	5	7	8	6	6	6	7	7	8	8	7	17.9	47.749	0	332730000	207580000	271350000	266240000	243260000	231600000	329930000	338410000	382820000	303800000	304280000	310810000	9	9	8	12	10	9	9	11	16	18	15	18	144
A8MTG8;F5GWK4;Q8IUR7-2;Q8IUR7;B7Z637;B7Z441;Q8IUR7-3;H0YGM5;G5E9V6;Q8IUR7-6;C9J2I1;G5E9V7;C9JAA7;C9JBY2;C9J8P8	Armadillo repeat-containing protein 8	ARMC8	0.213866	0.31097	13	5	4	7	7	9	6	6	5	6	8	8	8	21.4	74.38	0	26496000	39686000	27463000	21936000	15440000	41077000	13110000	18628000	23045000	24206000	27471000	29455000	1	1	2	2	5	5	1	1	2	5	3	5	33
C9J0K6;A8MTH6;P30626;B4DKK2;B4DHQ6	Sorcin	SRI	0.00320324	-0.00319637	12	9	11	11	11	11	12	10	10	9	9	9	9	84.5	17.605	0	715600000	811150000	681300000	540240000	569690000	676080000	915710000	723780000	659410000	578710000	598050000	551300000	14	14	12	16	19	24	20	15	13	15	16	15	193
E7EP14;A8MTM6;Q15398;Q15398-1;G3V543;G3V4E5	Disks large-associated protein 5	DLGAP5	0.240143	-0.176379	12	1	5	4	7	9	8	4	4	5	9	11	6	19.2	88.983	0	NA	15104000	22473000	18768000	26242000	21316000	17261000	16481000	30764000	17254000	26990000	37208000	1	1	1	1	3	6	3	1	1	4	7	5	34
A8MTU8;B5MD58;E7ERU1;B4DGV9;P36956;P36956-4;P36956-3;P36956-2	Sterol regulatory element-binding protein 1;Processed sterol regulatory element-binding protein 1	SREBF1	0.119727	-0.289855	8	3	3	3	6	4	3	2	2	2	6	6	4	13.7	82.584	0	5464800	4478900	7100900	6217100	12841000	8319500	4567900	4406800	7284800	14686000	12232000	14629000	0	0	2	3	3	1	1	1	0	5	4	4	24
A8MTY9;O14972;B7Z6B1;A8MY26;B7Z606;E7EWN9	Down syndrome critical region protein 3	DSCR3	0.088059	-0.139368	6	5	5	5	5	5	5	5	4	5	5	5	6	30.1	27.958	0	31220000	27128000	20033000	20336000	24950000	17806000	30981000	43654000	28113000	20620000	21023000	16604000	3	2	1	5	5	5	4	3	2	5	4	3	42
A8MU08;Q14185	Dedicator of cytokinesis protein 1	DOCK1	0.275211	-0.261008	47	24	23	19	28	27	25	20	15	17	27	34	34	28.8	222.66	0	96799000	99107000	98073000	118230000	103400000	136730000	109260000	111550000	83460000	159130000	165340000	173990000	11	13	8	18	19	17	11	6	6	26	25	30	190
Q86TN4;A8MU17;F5H8A0;Q86TN4-2;F5H2B2;F5H1K3;F5H6B6;H0YGY9	tRNA 2-phosphotransferase 1	TRPT1	0.433176	0.261578	4	2	3	3	3	3	3	2	1	2	2	2	1	15.4	27.742	0.00030317	11660000	11923000	11779000	7555000	8487100	10541000	9084600	NA	9968400	7306400	7830200	NA	1	1	1	1	1	1	1	1	2	1	1	0	12
A8MU21;Q9BVK8;A8MWW0;E9PM02	Transmembrane protein 147	TMEM147	0.0139092	0.411023	3	3	3	2	2	2	2	3	3	3	2	2	2	19.6	21.141	0	10135000	7126300	NA	10793000	9235000	12563000	4506100	9516600	7465400	7796700	8139900	7895600	0	1	0	1	2	2	2	2	2	2	2	1	17
A8MUB1;P68366;C9JEV8;C9JQ00;C9JJQ8;C9JDL2	Tubulin alpha-4A chain	TUBA4A	0.143558	0.0962397	5	5	4	5	5	5	5	5	4	4	5	5	5	19.9	48.328	0	516970000	515080000	404500000	426940000	420620000	467650000	399830000	336950000	377750000	502360000	502160000	472180000	13	10	12	18	16	21	15	11	10	16	21	17	180
D3YTI9;A8MUD0;O15533;O15533-3;G5E9H8;A2ABB9;A2AB90;O15533-2;G3V0I4;Q6P1N7;C9JA35;F8VS90;E7EV64;E9PGM2;Q5HYV0;A2AB92	Tapasin	TAPBP	0.705982	0.54246	9	5	3	5	5	4	4	6	5	4	6	5	6	30.1	47.551	0	37150000	56956000	51891000	48312000	70422000	60108000	55323000	43280000	32866000	38021000	29131000	26989000	5	4	3	4	6	3	7	5	2	4	5	4	52
A8MUM1;Q53HC9;F8WDS8;C9J0U9;D3YTH5;C9JVR6;F8WDX0;F8WB12	Protein TSSC1	TSSC1	0.124144	-0.0643864	7	3	2	4	4	3	3	3	3	2	4	5	4	21.5	46.319	0	12663000	20582000	21031000	16424000	20536000	11281000	18849000	16081000	NA	15345000	15010000	22507000	1	2	3	2	3	1	4	3	1	3	2	3	28
A8MUW4;Q9NYQ6;H0Y7R9;C9JDM9;Q9NYQ6-2	Cadherin EGF LAG seven-pass G-type receptor 1	CELSR1	0.043042	-0.479882	4	4	3	3	2	1	3	3	1	1	2	3	4	1.4	329.43	0.00030698	20529000	18245000	9137100	NA	NA	35059000	15172000	NA	NA	NA	42415000	27174000	2	2	0	1	1	3	0	0	0	0	3	1	13
A8MUW5;Q52LJ0;H0YNA1	Protein FAM98B	FAM98B	0.076374	0.106101	12	10	10	11	12	11	11	10	11	10	12	11	10	44.1	45.547	0	111420000	95016000	137960000	174920000	197460000	178660000	162820000	162580000	106980000	147000000	132100000	105420000	13	15	15	21	17	20	17	19	15	25	20	18	215
A8MUX4;Q92551;C9JNA8	Inositol hexakisphosphate kinase 1	IP6K1	0.0266564	0.0284469	4	0	0	0	4	4	3	2	2	0	3	3	1	14.1	31.524	0.00030595	NA	NA	NA	8141900	8696000	7909100	8410400	NA	NA	7554500	8307300	NA	0	0	0	2	3	4	1	0	0	4	3	2	19
A8MUZ1;O75144;O75144-2	ICOS ligand	ICOSLG	0.138852	-0.391171	2	0	0	1	1	1	2	1	1	1	2	2	1	11.4	20.12	0.002351	NA	NA	NA	NA	NA	8835600	NA	NA	NA	11482000	11694000	NA	0	0	0	1	1	1	0	0	0	2	1	1	7
A8MV29;E7EU78;C9J1R1;Q9Y6K9;Q9Y6K9-2;F8W9A9;C9JZ85;C9JN51;Q9Y6K9-3;C9JH59;C9JCG6	NF-kappa-B essential modulator	IKBKG	0.059301	0.0436869	6	5	3	2	4	5	4	3	5	5	3	4	5	19.7	47.256	0	11667000	10479000	10925000	11566000	10079000	10087000	12056000	9032400	9988900	8435300	13089000	10905000	3	0	1	3	1	1	2	3	3	1	3	2	23
A8MV89;Q5M775-4;Q5M775;Q5M775-5;Q5M775-3;Q5M775-2;F5H2Z1	Cytospin-B	SPECC1	0.220768	-0.216764	29	22	19	18	24	18	19	16	16	20	23	22	23	31.4	114.18	0	213120000	239140000	359490000	171450000	159310000	181070000	281860000	232010000	247780000	234900000	264790000	221470000	19	10	18	22	16	19	20	9	10	26	21	27	217
A8MVX8;P49354;P49354-2;E9PQP6;H0YCW1;E9PPM9;E9PN85	Protein farnesyltransferase/geranylgeranyltransferase type-1 subunit alpha	FNTA	0.0887448	0.125681	5	4	5	4	5	5	3	5	5	4	3	4	3	20.5	34.729	0	20501000	37819000	29369000	21955000	23762000	28211000	31830000	20678000	18900000	24827000	17737000	36274000	3	5	2	4	7	4	4	4	2	2	2	3	42
A8MVY7;Q9UMN6;Q9UMN6-2	Histone-lysine N-methyltransferase 2B	KMT2B	0.146661	-0.0750281	8	3	4	4	6	5	6	4	3	1	3	4	4	3.7	288.34	0	68155000	101460000	155860000	78549000	193930000	136280000	159610000	180850000	NA	83555000	86353000	121830000	1	1	1	4	3	4	3	2	0	0	0	1	20
A8MVZ6;F8W113;Q96G01-3;Q96G01;F8VZX7;F8W056;Q96G01-2	Protein bicaudal D homolog 1	GLYAT;BICD1	0.27746	-0.171136	3	1	2	3	3	2	2	2	2	2	3	3	2	4.2	94.885	0	NA	8423700	NA	6867300	NA	NA	NA	NA	7312000	8469000	9129400	9513400	1	3	1	1	0	2	1	1	2	1	1	2	16
Q5T4B6;A8MW06;P62328	Thymosin beta-4;Hematopoietic system regulatory peptide	TMSB4XP4;TMSB4X	0.388663	-0.622057	2	1	2	1	1	2	1	2	1	1	2	2	2	31.8	5.1127	0	NA	22074000	NA	NA	22328000	NA	21434000	NA	NA	36692000	48826000	35495000	1	2	0	1	2	2	1	1	2	2	3	0	17
A8MW61;O43660;O43660-2;D6RA26;H0YA24;B7Z982;H0YAA2;D6RC87	Pleiotropic regulator 1	PLRG1	0.442186	0.25113	25	15	15	18	21	17	19	18	19	16	16	17	17	56.4	57.181	0	453960000	368510000	353880000	352100000	281660000	349580000	332250000	354470000	359890000	255450000	251440000	265290000	16	14	15	22	16	21	20	21	12	19	20	21	217
B4DVY1;A8MWD3;O15371;B0QYA5;B0QYA3;B0QYA4;B0QYA6;B0QYA7;B0QYA8	Eukaryotic translation initiation factor 3 subunit D	EIF3D	0.0579183	0.0516368	25	22	18	19	19	20	20	20	20	17	19	23	20	56.1	58.14	0	793320000	591780000	766750000	890350000	937210000	907990000	687750000	703390000	679230000	841020000	827830000	961800000	37	31	33	47	40	38	45	49	33	54	51	51	509
P62308;A8MWD9;Q49AN9;F5H013;F5H5R7;C9JVQ0	Small nuclear ribonucleoprotein G;Putative small nuclear ribonucleoprotein G-like protein 15	SNRPG;SNRPGP15	0.639464	-0.911225	5	3	4	4	4	5	4	5	5	4	5	4	4	36.8	8.496	0	190200000	154250000	248160000	194680000	161080000	55079000	381060000	258440000	420490000	190800000	281020000	250570000	5	4	4	5	7	6	12	7	10	9	8	5	82
A8MWZ5;E9PCD6;D3YTH2;Q9BZ29-3;Q9BZ29-5;Q9BZ29;Q9BZ29-4;Q6ZSL5;E9PFM9;F5GZE8;H0Y3S1;F5H1Q4;Q5JUD8;Q5JUD3	Dedicator of cytokinesis protein 9	DOCK9	0.807989	-0.240383	40	22	21	21	25	16	18	21	18	16	20	25	19	22.2	237.75	0	85618000	73651000	72574000	68250000	74630000	75499000	78536000	88586000	103090000	76854000	92364000	93937000	10	6	8	12	6	6	10	10	8	13	18	15	122
O94967-2;O94967;O94967-3;A8MX09;E9PR96;E9PN15;E9PNF6;E9PKZ6	WD repeat-containing protein 47	WDR47	0.404857	-0.299134	6	4	1	5	3	5	5	5	4	3	2	3	3	7.4	98.515	0	8265700	NA	7680200	9598400	11925000	10168000	10840000	12130000	11173000	10578000	10597000	14652000	0	0	2	2	3	1	1	2	0	0	1	1	13
A8MX10;Q9NVN8;Q52LT0	Guanine nucleotide-binding protein-like 3-like protein	GNL3L	0.637279	-0.457023	16	7	7	6	9	10	8	8	9	7	10	10	12	34.8	65.433	0	29726000	55269000	29789000	35768000	41952000	41499000	38730000	42287000	66464000	57117000	56188000	58368000	2	4	4	6	6	9	6	8	1	11	7	8	72
A8MX75;P18074;E7EVE9;E9PM96;Q7KZU6;B4E0F6	TFIIH basal transcription factor complex helicase XPD subunit	ERCC2	0.0622845	-0.202812	13	4	4	11	7	9	7	9	10	4	7	7	11	23.9	81.236	0	7572200	10790000	24696000	27430000	27703000	29816000	15654000	22878000	8346600	31627000	33348000	33706000	0	1	8	3	7	5	5	6	0	6	6	6	53
A8MX97;Q13492-2;F8VPG7;Q13492;Q13492-3;E9PN05;H0YCY1;E9PKP6;E9PI56;E9PLJ8;E9PK13;E9PJT1;E5RFU0;E5RHK9;E5RFC6;E5RK51;E5RIJ5;E5RGY9;E9PDG8;F5GWN7;O60641-3;E5RI02;O60641	Phosphatidylinositol-binding clathrin assembly protein	PICALM	0.101864	0.0541748	14	10	11	9	11	11	13	11	11	12	11	11	11	29.8	71.738	0	257060000	213880000	261480000	229270000	199120000	234120000	228040000	258390000	236900000	196010000	211510000	211950000	10	11	10	10	15	14	14	16	12	16	15	17	160
A8MXB7;Q9Y343-2;Q9Y343;H0YA25;Q8WUS9;Q96L94	Sorting nexin-24	SNX24	0.253007	-0.10477	6	5	4	4	4	3	4	3	1	0	3	2	3	32.7	23.728	0	11631000	18517000	14361000	22232000	20604000	16511000	14688000	NA	NA	17831000	25593000	16316000	1	1	3	3	3	1	0	1	0	2	2	1	18
Q6NUT3-2;E9PAJ8;Q6NUT3;A8MXP7	Major facilitator superfamily domain-containing protein 12	MFSD12	0.00833019	0.101747	4	1	1	1	2	3	3	1	3	1	2	3	2	11.7	51.029	0.00030207	NA	NA	NA	23327000	22034000	23745000	NA	27745000	NA	20145000	17672000	NA	1	0	0	2	2	2	0	2	1	1	2	0	13
A8MXP9;P43243;D6REM6;D6R991;B3KM87;B7ZAV5;H0Y8T4;Q68E03;D6R8Z5;D6RBK5;D6RCM3;D6REK4;D6RB45;D6R9F3;D6RBS2;D6RBI2;D6RE02;D6RIA2;D6RAM9;D6RAY2	Matrin-3	MATR3	0.620647	0.479737	46	38	38	37	42	39	39	37	37	37	42	41	42	61.3	99.966	0	3495500000	5728800000	6034500000	5915300000	6477400000	6775300000	3409200000	3010000000	3321200000	4936900000	5251300000	4829900000	96	113	112	139	136	133	122	114	104	155	142	161	1527
A8MXQ1;P53801;A8MZH8;B4DRD2	Pituitary tumor-transforming gene 1 protein-interacting protein	PTTG1IP	0.205356	-0.141561	2	1	2	1	2	2	2	1	0	1	1	2	1	15.7	18.331	0.0003085	NA	NA	NA	3433900	4018700	3834100	NA	NA	NA	NA	4141200	NA	1	1	0	2	1	1	1	0	1	2	1	1	12
A8MXV4	Nucleoside diphosphate-linked moiety X motif 19, mitochondrial	NUDT19	0.771836	2.28693	5	0	1	0	3	4	4	0	0	0	1	0	1	17.1	42.233	0	NA	NA	NA	11325000	13611000	9542500	NA	NA	NA	NA	NA	NA	0	1	0	2	3	3	0	0	0	0	0	1	10
A8MXZ4;Q9NQ84;Q9NQ84-2;Q9NXI0	G-protein coupled receptor family C group 5 member C	GPRC5C	0.484108	0.455815	6	3	5	5	4	5	4	4	5	3	4	4	4	16.5	48.186	0	28925000	20005000	25515000	17543000	14876000	22158000	24207000	18082000	15570000	10158000	12142000	15257000	4	4	4	3	3	3	3	2	2	1	2	1	32
A8MY34;O75880	Protein SCO1 homolog, mitochondrial	SCO1	0.534184	0.559559	11	9	9	7	11	11	10	10	9	7	9	10	9	30.4	30.178	0	565230000	607610000	671060000	304190000	353240000	343200000	226600000	326700000	518770000	260210000	309450000	268170000	8	7	8	8	10	12	4	8	8	9	10	8	100
Q96G95;A8MY43;O14874;E9PF13	[3-methyl-2-oxobutanoate dehydrogenase [lipoamide]] kinase, mitochondrial	BCKDK	0.420072	-0.275234	8	2	1	3	5	4	3	4	2	3	5	4	3	31.3	37.767	0	NA	NA	19114000	21567000	24214000	21484000	30121000	23688000	26012000	25228000	27788000	23977000	0	1	1	3	4	4	4	2	3	3	3	2	30
A8MYQ9;Q9BZG1;C9JI96;E9PEJ9;C9JBG0;B4DNC0;Q9BZG1-2;H0Y4D1;E7ES60;C9J3R5;C9JY26	Ras-related protein Rab-34	RAB34	0.445306	0.2018	12	10	10	10	10	8	10	11	12	8	11	11	9	53.8	29.2	0	147480000	122950000	113850000	112810000	103700000	130470000	109380000	111730000	110140000	106410000	117450000	80920000	8	11	8	14	11	15	13	7	10	14	14	8	133
H0Y720;A8MYY3;C9J5L7;Q9UPQ9-1;Q9UPQ9;Q9UPQ9-2	Trinucleotide repeat-containing gene 6B protein	TNRC6B	0.00931015	0.0170053	18	10	8	5	11	11	11	9	10	6	10	8	11	18.5	148.57	0	36130000	40898000	28174000	22152000	24182000	29370000	33545000	34948000	48077000	23337000	17899000	25921000	5	7	1	6	7	9	5	3	3	9	3	8	66
A8MZ22;Q99733;F5HFY4;C9JZI7;C9J6D1;A8MXH2;E9PS34;E9PNJ7;E9PKT8;E9PNW0;E9PJJ2;E9PP22;H0YCI4;E9PKI2;C9J1B1	Nucleosome assembly protein 1-like 4	NAP1L4	0.0116731	-0.0133386	15	11	11	13	15	13	13	15	14	10	14	15	14	54.1	44.162	0	607060000	392120000	511870000	609290000	714640000	657150000	491930000	531800000	523640000	626200000	591440000	726390000	21	22	31	39	38	33	40	36	21	31	38	36	386
A8MZ71;D6RIE3;D6RGV5;P14406;D6R9C3	Cytochrome c oxidase subunit 7A2, mitochondrial	COX7A2	0.347467	-0.574894	2	1	2	2	2	2	2	2	2	2	2	2	2	27.7	9.3878	0	NA	55769000	93428000	70036000	74991000	118730000	114750000	120330000	85544000	135740000	149150000	118530000	1	1	2	3	2	3	1	1	2	2	2	1	21
P62273;A8MZ73	40S ribosomal protein S29	RPS29	0.0167649	0.0461849	4	3	4	3	4	3	3	4	4	3	4	4	4	35.7	6.6767	0	1584100000	885890000	855630000	426300000	717110000	497310000	1131300000	619800000	1085300000	744680000	401640000	661870000	9	8	9	6	8	10	17	13	17	10	5	7	119
A8MZ76;C9JE52;Q9UL46;H0YM70;H0YKU2;H0YLG1;H0YLD2	Proteasome activator complex subunit 2	PSME2	0.011912	0.0111508	20	15	14	16	17	16	16	15	15	14	17	16	16	79.9	28.602	0	1090900000	799340000	836560000	802220000	919030000	773050000	815100000	732850000	716650000	903760000	1102700000	930380000	20	17	16	27	32	32	22	25	18	28	23	26	286
E7ETS3;Q96H22;A8MZE6;E7ES30;Q96H22-2	Centromere protein N	CENPN	0.183563	-0.60949	6	1	3	3	3	3	4	1	1	1	4	3	2	19.4	37.082	0	NA	8176500	2479300	6572800	7199300	5861800	NA	NA	NA	7577800	9713900	NA	0	0	0	2	2	3	1	0	0	3	3	0	14
A9UHW6;A9UHW6-2	MIF4G domain-containing protein	MIF4GD	0.217462	0.134203	7	5	6	5	5	7	7	2	1	2	5	4	6	38.3	25.423	0	18990000	15142000	16844000	23892000	18376000	25979000	13324000	NA	30429000	15649000	15802000	17733000	3	2	1	4	2	4	1	0	2	1	2	1	23
A9Z1X7;E9PCT1;Q8IYB3-2;Q8IYB3;B4DED5	Serine/arginine repetitive matrix protein 1	SRRM1	0.381928	0.280742	9	9	8	8	8	9	8	9	9	7	8	7	8	13.3	103.39	0	250330000	248620000	232380000	329850000	438890000	361790000	253230000	233490000	277240000	218740000	244790000	268500000	10	13	10	23	21	21	15	17	10	21	21	19	201
B0AZR7;Q13303-2;Q13303;Q13303-3;Q5TG80;Q5TG81;Q5TG79;Q5TG84;E7ESI4;C9JQ60;Q14722-2;Q14722-3;Q14722	Voltage-gated potassium channel subunit beta-2	KCNAB2	0.4541	0.295154	8	3	5	4	6	5	7	3	4	3	5	5	6	31	33.656	0	24758000	25710000	32734000	30015000	27852000	30942000	28899000	25665000	20361000	15615000	26279000	25485000	2	1	2	4	4	2	2	3	2	5	5	3	35
B0FLL2;O60825;O60825-2;B4DY91;B4DI16;B4DUN5;P16118;Q4VBA9	6-phosphofructo-2-kinase/fructose-2,6-bisphosphatase 2;6-phosphofructo-2-kinase;Fructose-2,6-bisphosphatase	PFKFB2	0.163307	-0.204904	17	11	11	9	14	14	11	14	15	16	14	14	13	38.6	54.777	0	112590000	53749000	58438000	81005000	79410000	66766000	117920000	98258000	90779000	86254000	73531000	53384000	9	5	6	12	11	9	11	14	14	8	11	7	117
Q9UH99;B0QY62;E9PGW0;E9PDF7;H0Y686;B0QY60;B0QY64;B0QY63;B0QY68;B0QY66;B0QY67	SUN domain-containing protein 2	SUN2	0.382048	0.459132	20	13	15	17	17	18	15	16	15	13	15	15	17	35.3	80.31	0	85175000	76975000	77805000	139970000	154790000	129960000	62824000	55330000	53313000	108260000	105010000	101010000	14	11	14	21	20	21	11	9	6	15	17	19	178
E7ER32;B0QY83;E9PCL0;Q969V6;B0QY74	MKL/myocardin-like protein 1	MKL1	0.370856	-0.370222	10	4	6	5	8	5	6	7	7	6	8	6	7	16.3	85.075	0	33553000	26473000	37041000	19696000	22225000	16412000	41901000	35792000	38743000	26919000	27491000	25635000	2	2	1	6	2	1	4	4	2	8	4	4	40
B0QY89;Q9Y262;G8JLH4;B0QY90;B3KNG0;C9JHP4;C9K0Q7;H0Y7E6	Eukaryotic translation initiation factor 3 subunit L	EIF3L	0.151721	-0.14659	29	28	28	27	28	27	28	28	27	26	28	28	29	51.4	70.901	0	1453900000	1562800000	1655300000	2100900000	2287800000	2410000000	1834400000	1890600000	1640000000	2095600000	2396300000	2810900000	55	55	49	94	92	95	76	72	52	98	97	102	937
B0QYD3;Q9UH17;B0QYD2;P31941-2;P31941;Q9UH17-2	DNA dC->dU-editing enzyme APOBEC-3B	APOBEC3B	0.0266564	0.0591235	8	6	6	6	8	7	7	7	6	6	7	6	7	20.8	57.208	0	36050000	34216000	33669000	67241000	88127000	77249000	38843000	46414000	41332000	48376000	60955000	67659000	6	4	2	8	5	9	3	2	3	4	4	6	56
B0QYI3;Q8WUA7;B0QYI1;Q8WUA7-2;Q8WUA7-3;Q9NU19;F8WDP1	TBC1 domain family member 22A	TBC1D22A	0.0332239	-0.123196	9	4	5	4	7	6	4	5	5	6	6	6	6	21.1	53.907	0	5690400	4259100	6068600	15589000	14605000	14262000	7221500	6059900	4080700	14077000	20113000	15767000	0	0	0	4	5	4	2	1	0	5	3	4	28
B0QYK0;B0QYK1;Q96FE8;Q01844;Q96MX4;C9JGE3;Q01844-2;F8WC90;Q9BWA2	RNA-binding protein EWS	EWSR1	0.411948	-0.268309	7	7	7	7	7	7	7	7	7	7	7	7	7	16	64.929	0	244680000	240010000	183370000	193730000	162650000	180310000	200780000	202530000	211230000	247050000	332120000	264970000	13	12	10	26	20	16	18	21	9	28	23	25	221
Q6IC75;Q86YA9;B0QYR7;Q9UJY5-2;Q9UJY5;B0QYR6;B0QYS3;B0QYS4;B0QYS5;B0QYS2	ADP-ribosylation factor-binding protein GGA1	GGA1	0.193685	-0.214519	7	4	2	2	4	7	5	2	2	4	5	3	3	11.7	72.277	0	13068000	12569000	11444000	11929000	14532000	12122000	16389000	20260000	20114000	8503500	12597000	13474000	2	1	1	3	4	3	1	2	3	4	1	2	27
P41229-2;B0QZ44;P41229;F5H3T1;P41229-3;Q9BY66;B7ZLX1;Q9BY66-2;B4E1Y0;E9PFH2;C9JGA3	Lysine-specific demethylase 5C	KDM5C	0.472406	-0.411039	24	12	11	12	14	15	15	15	16	15	15	15	15	19.7	175.38	0	43743000	42090000	34329000	43931000	52829000	43809000	45958000	36784000	50506000	76310000	68953000	79044000	6	6	5	8	10	4	7	4	6	15	12	10	93
B0S7P1;P25440;P25440-2;H0Y6K2;H0Y5T9;F8VXF8;Q658Y7;B0V073;B0V072;H0Y602;H0YAU3;H0Y665;E9PIQ3;H0Y801;H0Y799;E9PKQ9;H0YDJ7	Bromodomain-containing protein 2	BRD2	0.311901	0.204325	24	12	11	14	21	23	17	15	17	15	21	21	17	33.7	92.065	0	161840000	134920000	140480000	167710000	192170000	223000000	113220000	140510000	159690000	167700000	158290000	139760000	5	6	9	27	30	26	12	8	9	30	27	21	210
Q0P5T2;B0S7Q4;F8VSH7;Q5SQH8-2;Q5SQH8-3;Q5SQH8;F8VX15	Uncharacterized protein C6orf136	C6orf136	0.922793	0.82283	3	1	2	1	3	2	2	1	1	0	1	1	2	7.6	48.073	0	NA	6637100	6387100	8702400	15910000	14189000	NA	NA	NA	NA	5004400	5935700	0	0	0	3	2	2	0	0	0	0	0	0	7
B0UX83;G3V1Z5;P46379-2;P46379;P46379-3;F8VX53;F8VXY4;E7EMZ4;F6TH84;F6S6P2;F6WML8;F6VEM6;F6X9W3;F6U341;F6UR09;F6U1F2;F6XTU0;F6RG75;F6TC96;H0Y710;C9JAY9;E9PEC8;E7EPC5;H0Y4L1;H0Y7K4;H0Y759;H0Y410;H0Y583;H0Y571	Large proline-rich protein BAG6	BAG6	0.235351	-0.229643	38	30	28	27	31	32	29	28	32	24	34	33	34	44.5	118.7	0	868790000	667150000	687880000	815870000	854960000	822140000	733920000	669380000	702710000	1095200000	1287900000	1220300000	38	34	31	42	48	42	29	32	21	55	51	49	472
B0UZY3;Q96KQ7-2;B0UZY0;A2ABF8;Q96KQ7;B0UZY1;A2ABF9;H0YIM0;H0YHA9;A2BED6;A2BED7;H0Y4K5;Q96KQ7-3	Histone-lysine N-methyltransferase EHMT2	EHMT2	0.0147767	-0.0242557	24	15	12	13	16	18	14	17	15	13	18	17	19	25.2	129.03	0	120900000	100880000	110050000	77067000	58244000	85782000	112660000	105670000	113840000	79173000	72817000	73168000	9	6	6	11	11	14	11	5	5	15	16	13	122
B0UZZ8;O15213;Q5HYZ1;A2ABB6;H0Y6G3	WD repeat-containing protein 46	WDR46	0.0471884	0.0525033	24	14	12	17	18	19	17	20	20	16	17	18	16	48	68.04	0	165810000	123670000	161730000	203260000	198640000	203030000	139890000	137610000	147140000	205030000	202680000	185660000	13	12	13	20	24	20	15	18	11	22	18	20	206
B0YJ81;A6NP58;B0YJ81-2	Very-long-chain (3R)-3-hydroxyacyl-CoA dehydratase 1	PTPLA	0.100777	0.295513	4	1	2	3	3	2	2	2	1	3	3	2	2	17.7	32.387	0	NA	20221000	18650000	21240000	15514000	16050000	16481000	NA	12989000	15079000	17099000	12976000	1	1	2	2	1	1	1	1	1	3	2	1	17
Q9HBD4;B1A8Z4;B1A8Z7;B1A8Z6;B1A8Z5;P51532;F5H0X5;H0YGM3	Transcription activator BRG1	SMARCA4	0.0732405	-0.0241173	40	33	31	29	34	31	32	25	29	26	32	31	33	24.4	188.15	0	764310000	765520000	850570000	755300000	721660000	708940000	848400000	725660000	764020000	792710000	744640000	765700000	35	28	23	37	35	35	26	23	24	40	38	44	388
B1AH87;P30536	Translocator protein	TSPO	0.0957186	0.221181	4	4	4	4	3	4	4	4	3	4	4	3	3	43	11.896	0	292910000	175040000	306680000	497970000	336000000	402900000	188200000	219770000	144440000	309650000	464300000	491880000	9	9	4	12	10	10	9	7	8	11	8	12	109
B1AHL2;P23142-4	Fibulin-1	FBLN1	0.19846	-0.303191	3	3	2	2	2	2	2	2	3	2	1	2	2	5.8	78.329	0	14538000	23437000	17162000	12411000	20965000	18614000	16979000	21639000	37926000	NA	NA	15455000	0	2	1	0	2	1	1	1	3	0	0	1	12
B1AJQ6;E9PBB7;Q86Y82	Syntaxin-12	STX12	0.364471	-0.399862	7	3	4	5	1	4	2	5	5	4	2	2	4	38.9	26.761	0	19635000	28454000	19635000	NA	20684000	19581000	31693000	37692000	34869000	27094000	21511000	20618000	1	3	3	1	2	0	2	3	3	1	1	1	21
B1AK13;P35914;F5GYT9;B4DUP4;H0Y2L7;G5E9S9;B7Z4D4;B7Z212;F8W793;Q8TB92-2;Q8TB92	Hydroxymethylglutaryl-CoA lyase, mitochondrial	HMGCL	0.360232	0.344687	10	5	5	8	9	7	10	7	7	8	7	6	7	42	31.735	0	42671000	77263000	63899000	55491000	55147000	57260000	38250000	67708000	65589000	34077000	37170000	40914000	4	2	3	6	5	8	5	6	5	1	3	6	54
Q6P587;Q6P587-2;B1AK40	Acylpyruvase FAHD1, mitochondrial	FAHD1	0.203437	0.200066	10	7	8	8	9	9	9	8	9	7	8	9	9	43.8	24.843	0	82491000	97723000	107900000	126830000	131760000	152240000	110000000	75045000	77504000	129440000	118920000	97778000	9	7	7	11	10	10	6	7	3	7	10	8	95
B1AK44;Q9UI95;B1AK45;B1AK46;B1AK43;B1AK47	Mitotic spindle assembly checkpoint protein MAD2B	MAD2L2	0.143137	0.240516	3	2	2	3	3	2	2	3	2	0	2	3	0	11.6	25.692	0.0022191	NA	10612000	9846200	NA	9047400	9584400	7187800	8912100	NA	NA	8791900	NA	1	2	0	1	1	2	1	0	0	0	0	0	8
Q9HAF1-2;Q9HAF1;B1AK64;Q9HAF1-3;B1AK63	Chromatin modification-related protein MEAF6	MEAF6	0.143137	0.0342362	4	2	3	4	2	1	2	3	3	2	3	2	2	22	21.624	0	10854000	14066000	20204000	NA	9366500	16010000	9715900	12217000	13981000	12792000	17904000	14338000	2	2	2	2	2	2	1	2	3	2	1	1	22
B1AKC7;F8W755;Q9UJF2;H0Y638;B7ZCA0;Q96PV0-3;Q96PV0-2;Q96PV0-4;Q96PV0;Q86YV0-2;Q86YV0	Ras GTPase-activating protein nGAP	RASAL2	0.286845	-0.157221	22	11	12	11	18	15	15	9	11	10	14	17	18	23.2	142.87	0	61990000	52526000	44942000	47083000	57868000	40905000	50065000	55883000	52806000	59340000	52432000	68227000	7	6	2	12	7	7	4	3	4	10	13	14	89
B1AKD8;Q5TZA2;Q5TZA2-2;Q8IVE0	Rootletin	CROCC	0.572624	0.39888	6	3	4	4	5	4	4	3	4	4	4	4	3	2.7	214.56	0.0002904	535120000	370600000	406440000	524590000	497130000	671580000	431150000	389900000	399650000	409690000	406090000	240410000	3	3	3	2	3	4	4	3	3	4	5	4	41
B1AKI6;Q9NUK0-2;Q9NUK0;Q9NUK0-4;Q9NUK0-3;B1AKI2;B1AKI5;B1AKI4;Q8IUR4	Muscleblind-like protein 3	MBNL3	0.00608907	-0.150165	2	1	1	1	2	1	2	2	1	0	2	2	2	5.8	37.363	0.000304	NA	12965000	14347000	8404500	NA	8742100	7414900	NA	NA	21529000	13245000	9801600	0	2	1	1	0	1	0	0	0	3	3	1	12
B1AKJ5;O43847;O43847-2;F5H6R2;G3V1R5;F5H7V1;E9PHF8;H0Y5G9	Nardilysin	NRD1	0.745549	-0.209275	48	40	38	36	44	43	40	40	37	38	41	42	42	43	139.41	0	1175500000	1142400000	1150000000	1411600000	1356200000	1259600000	1228100000	1568100000	1411300000	1387800000	1542900000	1526600000	43	43	43	69	74	61	51	57	39	77	75	73	705
B1AKJ6;Q86YQ3;Q96SU4-2;Q96SU4;E9PJW9;B3KPQ4;Q96SU4-3;Q96SU4-5;Q96SU4-4;H0YE19;E9PK98	Oxysterol-binding protein;Oxysterol-binding protein-related protein 9	OSBPL9	0.209613	-0.170714	17	7	9	9	12	14	9	9	9	7	13	16	15	28.9	83.785	0	53437000	58544000	89805000	66950000	79210000	59706000	59314000	81917000	61165000	86527000	86590000	81257000	4	7	9	12	13	7	10	6	6	16	16	20	126
B1AKT6;Q9Y483;Q9Y483-3;Q9Y483-2;F5GXQ2	Metal-response element-binding transcription factor 2	MTF2	0.324352	0.328307	9	2	3	5	8	7	7	3	4	1	8	6	7	22.6	60.664	0	18500000	17668000	15682000	13179000	15781000	23320000	6744000	16652000	NA	13998000	15746000	18843000	1	1	2	5	3	7	1	1	0	3	3	2	29
B1AKU5;B1AKU4;Q92845;F5H591;B7Z7E7	Kinesin-associated protein 3	KIFAP3	0.146661	0.273746	9	3	1	3	5	4	5	4	4	3	2	2	4	15.9	86.289	0	NA	NA	4633300	10747000	6187700	9457700	5977100	4997900	5066500	NA	NA	9013300	1	1	2	0	2	3	3	3	0	0	1	2	18
B1AL69;Q7L3B6	Hsp90 co-chaperone Cdc37-like 1	CDC37L1	0.0496711	0.303526	4	2	2	0	4	3	4	2	2	1	3	3	3	19.8	35.58	0	28016000	15571000	NA	24591000	19220000	14434000	21978000	29595000	NA	13783000	9592200	12087000	2	0	0	5	2	2	2	1	1	2	2	0	19
B1ALH6;O14832;A8MTS8;C9IYS5;C9JR86	Phytanoyl-CoA dioxygenase, peroxisomal	PHYH	0.00703187	-0.0403337	5	3	3	2	2	1	2	2	3	3	1	1	0	15.3	36.965	0.00029656	9148800	13739000	NA	NA	NA	NA	NA	11759000	11304000	NA	NA	NA	1	1	0	1	0	0	2	1	1	1	0	0	8
B1ALK7;B7Z6G2;Q14155-1;Q14155-5;Q14155-6;Q14155-2;Q14155-3;Q14155;H0YFH7;E7EUY6;E9PDQ5;E7EU80;C9JDI6;B1ANY6;E7ENL8;F5H8B2;B7Z3C7;Q15052-2;Q15052;C9JAD7;B7Z6D9	Rho guanine nucleotide exchange factor 7	ARHGEF7	0.0475043	0.034796	19	9	10	11	13	11	12	14	14	9	13	14	14	31.5	79.831	0	38860000	53043000	40116000	45377000	54904000	50046000	46470000	43227000	39096000	45885000	46872000	52816000	3	8	8	7	10	9	10	7	4	9	9	8	92
B1ALM5;Q9P0T7;B1ALM7;B1ALM8;Q7Z649;Q9NQ34	Transmembrane protein 9	TMEM9	0.483917	0.0101582	3	2	3	2	3	3	3	1	2	2	2	1	1	21	20.958	0	14075000	22238000	22926000	16909000	16879000	20529000	NA	22396000	18005000	15744000	NA	NA	1	2	1	3	2	2	1	2	3	2	2	3	24
O95758-1;B1ALY5;O95758;O95758-5;O95758-4;O95758-2;B1ALY6;B1ALY2	Polypyrimidine tract-binding protein 3	PTBP3	0.796045	0.294853	9	6	5	3	8	6	6	5	4	7	7	8	6	28.8	56.501	0	43894000	53008000	45361000	49196000	60403000	50139000	44593000	39503000	36993000	41137000	49543000	34738000	5	4	1	8	10	7	4	3	4	10	10	8	74
F8W8M9;B1AM27;O14795;F5GZ07;F8VZH8;F8W0P6;F8W059;Q9UPW8;H0YKB4;F5H7F0;F5H090;Q8NB66	Protein unc-13 homolog B	UNC13B	0.00572334	0.00405111	12	7	7	6	8	6	6	5	5	6	7	6	5	9.8	182.84	0	11464000	12945000	13530000	12787000	12858000	11388000	15593000	13970000	12546000	11316000	12021000	9943600	3	2	2	4	2	2	1	2	3	5	2	1	29
B1AMS2;F5H1J5;E7ETH8;Q14141-2;Q14141-4;Q14141;B4E049;F8W8Q8;Q14141-3	Septin-6	2006-09-01	0.0622845	0.105372	9	6	7	8	8	7	7	8	8	5	8	8	7	28.5	49.303	0	99051000	130340000	79016000	115110000	165130000	127610000	72039000	82577000	89785000	166260000	132570000	135610000	8	9	8	14	14	14	7	10	5	13	14	15	131
B1AN89;B4DXR2;H0YGB3;O43432-2;B1AN91;B1AN92	Eukaryotic translation initiation factor 4 gamma 3	EIF4G3	0.317813	2.2554	2	2	2	1	0	1	0	1	1	1	1	0	1	4.4	67.559	0.00030414	10951000	9451500	NA	NA	NA	NA	NA	NA	NA	NA	NA	NA	2	1	1	0	1	0	1	0	0	0	0	0	6
B1ANH0;B1ANH5;Q16774;B1ANG9;B1ANH2;B1ANH1;F5GXL9;B1ANH6;B1ANH3;E9PEG7	Guanylate kinase	GUK1	0.0535841	0.0605479	8	7	7	6	7	7	7	7	6	6	7	7	7	41.9	23.711	0	115180000	106470000	94301000	78203000	81467000	108000000	115230000	93526000	120400000	65436000	89166000	81705000	5	9	6	6	6	6	8	8	5	7	9	5	80
E9PSH2;B1AP13;Q14UF5;P08174;Q14UF4;Q14UF6;P08174-2;F5H2H0;B1AP15	Complement decay-accelerating factor	CD55	0.182256	0.39183	16	15	13	15	16	16	16	16	16	15	14	14	14	38.5	41.227	0	1091300000	1073700000	1305400000	798170000	751180000	701050000	1299200000	1314400000	1080800000	452780000	405350000	372030000	23	26	32	31	34	39	39	36	27	26	24	21	358
B4E3J2;H0Y6W5;F5H8G9;F5H586;B1APH0;Q6ZN30-2;Q6ZN30;Q06HC1;Q06HC4	Zinc finger protein basonuclin-2	BNC2	0.0473749	-1.23629	2	0	0	1	0	0	0	2	2	2	1	1	0	4	72.437	0.00029416	NA	NA	NA	NA	NA	NA	7678400	NA	5662500	NA	NA	NA	0	0	0	0	0	0	1	0	1	0	0	0	2
B1APY4;Q01974	Tyrosine-protein kinase transmembrane receptor ROR2	ROR2	0.11488	0.0661947	10	4	3	3	7	9	8	7	8	4	6	7	7	19.5	79.27	0	30882000	26756000	26279000	32962000	25609000	32645000	25694000	29688000	28871000	32383000	26925000	23662000	2	1	2	7	6	7	5	4	1	5	5	6	51
B1AQP1;Q7Z5Y1;P22415;E9PME6;H0YD59;Q6YI47;Q15853-3;Q15853-2;Q15853	Upstream stimulatory factor 1	USF1	0.798444	-0.609959	5	0	1	0	3	3	2	3	2	2	4	4	2	20.6	30.995	0	NA	NA	NA	9966500	11917000	7913300	14089000	13303000	18318000	17647000	18911000	9744000	0	0	0	1	2	0	1	0	0	5	3	0	12
C9JIZ6;F8W6Z6;B1AVU8;P07602;P07602-2;P07602-3;F5H0X6;Q5BJH1	Prosaposin;Saposin-A;Saposin-B-Val;Saposin-B;Saposin-C;Saposin-D	PSAP	0.103817	0.141105	16	11	10	11	14	12	13	10	11	16	13	13	14	31.6	58.353	0	566870000	457780000	575290000	346970000	340390000	451860000	562270000	444670000	562160000	336730000	306430000	305480000	5	6	9	12	16	11	9	12	15	8	10	13	126
B1AZV3;Q03518;F5H648	Antigen peptide transporter 1	TAP1	0.262989	0.129891	15	10	11	11	12	10	11	8	10	9	11	12	13	30	87.175	0	106850000	101250000	88626000	115910000	110460000	125160000	100200000	110010000	114780000	88355000	96475000	83005000	8	7	6	12	8	9	3	5	3	11	11	11	94
P21675;P21675-2;B1Q2X3;P21675-3;P21675-4;Q8IZX4;F5GWC6;A8MWR5;H0Y8N6;H0Y9L7	Transcription initiation factor TFIID subunit 1;Transcription initiation factor TFIID subunit 1-like	TAF1;TAF1L	0.497248	0.281407	12	6	4	6	4	5	6	8	7	5	5	5	5	7.2	212.67	0	17379000	20907000	16188000	18435000	20035000	14965000	16425000	12737000	11093000	13773000	17846000	17683000	1	2	1	2	4	3	3	3	1	3	3	4	30
E9PDL9;B2CI53;D3K174;C9JXL3;B5M453;B5M452;E9PGC1;E9PFN4;Q9Y6M7-2;Q9Y6M7;Q9Y6M7-4;Q9Y6M7-3;C9JRP1;F8W7E6;Q9Y6M7-5;B6DY53;B6DY52;E7EW28;C9JV56;C9J240;C9JZZ4;Q2Y0W8-4;Q2Y0W8-5;Q2Y0W8-3;Q2Y0W8-2;Q6U841-2;Q2Y0W8;F8W675;Q6U841;F8WDX9;B7Z2J0	Sodium bicarbonate cotransporter 3	SLC4A7	1.05506	0.496623	30	24	23	19	23	22	23	22	21	23	25	23	26	25.3	140.76	0	348900000	286850000	321290000	315410000	278480000	341110000	263770000	267020000	240500000	223640000	172840000	186530000	19	14	11	36	30	24	15	17	9	23	19	24	241
P17544-2;B2RMP1;P17544-4;P17544-3;P17544;P17544-5;E9PEK8;F5H629;B8ZZU6;E9PBF9;Q8TAR1;A4D7V1;G8JLM5;P15336	Cyclic AMP-dependent transcription factor ATF-7	ATF7	0.0117448	0.180844	9	2	4	5	8	8	6	5	5	1	7	8	8	26.8	49.649	0	NA	34812000	17727000	24806000	23627000	18142000	12815000	13190000	NA	31509000	28190000	23352000	0	2	0	2	5	3	2	1	1	3	6	4	29
B2RUY3;O95168;F2Z3P9;C9JXQ9	NADH dehydrogenase [ubiquinone] 1 beta subcomplex subunit 4	NDUFB4	0.00457109	-0.00458837	5	4	5	5	5	5	5	5	5	5	5	5	5	44.2	14.026	0	158540000	104280000	96600000	122210000	137370000	130060000	116060000	122280000	98962000	139080000	164610000	110540000	4	5	2	7	5	7	6	5	5	7	8	8	69
C9JVN5;F8WAA2;B2RXI1;Q9Y6N7-4;Q9Y6N7-3;Q9Y6N7;Q9Y6N7-2;E9PD49	Roundabout homolog 1	ROBO1	0.16553	-0.226268	16	8	7	9	12	12	8	9	9	4	8	10	10	13.3	175.85	0	21323000	25516000	29002000	36352000	35504000	37425000	29564000	38447000	67718000	25077000	32746000	30901000	4	3	2	9	9	4	4	5	2	7	6	5	60
B2WTI4;Q6NYC1-2;Q6NYC1;Q6NYC1-3	Bifunctional arginine demethylase and lysyl-hydroxylase JMJD6	JMJD6	0.0533959	-0.0692032	12	8	7	10	11	9	9	9	11	9	10	10	8	45.7	42.002	0	48911000	67882000	45936000	76982000	77021000	70324000	52251000	57433000	56497000	70180000	76226000	93500000	9	6	11	13	12	9	9	11	7	12	15	12	126
B2ZZ83;O75369-2;Q60FE7;O75369;O75369-6;O75369-3;E7EN95;O75369-7;O75369-5;O75369-4;Q8WXT3	Filamin-B	FLNB	2.21869	-0.514152	135	120	122	117	127	125	125	126	125	123	127	128	132	66.6	281.63	0	7767800000	7438600000	7363100000	8617600000	8751200000	7894600000	10100000000	11100000000	11400000000	11400000000	11700000000	12600000000	190	189	163	248	238	216	225	243	200	294	325	315	2846
B3FL70;Q96BY6;Q96BY6-2;E7EV00;F8WE73;H0YFC5	Dedicator of cytokinesis protein 10	DOCK10	0.428709	-0.127934	28	14	16	13	12	11	17	13	14	13	17	18	16	15.2	249.49	0	61452000	58131000	58081000	56514000	67024000	61660000	70063000	62090000	58687000	63221000	65818000	77657000	7	7	4	6	5	8	4	4	3	9	14	12	83
H0YK79;O14770-5;Q96DI2;B3KP98;O14770-3;O14770-2;O14770-4;O14770;H0YMX5;B7Z4T5;F5GYS8;H0YNY8;F8W8U3;B3KPQ6;O00470;O00470-2;H0YKE5;E9PDC4;H0YKN2;H0YLG9;B3KUX4;B3KP81;H0YNA8;A6NDR6;Q99687-3;A8K0S8;Q99687;Q99687-2	Homeobox protein Meis2;Homeobox protein Meis1	MEIS2;MEIS1	0.188822	-0.450852	3	0	0	2	2	2	0	2	2	0	0	3	2	21.8	25.632	0	NA	NA	1226400	NA	1904200	NA	1290100	NA	NA	NA	3995500	1768000	0	0	0	2	2	0	0	2	0	0	4	1	11
B3KPJ4;Q8IXK0-2;Q8IXK0-4;Q8IXK0;Q8IXK0-5;C9J3D2;Q8IXK0-3	Polyhomeotic-like protein 2	PHC2	0.180825	-0.577107	6	3	2	2	2	3	3	2	1	2	4	3	3	14.2	50.403	0	14842000	7079500	12902000	6792800	8065600	6480200	NA	NA	NA	15529000	12979000	11429000	3	0	1	3	1	1	1	1	1	2	1	2	17
B3KPV4;E7EPH0;O60512;F8W7B9;F8W8Y2;O60512-2	Beta-1,4-galactosyltransferase 3;N-acetyllactosamine synthase;Beta-N-acetylglucosaminylglycopeptide beta-1,4-galactosyltransferase;Beta-N-acetylglucosaminyl-glycolipid beta-1,4-galactosyltransferase	B4GALT3	0.065117	-0.0343663	4	1	1	2	4	2	4	1	1	1	2	3	2	22.5	25.469	0	NA	NA	5003500	4259500	4623100	5511100	NA	NA	NA	5032100	5655900	4245100	1	0	1	3	3	4	0	0	1	3	4	1	21
B3KQ13;Q6YP21;Q6YP21-2	Kynurenine--oxoglutarate transaminase 3	CCBL2	0.19846	0.163423	14	11	13	10	11	11	10	12	13	13	9	10	11	38.8	47.752	0	111970000	99690000	130510000	158940000	174900000	156630000	107690000	120650000	153930000	126010000	102190000	124820000	14	9	9	16	14	14	14	16	18	13	11	8	156
Q5RGS4;B3KQ55;Q9HB21	Pleckstrin homology domain-containing family A member 1	PLEKHA1	0.124019	0.326514	2	0	1	2	2	1	2	2	1	0	2	2	2	6.5	43.671	0.002349	NA	NA	5941100	5983700	NA	5830600	4897300	NA	NA	5040600	4694800	4280700	0	1	2	2	0	1	1	2	0	2	2	1	14
B4DX87;B3KR15;Q9UKI8;Q9UKI8-2;Q9UKI8-3;B3KRP1;H0Y2Z4;C9JWT6	Serine/threonine-protein kinase tousled-like 1	TLK1	0.193891	-0.210421	2	1	1	1	2	2	2	2	2	2	1	2	2	3.1	77.109	0.00030586	NA	NA	NA	2943300	2894200	2309800	NA	NA	NA	NA	NA	3123600	0	1	0	2	1	1	0	0	0	1	0	1	7
B3KRJ9;Q8WXA9-2;Q8WXA9;E5RFV3;H0YC47	Splicing regulatory glutamine/lysine-rich protein 1	SREK1	0.111498	0.153937	10	6	7	6	9	6	8	8	8	7	8	8	8	24.9	58.202	0	35030000	72682000	39088000	54464000	44548000	72907000	43272000	39975000	33861000	49117000	51660000	62445000	7	11	6	10	12	9	8	14	5	10	8	10	110
B3KS61;O60725	Protein-S-isoprenylcysteine O-methyltransferase	ICMT	0.368195	1.83718	3	0	1	1	2	3	0	1	1	0	1	3	1	13.8	21.735	0.00015763	NA	NA	NA	10039000	6978500	NA	NA	NA	NA	NA	NA	NA	0	0	0	1	2	0	0	0	0	0	1	1	5
B4DMT5;B3KSH1;O00303;H0YDT6;E9PQV8	Eukaryotic translation initiation factor 3 subunit F	EIF3F	0.101927	0.0738275	15	14	13	14	15	14	14	14	14	14	14	15	14	60.3	33.24	0	1169800000	877090000	875290000	909050000	1029200000	1031100000	847840000	755790000	1212600000	950770000	926700000	930900000	42	38	36	45	50	42	39	33	39	50	54	55	523
O75925;B3KSY9	E3 SUMO-protein ligase PIAS1	PIAS1	0.00931015	-0.262867	6	1	0	2	3	2	4	3	1	2	3	2	4	12.9	71.835	0	NA	NA	NA	5000900	NA	5129900	NA	NA	NA	5721400	NA	6455300	0	0	0	2	0	0	0	1	0	3	1	4	11
B3KT51;Q9BRN9-2;Q9BRN9;H0YNF6;E7EPS7;H0YNS4	TM2 domain-containing protein 3	TM2D3	0.160033	-0.677044	3	1	1	2	3	2	1	2	1	1	1	1	1	19.8	20.207	0	NA	NA	4245700	11324000	5559100	NA	10299000	NA	NA	NA	NA	NA	0	0	0	3	1	1	3	1	0	1	1	0	11
B3KTC7;P49959;F8W7U8;P49959-2;F5GXT0;F5H742;F5H256	Double-strand break repair protein MRE11A	MRE11A	0.414257	0.208663	27	16	16	20	22	22	19	18	20	20	19	19	21	41.5	81.069	0	317160000	223800000	323960000	279630000	313130000	288000000	285270000	314110000	233310000	227740000	229500000	222820000	14	10	13	25	26	21	18	20	17	17	24	26	231
B3KTM8;Q9UBU8-2;H0YLJ3;Q9UBU8;B7Z6R1;H0YMJ0;H0YM21;H0YNE0;H0YLV1;H0YMT8;H0YNX3	Mortality factor 4-like protein 1	MORF4L1	0.331952	-0.514536	11	7	9	7	9	9	9	10	7	6	8	8	9	45.1	40.028	0	49140000	40802000	51749000	106690000	69907000	75740000	85795000	47127000	61650000	154360000	136680000	94717000	8	3	6	13	11	9	8	7	4	8	11	8	96
E9PRU3;B3KVE1;P30291;E9PQ51;H0YEJ2;E9PRI3	Wee1-like protein kinase	WEE1	0.335122	0.383736	5	2	3	4	4	4	5	4	3	3	4	5	4	26.2	24.037	0	6604800	11051000	7970200	11115000	16817000	17284000	8407300	7719300	7548300	9228700	8293400	10162000	2	2	1	2	3	4	4	2	1	2	3	1	27
B3KVH8;Q9BUL5;C9J6D8;Q9BUL5-2	PHD finger protein 23	PHF23	0.038923	-0.0556881	7	3	2	4	6	4	4	4	5	4	4	7	6	26.8	43.447	0	25368000	21057000	25559000	15643000	13725000	19797000	24076000	23369000	13308000	24632000	19921000	19911000	3	1	2	4	6	4	4	4	1	5	5	6	45
B3KVZ3;Q9H3R5;H0Y9E6;D6RBJ6	Centromere protein H	CENPH	0.601568	0.515224	10	7	7	7	7	7	8	7	8	8	5	5	5	46.9	26.239	0	42677000	48029000	33924000	63373000	72043000	63747000	26525000	29199000	41311000	51598000	38952000	36925000	7	6	7	6	8	8	7	7	8	3	6	4	77
B3KWN8;Q8WU10;H0YGU0;B4DEW4	Pyridine nucleotide-disulfide oxidoreductase domain-containing protein 1	PYROXD1	0.269737	0.443502	6	2	3	2	3	5	4	2	0	2	5	2	4	18.2	48.338	0	17980000	NA	14343000	10116000	10012000	18919000	10979000	NA	NA	8364900	11127000	10272000	1	0	1	1	2	3	1	0	0	1	2	2	14
G5EA50;B3KXA1;Q6ZN18-3;Q6ZN18-2;Q6ZN18;H0YH08;F5GZR7	Zinc finger protein AEBP2	AEBP2	0.212248	0.191551	5	3	2	3	3	2	2	3	3	1	3	4	4	20.8	30.729	0	6639100	4738300	5701900	4727500	7643100	4895900	2999900	3761300	NA	8726900	5587800	5276900	3	0	2	2	1	1	1	0	0	2	3	3	18
Q6P1Q0;B3KXK7;F8VP71;F8VZA2;Q6P1Q0-2;F8W1Z2;F8VVQ3;Q6P1Q0-4;H0YIV5;B7Z7E4;F8VR33;F8VS60;F8W0R0;Q6P1Q0-5;H0YHF4;F8VQE7;F8VTR1;F8VPY5;F8VR35;F8W1U1;F8VXQ4;F8VUZ8;F8WCD9;F8W6J0;Q6P1Q0-6;Q6P1Q0-3	LETM1 domain-containing protein 1	LETMD1	0.335539	0.352668	7	4	3	3	5	5	6	2	2	3	6	5	5	21.9	41.79	0	12437000	25621000	24333000	36955000	16111000	21377000	NA	17680000	15486000	15552000	16241000	19554000	0	2	1	4	1	2	0	1	0	2	2	3	18
B3KXS5;P36776;F5GZ27	Lon protease homolog, mitochondrial	LONP1	0.639464	0.493598	45	41	40	36	44	44	43	40	38	36	38	40	40	55.6	103.1	0	1290700000	1123100000	1161600000	1609500000	2060000000	2205600000	1112500000	1102600000	1281300000	943940000	993470000	1070400000	65	68	71	101	120	115	84	75	55	84	86	80	1004
B3KXW5;O43747;O43747-2;E7EUH1;F5GZV5;B4DGE1	AP-1 complex subunit gamma-1	AP1G1	0.0738125	0.0629685	30	19	19	18	21	21	19	20	23	20	23	23	25	42.4	94.139	0	307470000	266460000	323950000	352090000	291480000	403820000	281710000	262270000	257480000	347930000	369460000	346160000	17	24	15	37	42	36	29	28	15	33	42	48	366
G5E9Z4;B3KY39;Q8TCG2	Phosphatidylinositol 4-kinase type 2-beta	PI4K2B	0.612806	1.42339	6	2	2	3	5	2	4	2	2	2	1	2	1	16.4	44.761	0.00030836	6312800	NA	5467900	7762500	NA	5810400	NA	NA	NA	NA	NA	NA	1	0	1	3	1	2	0	0	0	1	2	1	12
B3KY83;P19793;P48443	Retinoic acid receptor RXR-alpha;Retinoic acid receptor RXR-gamma	RXRA;RXRG	0.325914	0.425362	4	3	3	1	4	2	4	3	3	1	1	2	1	13.7	41.06	0	8804400	5071000	NA	11684000	NA	12980000	6054100	7536800	NA	NA	NA	NA	1	1	0	2	0	2	2	1	0	0	0	0	9
Q13188;B3KYA7;E5RFQ9;E5RIM6;Q8NBU1	Serine/threonine-protein kinase 3;Serine/threonine-protein kinase 3 36kDa subunit;Serine/threonine-protein kinase 3 20kDa subunit	STK3	0.432104	-0.225227	9	7	5	6	7	7	7	7	8	7	8	7	6	20	56.3	0	29790000	20438000	23575000	29235000	28192000	26410000	31807000	31105000	39674000	27595000	26121000	28176000	3	2	5	7	4	7	5	4	4	8	5	9	63
F8WCT1;B3V0L1;Q66PJ3-3;Q66PJ3-2;Q66PJ3;F5GYV5;Q66PJ3-4;F8WEP2;F5H7X4;Q66PJ3-5	ADP-ribosylation factor-like protein 6-interacting protein 4	ARL6IP4	0.575066	0.586311	5	4	3	3	4	3	5	3	3	2	3	2	5	28.4	25.617	0	26489000	24906000	20949000	26971000	22359000	39171000	24341000	9368900	14784000	23730000	22321000	15960000	3	2	1	3	2	4	3	2	1	3	1	2	27
B4DDE8;Q9BR77;F5H0W5	Coiled-coil domain-containing protein 77	CCDC77	0.150002	0.938014	4	2	2	1	2	2	3	0	2	0	1	1	1	8.8	53.978	0.00029223	NA	NA	NA	4464400	3544000	7265800	NA	NA	NA	NA	NA	NA	1	0	0	1	1	1	0	1	0	1	0	1	7
B4DDF7;P30153;F5H3X9;E9PH38;B4E1Q0;E9PPI5;E9PHZ6;C9J9C1;E9PNM7	Serine/threonine-protein phosphatase 2A 65 kDa regulatory subunit A alpha isoform	PPP2R1A	0.0358609	-0.020977	27	26	23	23	24	26	26	25	25	26	24	26	25	49.6	64.181	0	1483900000	1712600000	1470000000	1562200000	1604400000	1841100000	1623600000	1576800000	1555300000	1930000000	1729700000	1413200000	49	46	43	75	68	62	60	59	50	81	85	83	761
B4DDG8;O95453;B4DWR4;B4DSB0;F5H1Z4	Poly(A)-specific ribonuclease PARN	PARN	0.437878	-0.210471	22	15	13	15	14	14	14	17	15	16	14	17	14	33.9	66.574	0	111170000	100360000	121230000	104170000	114340000	108620000	140730000	159250000	112960000	142650000	108640000	107030000	13	14	8	12	13	14	15	14	8	12	16	9	148
B4DDK9;Q10469	Alpha-1,6-mannosyl-glycoprotein 2-beta-N-acetylglucosaminyltransferase	MGAT2	0.140815	-0.0595658	5	3	1	2	4	3	2	1	2	1	4	2	2	13	52.297	0.0003067	6836100	NA	NA	7206300	8710900	11719000	NA	NA	NA	8565500	8991800	NA	0	1	1	2	1	1	0	1	0	3	2	1	13
B4DDT7;P54619;F8W9D1;F8VYY9;H0YIC9;H0YHF8;F8VPF5;F8VVA3;F8VZX1;F8VSL2;F8VRY2;G8JLM0;E9PGP6;Q9UGJ0-2;Q9UGJ0-3;Q9UGJ0;F8VSH3;F8VU55	5-AMP-activated protein kinase subunit gamma-1	PRKAG1	0.00181587	-0.00228737	14	12	10	12	12	10	12	9	10	10	9	9	9	54.2	34.083	0	111140000	108740000	102350000	152430000	131600000	122430000	105140000	89163000	94303000	157130000	146230000	150980000	8	7	8	12	12	14	9	8	10	9	8	13	118
B4DDV3;Q8N6T7;Q8N6T7-4;Q8N6T7-2;E9PCE1	NAD-dependent protein deacetylase sirtuin-6	SIRT6	0.503643	0.488424	7	5	4	4	5	3	3	3	2	3	3	1	1	27.6	31.319	0	19468000	10871000	13410000	12837000	9247700	10529000	9264500	6312400	12179000	8430500	NA	NA	4	0	3	1	1	1	1	1	1	1	0	0	14
C9J121;B4DDV7;B7ZM03;Q75N03;C9J2P9	E3 ubiquitin-protein ligase Hakai	CBLL1	0.0406472	-0.0184795	4	2	1	0	3	2	1	1	2	0	4	3	1	19.9	32.005	0	6134500	NA	NA	5955400	6226200	NA	NA	NA	NA	7334100	5212600	NA	1	1	0	0	3	0	1	1	0	4	1	1	13
E7EW32;B4DDZ0;Q7L1V2	Vacuolar fusion protein MON1 homolog B	MON1B	0.237835	0.243427	4	1	1	1	1	1	2	2	2	2	2	2	2	12.6	47.836	0.00015538	NA	NA	NA	NA	NA	NA	NA	NA	1646700	3392800	NA	4046700	1	0	0	1	1	0	1	0	1	1	3	1	10
B4DEI4;Q9H8Y8;B4DKT0;Q9H8Y8-2;F8WEG2	Golgi reassembly-stacking protein 2	GORASP2	0.0861095	0.0686755	11	8	7	7	7	8	9	8	8	7	6	6	9	36.3	42.044	0	87018000	77328000	90459000	83536000	87830000	86217000	93297000	91532000	86580000	73949000	56888000	93037000	8	6	4	10	12	12	11	12	8	7	9	12	111
B4DET9;B4DGZ6;Q14693;D6W506;E7ESE7;F5GY24	Phosphatidate phosphatase LPIN1	LPIN1	0.492174	0.306681	4	0	1	0	0	2	3	1	1	0	3	2	2	14.3	44.263	0	NA	NA	NA	NA	4090800	2135100	NA	NA	NA	NA	NA	NA	0	0	0	0	2	1	0	1	0	1	0	0	5
B4DEX5;H0Y4B0;E9PDK8;C9JA75;O43414-3;O43414-2;O43414;F6QUN3;F6UGJ8	ERI1 exoribonuclease 3	PRNPIP;ERI3	0.15506	0.153527	7	6	7	6	6	5	7	6	4	5	6	5	5	46.2	18.185	0	62844000	72844000	45674000	77513000	62674000	77576000	51363000	55760000	44358000	56122000	71206000	81964000	6	4	4	8	7	7	6	4	4	4	5	3	62
E9PDG2;B4DPW7;B4DEY9;Q9BTY4;Q9HBG6-3;E7EQF4;Q9HBG6;Q9HBG6-2;G3XAB1;E7ERZ5;H0Y978	Intraflagellar transport protein 122 homolog	IFT122	0.0529378	0.0827892	5	2	1	1	3	1	3	1	2	1	1	2	2	4.9	118.48	0.00071726	2902700	NA	NA	NA	NA	5653600	NA	NA	NA	NA	3556900	4113500	0	0	0	0	0	2	0	1	0	1	1	2	7
B4DFQ4;Q8N668;E9PE85	COMM domain-containing protein 1	COMMD1	0.0880364	0.157923	7	4	5	6	5	6	7	5	4	5	5	5	5	61	17.665	0	31343000	24206000	22009000	38747000	38784000	46534000	44549000	30221000	15473000	32782000	34958000	25362000	5	3	3	5	4	5	7	5	4	4	5	3	53
B4DHT5;Q96CM8;B4DFQ6;E9PF16;B4DUF5;D6RF87	Acyl-CoA synthetase family member 2, mitochondrial	ACSF2	0.789348	0.659838	18	13	12	10	18	17	18	10	9	9	14	11	13	36.2	66.798	0	87772000	67953000	111620000	155660000	148290000	129040000	59210000	64883000	58865000	87389000	83246000	77505000	9	7	8	24	26	19	5	5	5	16	11	11	146
B4DG42;Q96S97;C9JZL8;C9J5M0;C9JC07;C9JJV6	Myeloid-associated differentiation marker	MYADM	0.00653448	0.805204	4	3	3	3	3	3	4	4	4	3	2	4	3	21.1	31.225	0	26849000	NA	34776000	52914000	85621000	58343000	30128000	29321000	25634000	23153000	27506000	28673000	2	1	1	5	3	3	3	4	0	4	4	4	34
B4DGM3;Q969G3-2;Q969G3;C0IMW5;B4DFR4	SWI/SNF-related matrix-associated actin-dependent regulator of chromatin subfamily E member 1	SMARCE1	0.150761	-0.062412	17	12	8	12	14	13	15	12	11	11	16	16	11	38.9	44.77	0	103930000	121940000	118750000	115440000	112670000	101870000	112820000	125440000	99208000	112900000	129530000	125900000	6	6	8	15	12	19	13	11	5	20	16	12	143
B4DGM4;Q9NX70	Mediator of RNA polymerase II transcription subunit 29	MED29	0.173413	0.187884	4	3	1	3	1	3	3	3	3	1	4	2	2	39.6	14.974	0	19833000	NA	9987100	10220000	12968000	12486000	10395000	14979000	NA	11540000	NA	8545000	2	1	0	1	2	2	1	0	0	3	0	1	13
E7ERS9;B4DGU4;P35222;P35222-2;E7EMJ5	Catenin beta-1	CTNNB1	0.628608	0.313448	17	12	11	16	14	13	13	14	13	12	11	12	12	29.6	80.817	0	51305000	53458000	63224000	67390000	65065000	82334000	58474000	56855000	43844000	56043000	42993000	48403000	7	8	17	14	13	12	13	12	3	10	10	12	131
B4DH26;Q92564;B4DH25;H0Y907;Q92564-2;H0YA35	DCN1-like protein 4;DCN1-like protein	DCUN1D4	0.141856	0.0533702	3	1	2	1	2	1	3	2	2	1	3	2	3	16.4	27.443	0	NA	7755100	NA	7025100	NA	7677800	7978800	7181500	NA	8882400	6706900	5696300	1	1	0	1	0	1	1	0	0	3	2	0	10
B4DH44;P45985;P45985-2;H0YG34	Dual specificity mitogen-activated protein kinase kinase 4	MAP2K4	0.757728	0.434076	10	4	3	5	6	7	5	8	5	6	4	4	4	35.4	42.544	0	15872000	15310000	10941000	17733000	15368000	21371000	12869000	11918000	9264700	12404000	12375000	11673000	3	2	2	5	3	5	6	3	2	2	2	2	37
B4DH52			0.43006	-1.9504	2	1	1	1	2	1	1	1	1	0	2	2	2	1.5	111.91	0	NA	NA	NA	NA	NA	NA	NA	NA	NA	15387000	10557000	9543800	1	1	1	2	1	1	1	0	0	2	2	3	15
B4DH53;Q66K74	Microtubule-associated protein 1S;MAP1S heavy chain;MAP1S light chain	MAP1S	1.0698	0.333361	26	16	17	15	21	24	22	17	15	13	21	18	19	33.8	109.79	0	229310000	286320000	269640000	231730000	280650000	217150000	182960000	207730000	211150000	178630000	218290000	199720000	16	19	12	27	30	28	15	11	10	26	20	23	237
B4DH70;Q9UKB1-2;Q9UKB1-3;Q9UKB1;Q68DS0;Q9Y297-2;Q9Y297	F-box/WD repeat-containing protein 11;F-box/WD repeat-containing protein 1A	FBXW11;DKFZp781N011;BTRC	0.163855	0.179062	9	8	7	4	4	4	3	2	4	3	7	8	7	21.6	58.764	0	33909000	32814000	27336000	26394000	20118000	30011000	31737000	29462000	31965000	18467000	23886000	17459000	5	6	3	4	4	3	2	2	1	3	4	4	41
B4DHA4;Q96CB9;Q96CB9-3;Q96CB9-2	5-methylcytosine rRNA methyltransferase NSUN4	NSUN4	0.327866	0.395229	6	3	5	5	5	4	4	5	3	2	5	5	5	21.8	37.373	0	27815000	43173000	29996000	43278000	23911000	41818000	26377000	19854000	14907000	28154000	38066000	36007000	2	4	4	6	4	4	4	2	2	5	5	6	48
B4DHE8;Q96DH6;Q96DH6-2;B4DM51;Q96DH6-3;H0YHB7;O43347	RNA-binding protein Musashi homolog 2	IGSF9B;MSI2	0.660886	-0.501438	10	7	7	7	6	9	9	8	5	8	8	7	8	45.1	34.812	0	81470000	92008000	77568000	104960000	134040000	156330000	179030000	166440000	167680000	125560000	120360000	136300000	11	12	8	8	15	9	12	6	9	9	5	8	112
B4DHJ7;Q12983;H0YBC7;B0AZS9;O60238	BCL2/adenovirus E1B 19 kDa protein-interacting protein 3;BCL2/adenovirus E1B 19 kDa protein-interacting protein 3-like	BNIP3;BNIP3L	0.171257	-1.62365	2	2	1	1	1	2	1	1	1	1	1	1	1	11.7	19.943	0.004607	NA	NA	NA	NA	NA	NA	8531300	5922200	NA	NA	NA	NA	1	0	1	0	1	1	1	1	0	0	0	0	6
B4DT77;B4DHY4;P20073-2;P20073	Annexin;Annexin A7	ANXA7	0.0942513	0.0850789	22	21	19	21	20	22	21	21	22	19	21	21	22	61.6	37.805	0	792490000	841140000	774720000	648780000	558070000	670240000	714500000	673160000	907860000	527180000	651890000	586250000	26	30	28	38	40	33	39	34	32	37	33	43	413
B4DI03;Q9BY50	Signal peptidase complex catalytic subunit SEC11C	SEC11L3;SEC11C	0.0465619	0.444067	4	1	0	1	3	4	3	1	2	2	3	3	3	25	17.404	0	NA	NA	NA	19987000	19274000	31638000	NA	NA	20720000	17939000	17887000	12316000	0	0	0	1	4	3	1	2	1	2	2	3	19
B4DI11;Q0VDG4;F8W0M9;C9JID8;F8WBX0;C9JNS3;C9JPC1	Secernin-3	SCRN3	0.433739	0.312656	7	3	3	2	4	4	3	5	4	2	3	2	1	21.6	47.67	0	6730100	9433700	6175100	10084000	6564300	9798100	7922700	5659700	6848100	6323500	5567200	NA	1	1	0	3	2	2	3	1	0	1	1	1	16
B4DI49;O15534	Period circadian protein homolog 1	PER1	0.200958	-0.226838	6	3	2	0	5	4	3	0	0	0	2	4	2	8.7	91.643	0.00015778	7087300	7360500	NA	7137200	6783500	8589300	NA	NA	NA	10896000	10176000	5778400	0	2	0	3	2	2	0	0	0	2	4	2	17
B4DI61;F8W9U7;O00622	Protein CYR61	CYR61	0.0861757	-0.144535	6	2	2	2	5	5	4	3	4	3	2	1	2	20.2	39.679	0	17114000	NA	NA	20782000	20861000	26191000	NA	41262000	18790000	16123000	NA	NA	2	1	1	4	2	4	2	2	1	0	0	1	20
C9J5N1;Q9BTE6;Q9BTE6-2;B4DI73;C9JUA3	Alanyl-tRNA editing protein Aarsd1	PTGES3L-AARSD1;AARSD1	0.129209	-0.0822053	13	8	11	8	8	11	12	11	11	10	10	10	9	34.1	55.065	0	98515000	65400000	96700000	84268000	75322000	79410000	93391000	83654000	89584000	79785000	79548000	99511000	9	10	9	7	10	16	14	9	9	8	12	14	127
E9PG40;P05067-7;B4DII8;P05067-8;P05067-9;P05067;E9PEV0;P05067-10;P05067-3;P05067-4;P05067-5;P05067-6;E9PEV8;P05067-2	Amyloid beta A4 protein;N-APP;Soluble APP-alpha;Soluble APP-beta;C99;Beta-amyloid protein 42;Beta-amyloid protein 40;C83;P3(42);P3(40);C80;Gamma-secretase C-terminal fragment 59;Gamma-secretase C-terminal fragment 57;Gamma-secretase C-terminal fragment 50;C31	APP	0.441272	0.518755	5	4	4	4	5	4	5	3	3	4	4	5	2	7.4	80.832	0	24753000	30811000	22544000	22395000	19092000	22755000	23980000	24390000	22976000	10384000	12938000	10713000	3	6	2	5	4	4	4	3	3	4	6	3	47
Q6ZS17-2;Q6ZS17;B4DIM2;E9PBS3;H0Y442;F5H029;B7Z6U4;F5GX51;Q9Y4F9-2;Q9Y4F9	Protein FAM65A	FAM65A	0.18603	0.0628737	31	20	15	14	21	19	18	19	13	10	21	18	22	30.4	131.87	0	99344000	96093000	102130000	84887000	108380000	88871000	95473000	88177000	86654000	100340000	93127000	90033000	11	8	7	14	10	10	9	4	4	11	10	15	113
B4DIP4;Q9BQI3-2;Q9BQI3	Eukaryotic translation initiation factor 2-alpha kinase 1	EIF2AK1	0.877711	0.472877	5	2	2	3	5	3	4	2	3	0	2	2	0	9.9	65.279	0	6243700	NA	5304700	7250100	6437100	8834200	NA	4838500	NA	NA	NA	NA	0	0	1	2	2	3	0	1	0	2	0	0	11
B4DSJ8;B4DIQ0;O60942-2;O60942;Q5TCW7;O60942-3;O60942-4	mRNA-capping enzyme;Polynucleotide 5-triphosphatase;mRNA guanylyltransferase	RNGTT	0.0273755	-0.0586177	8	6	4	5	6	6	7	5	3	7	5	5	6	17.9	59.083	0	12111000	9570600	16327000	22645000	16735000	27569000	13490000	13549000	12664000	24852000	20766000	21121000	2	1	2	6	5	7	3	1	2	5	6	6	46
B4DIR7;Q8IVX7;Q99504;Q99504-2;B4DNZ7;B1APR7	Eyes absent homolog 3	EYA3	0.0388698	0.111473	4	2	3	1	3	2	1	1	1	1	2	3	1	11.6	57.827	0	4421400	2002300	NA	13714000	4331400	9052700	NA	2262500	NA	4284200	8938300	7416300	2	3	1	4	3	2	1	2	0	4	4	2	28
F5GXA2;P56945;F5H7Z0;F8WA69;E9PCV2;B4DIW5;E9PCL5;F5H855;F5GXV6;Q14511;G5E9Y9	Breast cancer anti-estrogen resistance protein 1	BCAR1	0.0797823	0.108224	20	8	9	8	15	13	15	8	8	6	17	17	15	35.5	93.135	0	37582000	63547000	53945000	75870000	72190000	68077000	47009000	42917000	46857000	71229000	71388000	63714000	1	3	2	15	11	17	3	3	2	18	25	15	115
B4DIX5;Q8TD43-2;Q8TD43-3;Q8TD43	Transient receptor potential cation channel subfamily M member 4	TRPM4	0.285429	0.762494	2	1	1	1	2	2	2	1	0	0	0	1	0	3.4	95.587	0.00029218	NA	NA	NA	NA	2965400	4198900	NA	NA	NA	NA	NA	NA	0	0	0	0	1	1	0	0	0	0	0	0	2
B4DJA5;P20339	Ras-related protein Rab-5A	RAB5A	0.437818	0.245986	5	5	4	4	4	5	5	5	2	4	3	5	5	35.3	22.178	0	73546000	85442000	71089000	63439000	79540000	112540000	71497000	62502000	60674000	73916000	69170000	65788000	7	8	6	5	5	8	7	3	3	5	6	6	69
B4DJG9;D6RHG0;P78383;D6R9G9;D6RE58;D6RB73;D6RG34;D6R981;D6RDY9	Solute carrier family 35 member B1	SLC35B1	0.446747	0.903638	4	4	4	3	4	4	4	4	3	4	2	4	3	15.1	26.524	0	26235000	16849000	15542000	57236000	69125000	59484000	13234000	13593000	12405000	17979000	35242000	26675000	2	2	0	4	3	4	1	1	1	0	1	1	20
B4DJP7;P62318	Small nuclear ribonucleoprotein Sm D3	SNRPD3	0.00678081	-0.0144086	5	4	4	3	5	5	4	3	4	5	4	4	4	55.8	13.291	0	397310000	1006700000	697190000	954770000	1186400000	744300000	733190000	768000000	509020000	875850000	885050000	1123500000	8	5	6	16	11	24	6	9	10	14	14	16	139
Q5JRI1;B4DJP9;O75494-4;Q5JRI3;O75494-3;O75494-2;O75494;Q8WXF0	Serine/arginine-rich splicing factor 10	SRSF10	0.00792571	-0.00746004	8	6	6	7	5	6	6	6	7	7	6	5	6	40.7	20.913	0	314240000	289020000	335530000	383490000	455150000	443940000	327270000	391640000	325100000	363450000	376110000	427620000	13	13	10	9	16	13	15	14	9	17	13	13	155
B4DJV2;O75390;H0YIC4;F8VRI6;F8VPA1;F8VPF9;F8W1S4;F8W4S1;F8VR34;F8VTT8;F8VWQ5;F8VVF6;F8VU34;F8W0J2	Citrate synthase;Citrate synthase, mitochondrial	CS	0.214052	0.182921	14	14	14	14	14	13	14	14	12	13	14	14	13	32.7	50.431	0	1587800000	1179500000	1565700000	1993300000	1889900000	2014300000	1250700000	1230600000	1539800000	1326400000	1650000000	2001100000	28	27	18	45	45	40	30	37	29	38	42	44	423
B4DK30;Q15029	116 kDa U5 small nuclear ribonucleoprotein component	EFTUD2	0.249597	0.374776	54	50	51	48	51	49	49	44	45	39	53	50	51	73	105.38	0	1853200000	2540000000	2776200000	3953600000	4294700000	4730000000	1687600000	1791400000	1802700000	3550700000	3653200000	3130000000	106	106	100	153	144	139	109	102	77	158	165	154	1513
B5ME26;B4DK69;P52895;H0Y804;Q04828;P42330	Aldo-keto reductase family 1 member C2;Aldo-keto reductase family 1 member C1;Aldo-keto reductase family 1 member C3	AKR1C2;AKR1C1;AKR1C3	0.00859596	-1.61079	2	1	1	0	2	1	2	0	1	1	2	1	2	7.3	24.958	0.0060663	NA	NA	NA	55474000	NA	49150000	NA	NA	NA	163130000	NA	155910000	0	0	0	2	2	1	0	1	0	2	1	2	11
B4DK80;Q13472-2;Q13472;B4DSJ0	DNA topoisomerase 3-alpha	TOP3A	0.0167649	-0.239998	6	3	3	2	4	5	5	2	2	1	4	4	4	7.3	101.21	0	7984900	6473500	9714700	11854000	7835100	9073800	10209000	9748800	NA	12043000	9238600	10133000	1	0	1	3	1	3	0	1	0	3	2	2	17
C9JK39;P22694-4;P22694-3;P22694;P22694-5;P22694-7;P22694-6;B4DKB0;P22694-2;F8W831;B1APG4;B1APG2;B1APF8;B1APF9;B1APG3;P22694-8;B1APF6;B1APF7;B1APG1;B1APG0	cAMP-dependent protein kinase catalytic subunit beta	PRKACB	0.373783	-0.55541	4	4	3	2	2	3	2	3	4	4	4	4	3	15.4	41.308	0	34856000	29117000	30989000	NA	48685000	42674000	58426000	71541000	68028000	19150000	53454000	82680000	7	4	4	3	2	1	4	6	5	5	3	1	45
B4DQE7;B4DKN0;Q9BY41;A6NGJ7;A6NMT1;B4DV22;Q9BY41-2;E7ENE4;E7EVA8;A6ND61	Histone deacetylase 8	HDAC8	0.0846008	-0.767188	3	0	1	1	2	2	1	0	0	0	2	1	2	24.2	20.141	0	NA	NA	NA	4679000	7181700	NA	NA	NA	NA	NA	NA	9865900	0	0	1	1	3	0	0	0	0	1	0	3	9
B4DKR6;O15234	Protein CASC3	CASC3	0.103817	0.265553	6	4	2	3	4	4	4	2	4	1	5	4	5	8.3	70.077	0	7139100	NA	8903600	6667700	9843500	8000200	9305900	8204600	NA	6066600	5471000	5247000	1	2	2	2	4	3	2	3	0	4	1	4	28
B4DKX7;Q8IW45;Q8IW45-2;Q8IW45-4;B4DQR1;B7Z3Q0;Q8IW45-3	ATP-dependent (S)-NAD(P)H-hydrate dehydratase	CARKD;FLJ10769	0.0641974	0.148786	6	1	4	2	5	5	3	4	3	2	2	2	4	27.9	34.678	0	NA	9103900	14699000	13870000	12299000	15488000	9476800	16558000	14144000	14442000	9433300	8107400	1	2	2	5	3	3	3	2	2	1	0	1	25
B4DL02;P29353-2;P29353-7;P29353;P29353-6;Q5T182;P29353-5;Q5T181;Q5T188;Q5T187;P98077;Q6S5L8	SHC-transforming protein 1	SHC1	0.246786	-0.368368	4	3	2	3	3	3	3	2	3	4	3	3	3	8.1	56.177	0	12857000	13835000	36838000	18132000	27695000	13981000	18979000	33484000	31247000	27795000	22335000	17269000	3	1	2	2	4	3	1	3	4	5	3	2	33
B4DL96;Q13887;A2TJX0;Q7Z3H8;B7Z4F7;O75840;E7EWH1;Q9Y5W3;Q13351	Krueppel-like factor 5	KLF5	0.0622845	-0.159924	4	3	3	2	4	3	3	3	0	2	2	3	4	18.3	48.886	0	5119000	10126000	NA	4612300	5702600	5840800	4896600	NA	NA	NA	6473600	9639100	2	2	0	2	1	1	1	0	0	1	1	3	14
B4DLG2;O75152;E9PQ61;E9PBY7	Zinc finger CCCH domain-containing protein 11A	ZC3H11A	0.694632	0.426203	33	25	25	24	28	31	30	25	24	19	29	27	28	50.1	82.771	0	296040000	311710000	425160000	323630000	490270000	492890000	262610000	313460000	286920000	275560000	314120000	254990000	32	22	23	36	43	35	25	21	16	46	38	42	379
B9ZVU6;E9PGR4;Q96AV7;B4DLP9;Q7KYR7;Q7KYR7-1;Q7KYR7-3;C9JNC3;C9JAJ6;C9IY66;B4DQ01;Q8WVV5-2;Q8WVV5	Butyrophilin subfamily 2 member A1	BTN2A1	0.103817	-1.09759	3	0	0	2	2	2	0	3	3	0	2	1	0	6	60.041	0.0054098	NA	NA	4694700	1873900	2994500	NA	8678800	7502700	NA	3964800	NA	NA	0	0	1	1	1	0	3	2	0	1	1	0	10
B4DLT4;P23443-2;F6UYM1;P23443;Q7Z721	Ribosomal protein S6 kinase beta-1	RPS6KB1	0.000352293	0.477857	5	1	1	1	3	3	4	3	3	0	4	3	2	12.1	52.996	0	NA	NA	NA	19910000	22318000	11770000	12144000	13531000	NA	11693000	12560000	NA	0	1	1	3	3	4	2	2	0	2	3	2	23
Q5TDE7;Q5TDE8;C9JJY2;F8WB55;B4DLZ9;Q5VTB9;B4DE07	E3 ubiquitin-protein ligase RNF220	RNF220	0.143969	0.322148	2	1	2	1	2	1	2	2	1	0	2	2	2	9.3	29.304	0	NA	31250000	NA	26065000	NA	31945000	NA	NA	NA	23484000	23923000	NA	0	1	0	1	1	2	1	1	0	2	2	1	12
B4DM67			0.621311	-1.6803	2	1	1	0	1	1	1	0	0	0	2	2	2	1.7	68.685	0.00070572	NA	NA	NA	NA	NA	NA	NA	NA	NA	9723400	6980600	7532900	0	0	0	1	1	1	0	0	0	2	1	0	6
F8W9Y0;Q13277-2;B4DME0;Q13277;E7ET77	Syntaxin-3	STX3	0.308158	0.217724	4	3	4	4	3	3	3	2	2	2	2	2	3	17.1	29.636	0	10294000	13622000	16157000	9043200	10532000	12513000	10312000	12504000	NA	10965000	11597000	6561900	2	2	2	1	1	2	1	1	0	1	1	2	16
H0YB25;E5RHA3;B4DMI5;Q86X53;H0YBT6	Glutamate-rich protein 1	ERICH1	0.159134	-0.188151	3	2	1	1	3	3	3	1	1	1	2	2	3	16.1	24.531	0	5014200	NA	NA	5032800	5829300	6123900	NA	NA	NA	5567300	NA	6997800	3	0	1	2	3	3	1	1	0	1	1	2	18
B4DMI6;Q5MNZ6	WD repeat domain phosphoinositide-interacting protein 3	WDR45L;WDR45B	0.879806	0.510778	5	2	3	2	5	3	3	3	3	4	4	2	3	16.5	35.175	0	28902000	32032000	24756000	22526000	19792000	35370000	15848000	23415000	16594000	17978000	18659000	20912000	3	2	1	2	0	1	2	2	1	3	0	2	19
P32322;B4DMU0;A6NFM2;E2QRB3	Pyrroline-5-carboxylate reductase 1, mitochondrial	PYCR1	1.72523	0.583747	13	13	13	12	13	12	11	11	11	9	12	12	12	54.2	33.36	0	1270000000	1172600000	1093600000	1296200000	1362200000	1550000000	780350000	765340000	844250000	1012700000	919910000	841530000	24	25	22	42	35	33	30	26	20	35	38	31	361
G3XAC1;Q86YZ4;B4DMZ1;Q9BXS9-2;Q9BXS9-3;Q9BXS9;F8W9I8;C9J6Y3;C9JKR6;Q9NQU1	Solute carrier family 26 member 6	SLC26A6	0.0213426	0.116135	7	1	1	3	5	4	4	4	3	0	6	5	5	11.7	71.535	0	NA	NA	15243000	14652000	18964000	17117000	13603000	10770000	NA	22522000	16580000	14540000	0	0	1	2	3	3	2	1	0	5	3	3	23
E7ETU5;B4DN88;P29558-2;P29558;E7EPF2;C9J9B2;E5RFU5;C9JIJ9;Q6XE24-3;Q6XE24-4;G5E9J9;Q6XE24-2;Q6XE24	RNA-binding motif, single-stranded-interacting protein 1	RBMS1	0.0728504	-0.0926929	3	3	3	3	2	3	3	3	3	3	2	2	3	11.6	40.147	0	27022000	30370000	17404000	28990000	30722000	17270000	18838000	27411000	28099000	25631000	30426000	28547000	4	3	2	6	6	4	4	4	3	5	5	5	51
B4DN92;Q8NBN3-3;Q8NBN3;Q8NBN3-2	Transmembrane protein 87A	TMEM87A	0.00373772	0.00642661	10	6	7	7	7	8	10	6	6	6	7	8	9	21.7	61.318	0	67701000	68319000	57836000	61783000	60517000	59529000	78667000	101760000	81097000	46711000	33293000	57419000	6	4	5	2	2	5	1	5	1	3	8	7	49
B4DS44;B4DNI9;Q8N1B4	Vacuolar protein sorting-associated protein 52 homolog	VPS52	1.07795	-0.34339	12	4	3	4	6	8	6	6	7	6	11	7	5	18.4	80.09	0	32233000	33883000	33107000	36371000	41252000	38635000	42403000	45306000	48247000	48759000	37434000	51673000	1	0	1	6	5	4	5	3	1	9	6	5	46
B4DNJ6;Q9Y3F4;B0AZV0;H0YH33;F5H1G1	Serine-threonine kinase receptor-associated protein	STRAP	0.878412	-0.552986	21	19	19	19	20	20	19	21	20	21	20	20	19	73.3	39.777	0	1340000000	1195800000	1430100000	1709200000	1792600000	1893500000	2197400000	1923200000	1625800000	3067500000	2732300000	2298800000	54	50	53	63	70	69	65	52	45	62	67	56	706
Q8N9N5-4;B4DNJ9;Q8N9N5;Q8N9N5-3;B2RCF7;Q8N9N5-2;F5GZM0;C9JYB6;C9JGM9;C9JF73;C9JTM8;E9PJI6;C9J811;Q9H8C5	Protein BANP	BANP	0.227744	-0.158292	5	3	3	3	3	4	5	3	4	4	3	3	3	11.8	53.527	0	6029500	4399400	4171300	5570900	5436500	NA	4788400	5455000	10425000	4200500	5121300	5602600	2	0	1	2	2	3	2	2	2	3	2	1	22
B4DNM1;Q96TA2-2;Q96TA2;Q96I63;F5GYR4;Q5T8D1;Q5T8D2	ATP-dependent zinc metalloprotease YME1L1	YME1L1	0.0615351	-0.0739611	24	16	13	17	20	19	16	19	20	16	17	18	16	40.8	75.981	0	110410000	92570000	83499000	152810000	133050000	142800000	101320000	115710000	115060000	118980000	125940000	166730000	11	7	9	19	17	14	15	17	8	17	17	15	166
Q5T4K4;B4DNN0;Q5T4K3;Q9NY26;Q5T4K2;B4DDY7	Zinc transporter ZIP1	SLC39A1	0.188822	-0.142034	3	3	3	3	3	3	3	2	3	3	3	2	3	12.9	25.508	0.00015843	21518000	20270000	18018000	14200000	14990000	13404000	22843000	19276000	17664000	15748000	19628000	16837000	2	0	2	4	3	3	2	2	1	3	3	4	29
B4DNR3;Q96IU4;F8W9U3;B4DQI4;Q96IU4-2	Alpha/beta hydrolase domain-containing protein 14B	ABHD14B	0.150002	-0.126187	10	9	9	9	8	9	8	9	8	8	8	9	7	71.9	19.796	0	294650000	364780000	356880000	429830000	411150000	573640000	511290000	438210000	444730000	429820000	418840000	366380000	13	15	9	19	21	17	14	13	6	16	16	17	176
B4DP11;Q15185;B4DDC6;B4DP21;B4DHP2	Prostaglandin E synthase 3	PTGES3	0.670735	0.210812	12	8	9	8	11	11	10	9	10	8	9	10	8	77.7	16.476	0	2097800000	1914500000	2240000000	2080600000	2080700000	2393700000	1993800000	1813100000	1506200000	1902800000	1792300000	2090000000	20	19	14	25	23	20	18	21	20	16	17	16	229
B4DP27;Q15363;F5GX39;F6QWA0;E7EQ72	Transmembrane emp24 domain-containing protein 2	TMED2	0.270909	0.150927	8	8	8	8	8	8	8	8	8	8	8	8	7	46.2	19.259	0	487750000	495200000	492750000	419440000	358410000	442100000	442650000	425740000	444210000	403990000	416160000	300020000	23	21	19	28	32	33	24	31	20	28	30	23	312
B4DP36;D6RF02;E7ETP5;Q13137;E9PBE5;D6REB0;E7ENK0;H0YBP4;H0Y9G3;D6RBI4;D6RJE7;D6RF70	Calcium-binding and coiled-coil domain-containing protein 2	CALCOCO2	0.00572334	-0.0912082	6	3	2	2	5	4	3	3	3	3	4	5	4	12.3	55.188	0	15115000	NA	20002000	13860000	22777000	37246000	22094000	31982000	NA	25993000	19952000	13307000	2	0	1	0	1	4	3	3	0	4	2	0	20
B4DP59;E7EM60;P51398	28S ribosomal protein S29, mitochondrial	DAP3	0.395437	-0.526517	19	14	16	15	16	18	18	14	14	14	16	14	17	61.1	41.044	0	183570000	128390000	167930000	297460000	317420000	281680000	227720000	236430000	214540000	383040000	462270000	459740000	19	16	14	35	36	40	17	18	14	27	30	22	288
B4DPC1;F5H869;P20226;H0Y6D8;Q6SJ96;Q7Z6S5	TATA-box-binding protein;TATA box-binding protein-like protein 2	TBP;TBPL2	0.130905	0.315935	5	3	3	1	3	4	3	1	2	4	3	3	3	16.8	34.751	0	18334000	15654000	NA	23513000	20092000	19151000	NA	NA	7862900	19031000	21609000	17435000	3	2	1	2	4	3	2	2	4	6	3	2	34
B4DPH8;Q5T0D9-2;Q5T0D9	Tumor protein p63-regulated gene 1-like protein	TPRG1L	0.0467876	0.846993	2	2	1	2	2	1	1	2	2	2	0	1	1	8.3	25.64	0.00071003	93984000	NA	32730000	42249000	NA	NA	22393000	35116000	28398000	NA	NA	NA	1	1	0	0	1	3	2	0	0	0	2	1	11
C9J494;B4DPR4;Q9H000	Probable E3 ubiquitin-protein ligase makorin-2	MKRN2	0.039186	0.114731	6	3	2	4	5	3	5	4	4	4	4	4	4	15.7	46.68	0	15039000	15802000	10885000	21170000	15925000	18276000	8090000	8988600	7341700	26885000	25478000	27046000	1	1	1	4	3	5	0	1	1	4	6	4	31
B4DPR9;Q99551;C9JNM8;C9JE25	Transcription termination factor 1, mitochondrial	MTERF1	0.0475043	-0.0360243	5	4	4	2	1	2	3	3	3	4	2	1	2	13.7	43.641	0.0002918	6136900	NA	NA	NA	NA	7491300	7216500	6296400	7393900	NA	NA	NA	1	0	0	0	0	2	1	1	1	1	0	0	7
B4DPV8;Q8NC54	Keratinocyte-associated transmembrane protein 2	KCT2	0.177451	-0.00100751	3	0	2	1	1	1	2	2	2	0	2	3	3	18.8	19.261	0.00015924	NA	4070600	NA	NA	NA	NA	4356000	4653300	NA	3210900	NA	4230300	0	0	1	1	1	2	2	1	0	3	3	2	16
F6TTN0;B4DPY8;O94842;B4DRD0;O15405;B4DYA1;B4DQV8;E1P5X0;Q96NM4;G3XAC7;Q96NM4-2;O94900	TOX high mobility group box family member 4	TOX4	0.0352345	0.0539462	10	5	6	5	8	8	7	6	8	7	8	7	10	20	59.36	0	36605000	33146000	36534000	23196000	32172000	29428000	36964000	26527000	52381000	25382000	25904000	23033000	3	3	1	3	4	2	2	3	5	5	6	6	43
B4DPZ7;Q0ZGT2-2;Q0ZGT2;Q0ZGT2-3;E7ETM8;E7EUA0	Nexilin	NEXN	0.336089	-0.413663	5	1	0	2	2	3	2	4	3	1	2	2	4	7.5	72.731	0	NA	NA	6464400	4863700	5468000	4669100	11755000	10698000	NA	5438700	4749900	5515900	0	0	0	2	2	1	3	3	0	1	0	1	13
B4DQE4;P10588	Nuclear receptor subfamily 2 group F member 6	NR2F6	0.200099	-0.379664	4	1	0	2	2	2	3	2	2	2	1	1	3	13	40.42	0	NA	NA	4275000	NA	NA	7186000	5904000	4167200	7120500	NA	NA	15435000	0	0	1	2	2	4	3	0	0	0	0	3	15
B4DQH9;Q6VN20;B3KP49;B4DID0;B4DHL9	Ran-binding protein 10	RANBP10	0.00141753	0.507036	5	2	2	0	4	2	2	1	2	2	3	4	4	11.1	64.541	0	14102000	17906000	NA	NA	NA	NA	NA	NA	11046000	NA	NA	11319000	1	2	0	2	1	1	1	2	1	2	4	4	21
B4DQI6;B4DUA9;Q13595;Q13595-2	Transformer-2 protein homolog alpha	TRA2A	0.472406	-0.365485	8	7	7	4	7	6	5	7	7	6	7	6	7	42.2	20.589	0	114780000	79685000	133030000	151250000	117420000	165260000	171580000	154920000	133740000	169350000	209640000	129370000	12	11	8	11	9	13	10	11	8	8	8	10	119
B4DQJ8;P52209;F5H7U0;F5H0L3;B4DV68	6-phosphogluconate dehydrogenase, decarboxylating	PGD	0.846778	-0.368554	25	22	22	24	23	22	21	23	24	21	23	23	23	63.6	51.872	0	1037600000	1270000000	1246200000	1507600000	1628200000	1539200000	1656700000	1611400000	1749500000	1734900000	1987700000	1779800000	43	43	43	56	59	57	64	66	45	68	75	67	686
B4DQM7;Q15036;B4DDM3;F8WAZ0	Sorting nexin-17	SNX17	0.0380487	-0.0709661	6	3	3	3	2	3	2	4	5	3	5	6	5	14.8	49.998	0	10876000	15143000	16191000	6115400	8561000	16466000	9817500	11085000	11933000	16138000	11165000	13197000	0	2	1	1	2	1	2	2	0	6	5	7	29
B4DQW2	tRNA (cytosine(34)-C(5))-methyltransferase	NSUN2	0.00641602	-0.317711	2	1	1	2	2	2	1	1	2	1	1	2	2	1.9	82.392	0.00029793	NA	NA	7656100	8016200	8775600	NA	NA	NA	NA	NA	11399000	9020900	0	1	1	1	1	1	1	0	0	1	1	1	9
B4DR00;H0YNT7;B4DTQ3;H0YLU8;P01130;H0YMD1;B4DJZ8;H0YM92;H0YMQ3	Low-density lipoprotein receptor	LDLR	0.11293	-0.101517	13	9	8	9	8	7	5	10	10	9	10	11	10	24.6	76.855	0	38976000	32150000	38701000	37285000	42788000	42463000	52469000	47193000	51267000	32906000	32176000	37282000	6	3	6	5	6	4	12	9	6	6	11	11	85
B4DR03;Q86UY6;B4DU10;F5H2C9	N-alpha-acetyltransferase 40	NAA40	0.0585009	-0.134083	5	3	3	1	2	3	4	2	2	1	2	1	3	28.7	24.752	0	18899000	31651000	NA	10913000	10279000	10964000	14675000	13083000	NA	24482000	NA	15229000	1	2	0	1	1	2	1	1	1	2	1	3	16
B4DR31;Q16555;Q8NAN9;E5RFU4;F5GWI3	Dihydropyrimidinase-related protein 2	DPYSL2	0.151721	-0.093206	24	17	16	20	19	19	18	19	20	17	21	20	22	67.5	58.162	0	427000000	392920000	377140000	496900000	565020000	473050000	439200000	436680000	450760000	560940000	520780000	490320000	30	25	26	37	49	37	45	43	26	43	45	38	444
B4DR61;P61619;P61619-3;A6NK38;F2Z2C7;A6NIF9;C9JJV4	Protein transport protein Sec61 subunit alpha isoform 1	SEC61A1	0.146661	0.245278	7	4	5	4	6	5	7	5	5	5	5	5	5	18.9	52.949	0	646070000	510940000	539990000	330560000	260430000	343690000	488800000	485880000	454120000	312500000	209380000	269470000	6	9	7	11	14	13	7	6	6	13	9	10	111
B4DR70;E7EUX0;P35637-2;P35637;A6NMX6	RNA-binding protein FUS	FUS	0.157972	-0.138254	10	7	8	8	8	9	7	9	8	7	9	8	8	27.3	44.812	0	919670000	761700000	741150000	760600000	884970000	689520000	822370000	1010600000	1306400000	751970000	726510000	721940000	25	20	30	38	37	27	30	31	22	48	36	40	384
B4DR80;Q9Y6E0-2;Q9Y6E0;E9PCB9;F5H2G3;H0Y630;Q5JV98;E9PCB4;Q5JV99	Serine/threonine-protein kinase 24;Serine/threonine-protein kinase 24 36 kDa subunit;Serine/threonine-protein kinase 24 12 kDa subunit	STK24	0.200587	0.349272	8	4	2	6	6	7	7	5	6	5	6	6	8	26.7	45.835	0	28730000	53456000	18524000	35427000	33616000	36259000	16855000	20099000	15610000	35006000	39285000	39522000	2	2	2	5	6	7	1	1	0	8	7	8	49
Q02809;B4DR87;E7EWK8;Q5JXB7;Q5JXB9;Q5JXB8	Procollagen-lysine,2-oxoglutarate 5-dioxygenase 1	PLOD1	1.34311	0.551829	33	27	25	25	30	30	29	24	29	27	27	29	28	56	83.549	0	540800000	592750000	654380000	686760000	650330000	609520000	375100000	363360000	369280000	499330000	447600000	511500000	33	34	40	44	50	41	32	35	26	43	39	46	463
B4DRE9;Q9HCJ3-2;Q9HCJ3;E9PE10	Ribonucleoprotein PTB-binding 2	RAVER2	0.0819035	0.17616	3	0	1	1	3	3	3	2	2	0	2	3	2	20.4	24.666	0	NA	NA	NA	8522700	8224900	8689300	7169700	8965300	NA	9748800	5932600	6393600	0	1	1	2	2	1	1	1	0	2	1	0	12
B4DRL9;P24386	Rab proteins geranylgeranyltransferase component A 1	CHM	0.306076	-0.298707	6	1	2	4	4	3	5	6	5	3	4	3	3	10.5	57.264	0.00015482	NA	7130800	16986000	10908000	9554200	13346000	7955500	9306300	14138000	21895000	16243000	17398000	0	0	0	4	2	4	3	3	0	4	2	3	25
B4E236;B4DRN0;O60353;F5H831;G5EA13;E5RJG0	Frizzled-6	FZD6	0.198507	-0.629304	5	4	4	2	1	2	2	4	3	2	3	4	4	7.8	72.87	0	5817000	6031400	6248300	NA	NA	NA	7037500	NA	NA	7112200	6861100	22035000	0	0	0	1	1	1	0	1	0	0	2	3	9
B4DRN7;Q86YS7;Q86YS7-2;F5H2A1;F5H5R1;F5H3N1;H0YGU7;H0YFC4;H0YFE9	C2 domain-containing protein 5	C2CD5	0.00585892	-0.0107839	11	6	6	3	5	3	8	5	4	2	5	6	9	12.9	116.03	0	12018000	16769000	9364400	12501000	21043000	14854000	11262000	8846300	12144000	18336000	22240000	15632000	0	3	1	2	2	3	1	1	1	2	3	5	24
Q92552;B4DRT2;G5EA06;D6RH20;E7ETN4;D6RJC7;E5RJ73	28S ribosomal protein S27, mitochondrial	MRPS27	0.427332	-0.327307	22	14	16	17	22	20	21	18	18	17	20	20	20	57	47.611	0	456640000	328770000	365620000	314620000	268590000	347530000	332810000	350860000	359320000	488550000	502210000	610850000	16	14	12	22	28	23	19	16	15	28	33	22	248
P48454-2;P48454;B4DRT5;G3V111;H0YB02	Serine/threonine-protein phosphatase 2B catalytic subunit gamma isoform;Serine/threonine-protein phosphatase	PPP3CC	0.178216	0.273356	4	3	1	3	2	2	1	3	2	3	2	2	2	9.8	57.073	0.00028935	NA	NA	2675100	2310600	NA	1690400	2410200	1649300	NA	NA	NA	1488800	0	1	1	1	1	1	1	1	0	0	0	1	8
B4DS52;H0Y997;C9JY70;Q96J42-2;Q96J42;H0Y928;D6RBD9;D6RB48	Thioredoxin domain-containing protein 15	TXNDC15	0.487422	-0.646337	5	3	3	4	2	3	1	4	4	3	4	3	5	26.4	37.249	0	5928200	14693000	10438000	11633000	16650000	NA	14293000	19136000	12043000	17743000	24499000	20250000	1	3	2	1	2	0	3	3	1	2	3	5	26
G3XAG1;B4DSM5;Q96ME7;Q86XK6;B4E0X7	Zinc finger protein 512	ZNF512	0.407439	0.400793	14	9	3	7	8	11	11	7	9	6	12	11	10	35.2	64.594	0	37793000	66467000	41999000	30664000	28339000	25486000	28958000	29481000	28544000	23805000	27556000	27603000	0	1	3	5	9	7	6	7	2	5	6	8	59
O43463;B4DST0;C9J1V1;F5H530	Histone-lysine N-methyltransferase SUV39H1	SUV39H1	0.555578	-0.726254	8	1	2	3	3	1	3	4	4	5	6	5	5	21.8	47.907	0	NA	23346000	31324000	23264000	NA	20943000	42203000	47807000	31955000	41094000	47960000	34311000	1	1	3	0	0	2	2	1	1	4	3	3	21
E7EUM5;B4DT35;Q7Z3B4;Q7Z3B4-2	Nucleoporin p54	NUP54	0.287286	0.159422	18	13	11	12	14	14	13	12	13	11	14	14	13	68.5	37.349	0	127770000	151430000	143590000	149620000	177450000	167330000	147160000	159700000	133770000	141500000	142020000	100670000	10	14	9	20	19	17	12	11	9	14	18	13	166
Q96K24;Q9H3L2;Q1HDL3;B4DT74;O75352	Mannose-P-dolichol utilization defect 1 protein	HBEBP2BPA;MPDU1	0.0220471	-0.0305879	5	3	3	3	4	4	4	3	3	3	4	3	4	41.3	13.431	0	289160000	221380000	221750000	187890000	298080000	177310000	250720000	315840000	219360000	177350000	272640000	190600000	3	2	3	6	4	3	1	2	3	6	3	5	41
C9J7K9;B4DTE8;O15162;C9J9P4;C9J0H3;C9JE06	Phospholipid scramblase 1	PLSCR1	0.468701	0.720734	6	4	5	3	5	5	5	3	3	1	4	4	4	22.8	34.217	0	45152000	39396000	41137000	45949000	40936000	34777000	18856000	18781000	NA	31970000	29319000	28895000	3	4	2	5	4	2	0	1	1	2	3	3	30
B4DTG6;Q8ND56-2;Q8ND56	Protein LSM14 homolog A	LSM14A	0.105749	0.115752	10	7	7	7	7	6	7	7	8	7	6	5	7	25.4	46.411	0	90932000	87843000	68483000	61985000	53907000	68075000	63544000	78020000	88329000	61241000	47032000	60959000	4	7	3	6	3	6	6	3	5	4	7	5	59
B4DTL2;E9PGC0;P20936-2;P20936;H0YD89;Q68CU6	Ras GTPase-activating protein 1	RASA1	0.125254	0.354173	22	11	12	16	15	12	11	9	6	5	17	16	13	31.1	101.54	0	29847000	33553000	38533000	44618000	51387000	59555000	20154000	21677000	11953000	73983000	65367000	47832000	5	5	2	7	7	4	1	1	0	12	11	6	61
B4DTR1;P04626-4;P04626;P04626-3;P04626-2;F5H1T4	Receptor tyrosine-protein kinase erbB-2	ERBB2	0.694012	0.00659741	8	5	6	4	1	2	2	7	7	5	5	4	3	9.6	107.57	0	52204000	59962000	NA	NA	NA	NA	93784000	82616000	62581000	41238000	40951000	36444000	1	2	0	0	0	0	2	1	0	3	1	0	10
B4DTT0;F6S8M0;B4DYH8;P15586;F5H260;F5H4C6;H0YFA9	N-acetylglucosamine-6-sulfatase	GNS	0.0515836	0.0510514	12	10	10	11	10	10	9	9	11	8	9	10	8	31.6	53.42	0	115900000	85065000	126570000	141840000	149840000	96389000	110820000	118080000	118020000	99682000	103980000	129150000	12	7	16	14	12	11	11	11	10	6	10	7	127
B4DTZ7;Q68DH5	LMBR1 domain-containing protein 2	LMBRD2	0.776061	1.77537	5	3	2	2	3	0	2	1	1	1	1	1	2	9.2	69.334	0	9848700	7029000	NA	6053300	NA	NA	NA	NA	NA	NA	NA	NA	2	1	1	1	0	1	0	0	0	0	0	0	6
B4DU97;O43808;B0QYW5;F5GYD1;F8WE74;B1AHN4;F8WEC6;F8WA85	Peroxisomal membrane protein PMP34	SLC25A17	0.015523	-0.0362911	10	8	8	9	10	9	9	9	8	6	7	7	8	33.3	30.72	0	58996000	63809000	55818000	138220000	112110000	129410000	58649000	77897000	80435000	108990000	116400000	105110000	8	9	6	16	15	14	8	9	6	10	11	13	125
B4DUD5;P33240-2;P33240;E7EWR4;E9PID8	Cleavage stimulation factor subunit 2	CSTF2	0.0250872	-0.038112	12	8	8	9	7	8	10	9	9	8	8	8	9	26.8	58.617	0	122520000	162700000	82992000	102260000	86338000	104850000	134080000	126960000	133380000	120400000	78002000	84157000	5	6	4	9	12	7	8	4	4	8	6	8	81
E9PC61;Q8NDF8;Q8NDF8-3;B4DV38;Q8NDF8-2;Q8NDF8-4	Non-canonical poly(A) RNA polymerase PAPD5	PAPD5	0.18603	0.085964	8	6	6	7	5	5	6	6	5	7	7	6	5	16.8	68.286	0	25907000	18867000	21361000	22815000	22044000	25131000	20613000	22144000	18901000	23162000	19706000	23439000	2	3	3	2	4	6	4	2	2	7	2	4	41
B4DV96;Q9H477	Ribokinase	RBKS	0.236795	0.515918	4	1	1	1	2	3	1	1	2	1	2	1	1	13.6	30.36	0.00030134	NA	NA	NA	5049200	8607700	NA	NA	NA	NA	4610500	NA	NA	0	0	0	2	4	2	1	2	1	1	1	1	15
B4DVB0;Q9H0X9;E7EP03;Q8N596;E9PH14;F5GZ42;H0YCD7;E9PNH0	Oxysterol-binding protein;Oxysterol-binding protein-related protein 5	OSBPL5	0.0348321	0.0327356	6	4	4	4	3	2	4	3	2	4	4	3	5	9.6	88.434	0	15638000	13291000	10517000	11196000	15119000	14687000	10904000	11966000	16352000	13688000	11821000	13738000	2	4	1	3	1	2	1	2	1	2	2	2	23
B4DVE1;Q08380;E7EW56;B4DI70	Galectin-3-binding protein	LGALS3BP	0.124841	0.0992393	17	13	12	14	16	16	17	12	12	15	16	16	16	36.5	64.096	0	272660000	220510000	357620000	280410000	289990000	288750000	232490000	269220000	212750000	312780000	320910000	249990000	17	15	15	18	20	21	14	18	17	24	26	23	228
E9PDK5;B4DVE7;P50995;E9PDS7;H0Y6E1;E5RIN3;Q5T0G9;P27216;P27216-2	Annexin A11	ANXA11	0.0715589	0.0305894	21	21	20	19	21	20	20	19	19	20	21	20	21	48.8	45.728	0	712000000	675600000	636800000	641340000	776330000	741550000	669830000	668100000	738990000	610660000	665050000	741480000	28	29	28	40	46	46	39	34	25	50	51	53	469
F5GYV7;E9PEP7;P17010-2;B4DVF7;Q24JR0;P08048;P17010;B9EG97;F5H896;Q9Y462;Q9Y462-2;Q9Y462-3	Zinc finger X-chromosomal protein;Zinc finger Y-chromosomal protein;Zinc finger protein 711	ZFX;ZFY;ZNF711	0.0116429	-0.0779106	4	2	2	3	4	2	1	2	4	2	2	3	1	6.6	60.645	0.00015567	5600500	5669800	6041200	4735100	3589000	NA	7793700	6972400	6131800	4479300	2861300	NA	1	1	0	4	0	0	0	1	1	0	3	1	12
B4DVN1;O75190;E9PH18;C9J2C4;O75190-2;O75190-3;C9JB42;C9JDR7;C9JDX6;F8WCZ4;C9J2P2;C9JN01;B4DN73;Q8WWF6	DnaJ homolog subfamily B member 6	DNAJB6	0.10353	0.140482	5	3	3	4	3	4	4	5	4	4	5	4	4	18.3	29.487	0	42990000	50141000	60097000	32835000	51525000	55724000	37111000	74963000	41319000	32885000	37240000	48369000	3	3	4	3	4	2	2	4	3	2	3	3	36
B4DVP2;Q9Y478;F5H2X8;F5H610	5-AMP-activated protein kinase subunit beta-1	PRKAB1	0.0752096	-0.962573	4	3	2	3	2	3	2	1	2	1	2	1	3	25.3	26.424	0	7626500	4062100	3603800	11237000	8954200	9065600	NA	NA	NA	14519000	15892000	10236000	0	0	1	2	1	1	0	1	1	3	3	2	15
B4DVQ5;Q99613;F5H4V1;B5ME19;B4DVU3;B4DDN4;C9J1F3;F5GZC5;F5H1I1;B4DRU0;F5GZ22	Eukaryotic translation initiation factor 3 subunit C;Eukaryotic translation initiation factor 3 subunit C-like protein	EIF3C;EIF3CL	0.17949	0.313207	10	7	7	7	8	9	8	8	8	7	8	10	8	9.9	103.64	0	214480000	286050000	456270000	434020000	492630000	615880000	226300000	224380000	219950000	478810000	432110000	433630000	15	16	18	17	21	14	15	17	13	18	24	17	205
B4DVT3;Q96SY0;B4DVD5;Q96SY0-2	von Willebrand factor A domain-containing protein 9	VWA9	0.187638	-0.322414	14	5	6	6	8	8	10	5	5	5	9	6	9	38	53.587	0	15789000	9654700	16990000	19639000	31846000	31286000	19471000	15845000	24523000	23541000	36410000	29871000	2	1	3	9	6	9	1	2	4	9	9	8	63
Q86WQ0;B4DW92;F5H0B6	Nuclear receptor 2C2-associated protein	NR2C2AP	0.555544	0.419454	5	4	4	4	4	3	4	5	4	3	4	5	3	33.1	15.876	0	77931000	73087000	63048000	39967000	41457000	55000000	40190000	40723000	47687000	41009000	35755000	49969000	3	4	4	4	2	2	6	3	2	3	4	4	41
B4DWB0;Q8TB37;F8W061;Q8TB37-2;F8W0A2;H0YHR7	Iron-sulfur protein NUBPL	NUBPL	0.159749	0.517588	5	2	1	2	4	3	3	3	4	1	4	5	1	30.5	24.415	0	11773000	NA	15077000	12489000	16655000	15402000	10440000	8815200	NA	11594000	9252000	9580800	1	1	2	2	3	3	2	3	0	4	5	1	27
B4DWD7;Q53TN4	Cytochrome b reductase 1	CYBRD1	0.174902	-0.247769	3	2	2	2	1	3	3	2	3	3	2	2	1	15.4	25.087	0	NA	NA	22720000	NA	14250000	12928000	23546000	32621000	22485000	12050000	12328000	NA	0	0	1	2	1	1	2	2	1	1	1	1	13
B4DWI1;Q9UJ83;B4DXI5;E9PEN4;C9J306;B3KPX4;C9JJM7;Q7Z773;F8WCH9	2-hydroxyacyl-CoA lyase 1	HACL1	0.298988	0.314618	14	6	6	6	10	10	9	7	8	6	5	9	7	26.9	61.064	0	35060000	46909000	42992000	53094000	57466000	50784000	55592000	46565000	43106000	34825000	35179000	21657000	4	3	4	12	9	8	4	2	3	4	5	6	64
B4DWI3;Q99523	Sortilin	SORT1	0.22355	0.622058	3	1	1	2	1	2	2	1	1	1	1	1	2	5.5	77.374	0.00084424	NA	NA	3116200	NA	4204700	3004500	NA	NA	NA	NA	NA	NA	1	1	0	1	2	0	1	0	0	1	1	1	9
B4DWT2;Q9H410;Q5JW53;Q5JW58;Q5JW54;Q9H410-2;Q5JW57;Q5JW55	Kinetochore-associated protein DSN1 homolog	DSN1	0.0812721	-0.771562	8	3	1	3	4	4	3	2	2	3	4	4	2	30	38.323	0	10820000	NA	18378000	9723500	11616000	6812200	NA	NA	18274000	16771000	20579000	18923000	1	0	3	2	2	2	1	1	1	4	5	2	24
B4DWW1;P40616;F8VYN9;B4DZG7;F8VP99;F8W1Z8;F8VP63	ADP-ribosylation factor-like protein 1	ARL1	0.0808223	-0.155582	8	6	8	7	8	8	8	8	8	8	8	8	8	54.9	18.565	0	107470000	103080000	80948000	201420000	130710000	229070000	136930000	102900000	119030000	157590000	174170000	224380000	10	19	11	23	20	24	17	12	15	22	20	18	211
B4DXA1;Q13227	G protein pathway suppressor 2	GPS2	0.0369436	-0.598339	4	1	2	2	3	3	3	3	2	2	3	3	1	11.6	33.906	0.00030367	NA	14178000	19964000	15478000	13903000	24433000	14409000	NA	27490000	32673000	35205000	NA	1	2	1	1	3	2	1	2	1	1	3	1	19
Q06330-5;Q06330-4;Q06330-6;B4DY22;Q06330;D6R927;Q06330-3;Q06330-2;D6RB37;D6RBQ8;D6R946;D6RA45;D6RCM1;D6REP3;D6RF98;D6RIV8;D6RAT2;D6RIZ8;D6R9X3;D6R9K5;D6REC2;H0Y8R3;Q5QPV1;Q9UBG7	Recombining binding protein suppressor of hairless	RBPJ	0.637279	-0.0268023	5	1	2	3	2	2	2	4	3	1	2	2	2	12.3	51.876	0.00015736	NA	NA	6250300	5798100	NA	NA	5367800	5993500	9472600	5512800	6750700	4691400	0	1	1	3	2	1	1	1	0	1	1	1	13
B4DY26;P36897;B4DXN7;P36897-2;F8W1R9;P36897-3;F8VXZ5;F8VVC4;H0YHS4;F8VRH6;F8W0K6;Q8NER5-3;Q8NER5-4;P36896-5;P36896-2;P36896-3;Q8NER5;P36896;P36896-4	TGF-beta receptor type-1	TGFBR1	0.57902	0.656338	8	2	3	3	6	6	5	5	5	3	3	5	4	24.4	48.875	0	29889000	36936000	31891000	28219000	22383000	25752000	33913000	27285000	18003000	14374000	11453000	13624000	1	3	3	8	3	4	4	3	1	1	2	3	36
E7EPF0;Q9NP64-2;B4DY38;Q9NP64	Nucleolar protein of 40 kDa	ZCCHC17	0.298411	-0.0122155	5	3	3	5	4	4	3	4	3	4	0	0	2	26.7	27.994	0	11906000	10136000	8058100	8525500	11931000	11482000	8433300	8996100	11750000	NA	NA	12632000	2	0	3	3	3	2	3	2	3	0	0	1	22
B4DYB4;Q8NFH5;B4DP57;C9IYQ7;F8WCF5;F8WEL4;C9JIY9;C9JWU7	Nucleoporin NUP53	NUP35	0.234373	0.168028	12	8	10	11	11	11	10	10	9	7	11	11	10	53.1	33.12	0	186060000	181180000	135230000	164790000	201720000	204190000	191700000	162670000	172170000	152730000	111030000	168970000	8	10	8	15	14	13	13	11	9	12	13	13	139
B4DYF3;Q92995	Ubiquitin carboxyl-terminal hydrolase 13	USP13	0.0333551	-0.0943554	16	7	4	4	6	7	8	3	5	4	9	8	12	26.4	90.382	0	17494000	19754000	15073000	30481000	32692000	25040000	12761000	13403000	17958000	38657000	44517000	36406000	1	2	1	4	6	5	0	1	0	5	7	8	40
B4DYV2;Q9NXF1;E7ERG2;B7Z9D5	Testis-expressed sequence 10 protein	TEX10	0.0663073	0.0650172	35	21	16	21	21	22	24	19	21	20	25	28	21	46.4	103.91	0	227450000	186650000	284090000	251100000	309590000	286790000	229480000	251900000	184490000	247210000	268800000	289530000	15	13	18	21	21	25	16	15	11	19	25	22	221
B4DZI8;P35606;D6RBT6;H0YAC7;D6R997;D6RBZ7;D6RCL6;D6RBG7;H0Y938	Coatomer subunit beta	COPB2	0.404951	0.205305	47	39	37	38	41	41	41	40	39	39	39	42	40	62.4	99.045	0	1595300000	1323800000	1043600000	1542600000	1373900000	1692700000	1160100000	1378300000	1109100000	1243600000	1255500000	1215800000	52	52	38	61	54	64	48	51	45	61	58	58	642
E9PFK9;E7ERJ8;Q9UJ41-2;B4DZM7;Q9UJ41-3;Q9UJ41;Q3HKR1;C9JDA2;E9PHB8	Rab5 GDP/GTP exchange factor	RABGEF1	0.158871	0.235774	12	7	4	3	6	6	6	3	3	5	5	10	2	27.2	58.394	0	9393700	8792200	14166000	17183000	18594000	17471000	9956200	8751100	13452000	15319000	16882000	8082100	2	1	3	3	5	6	4	4	1	1	6	2	38
H0YLB5;P14859-4;B4E029;P14859-3;P14859;P14859-2;E9PIN6;Q9UKI9;F5GWW6;H0YLC5;E9PQI0;H0YNL2;H0YNW1;H0YLL6;E9PNC9;B5ME60;H0YKT2;P09086-4;P09086-3;P09086-2;P09086;P09086-5	POU domain, class 2, transcription factor 1;POU domain, class 2, transcription factor 3;POU domain, class 2, transcription factor 2	POU2F1;POU2F3;POU2F2	0.200659	-0.19548	6	4	4	5	6	5	5	4	4	4	4	4	6	15.7	56.251	0	17075000	34894000	24532000	26422000	30629000	26972000	29873000	33433000	21780000	30557000	27755000	38991000	2	4	3	8	7	5	4	4	4	5	7	9	62
P11234;Q6ZS74;B4E040;C9J6B1;C9JQB3;F8WEQ6;C9JYR1	Ras-related protein Ral-B	RALB	0.451035	-0.618438	4	2	3	3	4	3	4	4	2	3	4	4	4	15.5	23.408	0	13855000	14901000	18073000	13772000	46017000	28236000	22445000	29108000	36009000	31570000	31821000	36987000	2	3	2	2	2	3	1	1	2	5	3	4	30
B4E0H8;P26006;P26006-1;B4DDT0;D6R9X8;H0YA49;H0YA32	Integrin alpha-3;Integrin alpha-3 heavy chain;Integrin alpha-3 light chain	ITGA3	0.826448	0.467918	20	14	13	16	19	19	16	14	14	14	14	16	15	23.4	115.17	0	233270000	294520000	413630000	393070000	316620000	345360000	262110000	204020000	185800000	248550000	259930000	271800000	14	14	16	23	20	19	15	18	15	16	19	25	214
G3XAN4;B4E0K2;Q15629	Translocating chain-associated membrane protein 1	TRAM1	0.00641602	-0.00966949	5	3	4	5	5	5	5	5	5	3	2	4	2	18.1	33.435	0	226410000	167800000	132990000	178270000	188360000	200370000	154110000	272030000	237760000	156290000	175870000	129170000	4	3	5	8	5	7	7	6	5	2	2	3	57
B4E0Q0;C9JYS5;Q96ET8-3;Q9NYZ1;D6R9A3;C9JPH1;C9J2W2;Q96ET8-2;Q96ET8	Golgi apparatus membrane protein TVP23 homolog C;Golgi apparatus membrane protein TVP23 homolog B	TVP23C-CDRT4;TVP23C;TVP23B;FAM18B2	0.19846	-0.220585	2	1	1	1	2	2	1	1	1	2	2	1	1	10.8	21.004	0.0026164	18737000	21981000	26816000	25888000	NA	NA	21039000	28838000	NA	25482000	36114000	25434000	0	2	2	2	0	0	0	1	0	1	1	2	11
B4E0X8;F8W7W2;Q96AE4-2;E9PEB5;Q96AE4;B4DT31;C9JSZ1	Far upstream element-binding protein 1	FUBP1	0.693327	-0.247474	27	25	21	23	24	24	23	24	24	23	25	25	27	47.4	66.231	0	1253300000	1366600000	1580900000	1137800000	1121600000	1140100000	1400000000	1508900000	1516300000	1649500000	1489800000	1399800000	56	51	55	73	67	63	61	63	58	94	83	78	802
Q8NBY1;B4E0Y9;Q9P289;C9JGW8;E7ERH7;Q9P289-2;Q9P289-3;C9JDH9;C9JJV0	Serine/threonine-protein kinase MST4	RBM4B;MST4	0.414257	0.27634	11	9	10	8	10	9	7	8	8	9	11	11	10	32.4	43.867	0	332790000	314690000	331120000	215710000	231630000	230270000	276350000	228080000	265080000	181360000	197300000	211460000	13	10	10	17	17	11	13	14	13	15	17	13	163
B4E107;F5GXE4;O95260-2;B4DK25;H0Y5C2;O95260;Q5SQQ1;B3KWA3	Arginyl-tRNA--protein transferase 1	ATE1	0.0910118	0.164404	9	2	4	4	5	3	2	4	4	3	6	5	6	28.2	47.834	0	14737000	14307000	13423000	9726700	9265100	NA	11820000	9583800	9548600	11990000	10279000	11645000	1	3	3	4	3	1	2	3	1	4	3	4	32
B4E145;Q8NHV4;G3V3F1;G3V4I9	Protein NEDD1	NEDD1	0.346488	0.39492	7	4	5	5	5	6	7	4	4	4	4	1	4	14.9	62.379	0	25070000	24779000	30033000	24147000	21229000	23393000	21616000	23599000	21653000	17586000	NA	11894000	4	3	0	3	5	3	2	3	1	3	0	2	29
C9J2T4;O75575-2;B4E198;O75575;A8MUZ4	DNA-directed RNA polymerase III subunit RPC9	CRCP	0.437818	-2.85363	4	1	1	1	2	2	3	1	2	2	1	3	2	36.5	13.086	0	NA	NA	NA	NA	NA	NA	NA	28934000	NA	NA	8084700	18829000	1	1	1	0	0	1	0	1	0	1	2	1	9
Q5JRU2;F8VVS7;B4E1A3;P55211;H0Y3S8;Q5JRU8;P55211-2	Caspase;Caspase-9;Caspase-9 subunit p35;Caspase-9 subunit p10	CASP9	0.00695929	-1.31091	3	1	2	1	1	2	3	1	1	1	1	2	3	11.7	28.764	0.00015883	NA	4331600	NA	NA	46406000	37558000	NA	NA	NA	NA	35921000	65945000	1	1	1	0	2	2	0	1	0	0	3	1	12
B4E1D7;Q9NVS9;B4E0V0;B4E152	Pyridoxine-5-phosphate oxidase	PNPO	0.0475043	-0.0391693	9	8	7	7	8	7	8	9	8	7	8	8	8	40.3	27.822	0	168640000	242110000	176420000	205840000	172050000	206220000	199000000	181360000	193060000	255130000	206220000	168890000	7	9	6	11	13	10	10	10	8	8	8	8	108
F5H6Z1;B4E1J0;F5H2F6;Q96AQ6-2;Q96AQ6;Q96AQ6-3	Pre-B-cell leukemia transcription factor-interacting protein 1	PBXIP1	0.356503	0.22019	15	8	7	8	13	12	10	8	7	8	8	11	11	34.9	57.619	0	65372000	66754000	66501000	52105000	54303000	53249000	62511000	56264000	63140000	41484000	41269000	46027000	5	7	6	11	7	7	5	3	5	6	7	10	79
B4E241;P84103	Serine/arginine-rich splicing factor 3	SRSF3	0.304596	0.425444	9	7	7	7	7	7	7	6	8	7	8	7	6	57.3	14.203	0	1275800000	979040000	928160000	454740000	652010000	541900000	533460000	777480000	863110000	438890000	390420000	517570000	9	8	7	10	11	10	10	11	7	13	9	10	115
Q8WZA0;B4E2N0	Protein LZIC	LZIC	0.036942	-0.0646954	7	3	4	4	4	3	3	6	2	3	4	6	3	35.3	21.494	0	18177000	26045000	38433000	46103000	29665000	43117000	28440000	30422000	25275000	37411000	43742000	39239000	3	3	3	5	2	3	2	1	2	6	6	4	40
C9JA28;Q9UNL2;B4E2P2;C9J365	Translocon-associated protein subunit gamma	SSR3	0.163855	0.161583	4	2	2	2	4	2	3	2	2	2	3	3	3	13.2	20.161	0	76443000	51462000	54981000	54294000	44015000	53216000	60294000	59496000	49654000	52028000	48305000	31379000	3	3	4	6	6	10	5	5	5	5	4	6	62
B4E2S7;P13473-2;P13473;P13473-3;B7Z2R9;H0YCG2;E7EVR5	Lysosome-associated membrane glycoprotein 2	LAMP2	0.789348	-0.549259	6	6	6	4	6	5	5	5	5	6	5	5	5	14.6	39.811	0	94890000	87438000	120800000	101650000	156360000	147430000	137080000	133340000	162740000	163620000	226670000	209030000	6	7	4	9	12	9	5	5	4	12	13	14	100
B4E2X3;Q8N6R0;Q8N6R0-3;Q8N6R0-4;Q8N6R0-1;Q8N6R0-2	Methyltransferase-like protein 13	METTL13	0.069985	-0.0929715	25	18	16	13	20	16	17	17	18	16	20	18	17	42.6	78.687	0	68166000	71301000	65832000	83908000	104990000	92897000	62123000	64068000	76540000	98051000	111660000	115570000	14	9	9	16	16	17	13	11	6	19	22	18	170
F5GWR8;B4E3E5;Q92997;C9K0P9	Segment polarity protein dishevelled homolog DVL-3	DVL3	0.0806235	0.593994	3	0	1	0	2	2	1	0	0	0	2	1	1	5.1	78.794	0	NA	NA	NA	8095300	5037700	NA	NA	NA	NA	4230800	NA	NA	0	1	0	2	1	0	0	0	0	0	1	1	6
B5MBX0;Q96FF9	Sororin	CDCA5	0.49875	0.0369845	3	3	2	3	2	2	3	1	1	2	2	2	3	9.4	33.734	0.00030289	10157000	12490000	9492800	12500000	11193000	13774000	NA	NA	NA	11791000	11154000	10726000	1	1	1	2	2	1	1	1	1	2	2	2	17
B5MC01;P0CL80-2;Q13068;P0CL82;P0CL81;P0CL80;O76087;Q13065;Q13070;Q13069;A6NER3;A6NDE8;A1L429;Q13067	G antigen 12F;G antigen 4;G antigen 12I;G antigen 12G;G antigen 7;G antigen 1	GAGE12F;GAGE4;GAGE12I;GAGE12G;GAGE7;GAGE1	0.0322139	1.01757	3	1	1	1	3	2	2	1	1	1	2	2	2	60.9	7.7503	0	NA	NA	NA	100550000	80478000	109300000	NA	NA	NA	71743000	43537000	34126000	1	1	0	5	2	3	1	1	0	3	1	1	19
B5MC31;Q9NW38;Q9NW38-2;C9JZA9;B4DN24;C9J512;B5MCZ6;C9JPN7	E3 ubiquitin-protein ligase FANCL	FANCL	0.117235	0.00266372	4	2	0	1	2	2	4	1	3	1	2	3	2	11.8	39.799	0.00030189	2965300	NA	NA	4520500	3969900	6896400	NA	2504400	NA	5104300	6523000	NA	0	0	0	0	2	3	1	1	0	1	2	1	11
Q86YP4-2;Q86YP4;B5MC40;B4DKZ7;F5H7D9;C9JHD7;C9JJK9;C9JGN4;C9JVY3;C9JMI3	Transcriptional repressor p66-alpha	GATAD2A	0.528833	0.229292	24	18	18	14	20	16	21	13	14	17	20	20	19	49.3	65.225	0	162050000	161550000	166780000	113770000	128230000	140980000	115830000	113750000	122520000	144560000	130650000	113500000	15	18	16	18	16	16	16	10	11	24	18	22	200
G5E9F5;B5MC53;B5MCF8;P39210;E7EX18;F8WEL3;B5MC10;A8MTD3;C9J473;H0Y6M5	Protein Mpv17	MPV17	0.941276	1.18998	3	3	3	3	3	2	1	2	2	3	2	3	2	33.6	12.958	0	11286000	10689000	8488000	16594000	20032000	31759000	5294900	9135400	4375600	NA	7932400	7004900	1	2	3	2	4	3	3	2	3	1	2	1	27
B5MC72;Q96DZ1;Q96DZ1-2	Endoplasmic reticulum lectin 1	ERLEC1	0.45173	0.500125	12	6	5	5	8	8	7	7	6	6	8	5	5	34.6	51.91	0	47003000	51969000	36474000	70060000	95904000	41467000	32668000	27018000	36505000	36534000	54401000	48430000	4	4	2	9	8	6	3	2	2	5	5	1	51
B5MCA1;Q96G28;Q96G28-2;B5MC35;B5MD16	Coiled-coil domain-containing protein 104	CCDC104	0.309852	0.149792	3	0	1	2	2	1	2	0	0	0	1	0	1	9.6	36.138	0.00029647	NA	NA	NA	2004400	NA	2791200	NA	NA	NA	NA	NA	NA	0	0	1	1	1	1	0	0	0	0	0	1	5
B5MCF9;O00541-2;O00541;B3KXD6;C9JXJ1	Pescadillo homolog	PES1	0.651733	0.173319	30	25	21	24	26	27	26	25	24	25	29	27	26	49.9	66.077	0	709540000	791240000	626320000	794750000	697310000	655180000	620220000	595090000	598520000	698870000	616410000	652500000	38	34	29	66	70	56	40	33	25	53	66	55	565
B7Z254;Q15084;F8WA83;B5MCQ5;Q15084-2	Protein disulfide-isomerase A6	PDIA6	0.145031	0.104252	20	15	15	16	17	18	19	17	17	16	16	16	17	53.3	47.837	0	1308900000	1552700000	1409400000	1651900000	1502200000	1927200000	1660400000	1765200000	1556400000	1217300000	1190000000	1340300000	33	32	35	51	56	54	47	45	40	42	49	45	529
B5MCR8;B7Z901;Q6NXT4;Q6NXT4-2;B3KU87;Q6NXT4-3;C9JZR9	Zinc transporter 6	SLC30A6	0.0409349	-0.100184	6	3	3	3	4	4	4	5	3	2	3	3	3	20.7	42.509	0	10268000	7725400	4363600	14287000	14461000	14358000	6903800	11480000	7613800	11381000	14852000	15270000	4	1	0	4	3	4	2	2	1	4	2	3	30
B5MDA0;Q6P4I2;H0YMT3	WD repeat-containing protein 73	WDR73	0.454886	-1.97302	3	1	1	1	3	1	1	1	1	3	2	3	2	8.8	42.478	0.00015487	NA	NA	NA	NA	NA	NA	NA	NA	6355900	13775000	11072000	NA	0	0	0	1	2	2	0	0	1	3	1	2	12
B5MDA3;Q8N1W1-4;Q8N1W1-3;Q8N1W1;E9PC75;D6RGZ3	Rho guanine nucleotide exchange factor 28	ARHGEF28	0.146311	0.0449746	3	1	2	2	1	1	1	2	1	1	2	2	1	2.7	157.25	0.00029044	NA	4857700	6826700	NA	NA	NA	5581900	NA	NA	NA	NA	NA	1	1	1	1	1	1	1	0	0	0	2	1	10
B5MDE0;Q96AA3;C9JP01	Protein RFT1 homolog	RFT1	1.36937	0.564415	5	4	4	3	4	5	4	4	4	3	3	4	4	9	55.835	0.00015649	53320000	49113000	52823000	48089000	45906000	50812000	33977000	40738000	30542000	35352000	37242000	26658000	3	0	3	4	5	3	1	2	0	3	4	4	32
B5MDF5;P62826;F5H018;H0YFC6;B4DV51	GTP-binding nuclear protein Ran	RAN	0.275211	-0.127674	23	21	21	19	21	21	20	21	21	20	21	21	21	58.8	26.224	0	7370800000	9346500000	8501300000	7083300000	8981200000	9884200000	8797300000	7930000000	9712100000	9642700000	9230000000	10400000000	88	76	77	89	100	106	79	75	77	107	107	108	1089
E7EVF1;B5MDU2;Q5JPI9;G3V238;E7EP98	Methyltransferase-like protein 10	METTL10	0.241584	-0.340961	4	1	0	0	1	2	3	2	2	1	3	2	0	29.3	20.884	0	NA	NA	NA	NA	6060800	7933000	6867600	7431600	NA	11448000	10183000	NA	1	0	0	1	1	2	2	1	1	2	1	0	12
B5MDU6;Q9H6V9;Q9H6V9-2;C9JUM0;B7ZAJ5;C9JHU6;B5MCE2;B4DRG3;B5MCU4;B7ZA47;D3YTH1	UPF0554 protein C2orf43	C2orf43;FLJ21820	0.0291277	-0.0805868	8	5	5	3	5	5	5	4	5	4	6	6	4	21.4	42.668	0	48966000	83707000	58496000	115870000	116060000	121370000	79211000	43751000	63497000	111280000	142900000	156360000	0	4	1	5	4	6	4	0	4	5	5	4	42
B5ME41;Q8N5I4;E2QRC8;C9JB06	Dehydrogenase/reductase SDR family member on chromosome X	DHRSX	0.612806	0.636349	7	2	3	4	6	4	4	3	1	2	4	4	5	22.8	33.944	0	14375000	10377000	6494900	21197000	16267000	16809000	7468800	NA	7831000	9127400	9679500	8982800	1	0	2	3	3	2	1	0	0	3	3	3	21
E7ERA9;E7EP16;B5ME50;E7EMY0;Q71SY5-5;Q71SY5;Q71SY5-2;Q71SY5-4;Q71SY5-3;B9TX33;B9TX31;B9TX30;F5H512	Mediator of RNA polymerase II transcription subunit 25	MED25	0.0130652	-0.518874	3	2	3	1	3	3	2	1	1	2	3	3	3	5.9	76.071	0	9694400	5198500	NA	12834000	17588000	9234900	NA	NA	11798000	13484000	13221000	20846000	1	0	1	4	3	1	1	1	1	3	2	3	21
Q3MIN7;B5ME84;B4DE00	Ral guanine nucleotide dissociation stimulator-like 3	RGL3	0.0791595	0.649015	5	2	3	2	3	3	4	1	2	3	2	3	4	8.9	78.078	0.00029313	NA	NA	NA	15082000	12608000	20778000	NA	NA	10812000	NA	9336300	10151000	0	0	0	1	2	3	0	1	0	0	0	1	8
B5ME91;Q53EL6;Q5VZS7	Programmed cell death protein 4	PDCD4	0.0614439	0.0468517	20	17	17	15	18	18	18	17	16	19	18	17	18	60	50.576	0	363830000	469860000	367640000	503720000	520220000	488930000	455910000	467420000	387620000	392460000	416840000	490380000	25	28	24	48	38	44	32	35	28	38	39	39	418
E7EW69;B5ME97;Q9P0V9;Q9P0V9-2;E7EX04;Q9P0V9-3;B7Z371;B7Z277;E9PBL4;C9JEW2;C9JNR7;F5GYV2;F5H1W3;F8WC85;C9JEQ7;F5H1F2	Septin-10	2010-09-01	0.896825	-0.324757	16	14	11	11	12	11	11	12	12	11	12	10	14	46.4	52.145	0	99965000	94143000	90892000	110450000	128690000	93118000	114320000	143260000	145080000	116180000	122830000	128880000	11	13	7	18	14	12	21	14	12	13	15	14	164
F8VX04;B5MEC5;Q9H2H9	Sodium-coupled neutral amino acid transporter 1	SLC38A1	1.12321	0.658417	8	6	6	7	7	5	5	5	6	5	6	7	6	17.9	56.195	0	432180000	365610000	381170000	258150000	373940000	254690000	214150000	240660000	181530000	233590000	203800000	215050000	4	5	9	5	4	4	4	6	4	4	7	6	62
B5MEE5;Q8WXG6-5;Q8WXG6-4;Q8WXG6-3;Q8WXG6-2;F8W9P9;Q8WXG6-6;Q8WXG6;Q8WXG6-7;F8W8U2;C9J6B0;C9JLZ9;C9K0L0;C9JM97	MAP kinase-activating death domain protein	MADD	0.121783	0.0680036	30	17	20	18	18	15	20	24	23	19	14	15	18	24.5	171	0	91510000	80924000	84252000	89194000	74165000	90355000	82665000	80658000	100570000	68570000	72678000	84103000	7	9	7	12	9	14	12	11	7	10	8	11	117
Q96AC1;B5TJY2;H0YJ34;Q96AC1-2;G3V281;G3V5R2;H0YJB6;G3V3J0;G3V379	Fermitin family homolog 2	FERMT2	0.670735	-0.357811	36	29	29	31	30	26	28	33	31	30	30	30	29	59.3	77.86	0	852420000	640010000	640120000	619400000	554960000	678610000	1020000000	1036100000	902000000	658190000	712300000	806450000	29	32	24	32	29	32	38	40	32	38	43	35	404
H0YD13;E7EPC6;B6EAT9;P16070-12;P16070-14;P16070-13;P16070-11;P16070-10;P16070-16;P16070-8;P16070-17;P16070-6;P16070-4;P16070-3;P16070-7;P16070-5;P16070;H0Y2P0;H0YE40;H0YDW7;H0YCV9;H0Y5E4;P16070-15;P16070-9;E9PKC6;H0YDX6;Q86UZ1;H0YD17;O95370	CD44 antigen	CD44	0.113194	0.115335	10	9	9	10	10	10	9	9	10	9	10	9	9	53	20.228	0	778040000	794000000	931020000	586290000	764160000	747510000	900250000	841310000	809020000	698670000	550400000	506000000	37	36	27	39	38	38	33	33	19	36	33	41	410
Q5SR67;B6ZDG8;Q9BRV3-2;Q9BRV3-3;Q9BRV3	Sugar transporter SWEET;Sugar transporter SWEET1	SLC50A1	0.00128211	0.369387	3	2	1	1	1	2	3	0	1	1	1	2	2	17.3	17.803	0	2881600	NA	NA	NA	NA	5376400	NA	NA	NA	NA	2836000	3273600	1	2	0	1	0	2	0	1	0	0	1	0	8
B6ZDP4;Q96HJ3-2;Q96HJ3	Coiled-coil domain-containing protein 34	CCDC34	0.230504	0.414122	2	1	2	1	2	2	1	1	1	2	1	1	2	9.8	25.941	0.0060606	NA	7173900	NA	9560300	28687000	NA	NA	NA	8728100	NA	NA	10132000	0	0	0	0	2	0	0	0	1	0	1	1	5
B7WNH4;Q9BQ49;E9PP42;E9PNA8;E9PLH2	Small integral membrane protein 7	SMIM7	0.261084	-0.180333	2	2	1	1	1	2	2	2	1	0	1	0	1	16.5	11.8	0.0026167	6551300	NA	NA	NA	5673600	5652500	6736400	NA	NA	NA	NA	NA	1	0	0	1	0	2	0	0	0	0	0	1	5
B7WP27;Q9HCG8;B7WP74	Pre-mRNA-splicing factor CWC22 homolog	CWC22	0.191104	0.28102	23	12	15	12	17	13	12	12	11	14	18	17	13	25.9	105.52	0	42169000	90720000	141240000	92227000	68546000	80778000	63491000	57005000	54525000	95136000	83052000	54992000	4	12	7	13	10	10	6	2	5	18	14	10	111
Q15370;B7WPD3;B8ZZU8	Transcription elongation factor B polypeptide 2	TCEB2	0.157292	0.119666	10	7	9	9	7	8	8	7	9	9	8	9	10	59.3	13.133	0	1485400000	1710800000	1204600000	1181100000	1006100000	1168900000	1372400000	1261900000	1137100000	953000000	1100500000	1251600000	11	16	10	21	19	16	13	12	17	18	19	19	191
B7WPE2;Q32P44;G3V195;H0Y3M3;Q32P44-2;G3V1D0;C9J6V3;E9PJV5;E9PSB4;Q32P44-3	Echinoderm microtubule-associated protein-like 3	EML3	1.03474	0.625089	17	13	14	10	13	10	11	10	9	9	9	8	8	22.1	95.283	0	84276000	64617000	67447000	73933000	60282000	81275000	49478000	42029000	42295000	32364000	58357000	59507000	7	7	7	9	8	8	4	3	3	1	4	6	67
B7WPG3;C9J9G0;Q5JB52;Q8WVV9-4;Q8WVV9;C9IYN3;Q8WVV9-3;Q8WVV9-2;C9JJZ7	Heterogeneous nuclear ribonucleoprotein L-like	HNRPLL;HNRNPLL	0.285429	-0.180131	16	11	9	10	13	11	14	12	11	13	13	12	13	43.9	56.45	0	93959000	78840000	97529000	77887000	89580000	79725000	120610000	115050000	111600000	76913000	81320000	87762000	8	8	10	18	15	14	11	14	11	15	14	18	156
B7WPL0;Q9NVN3-3;Q9NVN3;Q9NVN3-1;Q9NVN3-4;F8VY51;H0YHS3	Synembryn-B	RIC8B	0.100578	-0.416089	5	3	3	3	3	3	2	5	4	3	3	1	2	9.5	63.493	0.00030741	12978000	10861000	9141400	9866200	5233300	NA	9656200	12953000	NA	14873000	NA	NA	1	1	0	1	1	0	1	3	0	2	1	0	11
F8W9A8;B7WPL9;Q6PFW1-7;Q6PFW1-4;Q6PFW1-3;Q6PFW1-2;Q6PFW1;Q6PFW1-5;A8MYH2;Q6PFW1-6;H0Y3Y5	Inositol hexakisphosphate and diphosphoinositol-pentakisphosphate kinase 1	PPIP5K1	0.360232	-1.04095	12	2	3	2	5	4	2	0	1	1	6	5	6	11.7	156.65	0	3728000	NA	NA	NA	NA	NA	NA	NA	NA	NA	7312400	8046500	0	2	0	4	3	2	0	0	0	1	3	6	21
B7Z1R5;P38606;B7Z2V6;C9JVW8;C9JA17	V-type proton ATPase catalytic subunit A	ATP6V1A	0.162365	0.199217	37	31	28	31	31	28	31	31	33	31	31	34	34	67.1	64.735	0	879740000	775250000	853530000	1045800000	1130200000	945990000	633000000	621200000	546710000	1143400000	1116500000	1035700000	58	54	50	70	66	66	42	46	50	62	75	75	714
B7Z287;Q9NP50;Q9NP50-2;F5H6U2;F5GZ82	Protein FAM60A	FAM60A	0.193891	-0.0964421	5	3	3	2	4	4	3	2	4	3	3	2	3	25.6	29.107	0	9235000	9372800	NA	6462000	12240000	14800000	8271900	7553800	8730900	12884000	13337000	16185000	1	2	1	2	4	3	2	1	1	3	2	2	24
Q08345-2;B7Z2K0;Q08345;Q08345-5;H0Y9F4;Q6ZNR9;F8VYL2;H0Y4U0;A2ABM8	Epithelial discoidin domain-containing receptor 1	DDR1	0.059301	-0.262906	6	0	0	0	3	2	3	2	2	1	2	3	2	9.6	97.173	0	NA	NA	NA	3412100	3665800	NA	NA	NA	NA	3913600	NA	4601500	0	0	0	2	0	1	0	1	0	0	3	1	8
B7Z2L7;Q6ZVM7;B7Z2U2;Q6ZVM7-3	TOM1-like protein 2	TOM1L2	0.187905	1.14755	3	1	1	1	3	3	2	2	2	2	1	3	2	6.2	53.368	0.00029257	NA	NA	NA	6441000	5746700	NA	2580900	2485000	1853300	NA	3632600	3617700	0	0	0	2	1	0	1	0	1	0	0	0	5
B7Z2S5;Q16881-4;Q16881-3;Q16881;E7ESI6;B2R5P6;E2QRB9;E9PNQ6;E7EW10;Q16881-5;Q16881-2;Q16881-6;E9PIR7;F5H780;E9PMY9;E9PKD3;E9PIZ5;E9PLT3;E9PKI4;E9PQI3;E9PRI8;E9PJU2	Thioredoxin reductase 1, cytoplasmic	TXNRD1;GML	1.63297	-0.433655	34	26	27	25	29	30	28	30	27	29	32	32	31	69.5	60.021	0	1086700000	1147700000	1094400000	1183100000	1093700000	1254800000	1424800000	1551500000	1321500000	1629500000	1703500000	1659200000	51	49	45	68	61	58	77	69	48	79	78	81	764
B7Z2X9;P09104;F5H0C8;F5H1C3;F5H5U1;F5GWQ3;F5GZ30	Gamma-enolase;Enolase	ENO2	0.441272	-2.76755	3	0	1	1	1	1	2	2	1	1	2	2	3	9.2	42.707	0.00029599	NA	NA	NA	NA	NA	NA	17400000	21578000	NA	NA	NA	16057000	0	0	1	0	0	0	2	2	1	0	1	1	8
B7Z355;Q8NCE0-2;Q8NCE0;C9J7Z4;C9IZI7;Q8NCE0-3;G5E9Q3	tRNA-splicing endonuclease subunit Sen2	TSEN2	0.191649	0.325611	10	5	5	5	6	5	5	5	5	5	5	4	7	28.1	50.225	0	19830000	21590000	25879000	11661000	14145000	20560000	8695800	13317000	8704500	18892000	20772000	24522000	1	4	3	3	4	4	1	4	1	6	6	6	43
F5H569;Q93050-1;Q93050;B7Z3B7;B7Z641;F5H1T6;Q96N91;Q9HBG4	V-type proton ATPase 116 kDa subunit a isoform 1	ATP6V0A1	0.074981	-0.0570214	23	21	20	16	20	17	19	18	18	18	20	19	20	29.9	96.313	0	224950000	179180000	155160000	197010000	176330000	182730000	181710000	190690000	166500000	220880000	166290000	237480000	13	17	11	20	15	20	16	15	13	23	21	26	210
B7Z3K8;Q9Y2Z9;G3XA86;Q86U30;G3V564;G3V5C2;B7Z3V2;G3V434;B7Z357;G3V3A1;B7Z8E9	Ubiquinone biosynthesis monooxygenase COQ6	COQ6	0.0905033	0.190784	9	2	4	7	8	9	9	6	6	3	9	8	7	20.3	48.593	0	304560000	181150000	367140000	476030000	588670000	439220000	289020000	428100000	225690000	351510000	542390000	211790000	1	1	4	8	8	6	2	2	1	8	12	7	60
B7Z3N1;Q969N2;Q969N2-4;F5GWY0;Q969N2-2;G8JLF5;B7Z1N3;Q969N2-3	GPI transamidase component PIG-T	PIGT	0.198734	0.256356	19	10	7	13	15	13	13	15	16	10	11	14	12	44.3	59.581	0	89666000	112890000	124180000	199410000	208410000	149750000	113320000	92056000	85600000	148150000	149650000	136060000	4	4	8	19	15	12	7	8	4	8	15	11	115
B7Z7W2;H0YBE7;H0YBU6;E7ERQ1;E7ENC2;E9PCZ1;E9PCB7;E9PHF5;B7Z3S3;E9PF48;Q86UR5-8;E7EX08;Q86UR5-7;Q86UR5-6;Q86UR5-5;Q86UR5-4;E9PHR1;Q86UR5;C9JNW6;Q86UR5-3;E5RGM0	Regulating synaptic membrane exocytosis protein 1	RIMS1	0.561852	-0.309388	6	5	6	5	5	4	3	5	5	4	3	3	3	15.5	54.943	0	17479000	16754000	18214000	15971000	21742000	23800000	27365000	24494000	17433000	20151000	24879000	27246000	2	3	6	2	6	2	3	3	4	3	2	4	40
E9PAS5;B7Z3X6;O94875;O94875-3;C9JKV9;O94875-2;G3XAI0;O94875-4;E9PAW4;O94875-5;O94875-6	Sorbin and SH3 domain-containing protein 2	SORBS2	0.146661	-0.697219	10	4	1	4	6	4	5	6	8	7	0	0	0	17.1	71.685	0	12605000	NA	18946000	12173000	14787000	12271000	23955000	23992000	20115000	NA	NA	NA	1	0	1	2	4	2	4	7	4	0	0	0	25
E7EPM6;P33121;B7Z452;P33121-2;B7Z3Z9;H0Y9U7;D6RER0;H0Y9Z9;D6RG07;Q9UKU0-7	Long-chain-fatty-acid--CoA ligase 1	ACSL1	0.359627	0.481753	18	9	10	9	12	12	11	2	1	1	13	15	10	28.2	74.281	0	31618000	40845000	36677000	32388000	31673000	46857000	4194900	NA	NA	36501000	42024000	70729000	4	5	4	6	6	13	1	1	0	11	8	11	70
B7Z483;P48059;B7Z7R3;C9JF46;Q7Z4I7-3;Q7Z4I7;F5H6E6;Q7Z4I7-2;E7ENJ8;Q7Z4I2;B4DUX2;B4DPH6;H0Y592;Q9NWG2;F8WC86;F8WE10;A8MUY2;C9JHB2	LIM and senescent cell antigen-like-containing domain protein 1	LIMS1	0.0220471	-0.0386165	15	8	9	11	6	11	10	12	13	12	11	9	11	51.9	38.421	0	171070000	157230000	191740000	135290000	78706000	124850000	194240000	136610000	180840000	119070000	122640000	114890000	9	8	7	11	7	9	9	15	12	14	11	10	122
B7Z484;Q9BVG8-2;Q9BVG8;F5H3M2;F5H4I9;B7Z896;A8K6S2;Q9BVG8-4	Kinesin-like protein KIFC3	KIFC3	0.00457109	-0.00881314	12	3	5	6	5	6	7	7	6	5	8	8	10	15.8	94.275	0	8722600	6913600	8288000	14195000	18708000	15090000	9768000	10112000	7027900	13846000	16335000	13233000	0	1	0	3	4	3	1	1	0	3	5	6	27
B7Z4B8;Q9BUJ2-4;Q9BUJ2-2;Q9BUJ2;Q9BUJ2-3;Q9BUJ2-5	Heterogeneous nuclear ribonucleoprotein U-like protein 1	HNRNPUL1	0.0737242	0.041822	29	22	23	24	27	26	27	26	25	26	26	26	27	40.4	86.121	0	568890000	592300000	661110000	627620000	784880000	757450000	654950000	658570000	687250000	582800000	640330000	631410000	30	32	23	38	55	39	33	34	25	40	44	42	435
Q9H813;B7Z4D6	Transmembrane protein 206	TMEM206	0.0315261	0.0274508	3	3	3	2	3	3	3	2	2	2	3	3	3	10.6	40.043	0.00029568	6689900	8377500	7623600	7173900	9359600	8753400	7588700	7912700	8036300	6010000	9692300	7969900	1	0	0	3	3	2	0	0	0	2	1	2	14
B7Z4K6;O00115	Deoxyribonuclease-2-alpha	DNASE2	0.367924	0.352867	6	5	4	4	5	4	4	4	6	4	4	5	4	20	33.615	0	75904000	105080000	79808000	49338000	90367000	103670000	49293000	69531000	88428000	73553000	48013000	63361000	6	3	4	7	5	7	6	9	4	4	7	5	67
B7Z4M2;O75554	WW domain-binding protein 4	WBP4	0.0861757	-0.234162	2	1	1	1	2	2	1	1	1	2	1	2	2	5.4	40.03	0.0015404	NA	NA	NA	2807400	3077600	NA	NA	NA	3069200	NA	2735200	4923000	0	0	1	0	0	0	0	1	0	0	0	2	4
B7Z4N5;B7Z755;P42568;B1APT5	Protein AF-9	MLLT3	0.219708	0.202551	4	1	2	2	4	3	2	3	3	0	3	3	2	8.9	67.89	0	NA	4553200	5218200	9577500	9821100	7000800	4363000	4505300	NA	8032100	8190000	NA	1	0	0	4	2	2	0	0	0	1	3	1	14
B7Z4R0;P50548	ETS domain-containing transcription factor ERF	ERF	0.206483	0.0987166	5	2	1	1	4	4	4	2	2	2	5	4	4	16.7	49.964	0	11647000	NA	NA	8187300	9236100	8640300	4042500	7436500	8746800	11037000	12273000	12362000	1	0	0	2	5	1	1	0	0	5	2	4	21
B7Z4S8;Q86TV2;Q86TV3;Q99538;F5H2T8;G3V4E4;H0YJN9;G3V2T4	Legumain	LGMN	0.130811	0.233189	4	3	3	3	3	4	3	2	3	3	3	2	4	16.1	47.071	0	28002000	27546000	16273000	25499000	20572000	25418000	17850000	13197000	14389000	18395000	47045000	21633000	3	2	1	3	5	3	2	2	4	3	2	5	35
B7Z4U0;Q969M1;F5H0P8	Mitochondrial import receptor subunit TOM40B	TOMM40L	0.0381702	-0.0980408	3	0	1	0	3	1	3	0	1	1	3	3	2	13.1	30.288	0.00015526	NA	NA	NA	6618900	NA	5279000	NA	NA	NA	6604300	6060900	NA	0	0	0	1	1	1	0	1	1	1	1	1	8
B7Z4V2;P38646;F5H3L8;D6RJI2;H0YBG6;D6RA73;H0Y8S0	Stress-70 protein, mitochondrial	HSPA9	0.219708	0.0816385	51	45	44	45	50	45	44	46	46	46	47	47	45	71	72.4	0	5597600000	5723600000	6335300000	6389800000	6359800000	6433400000	5581800000	5978200000	4999700000	6253400000	6665600000	5433900000	163	153	151	212	227	217	177	177	145	211	239	224	2296
C9JZB0;B7Z4V9;Q9BT40-2;Q9BT40;C9JQW8;F5GXZ0	Inositol polyphosphate 5-phosphatase K	INPP5K	0.0317472	-0.220643	4	1	0	1	2	2	1	1	1	1	3	1	3	20.1	26.723	0.00015701	3845000	NA	3749200	5823000	8574000	8061400	NA	4525700	NA	11082000	6961500	5414200	0	0	0	2	3	2	0	0	0	5	2	3	17
B7Z560;Q9NV88;E5RG70;G3XAN1;H0YBH8;E5RK47;H0YG17;E5RJ88;H0YBK3	Integrator complex subunit 9	INTS9	0.643852	-0.544061	6	3	4	3	3	4	3	4	4	4	5	4	2	10.7	71.136	0	7037000	7576400	6566500	8576500	6821900	7197200	9435100	10029000	6487300	12178000	17113000	11073000	1	0	1	2	1	1	4	2	0	3	2	0	17
B7Z576;Q9UI42;B7Z5J4;C9J6N7;F5H0B9;F8WF19;C9J3P4	Carboxypeptidase A4	CPA4	0.879806	-0.931177	8	3	5	5	3	4	2	5	5	4	8	5	6	23.7	43.57	0	9192100	19612000	10745000	7882600	6844700	9723900	25664000	29616000	21874000	15395000	12731000	14992000	1	4	2	1	2	1	3	6	3	7	3	5	38
B7Z588;O14763-2;O14763	Tumor necrosis factor receptor superfamily member 10B	TNFRSF10B	0.101368	0.345324	5	3	4	3	3	5	3	3	4	2	2	3	3	24.2	28.674	0	10036000	7888600	8164200	25258000	17407000	21279000	5559800	5202000	5345900	17128000	23129000	23481000	3	4	2	3	5	4	2	2	1	3	3	4	36
F5H7S3;B7Z596;H0YK48;P09493-5;H0YN06	Tropomyosin alpha-1 chain	TPM1	0.10748	-0.555378	2	2	2	1	2	1	1	2	2	2	1	2	1	9	28.524	0	85615000	62882000	NA	11787000	NA	NA	88761000	100760000	31923000	NA	41346000	NA	2	1	1	2	1	0	2	2	1	0	1	1	14
E7EMV7;F5H4X3;F5GYD7;E7ERB0;B7Z5B0;E7EPY1;E7ET96;Q6N077;Q15025-2;Q15025;E7EW15;H0YC17	TNFAIP3-interacting protein 1	TNIP1	0.0212001	-0.486456	9	3	5	5	4	3	4	3	2	2	5	5	5	17.7	55.697	0	8567900	11112000	9569000	6586000	6660000	8363600	8972200	NA	10087000	16177000	12746000	11604000	1	0	0	1	0	1	0	0	2	3	4	3	15
B7Z5U5;Q9H4Z3	Phosphorylated CTD-interacting factor 1	PCIF1	0.26918	0.500553	8	2	2	5	5	5	5	4	3	4	6	5	5	13.9	81.35	0	20781000	8217300	11018000	18882000	27001000	17313000	5611400	14079000	7123900	13080000	13749000	20463000	2	1	3	5	6	5	1	1	2	3	3	4	36
B7Z5Y8;E9PKS6;O75382;F5H2Q8;O75382-2;F5GX85;O75382-3;E7EUK0;E9PMK8;E9PMW5;C9JVI3;Q9C040	Tripartite motif-containing protein 3	TRIM3	0.0207772	-0.0566036	11	5	4	5	8	7	8	4	6	6	5	8	7	18.6	80.548	0	15196000	17632000	6981600	19616000	25186000	23739000	12986000	22326000	9088500	25547000	22475000	18350000	2	1	0	4	3	4	4	3	1	4	2	2	30
E5RIL2;B7Z5Z0;B7Z8R1;Q9UFF9;E5RHL9;E5RK92;E5RJC5;E5RHP3;B7Z9U0;E5RGE4;B0AZS3;E5RFJ4	CCR4-NOT transcription complex subunit 8	CNOT8	0.296229	0.426786	6	3	5	5	5	4	5	4	4	3	6	5	5	33.3	25.929	0	35994000	30898000	28627000	32656000	29910000	64924000	26951000	11817000	39772000	30973000	30764000	28352000	3	4	2	3	3	2	1	2	1	4	3	2	30
B7Z6C4;P62070;B7Z5Z2;B7Z7H6;E9PK85;E9PQ87	Ras-related protein R-Ras2	RRAS2	0.230244	0.278784	10	7	8	7	9	8	8	8	8	6	7	7	7	54.4	19.84	0	190010000	152720000	157840000	132030000	83738000	88042000	88870000	88335000	135980000	143140000	107340000	85262000	5	5	5	14	9	11	7	6	4	7	9	7	89
B7Z6B8;Q16698;E5RJG7;E5RFV2;E5RJD2;E5RID6;H0YAW3	2,4-dienoyl-CoA reductase, mitochondrial	DECR1	0.0210048	-0.0428087	15	9	10	10	13	13	13	12	13	12	13	13	12	52.1	34.994	0	177980000	148100000	201530000	369980000	372970000	401710000	271400000	255890000	312620000	270480000	258210000	232040000	5	8	4	14	17	15	12	14	12	12	14	13	140
H0YFA4;P52943;B7Z6C0;H0YHD8	Cysteine-rich protein 2	CRIP2	0.139012	-0.059742	9	7	6	6	7	7	5	7	7	7	8	7	6	53.1	20.6	0	125340000	101630000	98195000	105850000	96360000	100690000	121770000	98892000	101140000	112160000	115860000	104060000	7	5	4	10	10	7	8	5	4	8	10	9	87
C9JFB2;B7Z6F5;Q9Y548	Protein YIPF1	YIPF1	0.225051	0.0575457	3	2	2	1	2	2	1	1	1	1	3	1	1	12.4	24.531	0.00070592	2905000	2598900	NA	3199200	3093500	NA	NA	NA	NA	2825100	NA	NA	0	0	0	1	1	1	0	0	0	3	1	0	7
B7Z6F8;Q14677;Q14677-2;H0YD52	Clathrin interactor 1	CLINT1	0.147254	0.143925	16	13	13	14	14	15	13	13	15	11	14	14	14	30.6	70.294	0	290980000	275090000	307910000	171270000	185220000	191220000	218080000	217130000	242490000	180140000	217710000	182470000	12	12	15	25	26	22	16	18	12	21	34	28	241
P00387-2;P00387;B7Z7L3;B1AHF3;F8WCX7	NADH-cytochrome b5 reductase 3;NADH-cytochrome b5 reductase 3 membrane-bound form;NADH-cytochrome b5 reductase 3 soluble form	CYB5R3	0.0567177	0.115926	19	17	16	17	19	19	19	19	17	19	19	19	19	68	31.628	0	949740000	968020000	966480000	2044900000	2043500000	2264700000	1235100000	991530000	956680000	1641100000	1659200000	1627600000	29	30	27	52	50	58	34	31	27	38	41	42	459
B7Z7P8;Q96CG1;P62495;D6RJE8;D6RCB3	Eukaryotic peptide chain release factor subunit 1	ETF1	0.188556	-0.125877	23	18	19	20	21	20	20	21	20	17	21	21	22	59.6	47.475	0	684500000	636680000	758760000	881140000	909980000	843190000	768040000	769680000	711150000	1076700000	883770000	943340000	39	41	31	57	45	49	46	44	39	55	49	52	547
P48739;B7Z7Q0;P48739-2;C9JW90;B3KYB6;B3KYB7	Phosphatidylinositol transfer protein beta isoform	PITPNB	0.0932058	0.145256	17	14	16	16	16	17	17	14	17	16	16	16	17	67.9	31.54	0	538250000	589490000	526950000	775170000	607400000	826070000	428700000	430730000	395680000	950320000	741760000	690120000	19	15	22	32	40	33	25	18	19	29	32	28	312
B7Z7X8;Q8NHH9-4;Q8NHH9;Q8NHH9-2;Q8NHH9-3;B5MCN0;C9JQQ5;C9JC25;F8WD04;G5E9T1;Q8WXF7	Atlastin-2	ATL2	0.0726776	0.0849372	18	10	10	12	16	17	14	16	14	11	16	14	15	46.9	64.521	0	101290000	127470000	120010000	160010000	200660000	149520000	119840000	133450000	98272000	136210000	156420000	156040000	8	6	5	24	20	19	14	16	7	18	21	14	172
B7Z860;Q8IWD4;B7Z820;Q8IWD4-2;B7Z2V1;F8WBN8;B0QYH3;B0QYH1	Coiled-coil domain-containing protein 117	CCDC117	0.61197	0.867173	6	3	5	5	3	3	4	3	4	2	2	4	5	24.1	28.348	0	35638000	36810000	31821000	28411000	23771000	19919000	16560000	10846000	24187000	NA	19072000	11685000	1	2	2	1	2	1	1	2	1	0	3	3	19
B7Z8C3;P41440;E9PFY4;H0Y4T2;E9PFY3;C9J8K6;C9JKP4	Folate transporter 1	SLC19A1	0.212308	0.121033	6	3	3	2	4	4	4	3	3	2	5	5	3	14.5	60.033	0	42581000	37770000	35306000	32599000	29336000	29175000	28482000	30620000	NA	27480000	30607000	41585000	3	2	1	2	0	2	1	1	1	1	2	3	19
B7Z8E4;Q8ND76-3;Q8ND76-2;Q8ND76;Q5T2Q4	Cyclin-Y	CCNY	0.0913193	0.0632761	2	0	2	1	1	0	1	1	1	1	0	2	2	13.9	24.152	0.0001582	NA	4777500	NA	NA	NA	NA	NA	NA	NA	NA	4129500	5063000	0	0	1	1	0	1	1	1	0	0	1	2	8
B7Z8T0;Q00536;F5H203;E5RGN0;H0YAZ9;H0YBX5;E5RJM2;E5RIY8;E5RIU4;H0YC36;H0YC60;E7EUK8;O94921-3;O94921-2;O94921	Cyclin-dependent kinase 16	CDK16	0.922793	0.751537	10	5	4	5	7	8	7	5	6	4	7	5	4	21	66.758	0	24643000	32916000	17084000	26370000	24153000	26105000	9354100	13394000	15423000	13171000	22441000	17715000	2	3	3	8	7	5	2	2	1	4	5	4	46
B7Z8Y7;O94762;O94762-2;O94762-3	ATP-dependent DNA helicase Q5	RECQL5	0.172462	0.157311	17	7	10	10	10	7	8	10	10	6	10	12	10	17.2	111.46	0	38411000	60200000	46322000	48383000	58880000	70170000	54672000	42266000	62649000	45773000	40965000	41004000	2	4	0	8	4	5	4	3	0	5	6	4	45
F2Z2I2;Q5W015;Q5VX20;Q5VX15;Q16875-2;Q16875;B7Z955;E9PGD4;H0Y483;F5H5L1;E9PD42;E9PGD5	6-phosphofructo-2-kinase/fructose-2,6-bisphosphatase 3;6-phosphofructo-2-kinase;Fructose-2,6-bisphosphatase	PFKFB3	0.333833	0.0731742	6	2	3	3	4	4	3	3	4	4	6	5	1	13	52.584	0	12397000	11607000	12876000	9736000	7680200	10576000	14460000	10881000	NA	7273700	9202200	NA	1	1	2	1	1	2	2	2	0	1	1	1	15
F8VQW0;F8VX73;F8VPI1;F8W201;F8W086;F8VR05;B7Z984;F8VQQ5;F8VSI7;F8VVJ4;F8VPZ7;P55061;F8W034;F8W1G3	Bax inhibitor 1	TMBIM6	0.0931573	0.787218	3	1	1	1	2	2	3	1	1	0	2	2	3	53.7	4.7756	0	NA	NA	NA	21773000	30852000	34600000	NA	NA	NA	17743000	18239000	13974000	1	1	0	4	2	4	1	0	0	3	2	3	21
B7Z9F1;P34897;Q8N1A5;B4DLV4;H0YIZ0;G3V2Y4;G3V5L0;G3V4W5;G3V540;G3V2W0;G3V241;G3V3Y8;G3V4T0;G3V4X0;G3V2E4;G3V2D2;G3V2Y1;G3V3C6	Serine hydroxymethyltransferase, mitochondrial;Serine hydroxymethyltransferase	SHMT2	0.718616	0.248118	29	25	26	24	26	28	28	25	25	27	26	28	28	73.3	53.454	0	2556600000	2983500000	2391200000	2978300000	2989300000	2787800000	2123800000	2078700000	2163400000	2347600000	2523100000	2851400000	73	72	76	109	119	97	86	83	71	92	105	96	1079
B7Z9I3;O75787;H0Y750;B7Z1I9;B7Z413;B7Z487	Renin receptor	ATP6AP2	1.26371	0.556951	14	13	12	13	13	13	11	9	9	8	12	12	9	49.1	35.612	0	250170000	299920000	319470000	333360000	266200000	284540000	229500000	181370000	177520000	215740000	239330000	156480000	9	9	8	16	13	11	7	10	9	13	9	8	122
F8W8S0;Q13409-3;B7ZA04;Q13409-2;Q13409;Q13409-6;Q13409-5;E7EQL5;E7EV09;E7EQU2;E7ESD3;E7EMU4;E7ET01;E7ETL8;E9PGG1;E7EUM4;E7ERR6;E7ERH4;E7EU01	Cytoplasmic dynein 1 intermediate chain 2	DYNC1I2	0.1119	0.127461	16	13	12	11	14	15	12	12	13	11	13	16	13	36.4	71.349	0	244630000	287690000	247360000	197920000	181460000	181420000	223140000	237000000	279420000	178840000	138380000	182550000	15	16	12	19	14	16	14	21	15	22	15	20	199
B7ZAD1;P15559;B4DLR8	NAD(P)H dehydrogenase [quinone] 1	NQO1	1.28271	-0.860348	15	12	9	11	11	8	11	14	13	13	10	13	10	55	27.295	0	553480000	663910000	810160000	498860000	437660000	442010000	1373100000	1119100000	1004500000	1018600000	881120000	742530000	19	20	17	21	19	22	37	25	28	19	21	23	271
B7ZAM9;Q9UBQ5	Eukaryotic translation initiation factor 3 subunit K	EIF3K	0.194557	0.201553	7	7	7	6	7	7	7	7	7	7	6	7	7	37.9	24.484	0	425440000	561620000	581100000	326460000	414610000	378090000	390720000	492990000	521730000	334400000	286540000	319120000	11	12	10	12	18	14	15	8	13	13	12	10	148
B7ZAQ6-2;B7ZAQ6-3;P0CG08;B7ZAQ6;A6NKF9;E9PKY3;H0YFP4	Golgi pH regulator A;Golgi pH regulator B;Putative Golgi pH regulator C	GPR89A;GPR89B;GPR89C	0.000295555	-0.000374015	7	6	5	5	4	3	6	5	6	4	5	5	5	28.4	38.484	0	19703000	13316000	14375000	28422000	28077000	36100000	16596000	18437000	25753000	27844000	19369000	25606000	3	2	2	2	2	2	1	2	3	4	1	3	27
H0Y5D5;Q9BTG3;Q5SYW2;F5H2X7;B7ZAS8;Q9ULV3-2;Q9ULV3;Q9ULV3-3;Q9ULV3-4;Q96KB7	Cip1-interacting zinc finger protein	CIZ1	0.496265	0.458743	11	3	4	2	9	6	3	3	3	1	4	4	5	18.4	91.124	0	24538000	23387000	25114000	11255000	13431000	15613000	15819000	13087000	NA	17727000	NA	8018200	3	3	2	4	4	3	3	3	0	4	1	4	34
B7ZB80;P21953;Q5T2J3	2-oxoisovalerate dehydrogenase subunit beta, mitochondrial	BCKDHB	0.16997	-0.254033	9	5	3	4	4	7	6	5	6	6	3	4	4	37.3	35.507	0	26509000	23934000	22552000	55160000	43301000	58935000	37969000	42618000	40445000	45518000	40625000	47869000	5	3	3	5	7	5	5	5	3	5	6	5	57
B7ZBM3;Q8IW55;Q7Z7F8;Q8IVH2	Forkhead box protein P4	FOXP4	0.678135	1.26967	3	2	2	2	2	0	3	0	0	1	1	3	2	5.1	72.286	0	10736000	12080000	NA	6445900	NA	3593800	NA	NA	NA	NA	2404000	3922100	2	1	2	0	0	1	0	0	1	0	2	0	9
Q7Z3K3-5;E9PM80;Q7Z3K3-2;Q7Z3K3-3;B7ZBY5;Q7Z3K3;F5H8H4;H0YCT3;Q7Z3K3-4;A6PW30;E9PJY9;E9PIR8	Pogo transposable element with ZNF domain	POGZ	0.300683	0.143894	33	27	27	23	28	26	26	26	28	26	26	24	28	32.8	145.29	0	259830000	247640000	296470000	269380000	307790000	316010000	263800000	299470000	265670000	224190000	207470000	281430000	18	20	18	26	28	33	15	18	15	25	24	29	269
B7ZC38;Q9NR46;B7ZC39;F6RPD3;Q9NR46-2;F8WFB9;G5E9J1	Endophilin-B2	SH3GLB2	0.587403	0.451432	14	9	9	9	11	11	10	6	7	7	10	11	11	37.5	44.361	0	77107000	103050000	110960000	71631000	50801000	93833000	61365000	64490000	72153000	54887000	48271000	60876000	4	6	5	11	7	11	2	2	3	7	6	7	71
B7ZKK9;Q16537;Q15173-2;Q15173	Serine/threonine-protein phosphatase 2A 56 kDa regulatory subunit epsilon isoform	PPP2R5E	0.2833	-0.486085	12	9	4	6	10	9	8	7	8	8	8	8	11	27.5	54.042	0	40259000	15583000	41313000	59335000	52345000	69187000	49092000	47405000	46485000	65531000	64031000	92637000	5	1	3	6	6	7	4	3	5	7	8	11	66
O95487-2;O95487;B7ZKM8	Protein transport protein Sec24B	SEC24B	0.388663	-0.146729	27	21	21	22	22	21	20	23	21	18	22	21	23	28.6	133.63	0	291790000	247490000	252830000	282600000	325320000	273270000	286380000	312370000	350100000	259290000	332330000	312890000	18	14	10	30	22	19	15	18	8	26	22	31	233
B7ZKQ9;Q8WTV0-4;Q8WTV0-2;Q8WTV0-3;B3KW46;B4DZ71;F8W8N0;Q8WTV0;F5H4X0;F5H5E8	Scavenger receptor class B member 1	SCARB1	0.171257	-0.173421	15	14	12	15	15	14	13	14	12	10	13	14	13	27.9	53.847	0	213600000	184720000	185220000	230050000	241820000	240500000	182810000	182350000	201730000	312800000	286680000	333520000	12	11	16	24	16	18	16	12	8	23	24	22	202
Q86UV5;B7ZKS7;Q86UV5-2;Q86UV5-3;Q86UV5-7;Q86UV5-4;Q86UV5-5;E9PJH5;E9PJ93;Q86UV5-6;E9PRY5	Ubiquitin carboxyl-terminal hydrolase 48	USP48	0.116741	-0.121124	27	16	17	16	15	14	13	15	14	11	19	22	18	31.3	119.03	0	86619000	78761000	84181000	78283000	93625000	95398000	75434000	67051000	79372000	108970000	127670000	118980000	10	9	12	12	8	10	10	10	7	19	14	14	135
Q9BQS8;B7ZKT7;Q9BQS8-3;Q9BQS8-2;C9J2W6	FYVE and coiled-coil domain-containing protein 1	FYCO1	0.817205	-0.23386	31	17	16	15	17	16	16	17	16	10	16	22	20	25.2	166.98	0	68242000	58859000	78573000	71328000	74925000	66501000	79780000	93349000	82661000	73908000	75811000	86004000	9	9	9	11	7	10	9	6	5	12	12	15	114
Q7Z589;Q17RM7;B7ZKU0;B7ZKU2;E9PMC9;Q7Z589-2;B7ZKT8;F5H2F0;H0YCS3;E9PPE6;H0YET8;Q7Z589-3;H0YDI4;H0YEP9	Protein EMSY	EMSY;C11orf30	0.455378	0.21531	23	13	13	13	13	15	11	13	12	11	11	13	13	20.5	141.47	0	69635000	62958000	65918000	53234000	47623000	49670000	53544000	44672000	49257000	47061000	46314000	57877000	4	6	4	6	8	6	7	5	4	5	6	7	68
C9JY66;Q9BZ95-4;Q9BZ95-2;B7ZL11;Q9BZ95;Q9BZ95-3;E9PKA2	Histone-lysine N-methyltransferase NSD3	WHSC1L1	0.0551725	-0.073506	9	4	4	4	8	5	7	4	2	2	6	7	5	6.8	154.5	0	10265000	12704000	9581500	8593900	15294000	10580000	9203200	12687000	8206100	12857000	16584000	11546000	0	1	1	1	3	3	0	1	1	2	3	1	17
B7ZL88;Q8N8Q8	Mitochondrial inner membrane protein COX18	COX18	0.311518	0.534072	2	2	1	1	2	2	2	1	2	1	1	1	2	5.4	37.133	0.0039563	12857000	NA	NA	16735000	NA	16626000	NA	NA	NA	NA	NA	10562000	1	1	0	1	0	1	2	0	0	1	1	1	9
Q9C0E8-2;Q9C0E8;B7ZLA8;F5H2Q7;F5H2Y7;Q9C0E8-3;C9JM95;C9JL94	Protein lunapark	LNP	0.0318237	0.075445	7	2	1	5	3	2	5	5	4	1	3	2	2	20.8	47.094	0	NA	NA	10883000	14571000	18273000	18306000	21084000	18710000	NA	9905500	13366000	11867000	0	0	1	2	1	6	3	0	0	2	0	2	17
B7ZLM3;Q9H0E3;Q9H0E3-2;C9J683;C9JTJ5	Histone deacetylase complex subunit SAP130	SAP130	0.30372	0.234184	19	15	15	13	18	13	14	12	10	12	14	16	15	19.4	113.97	0	224500000	233710000	177680000	148240000	151570000	130950000	165170000	148180000	182700000	126710000	137070000	133360000	10	11	8	19	12	13	7	3	7	16	18	16	140
B7ZLZ2;Q9BZQ6;H0Y498	ER degradation-enhancing alpha-mannosidase-like protein 3	EDEM3	0.0983004	0.24862	13	5	6	6	11	10	9	6	6	6	10	10	7	18.9	102	0	18177000	21138000	25488000	44225000	58827000	48069000	22896000	17313000	15929000	38232000	50461000	35750000	2	2	4	10	7	11	5	3	2	9	6	6	67
B7ZM37;Q13370	cGMP-inhibited 3,5-cyclic phosphodiesterase B	PDE3B	0.116399	0.117224	7	1	3	3	4	5	4	1	3	1	6	4	2	8.6	118.81	0	NA	6205200	7493200	7424500	8024800	7452100	NA	7255600	NA	6776800	6180400	6729400	1	0	0	2	4	3	0	1	0	7	2	2	22
B7ZM82;B3KVH1	Protein Wiz	WIZ	0.0172067	-0.051119	3	2	2	2	3	2	3	3	2	3	3	3	2	3.7	102.98	0	5336600	11273000	9544400	18086000	21097000	13060000	10057000	8061200	7985400	15700000	15394000	22619000	1	1	1	3	4	4	2	1	0	3	3	5	28
F5GXI4;Q5TG12;E9PGC5;Q15262-2;Q15262-3;B7ZMG0;Q15262;H0Y6P5;H0Y6V4;H0YDP9;E9PRW2	Receptor-type tyrosine-protein phosphatase kappa	PTPRK	0.295708	0.283513	5	3	3	4	4	4	2	3	3	2	3	3	4	4.7	163.91	0	16378000	9976100	6976500	9182700	10262000	9943300	8183300	9274300	10171000	5637600	9086000	8307600	2	2	2	3	1	2	3	4	1	1	3	2	26
B8ZZD4;Q86VP1-2;Q86VP1;E7ENV2;Q86VP1-3;C9J7J4	Tax1-binding protein 1	TAX1BP1	0.879806	-0.545647	5	1	1	1	2	2	3	3	3	3	2	2	3	5.4	93.609	0.0011242	NA	NA	NA	NA	3985000	3364700	5256700	8183100	4288100	3794200	4519000	7372300	0	0	0	0	0	0	2	3	1	0	1	2	9
B8ZZF8;Q9Y4Y9	U6 snRNA-associated Sm-like protein LSm5	LSM5	0.185641	-0.403527	2	2	2	2	2	2	1	2	1	1	2	2	2	43.8	7.0202	0	44799000	23193000	23930000	46763000	36185000	52288000	37860000	NA	NA	57954000	58674000	40221000	2	1	1	3	2	2	0	1	1	3	3	3	22
B8ZZN6;P63165;B8ZZJ0;B9A032;B8ZZ67;A8MUS8	Small ubiquitin-related modifier 1	SUMO1	0.0762237	-0.0447765	7	5	6	4	6	7	6	5	5	4	6	5	6	35.6	16.645	0	279060000	290400000	262170000	212260000	225360000	219500000	229580000	264520000	269920000	263300000	255640000	243570000	8	10	7	17	17	14	13	10	8	18	17	16	155
B8ZZQ6;P06454-2;P06454;B8ZZI3;B8ZZA1;B8ZZW7;E7EVV7	Prothymosin alpha;Prothymosin alpha, N-terminally processed;Thymosin alpha-1	PTMA	0.388663	0.766268	7	6	6	6	6	6	6	6	5	5	6	6	4	40.2	11.758	0	539230000	409330000	493690000	167160000	187670000	162200000	276260000	295450000	225770000	88984000	108350000	128900000	10	5	4	8	5	7	3	6	3	7	7	7	72
B8ZZS0;Q9NYM9;E9PQJ6;E9PHY4	BET1-like protein	BET1L	0.362545	0.409517	2	2	2	2	2	2	1	2	1	2	1	1	2	13.8	17.107	0.0060598	23881000	16783000	25593000	15228000	10479000	NA	12185000	NA	17597000	NA	NA	10649000	2	2	1	0	0	1	1	1	2	0	0	0	10
B9EGA3;Q92925-3;Q92925;Q92925-2	SWI/SNF-related matrix-associated actin-dependent regulator of chromatin subfamily D member 2	SMARCD2	0.00439116	0.00563657	17	12	12	13	15	12	14	14	14	16	15	13	13	40.9	55.857	0	103340000	154370000	154560000	89348000	110450000	115280000	161660000	145810000	129270000	91644000	86894000	112920000	8	7	11	11	12	15	15	16	10	18	12	16	151
E9PB30;Q4KMQ2;B9EGG0;E9PCT2	Anoctamin-6	ANO6	1.13291	0.576511	18	10	11	10	11	14	15	10	11	11	9	12	11	21	103.96	0	120080000	85305000	76865000	76173000	78432000	87398000	68854000	57202000	68809000	60954000	45238000	50026000	5	6	3	7	13	10	5	3	5	7	9	4	77
F8VWA6;B9EGP5;Q7Z3U7-4;Q7Z3U7;F8W1Z6;Q7Z3U7-2;F8VZV1;Q7Z3U7-3;G8JL93;F8VZQ3;F8VQS2;F8VZV6	Protein MON2 homolog	MON2	0.842922	-0.230286	53	42	32	34	42	37	35	42	41	35	39	41	38	35.3	187.32	0	368320000	307240000	377650000	314730000	347860000	313600000	381660000	386190000	460210000	365680000	423030000	364370000	22	20	18	33	33	32	28	25	19	43	43	39	355
O43432;B9EGQ7;Q504Z1;F5H564;F5H8J4;Q5SWD0;Q5SWD1	Eukaryotic translation initiation factor 4 gamma 3	EIF4G3	0.043042	-0.0502133	33	20	22	20	23	25	24	21	23	24	24	21	22	24.7	176.65	0	185740000	188470000	173860000	155820000	152270000	120650000	214300000	212420000	185800000	132540000	135220000	141630000	12	15	9	20	18	18	14	10	13	17	18	19	183
E7EQJ8;Q6GYQ0;B9EK38;Q6GYQ0-5;Q6GYQ0-6;Q6GYQ0-2;Q6GYQ0-4;Q6GYQ0-3;H0YJB5;H0YJ04	Ral GTPase-activating protein subunit alpha-1	RALGAPA1	0.628608	-0.357578	22	10	7	8	12	11	7	8	10	9	12	7	13	13	234.15	0	24143000	19351000	20040000	19240000	20807000	27079000	24723000	38508000	32750000	22996000	24004000	26091000	3	5	1	6	7	4	5	5	3	5	2	10	56
B9ZVW9;G8JLA8;Q15582;H0Y8L3;D6RBX4;H0YAH8;H0Y9D7	Transforming growth factor-beta-induced protein ig-h3	TGFBI	0.26269	-0.326068	5	1	0	1	1	4	2	2	2	1	3	3	2	11.3	45.414	0.00015878	NA	NA	NA	NA	4820300	NA	NA	NA	NA	5968100	5901300	6264800	0	0	0	1	2	0	2	0	1	2	2	1	11
C6GKU9;Q96HR3	Mediator of RNA polymerase II transcription subunit 30	MED30	0.260473	0.239513	3	3	2	0	2	1	1	1	0	0	2	1	1	21	16.279	0.00030821	22295000	15841000	NA	20812000	NA	NA	NA	NA	NA	16469000	NA	NA	2	0	0	1	1	1	0	0	0	2	1	1	9
P00390-2;C8KIL8;P00390;C8KIM0;C8KIL9;H0YBD4;E5RI06;H0YC68	Glutathione reductase, mitochondrial	GSR	0.0861757	-0.158069	21	19	16	16	19	19	17	17	18	18	19	20	19	52.2	51.7	0	351010000	349050000	473670000	644100000	597880000	603530000	418610000	407250000	340100000	754560000	851960000	698330000	34	22	25	41	41	40	30	28	25	37	44	44	411
C9IZD3;Q68EM7-6;Q68EM7-5;Q68EM7;Q68EM7-2;C9JE65;Q68EM7-4;Q68EM7-7;A6NCP5;Q17R89	Rho GTPase-activating protein 17	ARHGAP17	0.0343534	-0.0718111	11	6	5	6	7	9	9	5	6	6	11	9	10	17.6	90.87	0	54091000	73305000	75919000	60990000	87262000	59904000	49533000	44564000	49505000	106940000	121060000	91450000	6	6	4	6	11	10	7	8	6	16	12	10	102
C9J3L8;C9J5W0;E9PAL7;C9IZQ1;P43307;F5H5Y2;P43307-2;C9JBX5;C9JY01	Translocon-associated protein subunit alpha	SSR1	0.57297	0.292748	8	6	5	5	7	8	8	5	5	5	6	5	8	32.1	29.573	0	771760000	801080000	896460000	1172200000	1080000000	1198300000	839800000	797430000	777960000	757000000	738910000	853910000	12	12	10	16	15	17	9	12	10	12	13	12	150
C9IZQ6;O60229-2;O60229;F2Z3Q6;O60229-3	Kalirin	KALRN	0.114074	-0.602378	4	3	3	2	3	1	1	1	2	2	1	3	1	2.8	191.24	0.0056764	12707000	16535000	14322000	14273000	NA	NA	NA	16551000	NA	NA	28862000	NA	1	1	1	1	1	0	1	1	0	0	3	1	11
C9J038;Q9GZV5;C9JQS8;C9JR84;C9J337	WW domain-containing transcription regulator protein 1	WWTR1	0.0322139	-0.154452	4	2	1	1	2	3	2	1	2	1	2	3	3	17.5	20.456	0.00071602	NA	NA	NA	3030400	4081600	2518800	NA	NA	NA	3689500	4424900	2631100	2	0	0	0	3	1	0	1	0	2	4	2	15
C9J0D7;P27540-2;P27540-3;F8WAP6;P27540;E7EN08;A6NGV6	Aryl hydrocarbon receptor nuclear translocator	ARNT	0.213033	0.209123	10	1	0	5	5	5	4	6	5	4	5	4	4	20.9	85.761	0	NA	NA	16777000	14552000	18533000	11292000	12521000	13123000	13141000	13834000	13197000	12277000	0	0	2	4	4	0	4	3	2	4	5	3	31
E7ETP1;F5GYL1;G5E965;H0Y882;C9J0F0;E9PFD3;Q9H334-2;Q9H334-3;Q8NAN6;Q9H334-4;G5E9V8;Q9H334	Forkhead box protein P1	FOXP1	0.0539412	-0.339875	2	2	2	0	2	2	1	0	0	2	1	2	2	7.5	40.365	0.00070502	2757600	NA	NA	3069600	NA	NA	NA	NA	NA	NA	3682300	NA	1	0	0	1	0	0	0	0	0	0	1	0	3
C9J0I9;Q86WB0-3;Q86WB0;Q86WB0-2;C9J672;F8WAU5;F8WBD7;F8WDK5;F8WF13	Nuclear-interacting partner of ALK	ZC3HC1	0.0236243	0.0276795	13	10	10	9	10	12	11	10	10	9	11	10	10	35.3	50.562	0	71413000	58714000	47099000	77222000	74836000	90566000	62410000	66104000	76716000	55089000	71657000	73733000	8	5	6	16	14	18	9	9	8	10	15	12	130
C9J0Q2;Q8IV33;Q8IV33-3	Uncharacterized protein KIAA0825	KIAA0825	0.311803	0.146116	2	0	1	2	1	1	1	2	2	1	2	2	1	2	147.73	0.00071104	NA	NA	13393000	NA	NA	NA	8703000	13813000	NA	14392000	12402000	NA	0	0	1	2	2	1	0	1	0	3	1	2	13
C9JE98;C9J239;C9J0Q5;Q9Y618-5;Q9Y618-4;Q9Y618;C9JJF6;C9JFD3;Q9Y618-3;C9J7T7;C9JQE8;C9J330;Q9Y618-2;H0YGK8;H0Y5V2	Nuclear receptor corepressor 2	NCOR2	0.50673	-0.241907	59	35	30	32	38	37	35	33	27	28	43	44	51	31.2	268.04	0	253130000	235500000	284270000	216160000	205850000	219050000	229220000	249800000	249660000	317140000	345900000	288050000	21	16	17	25	23	18	14	9	11	35	43	43	275
C9J1W7;O95104;C9JD39;O95104-2;C9JLZ0	Splicing factor, arginine/serine-rich 15	SCAF4	0.503317	-0.383596	6	5	4	5	5	4	5	4	5	4	5	4	5	8.1	125.87	0	45564000	53305000	31251000	30041000	33638000	31553000	34309000	51303000	57488000	45190000	42647000	61182000	3	4	2	5	4	4	3	4	3	6	4	4	46
C9JSK8;C9J9P8;C9J212;Q969M7;Q969M7-2;F8WDQ9;F8WD80;C9JF62;C9IZ93;Q969M7-4;Q969M7-3	NEDD8-conjugating enzyme UBE2F	UBE2F	0.0554349	0.165699	2	1	2	2	0	0	0	2	2	1	1	0	0	20.9	17.107	0.00030098	NA	6549300	4062000	NA	NA	NA	4977600	4247700	NA	NA	NA	NA	1	2	0	0	0	0	2	1	0	1	0	0	7
Q5JS54;C9J2F8;D6RB92;F8WBZ2;D6REN3;E2QRC7;F2Z3E0	Proteasome assembly chaperone 4	PSMG4	0.269804	-0.404301	6	5	5	4	6	4	6	6	5	5	6	6	6	76.4	13.775	0	31298000	33364000	24203000	45221000	39132000	79164000	42027000	38207000	35361000	64665000	73729000	70275000	5	3	2	7	5	7	5	5	4	5	8	6	62
Q16864;C9J2K4	V-type proton ATPase subunit F	ATP6V1F	1.17485	-0.614804	5	4	3	3	4	3	3	4	4	3	4	3	4	42.9	13.37	0	24910000	17138000	23712000	26594000	20829000	19476000	37787000	23241000	34542000	33402000	36235000	38358000	4	2	1	2	2	1	3	3	2	3	3	6	32
C9J2U4;B4DIY7;Q96BW9;B4E101;G3V0F3	Phosphatidate cytidylyltransferase, mitochondrial	TAMM41	0.0594429	0.0884195	13	9	11	10	11	9	10	11	9	9	8	9	8	42.4	38.078	0	64007000	49881000	56198000	106320000	101550000	102400000	61601000	71651000	62187000	80223000	81066000	76936000	5	7	6	11	8	7	8	8	7	6	6	4	83
C9J2Y9;P30876;C9J4M6	DNA-directed RNA polymerase;DNA-directed RNA polymerase II subunit RPB2	POLR2B	0.22351	0.0870577	56	45	42	40	44	44	41	44	43	35	48	47	49	47.2	133.06	0	797210000	699620000	682440000	841640000	836600000	828730000	718380000	645150000	698080000	732190000	826050000	790250000	36	35	31	61	60	56	46	46	29	73	77	82	632
C9J384;E9PHS3;Q9BQ75	Protein CMSS1	CMSS1	1.05234	0.651907	13	12	11	10	12	12	11	9	9	10	11	12	11	49.3	26.228	0	176150000	236520000	196650000	220460000	202990000	289350000	110880000	120840000	106270000	167790000	169930000	173660000	9	7	9	13	15	12	7	11	8	12	10	9	122
C9JW41;Q9NQ55-2;Q9NQ55;C9J3F9;A8MV53;C9J3W3;C9JHF7	Suppressor of SWI4 1 homolog	PPAN	0.488616	0.464939	16	14	11	14	14	14	14	13	14	13	13	14	13	39.1	51.872	0	266250000	268630000	253630000	244190000	198140000	253200000	283080000	231240000	215470000	144370000	124340000	126940000	17	15	16	16	14	22	16	16	15	9	11	11	178
Q9BWE0;C9J3L7;C9JYJ8;C9JZE3;E7EVL6;C9J7N1	Replication initiator 1	REPIN1	0.209164	0.24821	14	7	6	8	12	12	10	10	10	8	8	10	8	28	63.574	0	40188000	37764000	32959000	24115000	31467000	21595000	29673000	31206000	29080000	24346000	30689000	14512000	5	4	5	8	7	7	3	7	5	4	8	4	67
C9J4S5;E7ETS9;C9J3R8;O60513;C9J5S0	Beta-1,4-galactosyltransferase 4;N-acetyllactosamine synthase;Lactotriaosylceramide beta-1,4-galactosyltransferase	B4GALT4	0.484108	1.38708	2	1	1	2	2	2	1	0	1	1	1	1	0	19.1	15.53	0.00030211	NA	NA	5949900	5818600	6710700	NA	NA	NA	NA	NA	NA	NA	0	0	0	1	3	0	0	0	0	1	0	0	5
G3XAL7;C9J436;Q96M27;Q96M27-3;Q96M27-2;Q96M27-5;C9JTJ7;Q96M27-4	Protein PRRC1	PRRC1	0.271194	0.260972	10	7	6	7	5	5	4	8	8	6	5	7	9	27.2	46.486	0	75078000	61288000	76988000	58943000	44343000	63994000	51732000	59974000	82837000	44652000	39578000	44066000	2	3	4	4	5	3	5	7	2	4	6	6	51
F8W038;Q8IXM2;C9J4G0;H0YIS7;F8W1H0;E9PB29	Chromatin complexes subunit BAP18	C17orf49;BAP18;RNASEK-C17orf49	0.911366	2.48596	4	1	1	2	2	2	4	0	1	1	1	1	1	39.5	16.29	0	NA	NA	8048700	11973000	8684700	12846000	NA	NA	NA	NA	NA	NA	1	1	1	2	1	3	0	1	1	0	1	0	12
C9J5A3;D3YTC6;Q68DG0;Q8N241;Q9UBY9;Q9UBY9-2	Heat shock protein beta-7	HSPB7;DKFZp779D0968	0.213838	0.393343	2	2	1	0	0	2	1	0	0	0	2	0	1	20.2	13.675	0.0015406	2436800	NA	NA	NA	2512800	NA	NA	NA	NA	1884000	NA	NA	1	0	0	0	2	0	0	0	0	0	0	0	3
C9J5N9;Q6UXV4	MICOS complex subunit MIC27	APOOL	0.798444	0.542002	9	5	4	5	7	6	6	3	4	5	6	3	6	52.4	29.136	0	23143000	33329000	41115000	22589000	21447000	23616000	15673000	18893000	20185000	19517000	17016000	19187000	4	1	3	3	4	3	1	3	3	5	3	3	36
C9J5X1;P08069;H0YNR0;H0YMJ5	Tyrosine-protein kinase receptor;Insulin-like growth factor 1 receptor;Insulin-like growth factor 1 receptor alpha chain;Insulin-like growth factor 1 receptor beta chain	IGF1R	0.0954968	0.132671	17	5	7	8	8	9	11	6	5	5	9	8	10	15.9	154.79	0	24606000	14698000	16129000	26978000	22077000	33389000	19312000	20047000	14946000	23664000	18877000	25847000	4	2	2	9	7	11	3	6	1	8	10	8	71
C9J5X9;Q8NB91	Fanconi anemia group B protein	FANCB	0.903113	0.586638	5	3	3	3	4	5	3	4	4	3	2	2	3	6.4	93.108	0.00015569	10472000	9282100	8029500	12510000	13270000	12786000	6832000	8315400	7025000	NA	6645300	7518300	2	2	1	2	4	3	2	2	1	0	1	2	22
C9J663;Q8N999-3;Q8N999	Uncharacterized protein C12orf29	C12orf29	0.139476	0.274801	7	3	2	2	5	4	2	3	1	1	4	4	3	28.5	34.753	0	276790000	296630000	490910000	143070000	122200000	187960000	169140000	135540000	160620000	248600000	191350000	241140000	4	4	4	7	4	3	5	3	2	4	4	4	48
C9J764;Q567V2-2;Q567V2	Mpv17-like protein 2	MPV17L2	0.0306031	0.0638122	5	3	5	3	4	5	5	3	3	3	5	4	5	37	20.353	0	45599000	33001000	33311000	60835000	57111000	69671000	26981000	36464000	41201000	56450000	55016000	73919000	3	6	2	7	6	5	4	4	4	4	4	5	54
C9J7R7;Q9H147;C9J7S2;C9J4E2;F2Z2A4;H0Y501	Deoxynucleotidyltransferase terminal-interacting protein 1	DNTTIP1	0.159134	-0.246673	7	4	2	3	6	3	6	5	5	3	5	4	6	28.4	33.277	0	11387000	18984000	21470000	28355000	24406000	21127000	23515000	20877000	14181000	22518000	29908000	40373000	0	0	1	5	2	2	2	1	1	2	1	4	21
C9J8E1;Q16644;C9JPW3	MAP kinase-activated protein kinase 3	MAPKAPK3	0.206723	-0.427861	6	3	2	3	4	3	3	4	5	3	5	5	5	18.7	37.389	0	15031000	12776000	19732000	15023000	12019000	14494000	11370000	16338000	8657200	39485000	34711000	26664000	2	1	2	2	3	4	4	3	0	4	4	4	33
F8WBE2;C9J8K7;E7ERE8;E9PHG5;Q6UW02	Cytochrome P450 20A1	CYP20A1	0.16593	-0.809041	2	1	0	1	1	1	1	1	1	1	1	2	2	9.6	23.323	0.0016764	NA	NA	NA	NA	NA	NA	NA	NA	NA	NA	4840000	4096700	0	0	1	0	0	0	0	1	1	0	1	1	5
C9J8T6;Q14061	Cytochrome c oxidase copper chaperone	COX17	0.639464	0.401896	2	1	2	2	2	2	2	2	1	1	2	2	2	29.6	10.853	0	NA	15391000	18248000	12656000	19030000	13061000	12658000	NA	NA	NA	NA	10818000	1	1	2	2	3	2	2	0	1	2	3	3	22
C9JAG1;C9J9I1;Q9C0D9	Ethanolaminephosphotransferase 1	EPT1;SELI	0.555578	0.321393	2	1	0	1	1	2	2	2	2	2	2	2	2	21.7	20.557	0	NA	NA	NA	NA	15847000	20231000	10543000	11468000	8573200	16713000	17709000	28220000	1	0	1	1	2	2	2	2	2	2	2	3	20
C9J9K3;P08865;A6NE09;C9JQR9	40S ribosomal protein SA	RPSA;RPSAP58	0.043042	-0.0867054	21	17	18	18	21	20	19	18	18	18	20	19	19	75.8	29.505	0	3889400000	4806800000	3538500000	8004300000	7474900000	8757300000	5102900000	4961500000	4273100000	7555700000	7863300000	7734100000	84	75	78	109	121	108	78	82	71	98	110	91	1105
C9JQB1;C9J9V6;O75414;C9J1J2;O75414-2	Nucleoside diphosphate kinase;Nucleoside diphosphate kinase 6	NME6	0.384113	0.260553	6	3	4	4	4	5	4	6	5	6	4	2	3	42.6	16.188	0	16479000	18706000	19082000	11078000	19123000	15060000	14333000	13900000	14110000	12025000	17040000	11024000	2	3	2	1	4	1	3	3	2	1	0	2	24
C9JA08;Q96D46;F5GYG3;B4DKU1;C9J0B9;C9IZW9;C9K0C2;C9IY70	60S ribosomal export protein NMD3	NMD3	0.210254	0.177701	21	14	13	17	17	17	14	12	14	10	19	20	17	48.8	60.125	0	153720000	146470000	152630000	135930000	149700000	157260000	112990000	109420000	95610000	184080000	151030000	159810000	20	14	15	24	24	16	15	14	6	22	29	25	224
C9JA69;Q8WY36-2;Q8WY36;C9J8D0;C9JYU6;C9JZA0;F8W9C0;A2RRM7	HMG box transcription factor BBX	BBX	0.2833	-0.3389	5	2	3	2	4	3	3	1	1	0	4	2	5	6.1	99.328	0.00029828	8976600	12015000	7756700	8713700	9889300	8446000	NA	NA	NA	8141100	13550000	14312000	0	0	2	3	2	1	0	0	0	1	3	1	13
C9JAW5;C9JNU6;Q9Y241;A8MV81;Q9Y241-2	HIG1 domain family member 1A, mitochondrial;HIG1 domain family member 1C	HIGD1A;HIGD1C	0.260296	0.088268	2	2	2	1	1	2	2	2	2	2	2	2	2	32.5	8.8131	0	28524000	16927000	NA	NA	33850000	20269000	29763000	38497000	17643000	18739000	16359000	21314000	2	2	0	3	3	2	4	5	2	4	2	3	32
C9JAX1;Q16595;Q16595-2;A8MXJ6	Frataxin, mitochondrial;Frataxin intermediate form;Frataxin(56-210);Frataxin(78-210);Frataxin mature form	FXN	0.297107	-0.420975	5	2	3	4	4	4	4	4	3	3	2	5	4	40	14.91	0	15369000	23711000	38360000	35951000	48105000	49943000	32451000	51061000	55397000	46191000	41791000	39243000	1	2	3	5	6	5	5	3	2	2	6	5	45
C9JB13;Q9NW68-2;Q9NW68;Q9NW68-7;Q9NW68-3;Q9NW68-8;E9PS77;Q9NW68-9;E9PQA7;B4DM89;Q9NW68-5;Q9NW68-4;F8W6C6;E9PNA9;B4DE39	BSD domain-containing protein 1	BSDC1	0.142659	0.153635	6	2	2	2	4	4	4	3	3	3	4	3	4	19	46.159	0	27495000	21552000	23710000	12738000	24026000	23941000	20562000	19441000	20718000	24499000	15104000	17731000	1	1	1	3	2	2	2	0	1	1	0	1	15
C9JBI3;P78330;C9JEJ7;F8WD74	Phosphoserine phosphatase	PSPH	0.881309	0.298013	12	11	12	10	11	10	11	9	11	9	7	11	11	62.6	20.745	0	594180000	543930000	743760000	676780000	596510000	647950000	586290000	443080000	475360000	499750000	502460000	587170000	15	12	14	11	12	13	13	10	10	10	13	14	147
Q9BT25-2;C9JBZ4;Q9BT25	HAUS augmin-like complex subunit 8	HAUS8	0.0266564	0.508526	4	3	3	2	3	3	3	3	3	4	2	3	3	15.8	38.464	0	16288000	12891000	NA	14151000	17308000	15864000	11535000	11074000	10797000	10438000	9623300	10811000	1	1	1	3	2	3	1	0	2	3	2	1	20
C9JCC6;Q14919;Q14919-2;E9PQX9;E9PNC7;E9PMW2	Dr1-associated corepressor	DRAP1	1.31857	0.662398	7	7	7	6	7	5	6	7	6	6	7	7	6	29.2	23.205	0	183310000	164330000	148580000	151730000	166160000	106900000	115450000	113480000	94239000	80189000	83198000	93166000	7	7	5	6	6	5	4	7	4	6	6	5	68
C9JRA9;C9JCM6;C9JWU9;C9JSW2;C9JW74;Q5EB52-3;Q5EB52-2;Q5EB52;C9JG66;C9JUD2	Mesoderm-specific transcript homolog protein	MEST	0.298988	-0.781603	2	2	2	2	2	2	2	0	1	1	1	2	2	21.9	18.537	0	4667000	3383200	5914800	8856400	8822100	8570400	NA	NA	NA	NA	10197000	11503000	1	0	0	2	2	1	0	1	1	0	1	1	10
C9JE12;C9JCW7;Q9BVT8	Transmembrane and ubiquitin-like domain-containing protein 1	TMUB1	0.030811	0.278261	4	2	3	1	3	3	4	1	3	3	3	2	4	40.8	16.12	0	55033000	50930000	NA	39648000	34729000	36928000	NA	42720000	38572000	33170000	35113000	28309000	1	0	1	3	4	4	1	2	4	3	3	4	30
C9JDG0;Q9NSV4;C9JDG1;Q9NSV4-4;C9JL55;Q9NSV4-5;A8MYX0;Q9NSV4-6;Q9NSV4-7;F8W838;C9JDG2;A6NG52;Q9NSV4-1;Q9NSV4-2	Protein diaphanous homolog 3	DIAPH3	0.879806	-0.272465	45	34	31	30	30	30	30	34	33	29	40	37	38	41.7	136.88	0	269010000	249090000	308700000	233340000	276810000	251850000	339140000	313990000	307440000	264220000	359840000	335710000	29	21	19	24	28	29	24	22	15	37	38	36	322
C9JDW6;Q5HYK7-3;Q5HYK7-2;Q5HYK7;Q5HYK7-5;Q5HYK7-4	SH3 domain-containing protein 19	SH3D19	0.0130652	0.0214745	9	5	4	3	4	7	5	4	3	4	4	4	6	13.7	86.166	0	8956400	20632000	9856200	16101000	13910000	16021000	12227000	11940000	18800000	13334000	13859000	11784000	0	1	2	1	6	2	0	0	2	2	2	4	22
C9JG97;C9JEH3;Q13685;C9JTS3	Angio-associated migratory cell protein	AAMP	0.899909	-0.379181	9	3	4	4	5	5	5	5	5	2	5	8	6	26	44.693	0	21507000	20364000	23473000	19414000	19868000	19237000	23499000	26323000	24600000	34552000	30452000	23061000	4	2	2	5	5	2	2	2	3	4	13	6	50
C9JEJ2;P49585;C9J050;B4E322;C9J2E1;C9JPY0;C9JVS0;F8WAZ5;Q9Y5K3-2;Q9Y5K3-3;E9PD84;Q9Y5K3;F8WBU2;F2Z2B1	Choline-phosphate cytidylyltransferase A	PCYT1A	0.0741079	-0.191335	15	10	11	7	11	9	9	7	4	8	11	8	10	52.4	43.263	0	49218000	53885000	48112000	59467000	46256000	37920000	33820000	34376000	28149000	78053000	103290000	111790000	8	5	3	12	8	7	4	2	5	14	13	8	89
C9JEW8;Q8IX18-3;C9JR60;Q8IX18-2;Q8IX18;F5H625	Probable ATP-dependent RNA helicase DHX40	DHX40	0.221341	-0.550738	9	5	5	7	7	7	6	7	6	7	5	5	5	13.5	83.189	0	19388000	7517100	8195500	36228000	33228000	16139000	12480000	17275000	23432000	38337000	42495000	27856000	3	2	0	4	4	6	2	2	3	6	5	6	43
C9JFR7;P99999;CON__P62894	Cytochrome c	CYCS	0.0946636	0.0965257	10	8	8	8	8	9	8	8	8	7	9	9	9	63.4	11.333	0	1362700000	1546600000	1215400000	2005500000	1554800000	2247300000	1254900000	1375100000	1524200000	1788200000	1751600000	1458400000	28	21	18	32	35	38	34	33	26	34	31	32	362
C9JGA8;Q70CQ2;Q70CQ2-2;B9ZVR8;Q70CQ2-3;C9JV64	Ubiquitin carboxyl-terminal hydrolase 34	USP34	0.362545	-0.209886	60	34	38	35	35	36	36	36	34	25	43	39	43	19.3	404.28	0	161320000	153650000	135190000	181960000	171850000	174960000	146400000	170070000	175130000	188630000	212870000	250650000	14	19	15	28	24	24	16	22	11	34	30	36	273
C9K0K8;C9JGB2;E2QRD6;Q96LZ7-3;Q96LZ7-4;Q96LZ7;Q96LZ7-2	Regulator of microtubule dynamics protein 2	RMDN2	0.227069	-0.21644	4	0	0	2	2	2	2	1	2	0	1	1	0	20.4	24.851	0	NA	NA	3357700	NA	2596500	NA	NA	3430600	NA	NA	NA	NA	0	0	0	2	2	1	0	0	0	0	0	0	5
C9JGK5;Q6ZS30;Q6ZS30-1;D1MPS9	Neurobeachin-like protein 1	NBEAL1	0.207756	0.401553	10	5	4	3	5	1	6	4	3	3	8	6	5	4.2	305.81	0	NA	10741000	NA	13444000	NA	7869600	5379200	4437300	7337300	11146000	10132000	12291000	0	1	0	2	1	1	1	1	0	4	2	3	16
C9JGP9;E7ESZ7;O95299;Q8WXC9;C9J6X0;Q8N1B9	NADH dehydrogenase [ubiquinone] 1 alpha subcomplex subunit 10, mitochondrial	NDUFA10	0.0492881	-0.124908	14	10	12	13	12	12	11	10	11	10	10	11	9	47.9	40.836	0	178850000	112300000	92428000	253130000	223840000	198030000	80967000	152110000	164630000	242840000	259130000	274460000	10	5	11	18	21	14	10	12	8	13	14	10	146
C9JGZ0;Q9BX63-2;Q9BX63	Fanconi anemia group J protein	BRIP1	0.150966	0.040533	5	3	3	3	3	3	1	3	4	4	3	2	2	6.2	112.47	0	4502900	4591500	4672900	7554700	7532900	NA	4086100	6176500	5749100	6049400	NA	NA	0	1	0	2	2	0	1	2	1	1	0	1	11
C9JHY2;Q7Z3B3;B3KT49;E9PCT4;Q7Z3B3-2	KAT8 regulatory NSL complex subunit 1	KANSL1	0.380149	2.08096	8	3	3	4	3	5	4	5	4	3	3	2	2	10	120.96	0	NA	8511800	NA	NA	8122800	NA	NA	NA	NA	NA	NA	NA	0	1	1	1	1	2	0	0	0	2	1	1	10
C9JHZ3;Q14684;Q14684-2	Ribosomal RNA processing protein 1 homolog B	RRP1B	1.42852	0.456694	30	21	23	23	24	27	23	27	25	23	28	23	22	43.9	82.175	0	497060000	467350000	456900000	432140000	430110000	414690000	280010000	300440000	332000000	374650000	308570000	379210000	22	25	25	46	52	37	23	22	26	48	42	39	407
C9JI13;O75909;O75909-4;G3V5E1;A8MZK4;O75909-1;C9J9Q3;C9JSW4;O75909-2;G3V2Q3;G3V235	Cyclin-K	CCNK	0.0322222	-0.0566407	10	5	6	4	8	7	8	5	6	6	8	7	8	21	66.109	0	32084000	43558000	25956000	46064000	38043000	45611000	26217000	27767000	36823000	58927000	47888000	48510000	3	3	4	8	9	5	7	6	3	8	7	7	70
C9JIF9;P13798;C9JLK2;F8WEH5;H0YFE5	Acylamino-acid-releasing enzyme	APEH	0.718015	-0.302002	20	12	13	17	16	15	13	17	17	14	15	15	16	33.1	81.673	0	356060000	338390000	451540000	367100000	398100000	339560000	535750000	527210000	495140000	458940000	374200000	394700000	20	23	23	25	26	15	27	26	27	24	27	29	292
C9JIQ2;Q6IQ49-2;Q6IQ49;Q6IQ49-3	Protein SDE2 homolog	SDE2	0.620188	0.708573	9	5	3	4	7	6	6	4	4	5	5	7	5	25.1	48.527	0	54821000	123790000	63471000	48447000	45071000	52862000	54769000	49383000	28183000	29357000	24562000	47493000	3	3	1	5	3	3	2	1	0	2	3	5	31
D6REQ6;D6RHI9;C9JIU8;O00584;H0YAE9	Ribonuclease T2	RNASET2	0.175374	0.0607323	4	1	2	3	2	2	2	1	1	1	2	3	2	19.7	25.308	0	NA	NA	NA	NA	7108000	7102600	NA	NA	NA	NA	6812400	NA	0	0	0	1	1	1	1	0	0	0	1	1	6
C9JJ19;P82930	28S ribosomal protein S34, mitochondrial	MRPS34	0.161973	0.178023	12	12	12	11	11	11	11	9	11	7	11	10	9	58.7	26.332	0	341780000	327160000	332750000	439820000	398930000	465070000	285120000	223780000	304960000	440100000	495820000	341040000	13	10	13	18	20	22	11	11	8	17	18	13	174
C9JJ91;Q5T2R2-3;Q5T2R2;Q5T2R2-2;H0YEE6	Decaprenyl-diphosphate synthase subunit 1	PDSS1	0.118179	0.187281	11	3	7	6	5	8	8	7	3	5	5	4	6	41	42.098	0	10763000	24225000	9313100	14000000	16101000	20369000	15826000	11072000	9378400	16801000	15827000	11709000	0	5	0	1	5	6	4	1	1	2	1	3	29
C9JJN9;Q8N3P4-3;Q8N3P4;Q8N3P4-2;C9JP71;C9JG07	Vacuolar protein sorting-associated protein 8 homolog	VPS8	0.129613	0.160349	15	9	9	10	10	11	11	9	8	7	8	10	4	12.8	161.8	0	13198000	16753000	11442000	23278000	20582000	19754000	13585000	13064000	20509000	19750000	12541000	13633000	0	1	0	5	4	4	0	2	3	5	1	0	25
C9JJV1;Q9Y5U2-2;Q9Y5U2;A6NCC9;E9PME3;C9JHT9;E9PL88;C9JDU0	Protein TSSC4	TSSC4	0.129188	-0.280444	4	2	0	3	4	2	2	1	3	4	4	2	2	19.7	21.965	0.00029709	11609000	NA	7821400	8478900	13110000	7789400	NA	9740000	9921400	12219000	16239000	10837000	2	0	2	1	2	0	2	1	0	6	2	1	19
C9JK10;P23229-4;P23229-2;P23229-5;P23229-3;G5E9H1;P23229-9;P23229-6;P23229;P23229-7;C9JXX7	Integrin alpha-6;Integrin alpha-6 heavy chain;Integrin alpha-6 light chain;Processed integrin alpha-6	ITGA6	0.275722	0.190001	28	19	17	17	19	23	24	18	18	15	21	18	17	29.8	121.66	0	98800000	148510000	139210000	150720000	171580000	157180000	136890000	127100000	92888000	136110000	130380000	131360000	11	11	8	14	26	16	10	12	8	16	13	13	158
C9JK41;F8VPJ2;Q9NQT8;E7ERX9;F2Z2F9;H0YBA8;B4DGY5	Kinesin-like protein KIF13B	KIF13B	0.338714	0.340958	10	4	4	4	7	6	6	4	4	4	2	4	3	7.7	201.25	0	30087000	27866000	21847000	30859000	26669000	25329000	17733000	24305000	19263000	NA	21816000	24009000	3	2	2	6	5	3	2	3	1	1	1	3	32
C9JL32;Q96BD0-4;Q96BD0;C9JMF3;E1P5H9;Q96BD0-2;Q96BD0-3	Solute carrier organic anion transporter family member 4A1	SLCO4A1	0.317068	0.190612	6	4	4	4	6	5	5	4	4	4	5	4	3	10.8	77.103	0	12808000	15642000	12756000	17205000	15573000	17287000	16325000	14529000	14511000	12379000	12630000	9955900	1	4	2	5	3	3	6	3	1	6	3	4	41
C9JLU1;P52434;C9JBJ6;C9JCU7;C9J413;C9JUA8	DNA-directed RNA polymerases I, II, and III subunit RPABC3	POLR2H	0.600527	0.426979	6	6	6	6	6	6	6	6	6	6	5	6	6	49.7	16.996	0	627680000	466120000	524330000	294580000	449990000	356230000	347770000	295710000	349010000	284180000	327930000	366780000	13	11	9	14	10	12	10	12	7	7	11	9	125
C9JME2;Q9Y4F1;Q9Y4F1-2;E9PCB0;H0Y6N2;H0Y783;Q9Y4F1-3	FERM, RhoGEF and pleckstrin domain-containing protein 1	FARP1	0.713272	0.217091	35	27	27	25	27	29	28	26	27	25	29	28	22	41.7	122.09	0	263030000	271650000	265740000	281140000	294330000	291460000	227770000	219400000	286600000	211650000	233210000	262620000	21	16	13	26	31	24	20	18	15	32	21	27	264
E9PG60;C9JMG9;Q6DN90-2;Q6DN90	IQ motif and SEC7 domain-containing protein 1	IQSEC1	0.664586	0.105319	3	0	1	1	2	3	1	0	0	0	1	1	2	3.2	124.48	0.00029949	NA	NA	NA	2659100	3769500	NA	NA	NA	NA	NA	NA	2943100	0	0	0	2	1	0	0	0	0	1	1	0	5
C9JMI8;Q3MII6;Q3MII6-2	TBC1 domain family member 25	TBC1D25	0.249118	0.21751	2	0	0	1	2	2	2	0	1	0	1	1	1	13.9	24.961	0.00030358	NA	NA	NA	2214200	2627000	2447300	NA	NA	NA	NA	NA	NA	0	0	0	2	1	1	0	0	0	1	1	1	7
C9JT95;C9JMP5;Q9BQ15;F8WAF5;Q96AH0-2;Q96AH0-3;Q96AH0	SOSS complex subunit B1	NABP2	0.0529158	0.37683	4	3	2	2	2	4	3	2	3	4	3	2	3	31.9	15.57	0	60047000	NA	49111000	83915000	97400000	122320000	81090000	38052000	32148000	73037000	NA	110240000	2	1	2	1	2	1	1	2	1	1	0	2	16
C9JMY1;P18065;C9JW52	Insulin-like growth factor-binding protein 2	IGFBP2	0.0860082	-0.141825	4	2	0	1	1	2	2	1	1	1	2	4	1	26	20.281	0	11620000	NA	NA	NA	NA	16645000	NA	NA	NA	NA	15344000	NA	1	0	0	0	0	2	1	1	1	1	2	1	10
C9JN85;Q13309;Q13309-2;D6R9R7;B4DJT4;D6RAG5	S-phase kinase-associated protein 2	SKP2	0.776505	-1.1444	8	4	3	4	3	4	4	6	6	3	5	5	6	22.8	44.205	0	8730200	7426700	16769000	15502000	19408000	10630000	14447000	24895000	16450000	35902000	29975000	63721000	2	1	2	2	5	1	5	6	2	6	8	6	46
C9JNE2;Q9Y530;C9J5P1;C9JXC3	O-acetyl-ADP-ribose deacetylase 1	OARD1	0.223501	0.389326	4	3	2	2	3	4	4	2	2	3	3	2	3	24.4	14.67	0	30713000	33967000	33550000	16308000	23460000	25376000	34812000	25516000	23109000	16129000	8362100	24310000	2	1	1	3	3	2	2	3	2	3	2	3	27
C9JP00;Q9NR56;Q9NR56-3;Q96RE3;E9PBW7;Q86UV8;Q9NR56-2;Q96P92;Q86VM6;O95205;Q5VZF2-3;Q5VZF2-2;Q5VZF2;B4E3F7;C9J4T8;C9JCX1	Muscleblind-like protein 1	MBNL1	0.589399	-0.520904	6	4	5	4	6	4	5	4	3	4	5	5	5	29	37.898	0	60263000	63174000	119970000	84101000	111600000	111180000	92524000	144150000	102520000	155250000	165940000	118070000	4	3	4	14	11	11	6	5	6	9	6	5	84
Q92609;C9JP52;C9J3F6;C9JDR8;C9J397;C9JWX0;C9JW04;C9K0P2;C9JMP7;C9JIU4;F2Z3I5;C9JNM0;C9JED7;F2Z3C3	TBC1 domain family member 5	TBC1D5	0.050405	0.054677	16	6	5	7	12	12	9	9	9	9	9	10	8	26.9	89.003	0	35248000	36314000	21030000	23001000	24181000	21526000	25365000	27132000	25081000	21836000	27146000	25092000	4	3	3	9	9	6	4	5	4	6	7	6	66
C9JPL0;Q9UK58-4;Q9UK58;Q9UK58-5	Cyclin-L1	CCNL1	0.359627	0.47703	3	3	3	2	3	3	3	2	2	3	3	2	3	9.3	47.788	0	6712700	5217400	5346800	8650900	9354400	9333300	2932800	4723400	3521800	6366000	7851500	7976900	2	0	0	4	3	3	1	1	0	1	1	3	19
C9JPP2;Q9NYR9-2;Q9NYR9;B4DNM3	NF-kappa-B inhibitor-interacting Ras-like protein 2	NKIRAS2	0.544053	1.94376	3	2	2	2	1	1	1	1	2	1	2	2	2	15.3	21.306	0.0016774	6707700	10201000	NA	NA	NA	NA	NA	NA	NA	NA	NA	NA	1	1	0	1	1	0	1	0	0	1	1	1	8
C9JQJ0;P78362;P78362-2;F8WBW4;C9J2M4;C9JWF7;A8MPP7;A8MPY5;E7ETV6;Q9UPE1-2;Q9UPE1-3;Q9UPE1-4;Q9UPE1	SRSF protein kinase 2;SRSF protein kinase 2 N-terminal;SRSF protein kinase 2 C-terminal	SRPK2	0.129889	0.194216	12	6	6	6	10	8	8	9	9	7	10	10	7	21.3	79.086	0	70668000	64176000	43712000	56529000	62208000	43642000	42014000	41390000	28803000	54679000	57931000	85501000	6	5	4	11	13	9	6	8	1	11	10	12	96
C9JQV0;Q9BRJ6	Uncharacterized protein C7orf50	C7orf50	1.56367	0.476745	8	7	4	5	7	7	6	5	6	7	6	6	6	52.6	21.883	0	103580000	87442000	115970000	107920000	105490000	112560000	70860000	67348000	70656000	92505000	79406000	74827000	10	8	6	12	12	8	7	9	5	8	7	8	100
C9JQV3;Q8N1F8;Q8N1F8-2;H0Y469	Serine/threonine-protein kinase 11-interacting protein	STK11IP	0.0252055	0.0359007	12	7	5	3	7	4	4	5	5	2	8	8	8	12.8	120.26	0	12093000	11462000	9395500	9985000	11319000	19933000	10498000	11464000	9353100	13662000	15344000	10709000	1	3	0	1	1	3	2	0	0	3	6	3	23
C9JQW2;Q92685;B4DS50;C9J7S5;A8JZZ6;F8WF93;F8WE30	Dol-P-Man:Man(5)GlcNAc(2)-PP-Dol alpha-1,3-mannosyltransferase	ALG3	0.0141999	-0.0282378	5	5	5	4	5	5	4	3	5	5	5	5	5	11.2	50.135	0	97227000	71892000	79042000	144270000	164140000	126760000	85119000	99289000	91054000	139860000	171560000	101010000	4	4	1	3	5	3	1	3	3	4	5	5	41
C9JRK3;E9PHU3;Q5T5P2-3;Q5T5P2;Q5T5P2-4;Q5T5P2-8;Q5T5P2-6;Q5T5P2-2;Q5T5P2-7;A6NLF3;Q5T5P0;Q5T5P1	Sickle tail protein homolog	KIAA1217	0.348174	2.04311	3	1	2	2	2	1	0	2	1	1	1	2	1	2.1	161.95	0.0026138	NA	6061300	37737000	16576000	NA	NA	6321100	NA	NA	NA	2264700	NA	1	1	2	2	0	0	0	0	0	0	0	1	7
C9JRZ6;Q9NX63;F8WAR4;G3V1K1;F8WD73	MICOS complex subunit MIC19	CHCHD3	0.26981	0.227536	14	13	12	12	12	12	12	13	11	11	13	12	12	45.7	26.694	0	445580000	743180000	787180000	552320000	616830000	473020000	409200000	617150000	625260000	502550000	485530000	423230000	12	8	10	15	21	18	16	12	13	14	16	15	170
C9JS35;Q92890;Q92890-1;A6NJ11;A8MW31;C9JNP9;C9IZG3	Ubiquitin fusion degradation protein 1 homolog	UFD1L	0.0861757	0.164897	9	6	7	8	6	5	8	7	7	6	7	6	6	28.9	38.53	0	133700000	195840000	182580000	286470000	268540000	242560000	230720000	99557000	131230000	261940000	262330000	216930000	7	8	12	13	11	13	8	6	6	9	9	7	109
E9PDX6;C9JSL2;Q5JRX3;Q5JRX3-2;E9PDX7;E7ES23;H0Y4F7;B1APQ0;H0Y7L7;B1APQ1	Presequence protease, mitochondrial	PITRM1	0.109735	0.195605	33	23	26	27	27	30	28	28	28	22	26	26	27	41	116.3	0	131010000	185180000	199870000	306850000	391260000	399710000	194360000	188820000	182780000	247480000	268870000	231110000	10	12	25	41	34	32	30	31	14	35	24	28	316
C9JSZ2;C9JT70;Q96NT5-2;Q96NT5	Proton-coupled folate transporter	SLC46A1	0.604036	-1.90906	5	2	2	1	1	0	1	1	1	0	2	4	4	16.3	46.53	0	NA	NA	NA	NA	NA	NA	NA	NA	NA	10082000	9388900	9716200	1	0	0	0	0	0	0	0	0	1	3	4	9
C9JUD6;O43164-2;O43164;F5GZG5;Q8NG27-2;A2A322;Q8NG27	E3 ubiquitin-protein ligase Praja-2	PJA2	0.541602	0.613349	8	5	7	6	4	4	6	5	1	4	7	5	4	15.3	76.143	0	22472000	27871000	24104000	24463000	20753000	20630000	17287000	NA	15060000	20825000	10370000	14434000	1	3	3	2	3	3	1	0	0	5	3	1	25
C9JUT5;Q15751;E7ENU6;H0YNB1;H0YK45;H0YMH0;H0YKW7;H0YLG2;H0YL74	Probable E3 ubiquitin-protein ligase HERC1	HERC1	0.0613498	0.0395182	55	31	30	30	36	33	32	32	26	26	40	37	41	13.3	532.35	0	126300000	119580000	158580000	127900000	137970000	132150000	154430000	144250000	134240000	119980000	117420000	112480000	11	14	10	19	14	18	13	13	13	19	20	17	181
E7EQS0;P20839;P20839-3;C9JV30;C9J381;P20839-2;B4DE09;C9K0R9;C9J029	Inosine-5-monophosphate dehydrogenase 1;Inosine-5-monophosphate dehydrogenase	IMPDH1	0.116399	0.124862	19	14	13	15	16	17	16	16	14	14	15	17	14	43.2	57.015	0	210480000	201630000	218680000	265680000	274460000	289630000	181510000	174990000	189120000	232460000	244450000	341620000	17	15	18	24	22	22	20	20	12	21	21	16	228
F8VNT9;F8VV56;F8W022;F8VWK8;C9JV86;F8VZE2;Q8N6Z9;P08962	CD63 antigen	CD63	0.13069	0.179199	3	2	2	1	3	3	3	2	2	2	3	3	2	15	14.265	0	166290000	179240000	NA	91467000	87860000	106650000	164400000	118510000	145910000	68250000	63182000	119310000	11	12	9	12	13	12	13	10	7	10	13	8	130
C9JV95;Q9NY93;G3V0G3;F8WDT8;F8WEI3	Probable ATP-dependent RNA helicase DDX56	DDX56	0.325914	-0.246974	23	14	16	18	18	19	18	18	19	16	19	20	18	50.5	57.274	0	199800000	130950000	178530000	239910000	241070000	226530000	194190000	220960000	210960000	253250000	267680000	278550000	14	15	15	37	29	25	22	20	13	33	28	26	277
C9JVE2;Q96GG9;E7ETP2;C9J8R4;C9JRU6;C9J0B2;C9JUW4;C9JRE2;C9JAV2;Q6PH85-2;Q6PH85	DCN1-like protein;DCN1-like protein 1	DCUN1D1	0.896825	0.595025	13	10	10	9	13	10	11	10	10	9	11	10	9	41	28.305	0	222210000	226030000	207180000	168930000	229000000	247600000	119060000	125220000	101530000	199080000	173020000	160950000	8	7	5	10	10	7	8	6	4	12	10	10	97
C9JVN9;Q9H9P8-2;Q9H9P8;G3V272;G3V5S1;G3V5A8	L-2-hydroxyglutarate dehydrogenase, mitochondrial	L2HGDH	0.200543	-0.46083	13	6	6	6	11	13	8	5	7	9	11	8	10	34.9	48.475	0	31464000	13767000	21218000	60432000	35810000	61989000	26009000	27314000	45286000	67458000	54828000	70433000	4	1	0	13	12	15	3	3	7	14	7	10	89
C9JW63;Q9BSB7;Q9Y2D2;Q9Y2D2-2;E9PPQ9	UDP-N-acetylglucosamine transporter	SLC35A3	0.433739	-0.500971	2	1	1	1	1	1	1	1	1	1	1	2	2	12.9	24.961	0.00015581	NA	5807500	6029900	NA	7740400	NA	5856800	5287400	NA	9686200	11948000	17980000	0	0	0	1	0	2	0	0	0	1	3	2	9
C9JW83;E7EU35;Q9UKF7-2;Q9UKF7	Cytoplasmic phosphatidylinositol transfer protein 1	PITPNC1	0.360232	0.495857	6	2	3	4	5	6	5	4	5	4	3	3	3	19.7	30.618	0.00029652	32641000	41117000	37876000	24162000	27517000	18500000	28126000	31569000	30841000	14380000	11906000	16960000	0	3	2	1	4	2	1	2	2	2	0	2	21
E9PER6;C9JWR9;O15530-3;O15530;O15530-2;E3W993;Q6A1A2;Q59EH6;O15530-4	3-phosphoinositide-dependent protein kinase 1;Putative 3-phosphoinositide-dependent protein kinase 2	PDPK1;PDPK2	0.142888	0.164044	12	4	5	5	8	6	7	5	6	4	9	7	6	28.5	60.328	0	38899000	25556000	31045000	16839000	19697000	20341000	23315000	19090000	24884000	19264000	22134000	22287000	1	4	2	4	4	3	4	2	2	3	2	4	35
C9JX01;Q9UM00-2;Q9UM00	Transmembrane and coiled-coil domain-containing protein 1	TMCO1	0.0956784	0.106115	6	6	6	6	6	6	5	5	6	6	4	5	6	28.4	18.819	0	258250000	307230000	259280000	216730000	164520000	205900000	211470000	190300000	155400000	236070000	249450000	263780000	5	7	6	12	9	9	9	5	5	9	8	7	91
O95905;C9JX46;E9PAW8;C9J316;C9JGV1;F2Z2R1	Protein SGT1	ECD	0.268756	-0.298535	14	6	5	10	13	10	12	10	11	5	13	12	9	22.8	72.757	0	47375000	40285000	41579000	63041000	52877000	77455000	65772000	62494000	37380000	79199000	66539000	87579000	3	4	2	11	6	10	4	5	3	14	11	9	82
C9JYM0;O75817	Ribonuclease P protein subunit p20	POP7	0.0540787	0.091099	5	4	5	4	5	4	5	4	4	3	4	5	5	43.1	15.324	0	44181000	52308000	34583000	32879000	30950000	30795000	64832000	24247000	26316000	32444000	36244000	35249000	3	4	1	3	4	3	7	4	4	3	4	3	43
C9JYQ9;H0Y8C2;Q6P5R6	60S ribosomal protein L22-like 1	RPL22L1	0.307919	-0.33582	3	3	3	3	3	3	3	3	3	2	3	3	3	39.7	14.478	0	282280000	204600000	169970000	221840000	295490000	248730000	291450000	267880000	161180000	397480000	379370000	340900000	6	6	4	6	5	6	6	3	5	5	8	6	66
C9JZA1;P20338	Ras-related protein Rab-4A	RAB4A	0.0214598	-0.756941	9	5	6	6	4	5	3	8	8	6	3	3	2	51.9	23.913	0	47036000	71210000	58948000	68326000	27432000	41794000	142310000	102450000	131580000	57352000	38814000	NA	4	6	3	1	0	1	6	6	6	1	1	3	38
F8VP51;C9JZD4;Q86SX3-2;E9PAQ4;Q86SX3;Q86SX3-4;B5MDG3;Q86SX3-3;C9J1F2;C9K0G6;C9IYA4	Uncharacterized protein C14orf80	C14orf80	0.192509	0.502096	5	0	1	0	2	0	0	0	0	0	2	2	2	18.3	39.21	0.00029696	NA	NA	NA	NA	NA	NA	NA	NA	NA	NA	1536500	3157600	0	1	0	2	0	0	0	0	0	0	0	2	5
C9JZR2;O60716-5;O60716-3;O60716-2;O60716;O60716-13;O60716-11;O60716-10;O60716-9;E9PIE5;F8WA43;O60716-21;O60716-19;O60716-18;O60716-17;O60716-8;O60716-7;O60716-6;O60716-4;O60716-16;O60716-15;O60716-14;O60716-12;O60716-24;O60716-23;O60716-22;O60716-20;O60716-29;O60716-27;O60716-26;O60716-25;O60716-32;O60716-31;O60716-30;O60716-28;E9PKY0;H0YC95;E9PRE2;E9PKL1	Catenin delta-1	CTNND1	0.0614399	0.0246651	36	25	26	27	29	32	28	27	30	27	30	29	27	47.2	104.85	0	424490000	409120000	445390000	499750000	486930000	445050000	418260000	435230000	493350000	459840000	421590000	434230000	24	22	30	44	49	36	31	26	27	38	42	40	409
O43709;C9K060;F8WD87;F8WD67;E9PCQ7;O43709-2;F2Z3D9;B3KR83	Probable 18S rRNA (guanine-N(7))-methyltransferase	WBSCR22	0.598444	0.266658	7	6	6	6	5	6	6	6	6	6	6	6	7	38.8	31.88	0	220360000	221140000	227890000	182480000	174560000	183470000	137760000	158340000	147540000	211160000	173020000	182090000	7	8	7	4	7	6	6	7	8	7	8	11	86
C9K0G3;E9PKJ9;Q86UU0-4;Q86UU0-2;Q86UU0;B5ME99;Q86UU0-3;E9PIW0;E9PNR0;H0YCR3	B-cell CLL/lymphoma 9-like protein	BCL9L	0.369416	-0.463346	13	7	9	7	10	9	8	8	8	8	10	11	12	11.6	152.68	0	81742000	73620000	78021000	43753000	32057000	39366000	91546000	86893000	99353000	63204000	54253000	65708000	3	5	4	3	4	5	4	6	2	9	9	8	62
C9K0H8;Q8IWY9-1;Q8IWY9	Codanin-1	CDAN1	0.065117	-0.184307	13	4	4	2	5	6	4	3	3	2	9	7	8	13.5	133.93	0	10616000	11848000	NA	8778400	11223000	10438000	11992000	13083000	NA	11375000	11859000	11576000	2	1	1	4	3	2	0	2	0	6	3	4	28
C9K0X5;O95149	Snurportin-1	SNUPN	0.0729506	-0.180136	5	2	2	4	2	4	3	5	4	4	4	3	3	13.9	45.886	0	34612000	63805000	32032000	18214000	19327000	21179000	14579000	33518000	43199000	32192000	44568000	36834000	1	2	3	3	3	4	2	3	2	3	4	5	35
D2D4A3;P30038;B4DGE4;C9JTC4;Q5TF55;Q5JNV7;E9PF68	Delta-1-pyrroline-5-carboxylate dehydrogenase, mitochondrial	ALDH4A1	0.70753	0.338542	10	8	4	7	8	8	7	7	8	3	4	5	2	24.8	56.042	0	17638000	17252000	18440000	18678000	19902000	21381000	15965000	19861000	15066000	12714000	11832000	15182000	6	1	3	6	9	4	6	5	1	2	1	2	46
D3DQ66;O75061;O75061-2;O75061-3	Putative tyrosine-protein phosphatase auxilin	DNAJC6	0.76454	-0.61369	7	2	3	3	3	5	5	4	4	0	4	4	3	9.7	98.648	0	3555600	5383900	NA	NA	NA	NA	6229600	5180400	NA	7506500	8114300	6842400	0	0	0	2	2	4	2	0	0	1	0	0	11
D3DR31;P09914;Q5T764	Interferon-induced protein with tetratricopeptide repeats 1	IFIT1	0.712675	-0.892184	12	1	1	5	8	7	7	10	8	5	11	7	7	34.9	51.713	0	NA	NA	19222000	10819000	12911000	17236000	25248000	25881000	23664000	26531000	30962000	32036000	0	0	2	4	4	1	4	3	1	8	7	7	41
D3DWC4;Q86VZ5;B4DJU2;Q86VZ5-2	Phosphatidylcholine:ceramide cholinephosphotransferase 1	TMEM23;SGMS1	0.269699	-0.817487	2	0	0	0	0	0	0	0	0	0	2	0	2	4.6	48.616	0.0022173	NA	NA	NA	NA	NA	NA	NA	NA	NA	4171900	NA	5700600	0	0	0	0	0	0	0	0	0	1	0	3	4
Q8N573-2;Q8N573-5;D3HIS6;Q8N573;H0YC07;Q8N573-3;Q8N573-6;E5RII8;H0YAZ6;B7Z8N5;Q8N573-4	Oxidation resistance protein 1	OXR1	0.237835	0.275712	12	4	6	7	7	4	8	3	3	5	4	5	6	18.7	93.733	0	23994000	40508000	25345000	22008000	16205000	34238000	28955000	19456000	26709000	16515000	20038000	19192000	0	5	0	5	1	5	1	1	0	1	2	3	24
F6U1T9;D3YTA9;P63098;B4DYQ6;Q96LZ3	Calcineurin subunit B type 1	PPP3R1	0.934598	1.06197	8	3	7	6	7	7	7	3	3	3	6	5	4	59.4	18.208	0	141320000	56139000	59022000	49168000	55506000	42135000	42976000	23381000	30071000	35617000	21859000	27639000	3	5	4	5	6	5	2	3	4	6	3	2	48
D3YTB1;F8W727;P62910;D3YTI8	60S ribosomal protein L32	RPL32	0.496265	0.38205	13	13	13	13	13	10	13	13	12	13	12	13	11	61.7	15.616	0	3710600000	4198800000	4452600000	2711800000	3117200000	2332400000	2959900000	2858800000	3061300000	2659900000	2071100000	1956700000	28	34	23	35	33	30	26	40	34	27	29	32	371
D3YTB5;P51617-4;P51617-2;P51617-3;P51617;F8WAB6;B4DZU0;P51955-3;P51955-2;P51955-4;P51955	Interleukin-1 receptor-associated kinase 1	IRAK1	0.00609931	0.0103786	10	5	2	5	7	6	6	8	9	4	8	6	6	20.3	76.059	0	8922000	13893000	10563000	13747000	21700000	13441000	12562000	9279600	11243000	17098000	13525000	16590000	0	2	2	3	4	0	3	3	1	5	2	4	29
D3YTC9;Q6NXT1;C9JU48;F8WB76;B5MCX7;Q6NXT1-2	Ankyrin repeat domain-containing protein 54	ANKRD54	0.628608	0.319513	3	3	2	3	2	3	2	1	1	1	1	2	2	14.4	30.75	0	9299900	15744000	12429000	13218000	14821000	10159000	13834000	NA	NA	NA	9304900	7607700	1	2	2	1	4	2	3	0	1	0	0	1	17
F5H1L4;E7ENA2;F5H2V0;F5H2M2;D3YTF9;Q9NNW7-2;Q9NNW7;D3YTF8;E7EWK1;F6WBI2;Q9NNW7-3;Q9NNW7-4	Thioredoxin reductase 2, mitochondrial	TXNRD2	0.489354	0.157712	10	9	8	8	10	10	7	9	10	7	8	10	9	28.9	53.406	0	76597000	63244000	63366000	63660000	58631000	59027000	62683000	57664000	57703000	48146000	56923000	61401000	5	11	8	12	16	8	8	12	6	6	11	11	114
D3YTH9;Q9UHB4;Q9UHB4-2;D3YTG6	NADPH-dependent diflavin oxidoreductase 1	NDOR1	0.0919444	0.116976	6	2	1	3	5	5	4	4	4	2	1	3	2	15.9	58.455	0	5679800	NA	9587100	NA	8045100	7671800	9407300	7541900	4878100	NA	NA	NA	0	0	0	2	1	3	5	2	0	0	1	1	15
D3YTI5;O75394	39S ribosomal protein L33, mitochondrial	MRPL33	0.193891	0.197029	2	2	2	1	2	1	2	1	1	1	2	2	2	38.5	7.6581	0	10357000	12925000	20026000	20287000	39365000	35869000	NA	14655000	21334000	16586000	8347000	43471000	2	0	1	2	2	1	1	2	1	3	2	3	20
O43852-2;D6QS48;F5H6K9;F5GZT6	Calumenin	CALU	0.00249652	0.561478	2	2	1	2	2	2	2	2	2	2	2	2	2	7	37.134	0	18277000	NA	54699000	33111000	56042000	36638000	35931000	29846000	24000000	25209000	21448000	17423000	3	0	1	4	2	3	4	2	2	3	2	2	28
D6R938;E9PBG7;E9PF82;Q13557-8;Q13557-12;Q13557-10;Q13557;Q13557-6;Q13557-11;Q13557-9;Q13557-5;Q13557-3;Q13557-4;H0Y9J2;H0Y9C2;Q9UQM7;Q9UQM7-2	Calcium/calmodulin-dependent protein kinase type II subunit delta	CAMK2D	0.768823	-0.55151	6	1	2	0	4	3	5	3	3	2	5	4	3	13.7	56.298	0	NA	NA	NA	9046400	7351200	14597000	15546000	11691000	8559100	21778000	16354000	16857000	0	0	0	3	0	3	2	1	1	5	2	3	20
D6R9H7;E7EQ97;E7EPU7;P05496;Q06055;P48201;Q06055-3;Q06055-2	ATP synthase F(0) complex subunit C1, mitochondrial;ATP synthase F(0) complex subunit C2, mitochondrial;ATP synthase F(0) complex subunit C3, mitochondrial	ATP5G1;ATP5G2;ATP5G3	0.330944	0.0444773	2	1	1	1	2	2	2	1	1	1	1	1	2	38.4	10.195	0	11784000	13026000	11723000	8546600	9378400	12818000	11728000	NA	12387000	NA	9344900	9808500	0	1	1	2	3	6	0	1	0	1	0	3	18
E7ESU6;D6R9Q7;Q8NBW4-2;Q8NBW4;D6RER8;D6RG31;D6RHF5;B7Z7D0;B3KXV1;D6RIW7;D6RDH2;D6RE72;D6RBB9;D6R9X0	Putative sodium-coupled neutral amino acid transporter 9	SLC38A9	0.0793158	0.462107	3	3	2	1	0	0	1	3	3	3	1	1	2	35.9	14.859	0	14595000	NA	NA	NA	NA	NA	12535000	NA	15512000	NA	NA	6116400	1	1	0	0	0	1	1	0	1	0	0	1	6
Q9BRQ6;D6R9U0;D6RIB4;H0Y922	MICOS complex subunit MIC25	CHCHD6	3.14889	1.63588	10	8	5	6	9	9	10	6	5	2	7	8	6	51.9	26.457	0	132510000	180440000	168560000	123600000	128970000	125720000	38560000	38571000	47201000	55100000	48400000	47885000	7	4	4	12	9	12	2	3	1	10	6	5	75
D6R9U7;O15318;D6R921;D6RIT0;D6RJH6;D6REQ0	DNA-directed RNA polymerase III subunit RPC7	POLR3G	0.0358609	0.0375443	6	3	3	4	5	3	4	3	2	3	5	5	3	37.6	25.65	0	14813000	17518000	11372000	17703000	12791000	18469000	14590000	14943000	13758000	17340000	17142000	11841000	2	4	2	3	2	2	1	0	0	3	2	0	21
D6R9Z7;P15954	Cytochrome c oxidase subunit 7C, mitochondrial	COX7C	0.00606885	0.0110501	2	2	2	2	2	2	2	2	2	2	2	2	2	32.1	6.3824	0.00071757	24894000	33662000	12736000	20811000	28159000	17558000	15521000	19167000	30223000	18487000	22527000	28010000	2	2	1	1	2	2	2	0	3	1	2	1	19
D6RAJ6;Q9UKT5-2;Q9UKT5;D6REP2;D6RAU6	F-box only protein 4	FBXO4	0.324352	-2.25849	6	2	1	1	1	2	1	3	2	2	3	3	3	23.3	34.608	0	NA	NA	NA	NA	NA	NA	NA	NA	NA	14102000	14735000	12217000	1	0	0	0	0	1	0	1	1	2	2	2	10
D6RAN8;Q9P0M9;D6RE11;B3KN43	39S ribosomal protein L27, mitochondrial	MRPL27	0.103768	-0.149998	5	3	4	2	5	4	4	4	5	4	4	3	4	64.5	10.474	0	104350000	61695000	48044000	53470000	49404000	58014000	56630000	48350000	82147000	100340000	67185000	58335000	2	6	3	5	4	4	6	4	3	4	3	5	49
D6RB81;Q9UHK6;F8W9N1;Q9UHK6-4;Q9UHK6-2	Alpha-methylacyl-CoA racemase	AMACR	0.547855	-0.456074	7	2	2	4	5	4	4	4	2	3	4	5	5	22.6	40.674	0	21996000	14993000	11698000	22839000	19362000	18712000	19020000	20055000	23610000	31992000	34944000	21130000	1	1	2	4	4	2	5	2	2	4	5	2	34
D6RBB0;O60683;O60683-2;D6RA89;D6RIF5	Peroxisome biogenesis factor 10	PEX10	0.0579183	-0.27837	5	2	1	2	3	2	3	2	3	2	0	0	3	17.3	36.869	0	NA	NA	NA	NA	5507200	4266900	5439700	6231100	5995400	NA	NA	NA	0	0	0	3	1	1	1	3	1	0	0	0	10
D6RBL4;Q9HCE5	N6-adenosine-methyltransferase subunit METTL14	METTL14	0.135532	0.172386	5	0	0	3	1	4	3	2	1	2	1	3	3	12.2	48.009	0.00071195	NA	NA	24850000	NA	27758000	26686000	46491000	NA	11808000	NA	NA	NA	0	0	2	1	1	1	2	0	0	0	2	2	11
D6RBS5;Q8IZ81;D6RHX2	ELMO domain-containing protein 2	ELMOD2	0.334398	0.116388	4	2	2	3	3	3	3	1	3	3	3	3	1	23.8	20.204	0	21574000	24677000	19122000	18367000	23288000	21664000	NA	26886000	32046000	12369000	14082000	NA	2	2	0	3	2	2	2	1	2	2	2	1	21
D6REA0;O75879;D6RDU9;H0Y9W6	Glutamyl-tRNA(Gln) amidotransferase subunit B, mitochondrial	PET112	0.0231183	0.0308349	7	4	3	4	6	4	6	4	2	3	5	5	6	16.5	57.653	0	18590000	11748000	19470000	20521000	23049000	26167000	15657000	20813000	18750000	18232000	20067000	20709000	1	1	1	2	3	4	2	1	2	3	4	3	27
D6RGI3;D6RER5;Q9NVA2;Q9NVA2-2;D6RDU5;H0Y961;D6RDP1;D6R9Y6;H0Y9G8	Septin-11	2011-09-01	0.162365	0.370195	7	6	6	3	7	7	6	5	5	6	6	6	7	23.1	49.005	0	30549000	29196000	18179000	58399000	60240000	60589000	30655000	13425000	22971000	49033000	37867000	42227000	2	4	4	6	10	7	4	2	2	5	8	10	64
D6REX3;O94979;O94979-3;O94979-2;O94979-8;O94979-4;O94979-6;B7ZL00;D6RHZ5;O94979-7;O94979-5;H0YAB3;H0Y8V7;H0Y9K1;H0Y9T9;H0Y8W8;H0YAF5;D6RE64;D6RCQ9;H0Y9V3;D6RBT0;D6RHE8;B4E2H6;E9PKR7;B4DGE3;Q9NQW1-2;Q9NQW1-4;Q9NQW1-5;Q9NQW1	Protein transport protein Sec31A	SEC31A	1.73587	-0.360471	50	44	45	45	45	46	44	45	43	41	43	44	42	44.8	136.22	0	2241300000	2217700000	2290700000	2069300000	2182400000	2182400000	2663300000	3156900000	2976400000	2783400000	2760000000	2614800000	75	72	87	97	92	90	95	89	72	96	113	94	1072
D6RF48;Q9P2W9;D6RC71;D6RD65;H0YAL4	Syntaxin-18	STX18	0.043042	0.698473	9	1	2	2	0	0	3	3	2	2	3	4	6	32.1	35.42	0	NA	NA	NA	NA	NA	14552000	NA	NA	NA	NA	8227000	9774200	1	2	0	0	0	2	0	1	0	0	2	6	14
D6RFG8;P27707;D6RCP9;D6RG38	Deoxycytidine kinase	DCK	0.50673	0.422889	12	7	10	8	10	8	9	9	9	8	10	7	10	36	36.764	0	138660000	134120000	125170000	92139000	90900000	95875000	109130000	98020000	112450000	68309000	58379000	67126000	5	7	6	7	6	9	6	5	5	8	4	5	73
D6RFI3;E7EQR8;Q9GZM5;D6RGI4;D6RGY8;H0Y9A1;D6RED8;D6RBQ1;D6RA04;D6RAY4	Protein YIPF3;Protein YIPF3, 36 kDa form III	YIPF3	0.0717185	0.340641	6	5	2	3	3	1	3	3	3	2	3	5	5	27.9	28.797	0	10064000	16468000	13757000	17660000	NA	20098000	17264000	14147000	9740200	NA	10907000	9578200	3	1	2	2	1	1	5	1	1	1	4	4	26
D6RFW1;Q96EQ0	Small glutamine-rich tetratricopeptide repeat-containing protein beta	SGTB	0.601347	0.475939	7	4	4	3	3	4	3	5	4	3	4	2	5	45.6	21.83	0	25718000	28647000	20418000	13910000	15662000	15308000	14463000	12362000	15840000	16100000	13179000	11534000	2	1	2	2	5	1	3	1	2	1	2	0	22
D6RGG3;Q99715;Q99715-4;C9JLI9;Q99715-2;H0Y4P7;H0Y5N9;H0Y991	Collagen alpha-1(XII) chain	COL12A1	0.49355	-0.254386	78	41	44	43	55	57	50	44	46	36	51	48	52	31	333.2	0	244120000	206090000	197010000	297480000	299720000	281250000	270890000	292910000	279790000	321200000	295520000	339750000	17	16	16	30	39	29	15	20	14	38	29	35	298
D6RHD3;Q9BS16;D6RJF0;H0Y9K8;D6RC76;D6RBN6;D6RAX0	Centromere protein K	CENPK	0.0065469	0.0176849	4	3	3	3	3	3	3	1	3	2	3	2	2	22.6	28.245	0	8569900	5843500	5434600	16404000	13568000	14955000	7560800	9463400	6199300	13770000	14780000	9323100	2	1	1	3	4	3	0	2	1	3	3	2	25
D6RJG9;Q9Y5W7-2;Q9Y5W7-3;Q9Y5W7-4;Q9Y5W7;D6RDH9;D6REK1;D6RBA7;H0Y926;E2QRM8;D6RDA6	Sorting nexin-14	SNX14	0.249118	0.178756	4	1	1	0	2	2	2	0	0	2	2	2	0	6.1	97.125	0.00029087	NA	NA	NA	4770800	3844900	3289300	NA	NA	NA	NA	3465100	NA	0	1	0	2	1	0	0	0	0	0	1	0	5
E1B6X3;Q9BQA9	Uncharacterized protein C17orf62	C17orf62	0.541602	0.402467	3	2	3	2	2	2	1	0	2	1	1	2	3	23.1	19.436	0.00015815	NA	8613300	11382000	9958900	8755800	11591000	NA	8963200	7063100	NA	NA	6802800	0	1	1	3	1	1	0	1	0	1	0	2	11
O75600;E2QC23;F5H0D9;C9IZC9;F2Z340	2-amino-3-ketobutyrate coenzyme A ligase, mitochondrial	GCAT	0.209952	-0.235531	10	5	7	6	7	6	7	8	6	6	6	5	5	33.9	45.285	0	32027000	23997000	26756000	46490000	49776000	45926000	35670000	46963000	52008000	49137000	35889000	37883000	0	6	5	8	3	5	8	6	6	5	4	3	59
E2QRD4;Q6ZRQ5;H0YAJ2;H0Y8J1	Protein MMS22-like	MMS22L	0.0861757	-0.205476	14	5	4	5	9	4	6	5	5	3	11	10	10	14.5	137.5	0	12846000	10401000	12596000	17352000	14966000	19135000	14474000	9953100	7458200	25149000	24711000	29437000	2	2	1	4	3	4	1	3	0	9	7	10	46
E2QRD5;Q7Z6K5;H0YMP5;H0YL03;H0YMK0;H0YL85	Arpin	ARPIN	0.069985	0.107925	7	4	5	4	4	5	5	5	5	5	6	5	5	16.5	43.881	0	56963000	47187000	70051000	34670000	49062000	36605000	56444000	52884000	55342000	36385000	27644000	45042000	2	3	5	2	4	3	4	5	3	3	1	2	37
E2QRF9;O75496;C9K0U5	Geminin	GMNN	0.294249	0.110243	5	3	1	3	5	4	3	2	1	1	3	3	1	36.3	20.539	0	22603000	NA	34362000	21097000	22809000	22718000	18417000	NA	NA	27289000	22730000	NA	0	0	2	2	3	1	1	0	0	2	2	0	13
E2QRH7;Q9NYP7;F6SH78;Q5TGH5;Q9NXB9	Elongation of very long chain fatty acids protein;Elongation of very long chain fatty acids protein 5	ELOVL5	1.24516	0.630382	3	2	2	2	2	2	3	2	2	2	3	3	3	10.7	34.202	0	66028000	64618000	44162000	53478000	54467000	64483000	52620000	33706000	38981000	31721000	33556000	34952000	3	3	4	2	2	2	3	2	3	2	2	3	31
Q9H1A6;E2QRJ6;Q9GZM3;P52435;A6NFM0;Q9H1A7;F6W009;D6RAG0;E7EP90;F8WF84;E7EWC6;Q9GZM3-2;A6NJ25;H0Y980	DNA-directed RNA polymerase II subunit RPB11-b1;DNA-directed RNA polymerase II subunit RPB11-a;DNA-directed RNA polymerase II subunit RPB11-b2	POLR2J1;POLR2J3;POLR2J2;POLR2J	0.257181	-0.270633	6	5	4	6	5	3	4	4	4	3	6	4	4	48	14.131	0	28799000	28512000	33359000	31071000	40257000	37312000	31659000	22998000	56167000	45933000	47241000	44398000	3	5	4	2	2	4	4	3	2	4	6	3	42
E2QRK8;Q8IZQ1-2;Q8IZQ1	WD repeat and FYVE domain-containing protein 3	WDFY3	0.595805	0.508134	3	1	1	1	1	1	1	1	1	1	2	1	3	0.9	384.82	0.00029172	NA	NA	NA	NA	NA	NA	NA	NA	NA	2465700	NA	2065900	0	0	0	0	0	0	0	0	0	0	0	3	3
E5RFJ1;Q96MF7;E5RIM1;E5RHW9;H0YB96	E3 SUMO-protein ligase NSE2	NSMCE2	0.115184	-0.191012	6	3	2	3	3	4	3	3	3	3	5	3	5	31	21.807	0	10594000	13043000	25668000	11089000	17952000	19426000	11696000	22619000	26028000	18089000	17730000	13745000	0	0	1	3	2	2	1	2	3	4	3	1	22
E5RGN3;E5RIM7;O00244	Copper transport protein ATOX1	ATOX1	0.941276	-0.554576	4	2	4	3	3	3	3	3	3	3	4	3	3	57.6	6.3304	0	45319000	25484000	34211000	29426000	27500000	25894000	52197000	48064000	52493000	42515000	38338000	38717000	2	2	2	3	1	2	2	2	3	7	3	4	33
E5RJV5;E5RGS2;Q9H6H4;Q9H6H4-2	Receptor expression-enhancing protein 4	REEP4	0.0266564	-0.0575182	5	2	4	4	2	3	4	3	3	3	2	2	2	25.5	22.062	0	8860400	11732000	9034400	15942000	19847000	22902000	11689000	11066000	10961000	17553000	17328000	20045000	4	3	1	2	2	5	2	3	1	3	4	4	34
E5RGS4;O60925;D6RGG5	Prefoldin subunit 1	PFDN1	0.0230645	0.0359762	7	7	6	4	6	5	6	6	5	5	5	6	5	39.3	13.466	0	99181000	204880000	152330000	148410000	134980000	134990000	124640000	175400000	90512000	183480000	149100000	133140000	3	3	4	4	5	6	3	3	5	2	4	3	45
E5RH97;P43362;E5RJI2	Melanoma-associated antigen 9	MAGEA9	0.369416	-3.23662	3	0	0	0	0	0	0	0	0	0	3	3	2	9.7	34.416	0	NA	NA	NA	NA	NA	NA	NA	NA	NA	19905000	32478000	38697000	0	0	0	0	0	0	0	0	0	5	3	5	13
E5RHG8;Q15369;E5RGD9;E5RJ89	Transcription elongation factor B polypeptide 1	TCEB1	0.278882	-0.217687	7	7	7	7	7	7	7	7	7	7	7	7	7	83.1	9.9601	0	484680000	521850000	633010000	442480000	460760000	416900000	536480000	737160000	419230000	702730000	626170000	461260000	18	16	14	14	14	14	12	12	16	14	14	14	172
E5RHW4;O94905;E5RJ09;O94905-2;O94905-3	Erlin-2	ERLIN2	1.7167	-0.9609	13	9	10	11	12	11	12	11	13	13	10	9	10	46.7	37.725	0	121030000	94091000	123100000	125030000	139660000	164470000	188280000	239380000	218060000	264310000	247990000	339950000	12	12	13	22	23	23	20	17	22	16	22	19	221
E5RIH5;Q6NXR4;E5RIZ0;E5RH83;E5RHM7	TELO2-interacting protein 2	TTI2	0.215439	0.310773	14	12	8	8	11	11	10	5	10	10	12	12	11	32.7	53.305	0	26658000	72658000	27725000	33972000	42034000	44705000	26881000	23139000	24163000	32353000	44530000	43475000	5	4	3	8	7	10	3	6	2	6	9	6	69
E5RIW3;E5RJD8;O75347;B4DT30;E5RIX8;E5RHG6	Tubulin-specific chaperone A	TBCA	0.224537	0.197587	14	13	13	14	13	13	13	12	13	14	13	10	12	78.6	10.08	0	1101700000	1010000000	1063200000	658630000	739130000	662730000	726330000	997340000	734360000	733700000	698860000	617040000	18	15	18	20	19	20	14	15	14	14	12	15	194
E5RJ68;O00203;F5GXG9;F5H093;Q13367;B7ZKS0;B7ZKR7;F5GWU4;H0YBD0;F5GYB0;F5H0E6	AP-3 complex subunit beta-1	AP3B1	0.762817	0.347297	51	45	42	40	45	48	44	41	40	39	46	47	44	45.8	116.19	0	884750000	985630000	1057900000	1160200000	1188400000	1343400000	859130000	732870000	713080000	885630000	989200000	1024800000	50	59	47	63	61	71	53	52	44	67	65	60	692
E5RK82;E5RJF8;O15182;H0YBL5;E5RH67;E5RFM2	Centrin-3	CETN3	0.0130652	0.286462	2	2	2	1	2	1	2	2	1	2	1	2	2	20.5	18.336	0	8322600	10036000	NA	9305800	NA	NA	8753000	NA	7299500	NA	7560100	6686300	1	2	1	2	1	1	2	1	2	1	2	0	16
E5RJS5;Q15390;H0YBZ4;E7EP84;F5GXB0;H0YF01;E5RIB6	Mitochondrial fission regulator 1	MTFR1	0.0661074	-0.20063	6	4	4	4	4	5	5	3	4	4	6	5	5	24.6	35.324	0	16214000	10341000	27926000	46608000	47484000	43533000	16082000	27700000	30694000	45654000	47457000	35076000	1	3	2	4	5	5	3	3	3	4	3	3	39
P55327-2;E5RKB4;P55327-3;D3YTI0;P55327;D0UFD3;C9J502;D0UFD1;E5RFR7;E5RK35	Tumor protein D52	TPD52	0.470672	-3.94617	3	1	1	2	1	2	2	1	1	1	2	2	2	21.2	19.863	0	NA	NA	NA	NA	NA	NA	NA	NA	NA	44693000	35237000	31776000	0	1	2	1	3	2	1	0	0	2	3	1	16
E7EM64;Q7L5N1	COP9 signalosome complex subunit 6	COPS6	0.0218632	-0.0262193	14	12	12	12	13	13	13	13	12	12	13	14	14	51.8	36.064	0	276820000	268250000	373170000	389690000	383170000	463460000	323040000	348410000	298030000	464150000	395780000	347060000	13	16	11	25	27	21	17	19	16	19	18	20	222
E7EM95;Q99942;E9PN08;B4DMD6;A6NN28;A9X3U0;A6NEX8;Q96GF1	E3 ubiquitin-protein ligase RNF5;E3 ubiquitin-protein ligase RNF185	RNF5;RNF185	0.469541	0.618922	2	1	1	1	2	2	1	1	1	1	2	1	2	13.2	20.284	0.00015691	NA	NA	NA	7373500	10493000	NA	NA	NA	NA	5727600	NA	NA	1	1	2	3	2	3	1	0	1	1	1	2	18
E7EMC3;O95208-2;E9PBC2;O95208;E9PBC1;O95208-3;A8MTV8	Epsin-2	EPN2	0.359487	-1.22093	5	2	1	2	2	3	1	3	3	3	3	3	3	14	54.21	0	NA	NA	NA	NA	NA	NA	5003100	6300700	6666600	NA	NA	7708200	1	1	0	0	3	1	1	1	1	0	0	1	10
E7EMF0;F8W8T2;Q8NI35-4;Q8NI35-3;Q8NI35-2;Q8NI35;F8W8B3;Q8NI35-5;B4DE90;F5GY89	InaD-like protein	INADL	0.298719	-0.251623	28	13	14	14	15	13	12	12	12	12	19	24	19	25.1	167	0	45802000	50848000	46813000	54088000	39093000	41837000	46120000	38865000	47920000	59345000	66862000	80581000	7	6	7	11	8	5	7	5	3	13	17	14	103
E7EMF9;Q8NBJ7;Q8NBJ7-2;E7EMQ6;C9JL30;A8MXB9;C9J660;F8WA42;Q8NBJ7-3;E9PBT8;Q8NBJ7-5;E9PG02;F8WEX5;F8WEV7;F8WES7;Q8NBJ7-4	Sulfatase-modifying factor 2	SUMF2	0.258354	0.13806	12	9	10	11	12	11	11	10	11	10	10	10	9	38.1	36.355	0	220110000	179060000	234460000	190190000	187540000	181740000	165000000	229840000	193690000	149390000	171220000	179550000	7	11	11	17	13	13	12	10	7	14	12	8	135
E7EMI0;P04424;E9PE48;F8W943;Q6XYD2	Argininosuccinate lyase	ASL	0.014427	0.259355	7	2	3	1	5	6	4	4	3	3	5	5	5	19.6	49.509	0	16246000	11220000	NA	12550000	14142000	14148000	9427400	10127000	9798200	11451000	14868000	13248000	0	1	1	2	3	5	1	0	1	5	3	4	26
F8VXY3;E7EMI9;E7ET41;P00973-2;P00973-4;P00973;P00973-3;H0YI20;F8VUC8;B4DWE7;F8VPW7;H0YIB8	2-5-oligoadenylate synthase 1	OAS1	1.52563	-1.0599	5	1	2	2	3	1	0	4	3	3	4	3	2	17.2	41.474	0	NA	5504700	NA	6002000	NA	NA	11202000	9537400	9228900	12892000	14157000	16455000	0	0	2	1	1	0	3	1	0	3	4	2	17
E7EMJ6;O43765	Small glutamine-rich tetratricopeptide repeat-containing protein alpha	SGTA	0.610525	0.505723	10	9	10	8	10	9	10	9	9	9	10	9	10	38.8	31.455	0	615160000	531920000	544590000	441970000	300030000	349340000	442530000	364920000	351350000	279020000	271120000	234750000	9	10	8	13	11	14	13	9	7	11	12	9	126
E7EMJ8;Q08170;F6T1J1	Serine/arginine-rich splicing factor 4	SRSF4	0.388663	0.528779	3	3	3	3	3	3	3	3	2	3	2	2	2	7.9	46.737	0	33096000	22068000	43161000	32174000	29518000	30873000	27795000	36321000	26200000	21583000	18893000	9503700	5	4	6	6	8	6	2	3	5	7	6	3	61
E7ERV9;E7EMM4;Q13510;Q13510-2;E9PDS0	Acid ceramidase;Acid ceramidase subunit alpha;Acid ceramidase subunit beta	ASAH1	0.156624	-0.278833	5	2	4	2	4	2	3	4	2	3	2	1	2	18.4	34.604	0	6561600	5236400	9519400	13420000	9852600	10404000	12108000	14092000	10065000	7407300	NA	NA	0	0	0	2	1	2	2	3	3	1	1	2	17
E7EMP6;Q96FZ2;D6R9T3;D6RAZ3;D6RAI0;D6RGK7	Embryonic stem cell-specific 5-hydroxymethylcytosine-binding protein	HMCES	0.32361	-0.482315	10	7	5	7	4	6	5	4	6	4	3	5	3	31.7	35.571	0	13568000	15750000	23364000	17010000	19895000	21611000	13466000	24669000	19255000	25055000	28828000	58745000	2	1	3	4	5	4	3	5	1	2	2	3	35
H0Y2N2;Q9NRR4-2;E7EMP9;Q9NRR4;E9PE71;Q9NRR4-3	Ribonuclease 3	DROSHA	0.434246	-0.207818	21	6	7	11	13	13	12	10	12	9	12	14	16	20	150.53	0	68114000	57227000	64923000	48937000	57537000	50365000	62450000	73445000	68544000	62279000	54207000	80250000	3	3	2	8	5	8	4	7	2	6	8	15	71
G3V3E8;E7EMS2;G3V3D1;P61916;G3V2V8;H0YIZ1;B4DQV7	Epididymal secretory protein E1	NPC2	0.0241272	-0.0744031	7	7	4	4	5	5	5	6	5	6	3	4	5	44.8	19.23	0	297160000	148830000	99118000	103890000	83795000	60858000	209990000	150220000	144690000	97270000	120520000	59146000	6	4	1	5	5	4	8	5	4	4	4	4	54
E7EMV2;E7ESP9;P07197;E9PBF7	Neurofilament medium polypeptide	NEFM	0.0707181	0.730074	2	1	1	1	2	2	2	1	1	1	2	2	2	3.6	78.881	0.00248	NA	NA	NA	36601000	38569000	47660000	NA	NA	NA	34960000	28216000	14945000	3	3	0	3	3	2	0	0	0	3	2	3	22
E7EMX7;E9PED3;Q9P0K7-3;Q9P0K7;Q9P0K7-2;D6REL2;D6R9G6;D6RF74;D6RE17;D6RB27;D6R9G4;D6RBY4;D6RB25;D6RBW6;H0Y518;E7ESR5;F8W882;Q9C0D0-2;Q9C0D0	Ankycorbin	RAI14	0.425958	-0.139139	40	24	25	25	28	30	28	28	30	24	29	30	31	40.9	109.16	0	220930000	229760000	280280000	276440000	243790000	266850000	297120000	253780000	311450000	264770000	284820000	257690000	9	12	9	29	28	16	22	19	18	25	29	27	243
E7EMZ9;E9PBC6;O95359-3;O95359;O95359-5;D6RAA5;Q4VXL8;O95359-6;O95359-1;Q4VXL4;O95359-2;H0Y911;E9PGB3;H0Y9C3;H0Y9Y7;H0Y954;H0Y8P9;H0YA73	Transforming acidic coiled-coil-containing protein 2	TACC2	0.00555796	-0.00449009	55	34	32	30	44	34	36	36	30	29	38	36	36	29.6	296.74	0	205990000	189830000	211740000	221390000	284880000	220530000	261460000	244600000	254770000	211600000	177870000	191330000	21	25	21	49	39	30	25	26	20	38	23	27	344
E7EN22;E7ETS0;E9PEG8;O94966-4;O94966-3;E7EST9;O94966;B5MEG5;E7ESU0;O94966-2;C9J8M4;E7EM45;H0YB23	Ubiquitin carboxyl-terminal hydrolase 19;Ubiquitin carboxyl-terminal hydrolase	USP19	0.13753	-0.138366	33	19	23	21	25	25	24	20	20	18	22	20	25	33.5	150.66	0	76072000	78741000	76120000	113880000	119780000	106200000	79299000	92322000	87646000	115570000	120600000	131310000	14	11	11	19	20	19	16	9	8	22	18	19	186
E7EN32;O00255-3;O00255-2;O00255;E7EPR4;E7ET29;E7ENY6;E7ENS2	Menin	MEN1	0.130424	-0.19704	6	1	1	1	4	4	3	4	2	1	4	6	4	14.8	61.418	0	NA	NA	NA	8141500	9437000	10469000	7589200	NA	NA	8404600	10365000	19539000	1	1	0	2	3	1	1	0	1	1	1	5	17
E7EN68;Q53H47;B9ZVV8;F8WEU1;C9JHK2;Q53H47-2	Histone-lysine N-methyltransferase SETMAR;Histone-lysine N-methyltransferase;Mariner transposase Hsmar1	SETMAR	0.324352	0.253922	11	4	3	3	6	4	5	5	6	5	5	9	4	21.8	62.123	0	9420000	14696000	11045000	8689000	13644000	10865000	9670600	6231400	10239000	9798200	10798000	10494000	1	1	0	2	3	2	0	2	1	3	5	3	23
E7EN73;Q8IZA0-2;Q8IZA0;C9J519;Q8IZA0-3;B1AN15;H0Y4S8	Dyslexia-associated protein KIAA0319-like protein	KIAA0319L	0.0329332	-0.0580596	11	7	9	2	10	8	7	6	6	7	10	8	8	11.7	113.23	0	44992000	52023000	56170000	46383000	47675000	42894000	67747000	71814000	73496000	35979000	37539000	32874000	1	4	1	5	5	4	4	1	3	8	5	7	48
Q5T8T7;E7EN96;Q5T8T8;Q15528-2;Q15528;E9PGW7	Mediator of RNA polymerase II transcription subunit 22	MED22	0.107234	0.00962596	4	1	1	1	4	3	2	1	2	1	2	2	4	30.6	15.855	0.00015485	NA	NA	NA	13555000	10488000	NA	NA	NA	NA	NA	NA	11844000	0	0	0	2	1	1	0	1	0	1	0	2	8
E7ENA8;Q9NTI5-2;Q9NTI5;B7Z5S1;Q9NTI5-3;Q9NTI5-4;Q9NTI5-5	Sister chromatid cohesion protein PDS5 homolog B	PDS5B	0.0616694	-0.0654487	37	26	26	27	31	29	28	26	29	26	30	29	31	28.9	164.75	0	366540000	375720000	406120000	494440000	568280000	521550000	366730000	423130000	412630000	525840000	544590000	586840000	21	20	22	45	38	40	31	29	13	33	38	43	373
E7ENF1;F5H7W8;Q96C57;F5H3K2;H0YGK4;F6TFQ5;G5EA44;F5H8B7;H0YF83	Uncharacterized protein C12orf43	C12orf43	0.195765	-0.155541	8	7	5	4	5	7	5	3	4	2	4	5	4	49.1	25.114	0	24359000	16685000	24341000	27101000	26586000	32116000	22326000	25375000	30405000	29652000	27812000	30773000	5	1	2	5	7	5	0	3	2	4	5	3	42
E7ENH3;Q9BZG8;Q9BZG8-3;Q9BZG8-2	Diphthamide biosynthesis protein 1	DPH1	0.043042	0.0414353	10	8	5	6	9	8	8	6	6	6	6	6	7	23.6	50.273	0	42413000	31798000	41430000	27959000	30327000	33135000	31314000	40011000	40558000	29572000	28208000	31172000	5	3	3	7	8	6	3	3	2	4	4	5	53
Q8IWI9;E7ENI0;F5H7K2;Q8IWI9-2	MAX gene-associated protein	MGA	0.362969	0.221943	31	13	15	15	15	15	14	13	12	13	17	14	17	13.4	331.82	0	52359000	69757000	62800000	53722000	58271000	38334000	50403000	44776000	54159000	46931000	45213000	42166000	5	8	8	7	11	5	5	5	6	12	6	5	83
E7EVD3;E7ENL6;E9PCV6;E7EVT9;E9PFQ6;P12111-2;P12111;A8MT30;E9PGQ9	Collagen alpha-3(VI) chain	COL6A3	0.13753	-1.6255	5	2	3	0	2	2	2	2	1	0	4	2	3	4.5	132.21	0.00015477	NA	NA	NA	NA	NA	NA	NA	NA	NA	9722500	NA	8638300	0	0	0	0	0	0	1	0	0	0	2	2	5
E7ENL7;Q8WVT3;H0Y550	Trafficking protein particle complex subunit 12	TRAPPC12	0.362545	0.36257	10	6	6	4	7	8	6	8	7	2	6	7	4	17	74.667	0	24650000	18630000	12424000	31710000	20780000	22474000	13734000	22843000	NA	17494000	13975000	14968000	3	3	2	4	5	4	2	6	0	3	4	3	39
E7ENN3;E9PEL9;Q8NF91-4;Q8NF91;E7EQI5;Q8NF91-7;Q8NF91-8;Q8NF91-2;F5H6R8	Nesprin-1	SYNE1	0.103817	-0.150863	7	4	3	4	5	4	5	7	6	5	5	5	4	0.8	966.64	0.0002927	410930000	373750000	414530000	198750000	236260000	327500000	482480000	458520000	299230000	308510000	263320000	340960000	5	5	5	6	6	5	5	6	4	7	6	4	64
E7ENP4;P14678-2;P14678;P14678-3;E7ERB2;P63162;B3KVR1;A8MT02	Small nuclear ribonucleoprotein-associated proteins B and B;Small nuclear ribonucleoprotein-associated protein N	SNRPB;SNRPN	0.36186	0.263466	10	8	9	7	9	7	8	8	6	7	8	9	8	27.1	29.975	0	1070600000	689230000	561990000	979250000	850340000	809620000	809670000	549270000	683850000	747090000	671990000	612110000	26	18	14	39	40	39	23	24	20	33	39	39	354
E7ENU4;P55265;P55265-4;P55265-5	Double-stranded RNA-specific adenosine deaminase	ADAR	0.0733527	0.255861	4	3	2	3	3	3	4	3	2	3	2	3	3	3.8	140.83	0	35579000	24536000	42223000	105700000	139550000	146260000	47245000	32614000	37087000	88136000	87634000	62164000	5	5	5	11	10	14	10	8	3	12	15	14	112
Q6IA86-3;Q6IA86;E7EP23;Q6IA86-2;B4DTG0;Q6IA86-4;E9PCX0;H0YFD3;F5GYE9;F5GWY6;F5GX79	Elongator complex protein 2	ELP2	0.373621	0.172687	23	14	18	14	14	13	14	18	17	14	18	16	15	36.2	89.714	0	173550000	153370000	176220000	151490000	129810000	173670000	156370000	154900000	152960000	143320000	132270000	111220000	16	11	10	12	11	11	11	8	7	17	11	16	141
E7EW77;E7EP65;Q9NYB9-2;Q9NYB9-4;Q9NYB9;E9PEZ7;Q9NYB9-3;F8WBL5;F8WAQ3;F8WEB9;E7EUA1;F8WAU3;F8WCD7;F8WAZ8;H0Y6B5	Abl interactor 2	ABI2	0.172918	0.206015	8	6	2	4	4	3	3	5	3	4	3	5	7	20	52.789	0	9192000	NA	15774000	7376200	NA	17064000	7877100	10454000	8601600	9370500	16110000	9788400	3	0	2	1	1	2	2	2	1	2	5	4	25
Q14789;E7EP74;E7EU81;H0Y867;E7EWX1;REV__Q8N884-2;REV__Q8N884	Golgin subfamily B member 1	GOLGB1	0.480292	0.148373	176	113	123	112	138	132	124	113	112	104	137	141	139	55.4	376.01	0	1637600000	1650000000	1724800000	1350000000	1342400000	1426100000	1465500000	1363200000	1403300000	1360800000	1273200000	1335100000	71	82	65	115	104	105	72	61	60	116	115	111	1077
E7EPC9;E7EX17;P23588;B4DS13;F8VX11;F8VP89;F8VSC7;F8W0K0;F8VYE9;F8VRU1	Eukaryotic translation initiation factor 4B	EIF4B	0.068306	0.097126	33	29	24	27	29	29	27	29	26	27	30	29	29	49.2	66.112	0	906250000	1071200000	1213800000	588140000	589170000	652840000	844940000	858670000	675570000	864170000	689140000	609730000	35	30	28	60	48	52	33	35	29	58	53	50	511
E7EPD0;E7EPZ3;O60784-4;O60784;O60784-2;O60784-3;B3KUU1;B0QY01;F8WA65;B0QY02;B7WP09;Q6UW50	Target of Myb protein 1	TOM1	0.445293	0.231504	9	4	3	5	6	7	5	8	8	5	6	5	5	31.5	49.596	0	41976000	34956000	43689000	41416000	45037000	44701000	44798000	28591000	28837000	37275000	38893000	38114000	5	3	3	6	8	6	6	4	2	4	6	6	59
E7EPD1;P08572	Collagen alpha-2(IV) chain;Canstatin	COL4A2	0.388663	0.29311	7	6	6	6	6	5	5	6	6	5	6	6	6	5.3	168.04	0	85905000	87265000	67507000	73524000	93804000	84215000	60397000	51936000	51034000	72124000	75896000	99128000	4	8	3	6	5	5	5	3	1	8	4	7	59
E7EPD9;Q9NRC1-3;Q9NRC1-2;E7EPW5;G3XAH9;E9PCV1;B7Z4U3;B7Z4L1;Q9NRC1-6;Q9NRC1-5;Q9NRC1-4;Q9NRC1;E7ENZ9;C9JU30;Q9NRC1-7;H0Y7M0;F8WAI5;B7Z7D4;F5H2P3;Q8TDW4-6;Q8TDW4-2;Q8TDW4-7;Q8TDW4-5;Q8TDW4-3;Q8TDW4;E9PF01;E7EMS3;C9JZV9;C9JRQ0;Q5TEH7;C9JRW1;C9JXL0;B7Z8V6;Q8TDW4-8;Q8TDW4-4	Suppressor of tumorigenicity 7 protein	ST7	0.374783	0.36918	7	2	3	2	4	3	4	3	2	2	1	2	4	15.9	65.52	0	4036400	4708600	NA	5947700	8322200	6741800	NA	3435400	3877800	NA	4954800	5993400	0	0	1	2	2	3	0	1	0	0	2	4	15
E7EPE1;Q10589	Bone marrow stromal antigen 2	BST2	0.521146	0.559652	6	6	6	6	6	5	6	5	4	5	5	6	6	23.6	23.635	0	341010000	760440000	510210000	262610000	305580000	353000000	288770000	304620000	205140000	284930000	213920000	332360000	4	10	8	8	8	7	8	6	2	8	8	7	84
E7EPI0;Q9P2D0;Q9P2D0-2;E9PDR5;D6R9F4;H0Y9N7;Q9P2D0-3	Inhibitor of Bruton tyrosine kinase	IBTK	0.317647	-0.162724	23	13	10	8	16	9	12	12	14	8	16	20	14	20	149.01	0	41641000	35104000	36127000	31246000	42624000	37890000	39854000	46416000	49581000	45769000	36616000	34111000	4	1	1	6	3	6	2	4	3	9	4	10	53
E7ETK0;P62847-2;P62847-3;P62847;E7EPK6	40S ribosomal protein S24	RPS24	0.0663668	-0.10952	8	6	7	6	8	6	7	6	6	5	7	7	6	56.5	15.197	0	922770000	1057300000	1187300000	2279300000	1305900000	1559500000	905840000	1280000000	1644400000	1486700000	1690000000	1774200000	17	23	15	40	48	41	31	23	22	34	37	31	362
Q7Z401;E7EPL3	C-myc promoter-binding protein	DENND4A	0.124144	0.58191	6	3	2	3	3	3	1	1	2	3	5	5	5	4.1	209.24	0	12037000	NA	NA	NA	NA	NA	NA	NA	NA	6991100	7417100	10029000	1	1	1	2	0	1	1	0	0	1	3	2	13
E7EPL4;Q6P996;E7EMH5;Q86XE2;H0Y6N6;Q6P996-2;Q6P474;Q6XYB5	Pyridoxal-dependent decarboxylase domain-containing protein 1	PDXDC1	0.217462	0.0786958	33	28	21	26	29	31	25	27	24	25	25	28	27	55.1	83.571	0	299420000	281340000	316560000	257100000	260190000	238430000	260750000	261130000	260890000	236870000	272270000	267630000	31	23	23	29	39	21	35	38	22	28	39	32	360
E7EPS8;F8WA38;P28827;E7EVX9;B1AJS0;B1AJR6;B1AJR8;B1AJR9;O14522;O14522-1	Receptor-type tyrosine-protein phosphatase mu	PTPRM	0.482432	0.0253137	13	7	7	7	7	8	7	7	6	4	3	7	2	10.8	157.07	0	27587000	37402000	21986000	29548000	24096000	32037000	17924000	39972000	NA	NA	30122000	NA	2	0	1	5	3	5	1	2	1	1	2	2	25
E7EPT4;P19404	NADH dehydrogenase [ubiquinone] flavoprotein 2, mitochondrial	NDUFV2	0.0408476	-0.0559552	10	7	7	6	9	8	10	8	5	5	8	8	9	47.2	27.907	0	56500000	67920000	85013000	102410000	89523000	127980000	79002000	81399000	74065000	101550000	103580000	96425000	8	5	9	12	8	13	8	4	8	13	7	10	105
E7EPV7;P37840-2;P37840;D6RA31;P37840-3	Alpha-synuclein	SNCA	0.334398	0.413035	3	2	2	3	2	2	2	2	2	2	2	2	2	42.6	11.777	0	86784000	47987000	55612000	29797000	58409000	35858000	52729000	46102000	39705000	31370000	30258000	28313000	2	2	2	2	2	3	2	2	1	2	1	2	23
E7EPW1			0.962466	1.03573	2	2	2	2	2	2	2	2	2	2	2	2	2	7.5	17.305	0	424710000	342930000	246680000	191430000	255910000	137600000	144980000	123800000	149700000	118610000	88485000	115660000	7	7	7	6	6	7	7	5	5	5	4	4	70
G5E9P1;E7EVP7;Q14643-4;Q14643-3;Q14643-8;Q14643-7;Q14643-5;Q14643-6;Q14643-2;E7EPX7;Q14643;B7ZMI3	Inositol 1,4,5-trisphosphate receptor type 1	ITPR1	0.168599	-0.183462	82	61	57	55	67	64	66	68	67	66	55	52	52	35.6	308.6	0	400580000	457560000	342290000	426250000	414590000	458780000	590010000	685190000	585050000	339990000	362440000	374300000	32	35	18	55	53	51	57	59	40	29	34	30	493
E7EPZ1;B7ZMI4;O75970-3;O75970-2;O75970;F5H1U9;H0YGQ3;B7ZB24;F8WDQ8;F5H8D6;B3KQC9;H0YH70	Multiple PDZ domain protein	MPDZ	0.142551	0.12839	29	17	15	12	19	17	14	13	12	13	18	23	14	19.6	208.41	0	72112000	70880000	68678000	60950000	87217000	60000000	59007000	60961000	46230000	84869000	57666000	80655000	4	4	2	10	9	5	6	3	2	10	7	9	71
E7EQ34;O14653;O14653-2;Q8N4B8	Golgi SNAP receptor complex member 2	GOSR2	0.173413	-0.372221	4	3	4	3	3	2	3	4	4	2	4	4	3	20.7	26.864	0	30199000	24365000	8251800	31437000	20618000	26100000	27972000	17480000	17802000	38843000	52977000	26965000	1	1	0	3	1	2	2	4	1	2	4	2	23
E9PGR0;E7EQ55;Q9Y5K5-2;Q9Y5K5-4;Q9Y5K5-3;Q9Y5K5;Q5LJA5;Q5LJA9;Q5LJB0;H0Y6Y4;B4DW59;B7Z9U9;H0Y4E0;H0Y636;H0Y4K0	Ubiquitin carboxyl-terminal hydrolase isozyme L5	UCHL5	0.342489	-0.345017	20	18	15	16	16	17	16	14	15	17	15	14	16	74.1	36.418	0	242650000	293590000	256110000	487080000	482130000	497230000	501380000	410560000	439460000	455210000	456070000	476350000	23	26	18	30	26	30	24	22	22	25	23	18	287
E7EQ69;Q9GZZ1;C9J5D1;F8WB80;Q9GZZ1-2;C9JZU6;C9J5J3;F8WCK0	N-alpha-acetyltransferase 50	NAA50	0.170525	-0.345424	7	6	6	5	6	6	5	5	7	6	6	6	7	39.9	19.311	0	118750000	53694000	82434000	176060000	173540000	186680000	125450000	82257000	153810000	209780000	214760000	176350000	8	6	6	8	8	8	7	7	5	7	7	8	85
E7EQ81;Q7Z412;F6UBB5;E9PRC5	Peroxisome assembly protein 26	PEX26	0.0719918	0.16486	3	0	1	2	3	3	2	1	1	1	2	2	2	13.2	39.853	0	NA	NA	2422500	9889700	5183300	8046300	NA	NA	NA	3924400	11437000	2810400	0	0	0	3	3	1	0	2	1	0	2	0	12
P22570;E7EQC1;P22570-2;B4DHX5;B7Z7G2;B4DQQ4;G3V0F2	NADPH:adrenodoxin oxidoreductase, mitochondrial	FDXR	0.298719	0.316825	23	15	11	16	16	16	16	21	20	14	10	10	10	58.5	53.836	0	91485000	103960000	130150000	117540000	119210000	123120000	121540000	125680000	113020000	66902000	54624000	90632000	7	10	11	15	13	12	19	20	8	6	9	11	141
E7EQD1;P62995-3;P62995	Transformer-2 protein homolog beta	TRA2B	0.548649	-0.373345	8	7	7	7	7	8	8	7	8	8	7	8	8	36.9	29.186	0	521630000	449780000	290520000	504970000	380500000	417860000	504670000	471990000	498670000	724890000	673040000	446120000	16	17	11	21	24	20	11	10	13	17	15	15	190
Q8NBI5;E7EQD2;E9PS74;H0YD64;H0YCG3	Solute carrier family 43 member 3	SLC43A3	0.0578526	-0.0897878	5	5	5	4	5	5	5	4	5	4	5	5	5	11.8	54.528	0	34137000	35804000	47530000	44657000	29832000	45313000	21842000	51761000	41831000	41866000	56660000	45411000	5	3	2	7	4	5	4	3	2	3	5	4	47
E7EQE3;Q99973-2;Q99973;G3V5X7;G3V470;G3V2A4;H0YIZ2;H0YIY9;B4E0B6;G3V591	Telomerase protein component 1	TEP1	0.445513	-0.536826	13	5	3	5	4	5	6	4	4	4	5	3	4	5.6	289.5	0	23866000	19752000	16525000	29134000	35429000	53839000	46983000	43170000	44999000	38733000	30516000	37416000	2	1	2	1	1	3	3	0	1	2	0	2	18
E7EQN5;P98171;Q86UY3;F5GZW3;E9PCM6;F8WAR0;C9JLA8;C9J5M2	Rho GTPase-activating protein 4	ARHGAP4	0.359627	0.416581	15	6	8	8	9	12	12	8	4	6	9	8	9	19.7	102.57	0	14658000	26209000	33399000	32460000	40495000	38146000	17595000	21176000	16545000	23843000	27656000	27989000	4	3	3	6	9	6	6	4	1	7	3	6	58
E7EQN6;Q9GZR1-2;Q9GZR1;H0Y4F4;F8W6D9;H0Y8Y8;B3KMM0;F5GZW5;D6RG09	Sentrin-specific protease 6	SENP6	0.71018	1.37879	7	2	1	3	2	3	4	3	2	1	2	2	3	7.8	126.11	0	NA	NA	NA	NA	7559900	4160800	NA	NA	NA	NA	NA	NA	1	1	1	1	2	0	1	0	0	1	0	2	10
E7EQP0;Q8TBA6-2;Q8TBA6;H0YK03	Golgin subfamily A member 5	GOLGA5	0.249118	0.619822	11	5	3	5	8	5	7	4	3	5	4	3	2	19.8	73.164	0	NA	NA	NA	14166000	NA	19631000	NA	NA	NA	10852000	NA	NA	1	0	1	3	2	4	3	1	0	0	1	0	16
E7EQT4;Q9UKV3;Q9UKV3-5;Q9UKV3-3;Q9UKV3-2;G3V3B0;G3V3T3	Apoptotic chromatin condensation inducer in the nucleus	ACIN1	0.0973903	0.0705303	44	34	38	36	37	40	39	40	42	38	38	39	38	35.7	147.36	0	1129200000	1430500000	1427200000	1216700000	1157400000	1131600000	1360400000	1365200000	1363800000	1021400000	1047600000	1010900000	38	42	34	62	55	47	49	42	31	57	49	64	570
E9PES6;E7ES08;E7EQU1;O15347;P0C6E5	High mobility group protein B3	HMGB3	0.114121	0.11009	8	6	6	7	6	7	6	7	7	7	5	6	5	45.1	17.522	0	283750000	172820000	173040000	140350000	225990000	201650000	187160000	205300000	174520000	175880000	187540000	155230000	8	8	7	10	10	6	13	13	12	14	11	9	121
Q96RT1-5;Q96RT1-3;E7EQW9;Q96RT1-2;Q96RT1;E9PCR8;Q96RT1-7;Q96RT1-6;Q96RT1-4;B4DIP2;H0YA04;H0Y9E8;G8JLB9;B1AKT2;Q96NW7-3	Protein LAP2	ERBB2IP	0.143947	-0.0693183	35	24	23	23	27	27	22	24	24	22	27	28	25	31.4	152.29	0	161110000	162570000	172000000	169530000	162470000	176260000	162240000	179640000	223530000	155980000	159330000	180220000	15	14	10	24	23	19	8	14	8	24	30	23	212
E7EQY4;F8W8M8;E7EV10;Q9BTC8-2;Q9BTC8;D6W5A2;E9PCS8;E9PF88	Metastasis-associated protein MTA3	MTA3	0.0214598	0.0304715	8	6	7	5	7	5	5	6	4	5	5	7	7	19.8	58.726	0	56546000	54007000	54797000	42266000	46026000	40472000	53667000	67903000	52367000	51919000	32385000	36174000	6	3	1	5	5	3	3	2	1	6	6	5	46
E7EQZ4;Q16637-4;Q16637-2;Q16637-3;Q16637;B4DP61;H0YBZ9	Survival motor neuron protein	SMN1	0.100439	-0.0963368	7	5	4	4	6	6	6	5	4	4	5	5	5	31.6	31.689	0	34463000	35845000	29812000	40474000	40096000	45872000	33643000	33415000	54453000	39339000	48954000	34716000	4	5	4	7	5	6	6	4	5	5	7	6	64
F5GX46;Q8NEM7-2;Q8NEM7;E7ER46;B4E2D5;C9JQS2	Transcription factor SPT20 homolog	SUPT20H	0.0116429	0.130853	4	1	0	3	3	4	4	2	3	2	3	3	4	6.4	80.658	0	NA	NA	2778700	3423500	3634200	6005400	3211500	4692200	3021600	4231100	3685800	2444800	1	0	0	2	4	4	1	2	0	2	3	1	20
E7ER60;O15056-3;O15056-2;O15056;Q5TA15;B4DJU8	Synaptojanin-2	SYNJ2	0.065117	-0.803584	4	2	2	1	1	2	1	0	0	0	4	1	3	3.2	160.4	0.00030731	17424000	21636000	NA	NA	NA	NA	NA	NA	NA	44019000	NA	26091000	0	0	0	0	1	0	0	0	0	2	0	4	7
E9PDX3;E7ER65;Q9H1H9-2;Q9H1H9;Q9H1H9-3;Q9H1H9-4;H0Y307;H0Y9Z7;H0Y925	Kinesin-like protein KIF13A	KIF13A	1.03436	-0.468515	32	20	20	22	24	20	22	25	22	21	26	21	24	21.3	198.64	0	137740000	127510000	106710000	108850000	162610000	151750000	166170000	180290000	206230000	173680000	178420000	184530000	11	9	11	13	14	15	17	13	9	18	16	23	169
O94986;E7ER66;O94986-1;O94986-2;Q3B7A2	Centrosomal protein of 152 kDa	CEP152	0.298411	0.0425941	9	3	2	1	3	3	2	2	1	1	8	3	5	5.9	189.07	0	6136900	NA	NA	NA	6528000	NA	NA	NA	NA	6766200	4776700	7180500	0	0	0	2	1	0	0	0	0	6	1	3	13
H0Y373;E7ER89;O95340;O95340-2	Bifunctional 3-phosphoadenosine 5-phosphosulfate synthase 2;Sulfate adenylyltransferase;Adenylyl-sulfate kinase	PAPSS2	0.496265	0.279127	29	25	25	25	26	26	25	28	27	23	24	25	24	54.7	69.974	0	698000000	795100000	723840000	561480000	732540000	694510000	650790000	662630000	709840000	470900000	567930000	439050000	41	43	31	54	55	54	48	49	42	42	45	49	553
E7ER94;Q9BZL6	Serine/threonine-protein kinase D2	PRKD2	0.103994	0.385068	5	2	3	1	2	1	4	4	2	3	2	3	4	6.1	97.77	0	7794200	14422000	NA	12700000	NA	12210000	5017100	8055200	8712700	7098900	14118000	13147000	0	2	1	1	0	1	2	1	1	2	4	2	17
E7ERB7;Q9P107	GEM-interacting protein	GMIP	0.636449	0.511595	9	3	3	2	6	3	5	2	2	2	3	4	7	13	103.7	0	11077000	6413600	7583900	11192000	14105000	9922700	5207600	6252000	8801000	6098600	8272700	6953900	2	2	0	5	3	5	1	1	1	2	3	6	31
E7ERL4;E9PFC7;P38398-2;P38398;F8W8H7;E7EMP0;P38398-4;E7EP70;E9PFZ0;E7EP71;E9PH68;E7EWN5;Q3B891;C9IZW4;E7EUM2;G3XAC3;E7ETR2;Q6IN79;P38398-5;P38398-3;E9PC22;E7EN90;E7ENB7;E7EQW4;H0Y850;H0Y8D8;H0Y8B8;B7ZA85	Breast cancer type 1 susceptibility protein	BRCA1	0.530175	-0.667238	16	8	6	1	10	6	5	6	4	3	7	7	6	9.9	203.35	0	15596000	15402000	NA	13389000	15854000	16255000	25834000	33504000	21126000	18196000	25452000	23961000	1	0	0	6	2	2	3	2	3	4	5	5	33
E7ERL6;Q6P0Q8-2;Q6P0Q8;E7EWL1;E9PBM6	Microtubule-associated serine/threonine-protein kinase 2	MAST2	0.118179	0.10836	11	2	3	4	3	4	4	4	2	2	6	4	6	9.5	176.13	0.00030239	NA	NA	NA	10447000	11583000	11458000	NA	NA	NA	10323000	10365000	NA	0	1	2	1	0	0	1	0	0	0	2	3	10
E7ERS3;Q86VM9;Q86VM9-2;F5H7R0	Zinc finger CCCH domain-containing protein 18	ZC3H18	0.0472431	0.0739055	27	20	19	20	18	22	21	19	18	18	21	23	23	31.2	108.94	0	464800000	534410000	545780000	290140000	340520000	303080000	429030000	507620000	479580000	279340000	320570000	319180000	15	19	12	18	26	16	15	12	14	23	24	21	215
E7ES43;O95757;E9PDE8;D6RJ96	Heat shock 70 kDa protein 4L	HSPA4L	0.0523851	-0.0205915	43	33	32	36	34	33	34	36	36	34	33	34	34	57.2	97.658	0	625570000	564990000	667050000	562530000	569090000	522620000	595330000	605090000	603680000	568710000	560220000	620220000	48	46	45	50	58	48	49	43	43	57	63	64	614
E7ESC7;Q7L5Y9-3;Q7L5Y9;F5H3F8;Q7L5Y9-2;B4DQT1;B4DVN3;E7ENL1;D6RIB6;C9JD69;Q7L5Y9-4;D6RDW4;D6REW7;Q7L5Y9-5;D6RE80;D6RID6;D6RA86;D6R8Z3	Macrophage erythroblast attacher	MAEA	0.348688	0.400706	12	6	2	7	5	6	7	7	5	4	6	3	5	30.2	49.392	0	29660000	26350000	21074000	13529000	15481000	18583000	16011000	12165000	15919000	12677000	11509000	26769000	4	2	5	5	3	5	3	5	3	5	1	4	45
E7ESD5;E9PLN6;F2Z2Y1;O95677-5;O95677-2;O95677-4;O95677	Eyes absent homolog 4	EYA4	0.0820032	-0.0771966	3	1	1	3	2	3	3	2	2	1	3	3	1	7.5	61.993	0	NA	NA	3208000	4377600	5283900	5176900	5505800	3497600	NA	4906800	5035700	NA	0	0	1	0	2	2	2	1	0	2	3	1	14
E7ESG3;Q96I15;Q96I15-2;H0Y396;E7ESH3;C9JNL5;F8WCL3;F8WBU3	Selenocysteine lyase	SCLY	0.353726	-0.323369	8	5	4	4	5	4	5	7	7	4	3	4	3	30.5	38.033	0	15705000	13383000	14549000	15787000	18216000	13707000	20095000	17662000	NA	NA	19163000	NA	2	2	0	1	0	1	3	3	0	0	1	0	13
E7ESK6;E9PBI9;F5H0S6;P34741	Syndecan;Syndecan-2	SDC2	0.0983004	1.91482	2	2	1	2	1	1	1	1	1	1	1	1	2	11.5	18.388	0.0022145	14155000	NA	12900000	NA	NA	NA	NA	NA	NA	NA	NA	3583700	2	1	2	1	1	0	1	0	1	0	0	1	10
E7ESL0;Q9NWU5;Q9NWU5-2;A6NGJ8	39S ribosomal protein L22, mitochondrial	MRPL22	1.29004	0.285376	9	8	9	8	9	8	8	8	8	8	9	9	9	42.5	24.325	0	209220000	202460000	179250000	194700000	186050000	179630000	175320000	153520000	168010000	140270000	160460000	148140000	7	12	12	14	16	14	15	12	12	12	17	14	157
E7ET21;Q9NVC6;E9PJZ4;E9PM72;E9PKQ4	Mediator of RNA polymerase II transcription subunit 17	MED17	0.00608907	0.0116482	10	5	1	5	3	5	5	5	7	1	5	5	6	17.7	69.77	0	10711000	NA	13030000	20333000	15181000	19887000	11084000	10250000	NA	21236000	17016000	20043000	6	0	2	2	1	3	3	3	0	2	2	5	29
F8W7M0;O95628-3;O95628-2;O95628;O95628-8;O95628-4;O95628-7;E7ET38;F8VQP3;O95628-6;O95628-5	CCR4-NOT transcription complex subunit 4	CNOT4	0.05142	-0.0314165	6	2	2	2	2	3	3	3	3	2	5	4	3	10.2	84.661	0	NA	NA	NA	7885500	8842700	7666300	NA	NA	NA	7744400	7369100	9999300	1	1	2	1	2	2	0	0	0	2	2	3	16
E7ET49;Q8NCG7;Q8NCG7-2;B4DQU0;E7EVQ4;B4DVJ1;Q8NCG7-3	Sn1-specific diacylglycerol lipase beta	DAGLB	0.0257502	-0.0378846	13	8	9	9	8	6	8	10	7	7	9	8	7	22	68.951	0	61396000	50009000	46355000	57644000	83758000	82515000	45843000	51347000	67243000	78487000	66602000	80224000	5	6	4	4	6	8	3	5	5	6	7	5	64
E7ET71;O95684-2;O95684;Q8N103-3;O95684-3	FGFR1 oncogene partner	FGFR1OP	0.0312229	0.130133	7	3	1	3	3	5	3	2	2	0	4	2	4	26.4	39.605	0	NA	NA	8108300	NA	5465200	NA	6278700	6220600	NA	6337500	NA	5530400	0	1	2	0	2	0	1	1	0	2	0	1	10
E7ETA6;Q15154;E7EV93;H0YBA1;C9JBL6;E9PGW9;A6NNN6;Q15154-3;E5RGQ4;H0YAQ4	Pericentriolar material 1 protein	PCM1	0.147869	0.991081	2	2	2	2	2	0	0	1	1	1	2	2	1	1.3	227.73	0	3190700	3242500	2800900	1731000	NA	NA	NA	NA	NA	1717900	1043500	NA	0	2	1	0	0	0	1	0	0	1	2	1	8
E7ETB3;Q9ULA0;H0YGP0;E7EMB6;E7EWP4;F8WAN0;C9JBE1;B9ZVU2;E7EPX3;C9J1E2;E5RJ35;C9JRG3;E3W974	Aspartyl aminopeptidase	DNPEP	0.338554	0.298783	17	9	7	8	10	12	12	12	10	8	10	11	12	42.8	54.53	0	40194000	67919000	59481000	55191000	67088000	59105000	43853000	45452000	28840000	52667000	55705000	60818000	5	3	1	8	15	8	8	4	2	6	13	8	81
E7ETC3;Q9BZC7;Q9BZC7-3;Q9BZC7-2;E7EU84;H0Y8D6;H0Y8C9;E9PGB2;Q5SPZ6;H0Y8E3;E9PHE2	ATP-binding cassette sub-family A member 2	ABCA2	0.900267	0.556274	19	10	11	8	12	14	15	7	8	3	8	10	11	10.3	273.04	0	149090000	148390000	111130000	127980000	127700000	160190000	106140000	93163000	59541000	107670000	111610000	89988000	6	6	3	6	8	6	1	1	1	5	6	3	52
E7ETS7;Q12959-5;Q12959-3;Q12959-6;Q12959-4;Q12959;Q12959-7;Q12959-2;E9PG21;E7EWL7;E7EQD7;B4E2H8;C9IYP1;C9J110;F2Z2L0;C9JUA9;C9JN61;C9JCP6;A8MUT6	Disks large homolog 1	DLG1	0.709064	0.542768	15	9	11	8	12	12	14	5	5	6	12	13	10	24.4	98.974	0	64165000	53762000	84719000	91481000	107810000	99554000	41005000	64620000	65327000	53866000	69219000	46519000	9	7	7	15	14	17	5	4	7	13	10	14	122
E7ETS8;Q07864;F5H1D6;E7ENR1;F5H7H6;F5H3W5;F5H7E4;B3KS74;F5H0H8;F5H5Q5;E9PHF9	DNA polymerase epsilon catalytic subunit A;DNA polymerase	POLE	0.610525	-0.464857	51	25	23	23	28	31	27	22	24	21	29	32	33	27.6	262.98	0	111890000	118030000	92871000	126270000	145920000	152040000	121640000	132620000	147190000	200050000	213110000	234610000	5	10	6	18	15	11	8	5	8	25	25	24	160
E7EUY3;E7ETT1;E9PDR0;E7EX59;P05166;P05166-2;E9PEC3;F5H4H8;E7ETT4;C9JQS9;F8WBI9;E7ENC1;C9JVY9;C9JVW9	Propionyl-CoA carboxylase beta chain, mitochondrial	PCCB	0.019266	0.0276152	19	14	11	16	14	13	14	15	12	10	10	14	14	46.9	55.708	0	31864000	25628000	29959000	42946000	36919000	43357000	43093000	43764000	29098000	23089000	35413000	33415000	6	4	5	5	4	4	6	5	5	3	11	3	61
H0Y9G6;E7ETU7;P09001;E9PF06;D6RC14;D6RBQ5	39S ribosomal protein L3, mitochondrial	MRPL3	0.57851	0.282691	15	11	8	13	15	15	13	12	12	12	14	11	14	42.1	40.47	0	214860000	213390000	189540000	193780000	216170000	250940000	152520000	138960000	161820000	200730000	182340000	224580000	9	9	9	14	20	16	11	7	10	13	13	11	142
E7ETZ4;Q9Y6E2;Q75MG1;B5MCH7;E7EMS9;C9JF98;B5MCE7;E9PFD4;F8WDX8	Basic leucine zipper and W2 domain-containing protein 2	BZW2	0.962466	0.379938	27	25	23	22	24	22	22	25	25	25	26	21	25	55.9	46.913	0	1082600000	1352400000	1120000000	937920000	1030000000	992470000	808460000	674990000	784240000	954100000	835640000	948750000	40	32	35	53	47	52	46	51	42	67	63	56	584
E7EU22;Q5VT06;H0Y7F7;H0Y6Q4;E9PD38;Q5T2X4;H0YD38	Centrosome-associated protein 350	CEP350	0.0475043	-0.0868327	18	11	10	7	9	7	10	8	11	12	10	6	7	6.8	351	0	34447000	36317000	36575000	30054000	43556000	30370000	49846000	34823000	69589000	21505000	30815000	32609000	3	3	2	3	1	4	3	0	4	5	2	4	34
E7EU23;P50395;Q5SX88;Q5SX87;Q5SX90;Q5SX91;E9PFL7	Rab GDP dissociation inhibitor beta	GDI2	0.515157	-0.267252	19	16	16	18	15	17	17	18	18	17	19	18	17	44.1	51.18	0	970930000	1157900000	950220000	1172500000	1169900000	1270400000	1205800000	1105100000	1132600000	1402900000	1548800000	1725100000	51	41	36	57	51	53	50	54	40	61	59	51	604
E7EU28;Q86U06-4;Q86U06-5;Q86U06-2;Q86U06;G3XAP0;Q86U06-3;G3V546;H0YJJ3;G3V225;G3V2B4	Probable RNA-binding protein 23	RBM23	0.0891175	-0.104254	3	0	1	0	2	2	3	1	0	1	3	3	2	8.7	44.829	0.0001579	NA	NA	NA	3568900	3103400	3954200	NA	NA	NA	4643800	2833800	4133700	0	0	0	0	0	0	0	0	0	1	1	2	4
E7EU96;Q5U5J2;P68400;P68400-2	Casein kinase II subunit alpha	CSNK2A1	0.549275	-0.268828	19	15	15	15	18	17	18	18	17	17	18	17	18	56.4	45.31	0	370250000	318900000	374730000	347720000	354610000	391830000	329130000	377220000	445530000	456230000	463200000	559380000	16	16	21	30	32	37	34	33	18	33	36	28	334
E7EUC2;Q7L592;C9JS27;Q7L592-2;C9J236;C9JP36;C9JEL7;B4E0W7	NADH dehydrogenase [ubiquinone] complex I, assembly factor 7	NDUFAF7	0.188822	0.288095	15	10	9	8	12	13	12	11	11	9	11	9	9	46.4	46.14	0	75560000	67356000	54265000	145580000	126920000	125170000	59783000	59788000	63425000	82044000	104620000	99050000	7	9	4	16	16	15	6	13	11	8	6	10	121
E7EUC3;O43657	Tetraspanin-6	TSPAN6	0.0841441	0.0908015	3	2	1	1	3	3	3	2	2	1	3	2	3	14.5	25.74	0	32718000	NA	NA	24953000	16036000	24129000	30209000	20509000	NA	21765000	17546000	23107000	1	1	1	4	1	1	2	1	1	3	2	2	20
F8W911;E7EUT7;P38571-2;P38571;Q5T073	Lysosomal acid lipase/cholesteryl ester hydrolase	LIPA	0.0696798	0.0759215	2	1	2	2	2	2	2	2	2	2	2	2	2	7.6	40.262	0	NA	8195100	8357100	7328300	9825700	13694000	10840000	10679000	11997000	8564700	4424400	8651300	1	2	1	2	0	2	2	2	2	3	1	1	19
H0YM23;E7EUV3;O75179-2;O75179;G5E964;E7EWI7;O75179-4;C9JRC1;O75179-3;H0YLQ3;B5MEE3;H0YMS3;O75179-5;B3KU50	Ankyrin repeat domain-containing protein 17	ANKRD17	0.0535841	-0.0581361	36	23	22	19	25	27	27	23	20	21	28	29	30	18.4	263.25	0	215720000	189240000	153950000	190790000	206730000	161750000	159210000	159770000	151390000	247020000	231640000	231730000	19	19	9	21	23	18	11	7	6	24	25	29	211
E7EVA0;E9PGM5;P27816-4;B5MEG9;H0Y2V1;F8W9U4;B4DSQ1;P27816-3	Microtubule-associated protein	MAP4	0.176014	-0.181587	34	22	22	20	21	20	26	24	24	25	20	25	24	19.5	245.44	0	339100000	307950000	355560000	230430000	241360000	272890000	396520000	410000000	431070000	260500000	274490000	239310000	14	18	11	16	13	12	17	16	19	12	18	13	179
E7EVJ5;E7EVF4;Q96F07-2;E7EWA4;Q96F07;F5H583	Cytoplasmic FMR1-interacting protein 2	CYFIP2	0.304596	-0.548689	2	1	1	1	1	2	1	1	1	1	2	2	2	1.1	142.58	0	NA	NA	NA	NA	15834000	NA	NA	NA	NA	23303000	26098000	20430000	1	0	0	0	1	1	1	1	1	2	1	2	11
E7EVG1;Q8TAD8	Smad nuclear-interacting protein 1	SNIP1	0.298411	0.526606	5	4	3	3	3	3	3	2	3	1	3	3	3	18.4	43.948	0	111550000	122090000	177760000	112180000	71916000	82462000	47743000	31591000	NA	130510000	145880000	83512000	2	0	2	1	1	2	2	2	0	2	0	1	15
E7EVH9;Q08623-3;Q08623;F5H6B0;E9PAV8;Q08623-2	Pseudouridine-5-monophosphatase	HDHD1	0.0116731	-0.165047	8	3	4	6	7	7	6	6	4	4	2	4	6	46.6	21.466	0	NA	7218100	15447000	34898000	36658000	49803000	25927000	23577000	32988000	17132000	NA	36434000	1	1	2	2	5	6	4	2	1	1	1	2	28
E7EVK2;E9PI62;Q9BT17;B3KWF9;Q9BT17-2	Mitochondrial GTPase 1;Mitochondrial ribosome-associated GTPase 1	MTG1	0.100777	-0.463903	5	1	3	3	2	3	3	2	3	2	3	3	3	23.7	31.677	0	NA	NA	NA	NA	12067000	12034000	NA	NA	NA	17689000	17030000	15242000	2	2	2	0	1	0	1	0	0	2	1	2	13
E7EVK3;Q6ZT12-4;Q6ZT12;H0Y3K2;Q6ZT12-2;Q6ZT12-3	E3 ubiquitin-protein ligase UBR3	UBR3	0.0213426	0.0173189	14	5	5	7	9	5	9	7	6	4	9	9	8	8.1	216.03	0	17029000	14562000	14973000	14960000	14141000	15598000	20142000	12510000	14501000	15620000	13075000	15277000	2	2	1	4	2	4	2	4	1	6	4	4	36
E7EVQ6;Q14534;B4DHX0;H0YBN7;E5RJH9	Squalene monooxygenase	SQLE	0.0307952	-0.149199	5	1	2	1	4	3	4	2	2	1	4	4	3	14.4	53.067	0	NA	NA	NA	4905300	7075900	8627800	NA	NA	NA	6885400	10820000	5481900	1	0	1	3	1	2	0	1	1	2	3	1	16
E7EVR4;O60504-2;O60504;E5RHI2;H0YBA2;E5RJP2;H0YB51;E5RH58;H0YAZ3;E5RIA0	Vinexin	SORBS3	1.34311	-0.922697	15	4	5	7	4	5	6	7	7	7	12	10	9	44.4	42.341	0	31811000	24048000	25961000	26769000	31737000	23680000	36918000	58368000	68649000	54664000	61003000	37585000	2	2	5	1	4	2	4	3	4	6	8	7	48
E7EVU8;Q7Z6Z7-3;Q7Z6Z7;E9PD66;Q7Z6Z7-2;H0Y5W0;Q5H962;H0Y659;F5H1P2;Q5H963;F5H2B1;A5YM72-2;A5YM72;E9PK38;F5H427;A5YM72-3	E3 ubiquitin-protein ligase HUWE1	HUWE1	2.01111	-0.224821	140	112	111	114	121	119	114	119	118	114	124	123	125	42.9	482.14	0	2418100000	2425400000	2294500000	2511300000	2477600000	2358200000	2737800000	2953400000	2824700000	2693500000	2778200000	2942700000	113	102	88	159	149	140	121	111	92	193	203	201	1672
E7EVW0;P28340;H0Y3D1	DNA polymerase delta catalytic subunit	POLD1	0.0785549	0.0723977	56	47	43	44	41	43	41	42	45	44	43	50	46	57.8	126.39	0	640130000	588600000	654180000	881400000	883180000	797900000	635410000	586570000	597090000	757550000	859190000	782130000	52	47	39	55	65	46	44	49	33	67	69	74	640
E7EVZ5;Q8NBM8	Prenylcysteine oxidase-like	PCYOX1L	0.255707	0.195844	3	0	0	1	3	3	2	1	0	0	1	1	2	7.9	45.679	0.00030783	NA	NA	NA	6908800	7814000	6789100	NA	NA	NA	NA	NA	6248000	0	0	0	2	3	2	0	0	0	0	1	1	9
E7EW20;Q9UM54-6;Q9UM54-4;Q9UM54-1;Q9UM54;Q5JVM0	Unconventional myosin-VI	MYO6	0.0012524	-1.14092	1	1	0	1	1	1	1	1	1	1	0	0	0	1.3	148.83	0	NA	NA	5356200	NA	NA	NA	15559000	8966700	NA	NA	NA	NA	1	0	0	1	2	1	2	2	1	0	0	0	10
E7EWC2;Q13576;F5H7S7;Q13576-2;E9PDT6;D6R939	Ras GTPase-activating-like protein IQGAP2	IQGAP2	0.01339	-1.68912	3	1	2	2	2	3	2	2	2	1	3	3	3	1.9	160.33	0.0095554	NA	130630000	118120000	29948000	7283100	NA	170150000	NA	NA	NA	117250000	132060000	0	0	0	1	0	0	1	2	0	3	3	2	12
E7EWD6;Q76L83;Q76L83-2	Putative Polycomb group protein ASXL2	ASXL2	0.0279511	-0.0172154	6	4	3	2	4	3	4	1	3	3	4	4	4	4.2	150.46	0	6021600	6854000	NA	5968400	7391000	6879000	NA	5661800	6030100	7355100	7546300	7015400	0	0	0	4	1	1	0	1	0	1	1	1	10
E7EWH8;Q5T013-3;Q5T013;H0YB18;Q5T014;Q5T017;H0YB70;Q5T015;Q5T013-2;Q5T013-4	Hydroxypyruvate isomerase;Putative hydroxypyruvate isomerase	HYI	0.401553	-0.380766	5	4	4	3	3	3	3	1	1	1	3	2	2	26.8	30.348	0	4147800	3975700	NA	11248000	6758000	10474000	NA	NA	NA	8675000	NA	NA	1	1	0	2	1	2	0	1	1	1	1	1	12
E7EWM3;G8JLN3;Q8NF64-3;Q8NF64-2;Q8NF64	Zinc finger MIZ domain-containing protein 2	ZMIZ2	0.63787	0.244823	4	2	2	0	2	2	1	0	1	0	2	3	0	7	93.667	0.0026131	4803800	4999400	NA	4666800	3860300	NA	NA	NA	NA	NA	3848900	NA	0	0	0	2	1	1	0	0	0	1	1	0	6
P68036;E7EWS7;B4DDG1	Ubiquitin-conjugating enzyme E2 L3	UBE2L3	0.0825133	-0.0675112	9	7	7	8	8	9	8	9	9	8	9	8	8	69.5	17.861	0	513350000	559150000	664930000	803860000	733560000	750170000	755020000	613390000	603570000	775390000	756250000	682060000	14	10	13	14	21	20	20	20	17	21	20	25	215
E7EWV1;Q5H8A4-2;Q5H8A4;E7EM50;D6RFE8;Q5H8A4-4;B4DKC7;Q5H8A4-5;Q5H8A4-3;D6R9J9;D6RC16	GPI ethanolamine phosphate transferase 2	PIGG	0.0429138	-0.0720107	9	5	6	6	7	5	6	7	5	4	2	5	3	11.4	98.842	0	16110000	12524000	9415500	12254000	20763000	19239000	15255000	23755000	14542000	17230000	13259000	10421000	3	0	0	4	3	4	3	4	2	2	1	1	27
E7EWW0;Q7Z3J2;G5E9I3;F5H7K1;C9J7I2;Q7Z3J2-2;F6S1J4	UPF0505 protein C16orf62	C16orf62	0.49355	-0.300868	21	7	8	13	13	12	11	14	14	11	11	11	9	26	118.61	0	33020000	27980000	29662000	40053000	45481000	35159000	38322000	33384000	49427000	40188000	44744000	53947000	3	3	6	7	9	8	8	9	6	8	13	6	86
E7EWX6;E7EXB6;Q8IXJ6-4;Q8IXJ6-2;Q8IXJ6-3;Q8IXJ6;C9JR33;C9J3U7;F8WCF4;C9JZQ0;B5MCS1;F8WF57;F8WDM4	NAD-dependent protein deacetylase sirtuin-2	SIRT2	0.182256	0.119095	4	1	2	2	2	2	2	2	2	2	2	1	1	19	27.143	0.00030656	NA	NA	NA	2851400	NA	NA	3388100	2034500	NA	NA	NA	NA	1	2	0	1	2	2	1	1	1	1	1	1	14
E7EWZ6;P06756-2;P06756;B4DYQ7	Integrin alpha-V;Integrin alpha-V heavy chain;Integrin alpha-V light chain	ITGAV	0.392023	0.289611	41	28	25	22	36	35	36	26	27	22	33	32	28	47	111.13	0	244110000	282900000	287680000	444390000	399340000	410150000	271110000	219770000	260140000	290410000	309480000	311260000	23	15	16	39	49	42	25	24	14	33	37	36	353
E7EWZ9;P60983;G3V4P8;G3V3X4;O60234	Glia maturation factor beta	GMFB	0.0764466	0.0898478	8	5	6	6	6	6	8	5	6	6	6	6	7	50.3	18.053	0	142470000	170020000	91121000	134750000	115020000	136640000	107220000	154240000	161170000	112880000	111120000	96222000	5	3	2	3	6	7	3	4	3	7	4	5	52
E7EX44;Q05682-3;A8K0X1;Q05682-2;Q05682	Caldesmon	CALD1	0.134273	-0.460417	3	1	0	2	2	2	2	2	2	1	3	3	1	4.1	64.168	0	NA	NA	NA	5134200	5256600	NA	7393500	NA	NA	6775100	7291200	NA	0	0	0	1	1	0	1	0	0	1	1	0	5
E7EX51;Q96ST2-3;Q96ST2;Q96ST2-2;B8ZZB6;B4DJ84	Protein IWS1 homolog	IWS1	0.870821	0.437182	14	12	13	12	14	13	12	13	13	13	13	12	11	19.7	86.76	0	212980000	263390000	337820000	226920000	286830000	328170000	247640000	191420000	194720000	224410000	182130000	174160000	11	12	13	20	19	18	13	17	8	24	16	19	190
E7EX90;E9PFS5;E9PGE1;E7EUR0;A8MWX9;A8MY36;Q14203;G5E9H4;Q14203-2;Q6AWB1;C9JZA4;C9JTE5;C9JJN7;C9JJD0;C9JKG6;E9PCY0;C9J1B7;C9JJW7	Dynactin subunit 1	DCTN1;DKFZp686E0752	0.899731	-0.238322	63	45	45	44	51	43	46	46	47	48	55	55	57	59.6	139.09	0	1448200000	1384200000	1435100000	1394500000	1551600000	1391200000	1741900000	1734800000	2003900000	1526700000	1650700000	1528900000	51	42	39	82	64	61	56	59	55	77	78	77	741
Q9H857-2;E9PAL9;Q9H857;Q9H857-3;C9JTZ6;Q9H857-4;C9J036	5-nucleotidase domain-containing protein 2	NT5DC2	0.211677	0.32404	16	11	6	8	13	13	12	9	11	9	6	10	7	37.2	57.203	0	40992000	37647000	43379000	77518000	72110000	78300000	61704000	37379000	35993000	50619000	68002000	26644000	5	4	4	9	15	7	5	5	7	4	7	2	74
E9PAQ6;P49368;P49368-2;B4DUR8;E9PRC8;Q5SZX6;Q5SZW8;E9PM09;E9PQ35;Q5SZX9	T-complex protein 1 subunit gamma	CCT3	0.992853	0.200713	45	43	38	42	42	41	39	42	41	41	44	41	44	75	60.462	0	4603400000	5203300000	4530100000	4313400000	4741400000	5014500000	3884100000	3799700000	4139900000	4440000000	4409400000	4035600000	100	94	108	147	160	151	135	136	102	159	164	160	1616
E9PAS0;Q96EN9;Q96EN9-2	Uncharacterized protein C19orf60	C19orf60	0.126415	0.917899	2	2	2	1	0	1	1	1	0	1	1	1	2	12.3	20.067	0.00029895	6773300	7425500	NA	NA	NA	NA	NA	NA	NA	NA	NA	3753600	1	1	1	0	0	1	1	0	0	1	0	2	8
E9PAT9;P18754;P18754-2;C9JW69;C9JRH2;C9JMJ4;C9J3R0;C9JQZ4	Regulator of chromosome condensation	RCC1	0.601031	0.431492	17	12	15	13	15	15	15	14	14	14	16	15	13	60	46.752	0	607480000	515300000	492170000	740870000	809940000	758910000	354180000	366560000	458130000	582760000	577440000	582620000	20	21	23	43	40	32	30	32	24	32	33	31	361
E9PAU2;Q8IY67-2;Q8IY67;Q8IY67-3	Ribonucleoprotein PTB-binding 1	RAVER1	0.418497	0.263087	30	25	20	22	26	26	21	21	23	24	25	25	23	60.8	79.578	0	294770000	252560000	380090000	382860000	445680000	385640000	329810000	327370000	279560000	286210000	235830000	306010000	25	21	32	42	43	30	32	28	22	28	31	23	357
F8VZJ2;H0YHX9;Q13765;F8VU71;E9PAV3;F8W0W4;F8W1N5;F8VNW4;F8VZ58	Nascent polypeptide-associated complex subunit alpha;Nascent polypeptide-associated complex subunit alpha, muscle-specific form	NACA	0.2833	0.199822	4	4	4	4	4	4	4	4	4	4	4	4	4	41.9	15.016	0	837440000	1012700000	842060000	1008300000	1138700000	1221100000	862340000	934750000	635720000	860920000	844000000	1171300000	22	21	21	26	27	25	25	23	23	24	26	27	290
E9PAZ2;Q96HR8;D6RIB3	H/ACA ribonucleoprotein complex non-core subunit NAF1	NAF1	0.760007	-0.744534	5	4	2	3	3	3	4	5	5	4	3	2	4	15.7	41.894	0	8515900	6149700	11183000	13350000	15291000	12543000	18779000	20735000	12444000	12958000	19033000	27755000	3	2	3	3	7	4	7	6	0	5	3	6	49
P78346;E9PB02;E9PFP4;C9JJX7;Q5VU11;Q5VU10	Ribonuclease P protein subunit p30	RPP30	0.0952492	-0.136289	15	8	9	11	11	12	12	12	11	11	11	11	10	68.7	29.321	0	160970000	109440000	105430000	207880000	171450000	185770000	112000000	147660000	148290000	197720000	208480000	214420000	8	9	9	21	17	19	12	13	11	15	13	17	164
Q96RT8;E9PB12;H0YMZ9;H0YLG3	Gamma-tubulin complex component 5	TUBGCP5	0.264265	0.410954	12	6	7	8	7	7	9	5	3	4	7	8	7	13.4	118.32	0	22953000	28724000	34888000	34447000	20659000	25546000	13757000	11956000	16441000	30918000	40983000	22092000	0	1	4	7	5	5	0	1	0	4	5	4	36
E9PB14;O00330;H0YD97;E9PLU0;E9PRI6;E9PBP7	Pyruvate dehydrogenase protein X component, mitochondrial	PDHX	0.2833	0.20229	24	14	13	17	17	18	16	15	15	14	13	17	14	58.6	51.459	0	158410000	113040000	160930000	172340000	205500000	214460000	152820000	157310000	143120000	144420000	150380000	126290000	11	10	11	23	25	19	14	14	7	15	21	17	187
E9PBB0;Q6Y7W6;Q6Y7W6-3;A6H8W4;E7ESB6;E9PC50;F5H3C2;C9JHW1;C9JH18;C9J0V6;C9JHT0;C9JRZ2;C9JH78;F8WCD5;C9JPV7;C9JXQ0;C9IYH5;C9JW88;C9J7G1;B8ZZD2;C9JBZ3;C9J1A6;C9JZC0	PERQ amino acid-rich with GYF domain-containing protein 2	GIGYF2	0.630238	-0.252328	37	31	29	29	31	30	24	26	29	29	29	28	30	33	149.48	0	348370000	355490000	308050000	276270000	257490000	252730000	396720000	368830000	351380000	316570000	360750000	333600000	28	28	25	29	29	25	27	30	21	38	29	37	346
Q15032-2;G5E9G8;E9PG42;Q15032;E9PBB4;C9JJI1	R3H domain-containing protein 1	R3HDM1	0.227435	0.547809	4	2	3	3	2	3	3	3	3	3	4	1	2	4.5	107.58	0	10020000	14430000	14260000	13701000	8272600	NA	9592800	5642000	6401400	13719000	NA	7364400	1	2	1	2	0	1	2	0	1	2	1	2	15
Q5QPK2;H0Y368;E9PBD4;O60762;E9PHH5;Q5QPJ9	Dolichol-phosphate mannosyltransferase subunit 1	DPM1	0.551784	0.400182	15	12	14	14	15	15	13	13	12	10	13	12	13	52.3	32.426	0	326000000	386800000	352280000	501550000	330160000	471520000	351010000	210850000	226670000	387100000	345920000	292310000	11	7	13	19	17	18	15	12	7	15	13	15	162
E9PBE9;Q9NZM3-2;Q9NZM3;E7EUQ1;Q9NZM3-4;Q9NZM3-3;E7EPJ2;C9JP63;F8W719;H0Y3G5	Intersectin-2	ITSN2	0.335556	-0.27477	16	9	9	9	10	7	5	7	9	7	11	10	9	11.6	190.36	0	23780000	23973000	18726000	14725000	23896000	14725000	28606000	25167000	23329000	16671000	26927000	23002000	4	4	2	3	4	2	4	4	2	4	5	8	46
E9PBL8;Q8WTW3	Conserved oligomeric Golgi complex subunit 1	ADCK1;COG1	0.0254832	0.491176	18	4	3	4	7	11	10	2	6	5	8	7	8	25.4	104.79	0	33510000	NA	42840000	49591000	43307000	29141000	37077000	32287000	13045000	43500000	26979000	24771000	2	2	2	9	7	8	2	3	0	7	4	8	54
P51825;E9PBM3;F5GXF9;E7ETI4;E7EMC5;E7EMS5;F5H1V4	AF4/FMR2 family member 1	AFF1	0.167479	1.26395	3	3	2	1	2	1	2	2	1	2	1	2	0	2.4	131.42	0.0032823	24266000	11791000	NA	NA	NA	NA	NA	NA	7043500	NA	NA	NA	2	1	0	3	1	1	0	0	1	0	1	0	10
E9PBQ3;Q8N511;A8MWJ6	Transmembrane protein 199	TMEM199	0.327866	0.293805	6	3	4	3	5	5	5	3	4	3	3	3	6	23.4	32.319	0	31537000	30802000	31613000	17948000	37522000	20759000	20392000	23332000	22363000	27638000	24107000	17845000	2	3	1	4	2	3	1	1	2	2	2	3	26
E9PBR6;Q5SNT2;H0Y4R5;Q5SNT2-2;H0Y994	Transmembrane protein 201	TMEM201	0.161938	0.410024	7	3	3	3	6	4	6	4	5	3	6	6	4	12.5	69.709	0	14823000	20698000	8839200	27223000	26417000	43245000	5774600	16164000	13789000	20884000	23680000	24080000	3	1	2	5	5	5	1	4	0	8	10	6	50
E9PBV5;Q96FV2	Secernin-2	SCRN2	0.518448	0.575301	7	4	5	4	4	4	5	2	3	4	3	4	3	32	41.294	0	25948000	26626000	15610000	16584000	20124000	14887000	NA	16252000	24318000	9402800	11387000	8880500	3	7	2	4	3	6	2	3	4	3	2	0	39
F6TR53;E9PBX1;Q53T59;B5MC96	HCLS1-binding protein 3	HS1BP3	0.136451	-0.190606	4	2	2	2	3	4	2	2	3	2	2	1	1	21.6	23.6	0.00015513	NA	4955300	3578700	NA	7637800	7828100	6616500	6409700	NA	NA	NA	NA	0	1	1	2	3	1	2	1	0	1	1	0	13
E9PBZ4;Q6P4H8;D6RBE3;D6RIE0	Protein FAM173B	FAM173B	0.643422	1.71059	4	1	2	3	2	1	2	1	3	1	2	2	1	19	24.212	0.00015499	NA	7474400	6582000	9550000	NA	NA	NA	NA	NA	NA	NA	NA	0	0	0	2	1	3	2	2	0	1	1	0	12
E9PC26;F5GXI5;O43683;F5GZ80	Mitotic checkpoint serine/threonine-protein kinase BUB1	BUB1	0.0396654	-0.237311	7	2	2	2	4	4	2	3	2	3	4	4	5	8.8	115.84	0	5589900	4614100	5568200	NA	4976600	NA	7236900	4723100	9312800	4335400	NA	NA	0	1	1	3	3	2	2	0	2	1	2	1	18
E9PC66;P17029;B3KRF7;C9JRM9	Zinc finger protein with KRAB and SCAN domains 1	ZKSCAN1	0.0454912	-0.64161	7	1	3	2	4	3	2	2	2	4	1	1	2	16.9	59.674	0.00015728	NA	7827400	NA	NA	7362000	NA	13837000	8784800	13664000	NA	NA	NA	0	2	0	1	2	0	1	1	2	0	0	0	9
E9PC69;Q7KZI7-15;Q7KZI7-16;Q7KZI7-14;Q7KZI7-11;Q7KZI7-8;Q7KZI7;E7ETY4;Q7KZI7-13;Q7KZI7-5;Q7KZI7-4;Q7KZI7-9;Q7KZI7-12;Q7KZI7-3;Q7KZI7-6;Q7KZI7-10;Q7KZI7-7;Q7KZI7-2;F5H4F6;F5H6N2;O75271;Q96L34-2;Q96L34;Q5DNC6	Serine/threonine-protein kinase MARK2	MARK2	0.569918	0.422086	13	4	5	5	7	8	9	8	6	4	6	8	6	22.3	86.987	0	33183000	34592000	27368000	30212000	23777000	30852000	19979000	16652000	30655000	30491000	16838000	22982000	1	1	2	5	8	5	4	3	2	5	4	4	44
E9PC74;Q13144;H0YGE6;C9JRD9	Translation initiation factor eIF-2B subunit epsilon	EIF2B5	0.00951929	0.0229154	14	7	8	7	13	10	10	10	7	7	10	10	9	28.4	78.346	0	49708000	67034000	63296000	101900000	98983000	97608000	60461000	49808000	46440000	96112000	127950000	109760000	6	7	6	18	12	10	9	6	1	13	17	14	119
Q8IWS0;E9PC97;Q5JRC6;B4E0G4;Q8IWS0-2	PHD finger protein 6	PHF6	0.231679	0.335009	13	10	12	9	11	12	9	9	10	7	8	8	8	40.5	41.29	0	183230000	157390000	199120000	90715000	101200000	103660000	169810000	125190000	134800000	82646000	70085000	81734000	9	9	11	17	11	13	11	13	9	14	11	9	137
E9PCI3;P08243;E9PCX6;F8WEJ5;C9J057;C9JT45;C9JM09;C9JLN6	Asparagine synthetase [glutamine-hydrolyzing]	ASNS	0.342463	0.185967	23	19	19	19	21	19	20	18	20	20	23	23	22	52.8	62.168	0	917380000	747760000	752600000	605480000	613250000	646760000	530330000	624400000	618000000	669060000	556200000	751230000	30	31	23	40	37	48	24	29	25	62	62	61	472
E9PCI9;P14324	Farnesyl pyrophosphate synthase	FDPS	0.172021	0.0748986	17	15	15	14	14	14	16	14	12	11	15	13	15	47.9	40.532	0	1333500000	1706700000	1540900000	1773400000	1585300000	1860000000	1658200000	1591300000	1480000000	1532400000	1574700000	1425700000	28	24	22	34	41	41	33	33	18	28	33	30	365
G3V1R3;F5H838;F5H2R1;F5H4I8;Q5VZ84;E9PCM7;P37275;Q2KJ05;H0YME0;H0YKM9;F5H1R1;F5H8J0;H0YMD3;H0YK86;H0YND9;H0YMN2;F6TDF5;F5H601;E7ESP8;E7EUW9;F5H814;O60315	Zinc finger E-box-binding homeobox 1	ZEB1	0.0509177	-0.0711058	10	7	5	7	7	5	6	5	4	5	10	10	8	13.2	99.323	0	126450000	109310000	57009000	96605000	91331000	89977000	66419000	102380000	96729000	114730000	119030000	93606000	2	2	1	4	1	2	3	3	1	4	5	4	32
Q9UJX5;E9PCR4;Q9UJX5-2;D6RAP6;D6RFM7	Anaphase-promoting complex subunit 4	ANAPC4	0.0214174	-0.0395862	16	7	7	7	11	14	12	3	6	8	13	15	12	24.5	92.115	0	28118000	25405000	27296000	58379000	47162000	46920000	27643000	32566000	41768000	38924000	45495000	44600000	3	4	2	9	10	9	2	4	3	10	10	9	75
E9PCS5;P83916;B5MD17;C9JWS9	Chromobox protein homolog 1	CBX1	0.667372	0.394368	5	4	4	4	5	5	5	3	4	3	5	4	5	25.4	21.915	0	134960000	159660000	189400000	169760000	99755000	139840000	106150000	126530000	123260000	103820000	103140000	105740000	2	5	3	5	3	6	6	5	3	3	5	3	49
Q6PI98;E9PCS7;Q6PI98-3	INO80 complex subunit C	INO80C	0.237835	1.43307	5	3	3	2	4	1	2	1	1	0	2	2	1	31.8	20.642	0.00030779	6080300	7264700	NA	NA	NA	NA	NA	NA	NA	NA	NA	NA	1	2	1	2	0	0	0	1	0	0	0	0	7
E9PCV0;P08236-2;P08236;F8WBK6;F2Z3L6;F8WE77	Beta-glucuronidase	GUSB	0.040825	-0.198519	8	4	5	3	7	7	5	4	5	3	7	6	7	16.2	58.345	0	15177000	10296000	7384300	60942000	53625000	60797000	26377000	26928000	8983700	52317000	48075000	32617000	2	2	1	6	3	5	3	3	0	6	7	6	44
E9PCW1;O95249;B4DQA8;G5E9T8;Q96QI9	Golgi SNAP receptor complex member 1	GOSR1	0.859673	0.443419	11	7	8	8	9	11	11	5	9	9	11	10	10	48.8	28.293	0	113460000	93918000	83475000	76835000	100610000	100060000	74965000	57393000	61981000	74182000	94590000	58156000	9	6	5	12	10	12	5	7	4	11	9	6	96
E9PCW5;E9PEJ6;P98196;H0Y547;H0Y8F0;E7EMP5;Q9Y2G3	Probable phospholipid-transporting ATPase IH	ATP11A	0.798712	-0.395357	10	6	5	4	6	6	7	4	4	3	5	5	5	12.4	109.55	0	13522000	9760600	8507700	9248800	11281000	9851700	16421000	13108000	10293000	12690000	14906000	14258000	4	3	1	4	3	2	1	3	3	2	3	2	31
E9PD25;O43897-2;O43897;D6RAK5;D6RCE0;D6RBI6;P13497-4;P13497-5;P13497-2;P13497-6;P13497;Q9Y6L7	Metalloendopeptidase;Tolloid-like protein 1	TLL1	0.310947	2.31133	3	0	0	1	2	1	3	1	1	0	2	1	0	3.1	117.33	0.0026149	NA	NA	NA	12151000	NA	16760000	NA	NA	NA	NA	NA	NA	0	0	0	1	0	1	0	1	0	0	0	0	3
H0YH69;E9PD44;Q9HBU6;H0YGP7;G5E969;H0YFP7	Ethanolamine kinase 1	ETNK1	0.50673	-0.802939	6	2	2	1	5	3	3	3	4	4	6	5	6	16.5	47.597	0	23953000	6469700	NA	16413000	16339000	15042000	13269000	17251000	32160000	45850000	25789000	29219000	2	0	0	4	2	1	2	2	2	8	4	6	33
E9PD50;Q92540-2;Q92540;Q92540-4;E9PEH2;E9PCE5;E9PCI0;B1ALB4;E9PEK3;E9PBK2;D6RAD0	Protein SMG7	SMG7	0.25011	-0.206083	13	5	6	6	8	3	2	4	4	4	9	8	8	13.6	130.86	0	38652000	41027000	41737000	22499000	32137000	NA	54664000	41417000	44552000	31405000	42308000	28905000	4	4	2	4	2	2	3	2	1	8	5	6	43
H0YKT5;H0YKN8;H0YL70;Q04726-2;F8W964;Q04726-3;Q6PI57;E9PD64;Q04726-4;Q04726;F8W8S3;F5H7D6;H0YNT2;H0YNI7;B4E2W3;H0YLI3;H0YKH0;H0YLW9;B3KQ29;G8JLG4;F8W9R0;Q04727-2;F8W6T6;Q04724;Q04727;Q04727-3;B4E345;B4DE62;E9PEV7;Q04725;F8WCH2	Transducin-like enhancer protein 3	LITAF;TLE3	0.0465375	-0.0825212	15	9	7	8	13	10	12	10	10	7	14	15	11	25.1	83.507	0	73619000	59377000	50438000	78828000	100100000	107460000	53690000	68644000	61071000	96334000	111460000	109030000	7	6	6	7	12	14	9	11	4	13	26	17	132
Q68D61;E9PD95;Q8NI22	Multiple coagulation factor deficiency protein 2	MCFD2	0.0187055	-0.033942	3	2	2	2	2	2	3	3	2	2	3	3	2	43.6	10.718	0	20675000	17078000	9053200	15253000	15290000	18588000	15122000	12726000	12872000	25347000	19727000	12884000	2	1	1	3	1	4	2	1	1	4	3	3	26
E9PDA5;Q70IA6-2;Q70IA6	MOB kinase activator 2	MOB2	0.206723	-0.15652	2	1	0	2	1	1	2	1	0	0	1	1	2	6.7	30.174	0.0070875	NA	NA	7661800	NA	NA	12666000	NA	NA	NA	NA	NA	10980000	1	0	1	0	1	1	1	0	0	0	1	2	8
E9PDB1;Q9H254-4;Q9H254;C9JRP8;Q9H254-2;C9JY79;E9PGQ5;Q9H254-3	Spectrin beta chain, non-erythrocytic 4	SPNB4;SPTBN4	0.366642	-0.0263802	5	2	1	2	3	3	3	2	1	1	2	3	2	1.9	289.06	0.0023513	NA	NA	NA	20519000	20543000	19821000	NA	NA	NA	NA	NA	20666000	1	0	0	2	2	1	0	0	0	0	1	1	8
E9PDB5;Q8N2G8;Q8N2G8-2;A6NDI2	GH3 domain-containing protein	GHDC	0.265524	-0.267891	11	3	5	5	7	10	6	4	5	4	6	6	7	24	53.518	0	42527000	58064000	47334000	77428000	78789000	65108000	84371000	46292000	64772000	81944000	76742000	88913000	1	2	2	5	7	0	3	2	2	6	3	5	38
E9PDB9;P51798;Q4VXY0	H(+)/Cl(-) exchange transporter 7	CLCN7	0.519943	0.217691	10	6	5	5	6	6	7	3	3	4	6	7	5	13.7	86.025	0	73992000	71907000	71039000	64941000	58268000	74480000	53037000	57966000	48637000	70332000	69486000	58950000	3	2	1	4	6	6	2	1	1	4	5	3	38
E9PDF6;O43795;O43795-2;E7EPB4;E7EQD9;E9PHK2;C9JYW1;C9JUP5;C9K0I9;F5H3C6;Q8N1T3	Unconventional myosin-Ib	MYO1B	0.341117	0.430445	50	37	41	38	43	31	36	35	32	29	39	44	38	47.2	128.48	0	380690000	413790000	452500000	455420000	518400000	484230000	237160000	226910000	216710000	420030000	514840000	539400000	31	29	27	45	27	33	19	22	22	41	49	39	384
O75419;E9PDH7;B4DDB4;C9J911;C9K087	Cell division control protein 45 homolog	CDC45	0.186019	-0.193806	15	10	10	10	10	6	6	8	9	7	11	13	10	29.3	65.568	0	57687000	38383000	41501000	37700000	24972000	26659000	44204000	38887000	37226000	41975000	44209000	43486000	7	4	3	8	2	4	4	4	3	8	10	5	62
F5H170;E9PDM9;Q8WW22;Q8WW22-2	DnaJ homolog subfamily A member 4	DNAJA4	0.0124186	-0.300169	2	1	2	2	1	2	1	2	2	1	2	1	1	4.1	24.377	0.0069575	88303000	23665000	54700000	NA	77396000	NA	48733000	49491000	NA	71808000	117410000	NA	2	2	2	1	1	1	4	4	0	2	3	1	23
E9PDQ9;P32519	ETS-related transcription factor Elf-1	ELF1	0.251305	-0.192096	3	1	1	3	2	2	1	3	2	2	1	2	2	8.1	64.928	0.00057629	NA	NA	3551800	3319200	3808600	NA	3520500	NA	2807300	NA	5679900	4842500	0	0	1	0	0	0	1	0	0	1	2	2	7
Q8N556;E9PDT7;Q8TED9-3;Q8TED9-2;Q8TED9	Actin filament-associated protein 1	AFAP1	0.373621	-0.342467	16	10	10	11	13	13	12	12	13	11	11	11	10	24	80.724	0	113970000	55350000	82154000	114400000	125070000	79371000	112600000	99594000	140640000	131650000	103470000	113820000	7	7	7	12	17	10	13	15	9	13	15	12	137
E9PDW5;E9PDX5;Q8WWW0-4;Q8WWW0;Q8WWW0-2;Q8WWW0-3	Ras association domain-containing protein 5	RASSF5	0.0543576	-0.115879	4	1	1	2	2	3	3	1	2	4	2	1	1	12.5	42.073	0	NA	NA	NA	16163000	8071000	12793000	NA	11619000	26443000	6911800	NA	NA	1	1	1	0	0	1	0	2	2	1	0	0	9
Q9ULJ8;F8W7J9;E9PDX1;E9PCK6;Q9ULJ8-2	Neurabin-1	PPP1R9A	0.216769	0.156335	11	4	2	4	7	3	5	2	2	3	7	7	6	10.6	123.34	0	27841000	29747000	20980000	13848000	14762000	8772700	NA	19150000	14417000	15686000	15503000	15219000	1	1	0	3	2	1	0	2	1	3	4	6	24
E9PE68;Q9BZF1-2;Q9BZF1;F8VQX7;F5H7T2;F8VUA7;F8VZ43;F8VVD3;F8VVE7	Oxysterol-binding protein-related protein 8;Oxysterol-binding protein	OSBPL8	0.038923	-0.0829599	18	12	11	9	16	12	12	10	14	8	14	15	9	30.2	96.955	0	42861000	41541000	46520000	84559000	103300000	96354000	48310000	59888000	54166000	77668000	87367000	92567000	5	7	3	21	13	14	9	10	5	15	11	12	125
F8W7G7;P02751-10;P02751-5;P02751-9;P02751-14;P02751-8;E9PE77;P02751-3;P02751;E7ERA1;P02751-12;P02751-6;P02751-13;P02751-11;P02751-7;P02751-15;P02751-4;H0Y7Z1;E9PG29;P02751-2;H0Y4K8	Fibronectin;Anastellin;Ugl-Y1;Ugl-Y2;Ugl-Y3	FN1	0.617689	-0.621417	19	9	12	13	15	12	8	14	15	13	15	15	14	11.2	243.23	0	60805000	56874000	39570000	95616000	94126000	90018000	72618000	88000000	103930000	119320000	131070000	141480000	3	8	2	6	7	5	7	4	5	6	10	8	71
O95243-3;E9PEE4;O95243-2;O95243;Q2MD36	Methyl-CpG-binding domain protein 4	MBD4	0.249118	0.208071	6	2	2	4	3	2	4	3	2	3	3	4	1	13.5	60.949	0	5103900	4103100	4952300	7430100	6581700	10796000	3686500	5897300	5059200	8320800	4720500	NA	1	0	2	2	1	4	1	2	0	2	1	1	17
E9PEI0;Q69YH5	Cell division cycle-associated protein 2	CDCA2	0.27008	-0.208279	13	5	7	8	8	8	5	8	4	5	8	5	7	17.4	111.01	0	29586000	31588000	27726000	17943000	23163000	19003000	28964000	27078000	33741000	28994000	26687000	23766000	3	5	2	5	6	3	4	3	1	6	5	4	47
E9PEN8;Q9UIA9;E7ESC6;H0YBE1;E5RIW1;H0YGS9;Q9H2T7	Exportin-7	XPO7	0.0967519	0.13367	45	30	33	30	35	36	34	36	32	29	37	36	33	45.6	124.84	0	310680000	255730000	334280000	353350000	562710000	551200000	305650000	279070000	300040000	403480000	393620000	410730000	21	27	35	64	55	58	39	28	21	62	57	51	518
E9PER1;Q14689;E7EMA5;C9JYN1;Q14689-3;Q14689-2;Q14689-4	Disco-interacting protein 2 homolog A	DIP2A	0.0770533	0.198302	8	5	2	3	6	3	2	4	4	3	3	6	5	8	170.44	0	29689000	NA	24809000	12688000	18610000	16159000	21845000	15669000	14769000	13053000	18515000	19650000	1	0	1	2	1	1	3	3	0	1	2	3	18
E9PER4;Q9HC77;Q5JPD5;H0Y5L8	Centromere protein J	CENPJ;DKFZp667E025	0.209861	-0.0143573	4	1	2	2	3	4	2	2	2	2	1	1	1	3.8	129.93	0.00015492	NA	3313600	3051500	3035300	2713100	NA	NA	3051000	NA	NA	NA	NA	0	0	0	3	3	1	0	0	0	0	0	0	7
E9PER8;O75915;F8WF90;C9JQU6;F8WF33;B4DWQ6	PRA1 family protein 3	ARL6IP5	0.0220471	-0.0467743	6	6	6	5	6	6	6	5	5	5	6	6	6	36.1	19.263	0	316210000	278320000	256670000	529540000	506610000	536740000	229040000	336520000	424130000	462340000	462380000	565370000	11	13	9	13	11	13	13	11	10	10	11	11	136
E9PES1;P50897;B4DWU3;E9PMG2;Q5T0S4;P50897-2;E9PP28;E9PK48;E9PSE5	Palmitoyl-protein thioesterase 1	PPT1	0.0956784	-0.137088	10	9	9	10	9	9	9	10	10	10	6	8	9	33.1	37.131	0	106930000	110390000	95208000	166090000	194660000	222280000	147060000	142580000	136730000	165130000	166800000	180880000	8	9	7	12	13	13	13	13	11	8	10	13	130
F5H1C2;E9PES4;Q9Y496;Q05CT3;C9J9X2	Kinesin-like protein KIF3A	KIF3A	0.116741	0.186086	9	5	5	4	4	5	5	5	6	5	4	5	2	14.6	82.835	0	20594000	11604000	8767100	16797000	12881000	12391000	11933000	13312000	6062200	14055000	13942000	13728000	1	1	1	3	4	1	4	5	1	3	5	0	29
E9PEW2;Q9Y426-2;Q9Y426-3;Q9Y426	C2 domain-containing protein 2	C2CD2	0.305322	0.302631	2	1	1	0	2	2	2	1	1	0	1	1	1	6.8	58.612	0.00015706	NA	NA	NA	2782900	4321200	2811500	NA	NA	NA	NA	NA	NA	0	1	0	0	2	0	0	0	0	0	1	0	4
E9PEZ1;Q8IWT3-3;Q8IWT3;H0Y8H9	Cullin-9	CUL9	0.00552785	-0.033168	5	3	2	2	5	5	4	2	2	2	3	3	2	2.1	278.13	0.00029691	33494000	NA	NA	55291000	38215000	41788000	50333000	NA	NA	57318000	58287000	19281000	0	0	0	4	2	1	1	0	0	2	2	0	12
E9PEZ3;O60610;B9ZVX0;E9PHQ0;E7ET75;O60610-2;E9PEZ2;E7ERW8;E7EMV0;F5H2N3;B4E2I7;E5RJ79;F5GXR6;Q8IUG5-2;Q8IUG5;F5GYU7	Protein diaphanous homolog 1	DIAPH1	0.664586	-0.104708	65	52	54	55	59	62	55	57	56	55	59	60	61	55.6	141.06	0	1890000000	2004600000	1855300000	1910600000	1897600000	1819400000	1970000000	1850000000	2088200000	2055500000	2190000000	2098300000	72	67	57	101	105	84	77	75	71	107	105	114	1035
E9PF19;Q9Y4P3;Q96E41;C9JVF0;F8WDI9;F8WCR3	Transducin beta-like protein 2	TBL2	0.327445	0.368954	22	18	16	17	19	19	16	15	16	16	16	17	18	56.7	45.935	0	273730000	264670000	416010000	224020000	287430000	244430000	293310000	307060000	276420000	174700000	130370000	180350000	25	24	22	26	31	30	21	18	19	28	20	29	293
E9PH62;Q9NUL3-2;Q9NUL3;E9PF26;F8VPI7;E7EPX0;E7EVJ4;E9PF50;Q9NUL3-3;E7ER74;E9PEI3;G5EA18;E5RJN7;Q9NUL3-4;E7EVI1;E5RJ67;H0YBY0;E5RFK1;E5RGT3;Q9NUL3-5;E5RGQ5	Double-stranded RNA-binding protein Staufen homolog 2	STAU2	0.124019	-0.125703	18	10	11	10	12	12	10	15	11	9	14	14	11	41.4	58.97	0	69928000	60999000	58769000	48356000	44538000	54878000	54032000	60183000	96367000	50290000	56227000	56398000	7	10	4	11	5	6	10	8	5	13	9	10	98
P49754-2;E9PF36;P49754;C9JU58;C9J3F8;C9JZ11	Vacuolar protein sorting-associated protein 41 homolog	VPS41	0.100085	0.0749946	8	2	2	2	7	6	6	4	2	3	3	5	2	10.8	92.845	0	8903600	7282200	NA	7373900	8033400	10991000	8318200	4644500	5178400	9204200	14545000	9710400	0	1	0	4	3	2	0	1	0	2	2	1	16
E9PF74;Q9HC21	Mitochondrial thiamine pyrophosphate carrier	SLC25A19	0.213532	0.164771	12	11	9	7	11	12	10	8	7	7	11	11	10	44.5	29.217	0	123670000	96460000	99238000	136660000	133880000	154410000	122850000	104360000	81166000	132420000	108570000	112660000	12	8	7	11	10	10	7	6	5	10	10	6	102
E9PF99;C9JT09;Q8TEP8;H0Y966;Q8TEP8-2;F5GZ47;H0Y9P3	Centrosomal protein of 192 kDa	CEP192	0.389778	0.347317	16	8	8	6	10	9	6	7	9	8	7	10	10	7.8	279.11	0	70731000	85921000	132820000	57542000	66583000	64168000	62685000	46374000	60840000	68427000	66980000	57746000	3	6	2	5	6	3	2	2	3	3	3	7	45
H0Y621;H0Y5K5;E9PFA8;Q9Y282;Q9Y282-3;Q9Y282-2;A6PVJ2;H0Y802;H0Y6Z0	Endoplasmic reticulum-Golgi intermediate compartment protein 3	ERGIC3	0.784915	0.384855	10	9	7	6	8	8	9	7	8	8	8	8	7	30.4	36.851	0	83397000	143940000	118930000	100250000	110280000	121630000	95969000	92422000	78463000	94940000	73300000	79984000	9	6	7	13	10	11	7	7	5	13	7	7	102
E9PFB9;G3V388;Q5T9S5-2;Q5T9S5;E9PDA0;Q5T9S2;H0YCD6;F5H8K2;REV__O60282-2;REV__H0Y2V0;REV__E9PET8;REV__O60282	Coiled-coil domain-containing protein 18	CCDC18	0.212248	-0.304998	24	10	13	12	10	12	14	9	12	11	10	15	14	21.3	151.32	0	105260000	100620000	96722000	43167000	47380000	64919000	124890000	86231000	97239000	60036000	84882000	90618000	4	9	2	7	5	5	4	3	6	4	5	10	64
E9PFE2;Q9UHL9-2;Q9UHL9;Q6DSU6	General transcription factor II-I repeat domain-containing protein 1	GTF2IRD1	0.172021	0.102912	9	4	5	3	6	6	6	5	3	2	6	5	5	13.1	106.05	0	11382000	9329500	11868000	13014000	10620000	12137000	9071500	9788500	9598700	13422000	10661000	11298000	2	1	0	4	5	3	2	2	0	2	2	3	26
Q5T7C4;Q5T7C6;E9PFF0;P09429;B2RPK0;Q5T7C0	High mobility group protein B1;Putative high mobility group protein B1-like 1	HMGB1;HMGB1P1	0.57911	0.273433	13	10	12	12	12	12	12	12	12	12	13	12	12	52.5	18.311	0	2155800000	1721300000	2075900000	1774200000	1624400000	1371800000	1297200000	1470000000	1545400000	1551800000	1702900000	1260000000	33	31	23	40	59	52	31	32	28	48	43	43	463
Q8TCY9-3;E9PFF6;Q8TCY9-2;Q8TCY9;C9J0W2;C9JKA8	Up-regulator of cell proliferation	URGCP	0.154338	-0.129109	13	6	6	9	9	10	11	7	10	5	11	11	9	16.4	96.665	0	14144000	19992000	14701000	21037000	22005000	19855000	16415000	16892000	20871000	23199000	24882000	19567000	2	2	4	7	3	5	6	4	2	8	6	7	56
E9PFH8;P05455;E7ERC4;E9PGX9;E9PFL9;F5H673	Lupus La protein	SSB	0.0527468	-0.030218	32	28	23	30	28	30	30	31	31	29	30	30	28	65.9	41.824	0	1125700000	1035200000	1110500000	909280000	876740000	1069800000	1114200000	1014500000	1194500000	1010600000	1003500000	913940000	41	37	49	71	70	74	54	58	52	70	79	75	730
E9PFM7;Q8IXQ6-2;Q8IXQ6;G5E9U8	Poly [ADP-ribose] polymerase 9	PARP9	0.0625663	0.0665364	9	1	2	2	5	6	3	1	2	2	4	5	3	14.2	80.29	0	NA	NA	NA	9529800	13567000	11991000	NA	NA	7874600	11992000	14296000	NA	1	0	0	3	3	2	0	0	0	0	2	3	14
E9PFN0;O75030-4;O75030-3;O75030-8;O75030-7;O75030-6;O75030-2;O75030-5;O75030;D3K197;O75030-10;O75030-9;C9JBI8;C9J845;B7Z757;B5MDQ7;O14948-3;O14948-4;O14948-2;O14948;P19532;C9K0S7;E9PKJ8;Q8WYR3	Microphthalmia-associated transcription factor	MITF	0.0812721	0.163026	4	1	1	2	2	2	1	3	2	1	1	2	1	9.8	52.526	0	NA	NA	NA	4361300	3685700	NA	4117100	3118800	NA	NA	3576000	NA	1	0	1	1	1	0	2	1	1	0	2	0	10
E9PFP2;O43719;Q5H919;Q5H918	HIV Tat-specific factor 1	HTATSF1	0.487588	0.178477	27	22	22	17	21	22	22	22	20	18	26	23	22	40.6	82.021	0	343720000	383090000	463760000	363020000	396320000	334560000	301010000	303010000	333130000	345760000	388220000	343070000	22	32	22	35	30	34	24	22	18	33	39	35	346
E9PFR3;Q14738;Q14738-2;F5GYS1;Q14738-3;H0Y8C4	Serine/threonine-protein phosphatase 2A 56 kDa regulatory subunit delta isoform	PPP2R5D	0.060989	-0.0477287	19	11	11	15	14	17	17	15	15	10	16	16	16	31	69.116	0	169900000	157510000	135750000	121230000	111680000	132710000	152210000	148810000	165020000	121140000	130170000	135060000	12	9	13	24	18	16	12	16	9	18	19	20	186
Q32LZ0;E9PG73;Q13427;C9JM79;Q13427-2;C9JN15;C9JT64;C9J679	Peptidyl-prolyl cis-trans isomerase G;Peptidyl-prolyl cis-trans isomerase	PPIG	0.0229466	0.0239251	7	6	6	7	6	6	7	5	6	6	7	6	7	17	51.715	0	59041000	58266000	66356000	67468000	63468000	43906000	60665000	66091000	74682000	54874000	48272000	48984000	7	8	9	10	10	9	6	10	8	9	5	8	99
E9PG85;P10746;Q5T3L7;Q5T3L8;Q5T3L9	Uroporphyrinogen-III synthase	UROS	0.152722	-0.0337252	7	3	4	4	6	3	4	4	3	2	5	3	4	45.6	25.545	0	12540000	18421000	19324000	18217000	15827000	18739000	15897000	21518000	NA	17886000	17070000	15270000	4	1	1	6	3	2	3	5	1	5	2	2	35
Q12873;E9PG89;Q12873-2	Chromodomain-helicase-DNA-binding protein 3	CHD3	0.634049	-0.137971	35	26	22	27	27	26	24	25	25	27	28	25	26	21.4	226.59	0	193930000	196240000	179690000	199240000	205530000	213700000	206330000	217820000	247620000	207400000	203220000	226460000	16	13	13	27	23	27	13	16	18	27	23	25	241
E9PGC6;A6NG79;Q92733;H0Y679;H0YE12	Proline-rich protein PRCC	PRCC	0.335705	-0.294968	13	7	3	6	10	9	6	5	5	4	8	9	6	31.3	50.375	0	25577000	19163000	18232000	31775000	35927000	28347000	28669000	27018000	26013000	39387000	37275000	33335000	3	2	2	7	6	7	8	6	3	6	10	6	66
E9PGF5;E9PF55;Q9HBL0;Q59G71;E7ERH1;F5GXG8;E7EMG1;Q6IPI5;C9JI43;C9JFT7;C9J8K5;B3KYA3;F8VV64;C9JVR1;Q63HR2-5;Q63HR2-2;Q63HR2-6;Q63HR2;Q63HR2-4	Tensin-1	TNS1	0.230489	0.835636	24	14	11	9	7	8	5	2	0	2	17	12	18	19.4	183.22	0	123660000	95467000	107110000	11220000	14006000	31701000	3752600	NA	6628700	87694000	46920000	79110000	10	8	6	2	0	1	1	0	0	15	8	14	65
E9PGL0;Q8NBK3;F5GXA0;F5GXF1;Q8NBK3-2;G5E9B0;Q8NBK3-3;E9PF05	Sulfatase-modifying factor 1	SUMF1	0.0214174	-0.563827	4	3	3	3	2	4	3	1	3	2	3	3	3	15.8	38.385	0	17914000	18334000	16821000	22104000	15463000	14375000	NA	16209000	23674000	33775000	34043000	25045000	3	3	2	3	6	3	0	2	1	4	2	3	32
E9PGM8;O43314-2;O43314;D6RFZ8;D6RBU4;H0Y9M0;D6RFG4	Inositol hexakisphosphate and diphosphoinositol-pentakisphosphate kinase 2	PPIP5K2	0.0536067	-0.041483	13	10	10	9	13	10	11	10	9	10	9	10	11	12.6	144.4	0	73310000	68707000	66722000	56742000	51558000	52186000	68338000	66718000	69887000	51790000	58648000	62996000	6	8	5	9	7	7	5	7	5	7	7	10	83
E9PGN1;P49815-5;P49815-3;P49815-2;P49815-4;P49815;B4DIL8;P49815-6;C9JX95;C9JWX6;Q5HYF7	Tuberin	TSC2	0.757686	-0.407028	37	20	19	17	19	15	15	17	21	13	19	25	23	26.7	193.33	0	46546000	40395000	42940000	44816000	44776000	58560000	56640000	56557000	43990000	67350000	77759000	69866000	7	9	6	9	9	6	7	5	3	14	16	19	110
E9PGQ4;Q96RU3-3;Q96RU3-2;Q96RU3;Q96RU3-4;F2Z2U3;H0Y7W6;E7EPB7	Formin-binding protein 1	FNBP1	0.235616	0.260589	10	3	4	2	4	4	3	2	1	4	3	4	7	18.8	70.323	0	17979000	26621000	NA	18172000	11042000	NA	NA	NA	16528000	NA	NA	13065000	2	1	0	2	2	0	2	1	2	1	0	4	17
E9PGR1;Q9Y251;E9PHC3;E9PCA9;D6RAQ1;D6RHG4	Heparanase;Heparanase 8 kDa subunit;Heparanase 50 kDa subunit	HPSE	0.548837	0.771328	3	0	0	1	3	3	2	1	0	0	1	3	1	7	54.733	0.0001562	NA	NA	NA	16606000	15885000	10899000	NA	NA	NA	NA	8330800	NA	0	0	0	2	3	1	0	0	0	0	2	0	8
E9PGS1;Q14149;H0YHQ4;H0YIR5	MORC family CW-type zinc finger protein 3	MORC3	0.0708097	-0.0681193	17	4	5	7	8	8	8	9	8	8	10	12	10	20.2	107.24	0	19566000	30250000	24027000	24776000	28170000	32038000	22395000	22808000	29308000	33873000	27496000	30276000	2	2	2	5	5	4	2	3	0	7	6	5	43
E9PGT1;Q15631;B7Z5D9;B7Z3X8	Translin	TSN	0.0587619	0.0521137	14	13	14	13	13	13	13	13	13	14	13	14	13	53.8	25.572	0	815470000	1303100000	1195800000	1052500000	903120000	939510000	1115100000	1030900000	1044400000	1015200000	975260000	768630000	19	18	17	25	25	25	20	25	21	23	22	22	262
E9PRI4;E9PGT3;Q15418;Q15418-2;Q15418-3;E9PGT4;E9PAN7;E9PMM7;Q5SVM7	Ribosomal protein S6 kinase;Ribosomal protein S6 kinase alpha-1	RPS6KA1	0.610525	0.299409	26	19	17	18	21	18	19	19	18	14	21	19	18	44.2	81.146	0	221090000	197440000	226450000	235160000	264220000	197880000	169910000	169540000	140960000	239460000	201080000	178950000	16	18	12	23	21	26	24	19	11	24	18	27	239
E9PGT6;Q99627;B8ZZP3;A8K1H6;F8WEF2	COP9 signalosome complex subunit 8	COPS8	0.141829	-0.184397	8	6	6	6	7	7	7	6	6	6	7	8	8	87.3	19.344	0	135280000	173060000	100420000	155850000	226060000	247110000	218300000	153450000	191930000	152680000	185440000	242090000	11	10	3	7	10	9	7	6	8	4	7	9	91
E9PH12;Q7Z5K2;Q7Z5K2-2;Q7Z5K2-3;Q8WVX6;REV__Q7RTS6	Wings apart-like protein homolog	WAPAL	0.0978583	-0.0466571	42	30	28	27	28	28	27	27	29	25	30	30	27	40	137.41	0	198880000	192280000	188250000	227560000	235310000	234730000	198950000	242440000	221830000	229890000	206010000	216800000	18	19	16	26	32	19	16	14	10	30	32	26	258
E9PH27;Q9UHQ1-3;Q9UHQ1;Q9UHQ1-2;B4DZZ6;E7EP87	Nuclear prelamin A recognition factor	NARF	0.0266564	-0.0784244	2	0	0	0	1	1	2	0	1	0	1	1	2	5	56.201	0.0026099	NA	NA	NA	NA	NA	NA	NA	NA	NA	2394300	2899800	NA	0	0	0	0	0	1	0	1	0	1	1	1	5
E9PH29;P30048	Thioredoxin-dependent peroxide reductase, mitochondrial	PRDX3	0.199286	0.274875	12	11	10	11	11	11	11	10	11	10	11	11	12	59.2	25.838	0	1290000000	1672300000	1527800000	2597700000	2268100000	3660000000	1310000000	1344700000	1664500000	2032400000	1861800000	2048900000	22	25	12	33	33	31	33	28	17	25	28	26	313
E9PH99;Q9Y4E5-2;Q9Y4E5;D6RIA1	Zinc finger protein 451	ZNF451	0.610525	0.280939	16	10	10	9	13	12	12	12	12	7	10	12	13	15	119.33	0	60040000	58211000	50849000	66676000	50353000	73369000	60869000	43263000	52392000	47320000	41534000	50186000	4	2	2	7	8	8	3	4	1	4	5	6	54
E9PHB7;Q16611;C0H5Y7	Bcl-2 homologous antagonist/killer	BAK1	0.194843	0.23584	8	4	6	6	7	5	5	5	4	5	6	7	4	53.9	21.359	0	31029000	18216000	22838000	36622000	33947000	42080000	20363000	23496000	19188000	27115000	29913000	34009000	1	4	4	6	7	6	4	4	3	4	4	4	51
E9PHM7;Q9UPQ0-2;Q9UPQ0;Q9UPQ0-4;D6RD46;H0Y8P3;Q9UPQ0-8;Q9UPQ0-6;E7EPK0;E9PDJ9;H0Y2S5;G5EA03;Q9UPQ0-9;Q9UPQ0-5;Q9UPQ0-3;F5GY62;D6RJ93;Q6NVB9;D6R8Y0;Q9UPQ0-7	LIM and calponin homology domains-containing protein 1	LIMCH1	0.0130652	-0.018098	45	36	36	36	35	33	32	33	38	28	34	34	32	49.8	118.95	0	562870000	639360000	697020000	419810000	487880000	416340000	657340000	640160000	650370000	398920000	432470000	488450000	24	25	28	32	32	30	36	36	25	35	36	41	380
F5GZL3;Q9HAU0;Q9HAU0-2;Q9HAU0-4;E9PHQ3;Q9HAU0-5;A0JP02;B4DJX4;E7EME8;Q9HAU0-3;F5H0I0;C9J4X3;Q86ST7;H0YG48;H0YGJ6	Pleckstrin homology domain-containing family A member 5	PLEKHA5	0.397921	0.458774	14	7	7	6	7	9	7	5	6	6	5	7	5	14.2	136.1	0	51174000	38185000	58182000	29645000	20228000	31979000	29112000	28011000	32710000	20874000	29393000	19767000	5	3	2	2	4	2	1	0	0	3	2	3	27
F5H1V8;G5E9I6;E9PHR3;Q15555;Q15555-2	Microtubule-associated protein RP/EB family member 2	MAPRE2	0.157292	-0.257199	8	3	4	4	4	4	4	4	3	3	4	2	6	35.4	30.691	0	37476000	33815000	22398000	56952000	34765000	73744000	40087000	35211000	46056000	72578000	46127000	55497000	2	4	3	1	2	3	3	1	1	3	1	4	28
O94916-2;O94916-3;O94916;E9PHR7;A2RRB4	Nuclear factor of activated T-cells 5	NFAT5	0.617689	-0.468759	10	5	7	6	9	7	7	6	7	4	6	9	6	10.4	157.98	0	64971000	56886000	53361000	45761000	43988000	33666000	80128000	73397000	95170000	49298000	57600000	59077000	4	3	2	6	2	1	5	4	2	3	6	5	43
E9PHW5;Q99805	Transmembrane 9 superfamily member 2	TM9SF2	0.0479834	-0.0622525	14	13	13	12	12	13	14	13	13	11	13	13	12	26.9	71.568	0	295470000	229800000	176230000	336520000	317140000	369000000	256890000	256220000	272900000	331370000	289900000	353790000	18	12	12	19	22	21	16	18	14	21	22	16	211
F5GYJ2;P52594-2;P52594-3;P52594;E9PHX7;B8ZZY2;C9J2I0	Arf-GAP domain and FG repeat-containing protein 1	AGFG1	0.307919	0.24994	11	8	6	7	10	10	8	8	8	6	9	9	7	28.3	59.029	0	65410000	96106000	71559000	50554000	52418000	53549000	59929000	65471000	53372000	53650000	43368000	46331000	3	5	1	11	10	5	3	5	4	8	8	6	69
E9PI08;Q9Y256;E9PKA7;E9PPV9	CAAX prenyl protease 2	RCE1	0.188114	-0.0456439	4	2	3	2	2	2	2	2	2	2	2	3	3	17.5	33.429	0	26447000	23852000	21147000	18789000	25968000	NA	23443000	26492000	18711000	23205000	23522000	28599000	0	2	0	1	1	1	1	1	0	0	3	3	13
E9PI68;Q15005;E9PL01;E9PRB9;H0YE04	Signal peptidase complex subunit 2	SPCS2	0.597277	0.238809	10	9	9	8	9	10	10	9	9	10	10	10	10	47.5	28.503	0	522280000	591160000	556810000	526690000	449320000	521690000	491980000	408820000	508030000	435230000	502670000	351670000	14	17	10	19	13	17	14	13	15	14	14	19	179
E9PIC0;O14521;H0YD96;H0YD41;G3V173;E9PK73;E9PIG3	Succinate dehydrogenase [ubiquinone] cytochrome b small subunit, mitochondrial	SDHD	0.324352	0.554747	2	2	2	2	2	2	2	2	2	2	2	2	2	14.2	12.615	0	64720000	122710000	112110000	61636000	67581000	79325000	32896000	93227000	106950000	66164000	47546000	28383000	2	3	3	4	4	2	3	2	4	2	4	3	36
E9PJ24;F8WEF5;Q9P1Y6-3;Q9P1Y6;Q9P1Y6-2	PHD and RING finger domain-containing protein 1	PHRF1	0.0793158	-0.221947	10	7	8	5	7	7	5	6	6	4	9	9	8	8.3	178.22	0	23441000	16387000	15564000	24177000	20995000	20327000	20225000	12765000	NA	23288000	27904000	39919000	3	3	1	5	4	0	1	1	2	6	4	6	36
E9PJ55;Q9NUJ3;E7EN41;H0YES4;E9PP52;E9PMB0	T-complex protein 11-like protein 1	TCP11L1	0.0741313	-0.168422	11	6	4	3	7	6	7	4	4	6	6	6	9	19	67.238	0	6635100	8063300	10509000	14449000	13653000	18305000	7727200	10514000	7988200	18395000	19155000	17887000	3	2	1	4	4	7	2	1	1	5	2	4	36
E9PJD7;Q6ZMK1-2;Q6ZMK1;E9PQ42;Q6ZMK1-4	Cysteine and histidine-rich protein 1	CYHR1	0.261438	0.717471	6	1	2	3	3	5	5	4	4	1	2	1	2	18.1	43.813	0	NA	NA	6696500	10081000	11745000	12131000	5435500	4493800	NA	NA	NA	8944000	0	0	0	3	3	4	0	0	0	1	1	0	12
E9PJE5;Q17R31-2;Q17R31;G3V151;E9PNH3;E9PRA1;E9PP81;H0YCC7;H0YD82;E9PPF0;E9PQP8	Putative deoxyribonuclease TATDN3	TATDN3	0.610525	0.286429	11	4	7	7	7	8	7	8	7	4	4	7	2	54.6	26.457	0	16309000	19815000	21396000	23168000	23073000	26937000	18844000	15908000	18980000	19899000	17713000	15085000	2	2	3	5	5	3	4	3	1	2	2	1	33
E9PJF5;H0YCF7;G5E9I4;Q9HCU9;A8MWE3;E9PPD1	Breast cancer metastasis-suppressor 1	BRMS1	0.0811199	-0.115777	8	4	4	3	5	5	5	3	2	2	2	3	3	26.2	28.306	0	19975000	13169000	11624000	14509000	13586000	23177000	14624000	21452000	20351000	11451000	15070000	20522000	3	1	1	6	3	5	2	2	2	1	1	2	29
E9PJK6;Q7L266	Isoaspartyl peptidase/L-asparaginase;Isoaspartyl peptidase/L-asparaginase alpha chain;Isoaspartyl peptidase/L-asparaginase beta chain	ASRGL1	0.0632902	-0.249345	2	0	2	0	1	1	0	2	1	0	1	2	0	38.6	7.203	0.00071317	NA	NA	NA	NA	NA	NA	3028700	NA	NA	NA	4169100	NA	0	0	0	1	1	0	1	1	0	1	1	0	6
E9PJL7;E9PRA8;E9PR44;P02511;E9PRS4;E9PS12;E9PNH7	Alpha-crystallin B chain	CRYAB	0.194557	-0.562873	5	3	4	5	3	2	2	3	2	0	2	2	3	41.5	15.445	0	14330000	10159000	10991000	9068500	13140000	NA	16719000	13923000	NA	16279000	20615000	17168000	3	2	1	0	0	0	3	1	0	1	2	1	14
E9PJM3;Q9UK99-3;Q9UK99-2;Q9UK99;E9PL46;B4E3U2;G3V1E0;A6NI04;Q49AF1	F-box only protein 3	FBXO3	0.465618	-0.711804	8	2	1	2	4	4	3	5	3	3	6	3	3	24.2	49.153	0	2319300	NA	NA	5783800	7482200	8150600	13044000	9261000	2824600	12494000	7444000	14233000	1	1	0	1	1	2	4	2	0	6	3	3	24
E9PJN1;O75676-2;O75676;G3XAA9	Ribosomal protein S6 kinase;Ribosomal protein S6 kinase alpha-4	RPS6KA4	0.0781768	-0.233322	3	1	1	3	2	2	1	2	3	0	1	3	3	5	84.755	0	NA	NA	6708300	5919100	6979400	NA	NA	8347700	NA	8279400	6492900	7688800	0	0	1	1	2	0	1	1	0	1	0	1	8
E9PS17;E9PK59;Q96KG9-3;Q96KG9-4;Q96KG9-2;Q96KG9;Q96KG9-5;Q96KG9-6;E9PPN3;E7ET66;H0YCI6;H0YDH0	N-terminal kinase-like protein	SCYL1	0.0244959	0.0129485	26	15	16	17	16	20	21	20	17	16	18	17	20	39.6	85.718	0	129580000	153200000	127890000	149950000	154760000	160230000	128560000	141860000	148880000	148870000	139570000	158560000	10	15	12	19	23	23	21	21	11	15	16	19	205
E9PK67;E9PNI7;Q53GL7;F5H462;E9PPE7;F8W8G7;E9PM86;E9PSE7;E9PIA6;E9PIK9;E9PJI2;E9PPV8;E9PSG8;E9PLE8;E9PPU2;E9PQQ6	Poly [ADP-ribose] polymerase 10	PARP10	0.00587555	0.0562083	12	2	2	3	7	7	7	1	2	1	8	8	7	15.3	109.1	0	NA	NA	14898000	18588000	27015000	19708000	NA	16383000	NA	18517000	20110000	20680000	0	0	0	5	6	4	0	0	0	4	6	5	30
E9PP16;E9PMU1;E9PK77;Q8ND30;F5GWB0;B3KM46;H0YET1;E9PI79;H0YDJ2;B7Z1M7	Liprin-beta-2	PPFIBP2	0.0329332	-0.381243	4	0	1	0	4	2	2	0	0	0	2	1	3	7.8	81.379	0	NA	NA	NA	3720000	2750800	4003400	NA	NA	NA	3728800	NA	5406500	0	0	0	4	2	1	0	0	0	2	1	2	12
E9PKF6;G8JLI3;Q5H9R7-6;Q5H9R7-2;Q5H9R7;Q5H9R7-5;Q5H9R7-3;Q5H9R7-4;E9PQP7;H0YEN2;E9PK08;E9PNN8;B4DP39;E9PKG4;H0YDW1;E9PJD8;H0YEV0	Serine/threonine-protein phosphatase 6 regulatory subunit 3	PPP6R3	0.0213426	0.0421179	27	19	22	21	23	20	20	20	17	18	25	25	21	37.9	93.732	0	193480000	241640000	232210000	266110000	286380000	316280000	181140000	153250000	179820000	345010000	372300000	342540000	17	23	19	29	27	27	26	23	12	40	41	32	316
E9PL17;Q92989;Q92989-2;E9PKV5;E9PJM4	Polyribonucleotide 5-hydroxyl-kinase Clp1	CLP1	0.108651	0.0871566	11	4	4	4	7	6	7	5	5	5	10	5	6	30.3	48.939	0	60681000	64308000	49889000	76808000	79291000	79275000	66082000	68369000	58308000	72680000	52984000	64482000	1	3	1	5	4	4	3	2	2	6	2	3	36
E9PL24;F8WAP5;Q5VU43-2;E9PQG4;E9PJ64;F8WAP3;Q5VU43-6;Q5VU43-7;Q5VU43-3;Q5VU43;Q5VU43-4;H0YEW6;H0YCH7	Myomegalin	PDE4DIP	0.0536067	0.0825415	12	7	6	7	8	9	6	9	10	8	5	10	7	12.8	126.9	0	65820000	49010000	53467000	113350000	87948000	83790000	62547000	56636000	58005000	86871000	86545000	66161000	4	3	1	5	5	4	5	5	4	5	4	4	49
E9PL57;Q86V88-3;Q86V88-2;Q86V88		NEDD8-MDP1	0.102904	-0.562468	2	2	2	2	2	2	2	2	1	2	2	1	2	13.5	19.536	0	9312200	8772100	11084000	11113000	14902000	22934000	33584000	NA	15668000	18130000	NA	11359000	1	1	0	0	1	2	2	1	2	0	0	1	11
E9PLD3;E9PRG8		LOC102288414	0.258354	0.291046	2	2	2	2	2	2	2	2	2	2	2	2	2	21.2	11.6	0.00030807	101000000	141910000	126900000	91305000	133410000	128570000	152660000	99113000	119680000	67884000	62757000	110060000	2	1	1	2	2	2	2	2	1	2	2	1	20
E9PLI6;E9PS76;E9PRR8;Q8N9N8;E9PNH5;E9PQD0;E9PS30	Probable RNA-binding protein EIF1AD	EIF1AD	0.0529378	0.294845	6	2	4	4	4	3	3	4	4	5	4	2	4	62.8	13.062	0	NA	49622000	29474000	24618000	37991000	NA	NA	32017000	21076000	26446000	30729000	30704000	0	3	3	2	4	3	0	4	3	2	3	2	29
E9PLK3;P55786;B7Z463;F5H6U8;F5H0W3;E5RJ24;E7EWZ2;A6NEC2;F5GZY4;H0YAQ6;H0YDG0;E9PP11;A6NEC2-2;E9PJ74;H0YBP6;H0YCQ5;E9PJY4;E9PPD4;E9PRQ5;A6NEC2-3;E9PJF9;E9PPT3;E9PP53;E9PPZ2;E9PI82	Puromycin-sensitive aminopeptidase	NPEPPS	0.911791	-0.292101	45	43	42	40	41	44	42	40	42	40	43	43	42	56.8	102.99	0	1752900000	1441100000	1978400000	1761900000	1830600000	1855200000	2250100000	2173600000	2033900000	1966500000	1999400000	2576400000	83	81	78	107	104	107	109	104	84	106	104	112	1179
E9PLV1;Q9NQV6-2;Q9NQV6-4;G3XAE5;Q9NQV6-6;Q9NQV6-1;Q9NQV6-5;Q9NQV6;E9PRS0	PR domain zinc finger protein 10	PRDM10	0.0663073	0.471008	5	0	2	3	2	3	4	3	2	2	3	4	3	5.1	126.98	0	NA	4844700	4871800	7929400	11671000	13245000	3666900	5609700	6312300	8015000	8402800	3640400	0	1	1	2	2	3	0	1	1	2	3	2	18
F5H7K8;E9PM19;P29597;E9PPF2;H0YE41	Tyrosine-protein kinase;Non-receptor tyrosine-protein kinase TYK2	TYK2	0.176014	-0.303609	8	4	3	2	3	5	4	4	2	4	3	3	4	9.7	104.77	0	NA	NA	NA	8899900	7656000	NA	10188000	NA	NA	NA	NA	NA	1	0	1	2	3	2	1	0	1	0	1	1	13
E9PM75;Q9NTG7;E9PK80;E9PN58;B7Z5U6;E9PNA0	NAD-dependent protein deacetylase sirtuin-3, mitochondrial	SIRT3	0.0995772	-0.0754851	3	1	1	1	3	3	2	1	1	0	3	3	3	8.4	37.639	0	NA	NA	NA	10915000	6344200	10024000	NA	NA	NA	11021000	10622000	6937200	1	0	0	3	3	2	0	0	0	1	2	3	15
E9PM92;O00193;E9PRZ9;E3W975;E9PQA1	Small acidic protein	C11orf58;SMAP	0.325914	0.768085	3	3	3	2	3	3	3	3	3	2	3	3	2	29.5	17.506	0	74720000	72892000	90197000	82932000	87469000	71968000	63883000	61256000	9389800	74124000	75711000	50982000	6	3	3	6	6	6	6	5	3	4	5	4	57
O94854;E9PMC2;O94854-2	Uncharacterized protein KIAA0754	KIAA0754	0.545095	-0.152015	7	3	3	2	2	6	5	4	3	3	3	3	2	6.3	135.15	0.00029206	14217000	16666000	NA	NA	NA	17959000	16083000	24170000	18613000	13409000	17581000	19976000	0	1	0	0	3	0	3	2	0	0	1	1	11
E9PMG4;Q9BUR4;E9PMR3;B4E068	Telomerase Cajal body protein 1	WRAP53	0.628608	-0.610212	6	2	4	3	2	3	3	5	4	2	3	3	6	14.2	55.397	0	13928000	10063000	7067200	7445200	9444500	12977000	20721000	12384000	21317000	9060400	14268000	16171000	1	2	2	1	1	2	4	2	2	1	4	3	25
E9PMI6;P54105;E9PJF4;E9PQ83	Methylosome subunit pICln	CLNS1A	0.00792571	0.0118154	6	5	4	5	5	5	4	5	5	5	5	5	5	59.3	18.259	0	89625000	110830000	93582000	163860000	112960000	135800000	125530000	81379000	85328000	129560000	130060000	151450000	9	9	6	8	6	8	14	6	5	11	16	14	112
E9PMJ2;Q9BPY3;G3V179;E9PIM5;E9PMW3	Protein FAM118B	FAM118B	0.0870673	-0.112314	4	2	2	3	2	4	3	2	3	3	2	2	3	13.5	39.136	0	6117200	5785200	5270200	12187000	7232300	7555900	8802300	7372000	8628000	7529800	7812900	6016300	0	0	1	2	2	1	1	2	1	2	1	2	15
E9PML2;Q96CM3;E9PJV3	RNA pseudouridylate synthase domain-containing protein 4	RPUSD4	0.695719	-0.73857	7	3	2	1	3	4	2	5	3	4	5	3	4	20.5	38.552	0	13817000	NA	NA	12184000	16294000	8730500	14242000	20442000	25809000	27246000	18938000	20625000	1	0	1	3	3	2	2	2	3	2	1	4	24
E9PMR4;P48509;E9PL82;E9PRJ3;E9PJC8;E9PLZ6;E9PI15;E9PP93;E9PK37;E9PJE8;E9PSA1;E7EMW3	CD151 antigen	CD151	0.246786	-0.175063	5	4	4	5	4	4	4	4	3	4	4	4	4	17.9	28.067	0	68459000	105220000	64271000	91078000	77705000	83267000	86040000	114880000	106470000	88685000	75778000	79893000	3	2	4	4	3	3	4	2	3	4	3	4	39
E9PMR6;Q9NZN5-2;Q9NZN5	Rho guanine nucleotide exchange factor 12	ARHGEF12	0.248974	-0.193003	30	17	17	16	15	16	14	15	19	15	21	18	15	24.9	161.91	0	97680000	87651000	111720000	97122000	104730000	87709000	130840000	132730000	142910000	83648000	82518000	111160000	8	7	6	9	11	4	8	12	8	15	9	10	107
E9PQV7;E9PN63;Q96G04-2;Q8N7N1;Q96G04;P0C5J1;E9PRJ7;H0YD24;H0YDM8;E9PNH4;E9PPT9;E9PLC7;A6NNG1;A6NK25;A6NIG7;A6NL58;Q8N7N1-2;A6NEL3	Protein FAM86A;Protein FAM86B1;Protein FAM86B2	FAM86B2;FAM86B1;FAM86A	0.785481	1.54096	3	1	1	3	2	0	0	1	1	1	0	0	0	14.2	32.765	0.0001553	NA	NA	5544100	7123900	NA	NA	NA	NA	NA	NA	NA	NA	1	1	2	0	0	0	1	1	1	0	0	0	7
Q13444-2;E9PN65;Q13444-5;Q13444-3;Q13444;Q13444-4;Q13444-8;Q13444-7;Q13444-6;Q13444-10;Q13444-9;A6NG98;Q13444-11	Disintegrin and metalloproteinase domain-containing protein 15	ADAM15	0.275211	0.134954	15	8	8	10	10	8	11	12	10	10	7	10	11	24.7	87.743	0	28720000	27866000	32141000	24003000	22129000	24356000	26565000	21105000	26248000	23776000	21324000	25445000	3	3	3	7	6	3	7	7	3	4	7	4	57
E9PN70;Q9Y296;E9PQE8;B4DME1;E9PKS9;G3V1A0;G5EA23	Trafficking protein particle complex subunit 4	TRAPPC4	0.30372	-0.27409	9	7	6	5	7	8	6	6	6	5	6	6	5	34.2	28.818	0	28640000	27780000	24080000	39490000	42298000	48578000	32767000	38266000	48400000	49715000	38120000	42260000	3	3	3	7	7	5	3	5	4	5	4	3	52
E9PN89		HSPA8	0.433109	1.01705	2	1	0	2	2	2	2	2	2	1	1	1	2	3.5	34.818	0.00030802	NA	NA	NA	8947900	10051000	12956000	5199600	NA	NA	NA	NA	NA	1	0	0	1	1	1	1	1	1	1	1	2	11
E9PNW4;E9PR17;P13987;H0YET2	CD59 glycoprotein	CD59	0.267813	0.450578	3	3	3	3	3	3	3	3	3	3	3	3	3	29.6	11.985	0	303080000	433490000	375740000	266440000	183440000	163610000	326090000	298540000	260560000	152740000	127370000	122810000	4	5	4	4	7	7	4	4	4	7	3	3	56
E9PPU0			0.0120963	-0.0320814	4	2	2	2	3	3	3	2	2	2	3	3	3	3.2	264.62	0	101240000	70683000	93294000	49794000	69443000	60220000	100750000	114620000	111530000	29333000	58043000	72445000	3	2	4	5	4	6	2	2	4	5	2	3	42
E9PPW7;O00217;E9PKH6;E9PN51;F8W9K7;H0YDT4	NADH dehydrogenase [ubiquinone] iron-sulfur protein 8, mitochondrial	NDUFS8	0.198413	0.216843	7	6	7	5	5	5	5	5	6	5	6	7	6	41.3	20.656	0	82990000	92754000	84687000	147120000	129480000	125960000	82085000	75519000	66278000	119350000	116740000	110890000	5	5	3	7	8	5	6	9	5	8	6	7	74
Q03164-2;Q03164;E9PQG7;E9PR05;Q9Y6P1	Histone-lysine N-methyltransferase 2A;MLL cleavage product N320;MLL cleavage product C180	KMT2A	0.199153	-0.101803	32	19	17	16	19	18	15	16	18	17	25	26	24	10.4	427.73	0	130540000	131570000	130190000	111430000	94476000	106230000	116210000	137510000	120980000	114160000	139810000	123760000	7	6	6	11	8	8	6	8	5	16	17	15	113
E9PR30;P62861	40S ribosomal protein S30	FAU	0.309852	0.0259131	3	2	2	1	1	3	2	2	3	3	2	2	3	12.2	10.905	0	371850000	488720000	NA	NA	531580000	463910000	362550000	478590000	430850000	503520000	499120000	453380000	4	4	3	3	6	5	5	5	4	4	4	7	54
E9PR89;O00141-4;O00141;O00141-3;O00141-5;O00141-2;E9PJN2	Serine/threonine-protein kinase Sgk1	SGK1	0.52337	1.36744	3	0	0	1	2	2	2	1	1	0	1	1	1	8.5	43.811	0.0022185	NA	NA	NA	7913900	5191300	4791000	NA	NA	NA	NA	NA	NA	0	0	0	3	0	1	0	0	0	0	1	1	6
H0YDK3;H0YDE3;H0YDU2;E9PRI1;Q96NY9	Crossover junction endonuclease MUS81	MUS81	0.256242	0.166	2	1	2	2	2	2	0	2	1	1	0	2	0	13	24.72	0.00015475	NA	2761200	5815800	4009200	4656900	NA	3332100	NA	NA	NA	4128300	NA	0	0	2	1	1	0	1	0	0	0	1	0	6
E9PRM7;Q96BI1	Solute carrier family 22 member 18	SLC22A18	0.0316818	0.05458	4	3	2	2	3	3	3	2	2	2	3	3	4	11.7	34.952	0	41260000	34535000	38947000	75823000	57286000	42795000	53073000	58003000	53895000	36750000	46021000	29298000	2	2	3	4	3	3	3	2	2	3	2	1	30
E9PRT4;Q4G0F5;H0YCI7	Vacuolar protein sorting-associated protein 26B	VPS26B	0.291362	0.534183	7	5	6	5	4	6	7	7	7	5	6	6	5	26.3	38.199	0	96166000	79669000	70645000	53403000	38081000	47409000	68659000	57057000	74370000	40206000	22681000	21298000	7	5	2	6	6	9	8	6	7	6	6	5	73
E9PRW7;Q8N961	Ankyrin repeat and BTB/POZ domain-containing protein 2	ABTB2	0.172523	0.1421	8	3	2	2	2	1	1	2	2	4	5	3	4	8.3	113.65	0	5968500	6823800	5898200	4273500	NA	NA	6157000	5367100	6044100	3873200	4662000	5050700	1	0	0	0	1	0	1	2	2	4	2	3	16
E9PS00;Q9Y5Q0;F5H2V5;E9PKP8;E9PPZ4;E9PQC2;H0YED5;H0YCN1	Fatty acid desaturase 3	FADS3	0.103768	-0.236382	4	1	0	1	2	2	3	1	1	1	2	3	3	13.7	48.166	0	14126000	NA	NA	9775300	10242000	8975700	10810000	11493000	13271000	14701000	12612000	NA	0	0	1	1	3	1	0	0	1	2	2	1	12
E9PS91;Q6IQ26;B4DFB6;B3KWN5;H0YDE6;H0YDS8;H0YEA8	DENN domain-containing protein 5A	DENND5A	0.140953	-0.376336	7	4	4	5	4	4	3	4	3	3	7	5	6	5.6	141.98	0	85529000	338110000	330670000	356260000	396220000	443280000	360340000	452960000	263570000	668970000	567960000	175100000	0	2	2	5	5	4	3	2	2	11	7	7	50
E9PSD7;Q96BW1;Q96BW1-3	Uracil phosphoribosyltransferase homolog	UPRT	0.0502761	0.45581	6	2	2	1	2	3	3	4	2	3	3	3	2	51.4	19.485	0	12723000	6483500	NA	NA	5928200	7790000	5129300	4689500	5764300	6299600	5176100	7812100	2	1	0	1	3	0	4	1	1	0	0	2	15
E9PSI1;E9PQI5;E9PQ80;E9PMQ9;Q86SZ6;O15321;E9PL78;E9PJM1;E9PQY7;E9PS99;E9PJC4;G3V1B9;H0YI89;E9PNW2	Transmembrane 9 superfamily member 1	CHMP4A;TM9SF1	0.0321202	-0.0479238	7	6	5	6	4	5	6	6	6	6	4	4	6	10.2	92.386	0	57181000	51341000	42086000	55059000	47603000	53854000	58490000	69891000	70237000	37347000	33715000	58877000	5	3	4	2	1	5	2	4	5	4	3	5	43
F2Z2E1;F5GZX9;F5GY05;Q96EK7;Q96EK7-2;B4DL34	Constitutive coactivator of peroxisome proliferator-activated receptor gamma	FAM120B	0.191104	0.0534982	8	3	4	4	4	4	4	3	4	2	4	4	3	9.9	101.06	0	4836400	6202400	5199800	8512700	8795000	6487600	5472100	5979200	5799400	7679200	6640400	NA	2	4	1	5	3	4	1	2	1	3	3	2	31
F2Z2T2;P23025	DNA repair protein complementing XP-A cells	XPA	0.0969799	0.160121	3	0	1	0	0	2	2	2	3	1	0	0	1	21.2	30.032	0	NA	NA	NA	NA	5117100	9276700	8298100	4581800	NA	NA	NA	NA	0	0	0	0	1	2	2	2	0	0	0	1	8
F2Z2T6;Q9HAH7;Q9HAH7-1	Probable fibrosin-1	FBRS	0.248974	0.666206	3	0	0	0	2	1	2	1	1	2	2	1	0	14.5	42.341	0	NA	NA	NA	3990700	NA	NA	NA	NA	2409200	2625000	NA	NA	0	0	0	2	1	2	0	0	0	1	1	0	7
F2Z2U8;G8JLL9;Q7Z406;Q7Z406-6;Q7Z406-2;F2Z2S7;F2Z2U9;Q7Z406-5;Q7Z406-4	Myosin-14	MYH14	0.0882769	-0.216113	3	2	3	3	2	3	2	3	2	3	2	2	2	1.5	231.21	0.00071144	123460000	109640000	80285000	160650000	211590000	137270000	193470000	111180000	90218000	361400000	186610000	95184000	3	3	1	2	4	4	2	3	3	4	6	4	39
F2Z2V0;Q99829;A6PVH9;E7ENH5;Q5JX58;Q5JX59;Q5JX60;Q5JX44;Q5JX56;Q5JX45;Q5JX55;Q5JX61;Q5JX52;Q5JX54;Q5JX57;E7EV27;Q5JX53;H0Y524	Copine-1	CPNE1	1.78375	-0.490329	13	9	11	12	12	11	11	12	13	10	12	13	10	30.4	58.634	0	176370000	208340000	207060000	206990000	226590000	220500000	300940000	299110000	330640000	248310000	280510000	291680000	10	14	11	13	9	12	18	17	14	15	16	14	163
F2Z2W7;Q8IZ69;Q8IZ69-2;F8WB35;C9K041	tRNA (uracil-5-)-methyltransferase homolog A	TRMT2A	0.0606677	0.103225	23	12	12	10	17	17	17	12	14	12	17	14	15	45.9	70.834	0	64330000	40992000	56530000	102250000	94484000	76243000	49877000	51705000	53059000	78443000	86283000	77179000	7	5	3	13	13	13	8	7	8	11	15	15	118
Q4TT34;F2Z2X0;O00746;H0Y6J0;E9PDC0;A2IDD0;A2IDC9	Nucleoside diphosphate kinase;Nucleoside diphosphate kinase, mitochondrial	NME4	0.339085	0.751792	9	6	7	5	8	8	8	5	4	5	8	8	7	48.7	21.521	0	75778000	91060000	121590000	66862000	69449000	59443000	18799000	24009000	31097000	101570000	94739000	75218000	5	5	5	7	9	7	3	2	0	6	9	10	68
F2Z2X4;Q9C0E2	Exportin-4	XPO4	0.242878	0.615473	9	5	4	4	9	8	6	5	4	4	8	8	6	8.1	130.15	0	19763000	22620000	28732000	35714000	44364000	34557000	10084000	6607700	14564000	35839000	40750000	38372000	3	3	3	5	4	4	2	1	2	5	9	6	47
F2Z317;Q9BYW2;F5H340;Q9BYW2-2;Q9BYW2-3;C9JG86	Histone-lysine N-methyltransferase SETD2	SETD2	0.556863	-0.292098	36	22	22	19	22	20	21	18	18	16	20	25	21	15.3	287.58	0	129020000	138450000	112140000	101800000	112140000	83416000	126460000	151520000	160830000	112660000	125490000	147530000	10	13	5	10	12	7	8	8	8	17	16	15	129
F2Z384;Q96GJ1-3;Q96GJ1-2;Q96GJ1	tRNA (uracil(54)-C(5))-methyltransferase homolog	TRMT2B	0.0944333	0.645108	3	2	2	1	2	2	2	2	1	1	2	2	2	6.1	55.066	0.00030713	18751000	NA	NA	51533000	17486000	20220000	13187000	NA	NA	15256000	14217000	19971000	0	2	0	3	1	0	1	0	0	0	0	1	8
H0YN26;F2Z3H3;P39687;O95626;O43423	Acidic leucine-rich nuclear phosphoprotein 32 family member A	ANP32A	0.384985	0.203768	11	10	9	9	9	9	9	8	9	8	8	8	9	68.9	19.997	0	1416600000	1780800000	1584800000	1281300000	1090900000	1471700000	1032400000	1313600000	1415100000	1285800000	1161300000	1229800000	11	12	13	15	17	16	12	10	10	14	14	15	159
F2Z3J5;Q96S94-2;Q96S94;C9J148	Cyclin-L2	CCNL2	0.342949	-0.626683	2	0	0	2	0	0	1	2	2	0	1	2	2	12.7	25.974	0.00029878	NA	NA	1073600	NA	NA	NA	1468500	1210400	NA	NA	2875800	1477100	0	0	0	0	0	1	1	1	0	0	2	1	6
F5GWA6;Q86TC9;F5H7I9;Q86TC9-2;Q86TC9-3	Myopalladin	MYPN	0.271887	-0.223001	37	28	30	27	28	29	25	30	28	28	26	26	27	32.4	145.32	0	514020000	502890000	557110000	345230000	317690000	318830000	528150000	521890000	507770000	447250000	454310000	447650000	27	27	31	35	30	24	29	25	18	38	33	37	354
F5GWB8;Q9Y6K5;F8VS35;F8VWK9;F8VW22;H0YHL3	2-5-oligoadenylate synthase 3	OAS3	0.0953505	0.108363	30	18	19	18	25	25	23	20	22	16	22	23	22	33.8	121.1	0	129210000	191790000	194860000	198190000	251750000	285780000	179440000	153590000	198420000	218950000	196120000	186840000	15	16	14	20	25	26	23	22	12	25	23	26	247
F5GWD1;Q9Y385	Ubiquitin-conjugating enzyme E2 J1	UBE2J1	0.00510083	-0.440474	4	0	0	0	0	3	1	1	0	0	2	2	2	23.4	33.41	0	NA	NA	NA	NA	5396100	NA	NA	NA	NA	7539800	7112000	NA	0	0	0	0	1	1	0	0	0	2	1	1	6
F5GWD3;Q13889;F5GWI8;F5GXG6;H0YFF7;F5H6X0;F5GX35;F5H4K7;F5H3G1	General transcription factor IIH subunit 3	GTF2H3	0.0147767	0.0221912	6	3	1	3	4	4	4	3	3	1	5	4	4	27.5	28.91	0	13817000	NA	9763500	13414000	12925000	NA	NA	9861100	NA	13255000	14864000	11320000	1	0	1	2	2	1	0	1	0	2	3	2	15
F5GWD7;Q8WVC0;Q8WVC0-2	RNA polymerase-associated protein LEO1	LEO1	0.0187131	0.0193993	9	7	6	6	8	8	6	5	6	4	8	8	6	17.5	72.813	0	78291000	73496000	99843000	118040000	86479000	79742000	102390000	92704000	99121000	70406000	83699000	77809000	6	5	3	11	14	10	7	8	4	9	14	7	98
Q8TDJ6;F5GWF1;B2RTR3;H0YLM8;E7ETA3	DmX-like protein 2	DMXL2	0.0164283	0.00544378	14	4	3	4	6	3	7	1	2	2	4	5	4	5.6	339.64	0	NA	NA	NA	11232000	NA	11271000	NA	NA	NA	10219000	11021000	12505000	1	1	1	6	1	0	1	0	2	2	3	1	19
F5GWN5;O00750;E9PGR6;Q5SWA0	Phosphatidylinositol 4-phosphate 3-kinase C2 domain-containing subunit beta	PIK3C2B	1.09948	-0.440686	40	20	23	24	27	24	22	29	29	24	30	32	26	27.3	181.68	0	133610000	115290000	135870000	128790000	137350000	180840000	186860000	199070000	197440000	148230000	201550000	190740000	12	11	13	19	17	15	24	18	14	17	23	20	203
F5GWP1;Q92575;F8WB86;Q6PJ80;C9JLR4	UBX domain-containing protein 4	UBXN4	0.0171627	0.0217405	8	7	7	7	7	7	8	7	7	8	8	7	8	23.1	55.055	0	45723000	36082000	58942000	56817000	39368000	52327000	63497000	47321000	37828000	38684000	50818000	46533000	7	11	10	16	9	15	12	12	6	9	13	13	133
H0YJ75;Q13362-2;Q13362-3;Q13362;Q6ZN33;F5GWP3;Q96B13;E9PHN5;H0YN84;H0YJU0;G3V2U3;H0YJ49;H0YJZ3;H0YJ35	Serine/threonine-protein phosphatase 2A 56 kDa regulatory subunit gamma isoform	PPP2R5C	0.567412	-0.668316	7	6	3	3	5	4	4	7	6	6	6	5	6	15.6	64.063	0	20394000	7452100	22053000	19214000	22746000	11744000	24691000	21639000	24189000	28493000	27085000	27786000	2	0	2	4	6	3	6	6	1	6	6	6	48
F5GWR2			0.068155	0.568039	2	2	0	1	2	2	2	1	1	2	2	2	2	4.9	26.63	0	10098000	NA	NA	31451000	34878000	34214000	NA	NA	7873400	20266000	33681000	14599000	0	0	0	3	2	3	0	0	0	2	3	3	16
F5GWS3;Q6P9B6;B4DM09	TLD domain-containing protein 1	TLDC1	0.0613498	0.162302	6	2	2	4	4	4	5	3	5	3	4	5	3	21.9	48.035	0	NA	8061900	9070000	14324000	13578000	20339000	11424000	8758100	6274200	17440000	15054000	NA	1	0	2	3	3	3	2	0	1	1	3	2	21
F5GWT4;F5H2M7;Q9H4A3-2;Q9H4A3;Q9H4A3-5;Q9H4A3-6;Q9H4A3-4;F6UYG0;F5H2G9;H0YH68;Q96J92-3;Q96J92;C9JUU3;Q96J92-2;H0YFF1	Serine/threonine-protein kinase WNK1	WNK1	0.204869	0.179793	37	28	27	27	32	33	31	27	29	31	32	31	32	23.4	225.5	0	1059700000	1088700000	1070000000	707940000	705900000	652760000	902570000	848110000	792570000	628990000	688870000	723200000	31	32	29	41	36	33	24	26	23	37	38	36	386
F5GWX3;P25445-6;P25445	Tumor necrosis factor receptor superfamily member 6	FAS	0.188822	0.462211	6	3	2	2	5	4	3	2	3	3	3	4	1	14.6	40.527	0	13437000	16216000	NA	8367800	8804200	10832000	10899000	4528000	7347900	9476100	10197000	NA	1	1	2	4	4	1	1	2	1	3	1	3	24
F5H2G1;F5GWX5;Q14839;Q14839-2;F5H6N4	Chromodomain-helicase-DNA-binding protein 4	CHD4	0.150002	-0.0913153	72	56	51	50	63	59	56	55	51	49	65	68	63	40.4	215.31	0	1758800000	1937300000	1772500000	1480000000	1333200000	1374900000	1809600000	1820000000	1903800000	1505200000	1596600000	1586400000	69	66	60	112	85	93	69	58	53	111	124	101	1001
F5H3W1;F5GWY5;O00592-2;O00592;F5H7A2	Podocalyxin	PODXL	0.111022	0.0535081	13	10	10	11	12	11	11	10	11	11	13	10	12	27.3	54.412	0	629110000	643160000	713410000	782360000	786360000	855350000	686290000	708530000	761980000	711940000	669730000	688270000	17	18	19	19	19	17	15	18	13	19	17	24	215
F5GX09;Q5HYJ3;B2R9C2;Q5HYJ3-2;F5H5F4;E7EMC2;E9PQL1;B4DWT3;Q8TAV0-2;Q8TAV0;Q8TAV0-4;Q8TAV0-3	Protein FAM76B	FAM76B	0.129644	-1.731	3	1	0	0	0	1	1	2	2	2	1	2	1	9.5	38.62	0.00015654	NA	NA	NA	NA	NA	NA	8243100	NA	9900100	NA	NA	NA	1	0	0	0	1	1	1	2	2	1	2	1	12
Q6VMQ6-2;G3V1U0;Q6VMQ6;F5GX74;F5GYR7;F5H592;A8MV73;H0YFA3	Activating transcription factor 7-interacting protein 1	ATF7IP	0.0477954	0.071198	10	7	6	6	8	9	8	7	6	3	9	8	9	14.8	118.65	0	29268000	25432000	15210000	27151000	25508000	28110000	20818000	19002000	16432000	26717000	30051000	31409000	7	6	2	5	9	6	4	4	0	11	7	8	69
F5GX82;O94915;F2Z2S2;H0Y9X0;D6RJI4;D6R9B9;F8W6Q0	Protein furry homolog-like	FRYL	0.014945	-0.021095	43	25	23	26	38	30	34	25	26	19	30	32	36	16.2	339.59	0	104620000	110080000	105650000	146450000	173560000	158600000	102880000	112510000	132180000	156440000	170050000	131560000	8	14	11	33	24	19	11	11	6	22	25	24	208
F5GXE9;Q9Y3X0	Coiled-coil domain-containing protein 9	CCDC9	0.106464	0.186081	6	3	4	3	4	4	4	4	5	5	4	3	3	13.1	57.929	0.00015449	20723000	10989000	10349000	9050600	11166000	10246000	9405500	16006000	16623000	8317200	7178800	7532500	2	3	1	3	3	3	2	2	3	1	3	1	27
F5GXG0;Q96T88;B5ME40	E3 ubiquitin-protein ligase UHRF1	UHRF1	1.07795	0.553177	29	20	19	21	24	27	23	20	21	19	21	23	23	40.3	89.726	0	313390000	245880000	256300000	304080000	297570000	313220000	176700000	182170000	143200000	237230000	219200000	233980000	22	20	10	44	44	36	18	13	12	36	38	40	333
F8W0W3;Q5ST30;F5GXJ0;E7ER01;F8VZ59;B4E0K6;E7ERL9;F5H323;F8VWW3;F8W0F9;Q5ST30-2;B7ZCJ6;E7EPN1;B4DG77;A2ABL6	Valine--tRNA ligase, mitochondrial	VARS2	0.368114	0.438324	15	5	7	8	9	8	7	6	6	5	6	5	5	17.7	121.51	0	8745800	17185000	18129000	25969000	26810000	20087000	11098000	13639000	16757000	11883000	14866000	13739000	0	2	2	6	6	4	4	2	2	2	2	3	35
F5GXK1;P20585	DNA mismatch repair protein Msh3	MSH3	0.0446872	0.125212	31	18	20	15	16	17	17	15	14	17	21	18	19	30.4	126.72	0	63442000	56663000	48982000	136300000	141950000	161110000	49858000	64783000	62192000	132730000	117310000	104250000	8	4	3	9	12	11	6	6	5	19	11	13	107
F5GXU2;O60678;O60678-2	Protein arginine N-methyltransferase 3	PRMT3	0.0147767	0.0148256	15	14	14	12	13	11	12	13	12	10	12	12	12	34.6	58.35	0	246400000	252930000	196150000	263940000	311560000	316820000	218100000	263660000	244180000	254570000	266600000	314220000	15	14	7	13	15	16	11	10	12	12	15	17	157
Q5T321;F5GXV7;Q8NFP9;E9PG20;F5GY83;B7Z2H9;B7Z4S7;Q8NFP9-2	Neurobeachin	NBEA	0.429063	0.165899	5	2	1	2	4	1	1	3	2	2	2	4	2	1.8	327.55	0.0014021	66847000	NA	46819000	59684000	NA	NA	33884000	59605000	36957000	58166000	83053000	48538000	2	1	1	6	3	5	2	2	1	3	4	3	33
F5GXX5;P61803;F5H895	Dolichyl-diphosphooligosaccharide--protein glycosyltransferase subunit DAD1	DAD1	0.11488	-0.0961489	4	4	4	4	4	4	4	4	4	4	4	4	4	47.1	9.5541	0	272550000	298860000	203950000	270430000	258320000	240290000	246070000	235850000	215920000	344790000	292660000	328960000	7	8	7	10	12	10	7	10	7	6	7	8	99
F5GY30;P04156-2;P04156	Major prion protein	PRNP	0.681394	0.785961	2	2	2	2	2	2	2	2	2	1	1	2	2	12.5	21.463	0	13798000	21828000	23198000	11647000	23984000	26875000	19823000	10760000	NA	NA	5879700	12641000	1	3	3	2	3	4	3	2	1	1	2	1	26
F5GY61;Q96DT6;C9JC51;A6NGQ4	Cysteine protease ATG4C	ATG4C	0.241482	0.72356	5	1	1	2	4	5	4	2	3	1	3	3	3	13.7	51.674	0	NA	NA	4615600	7401700	11314000	8441900	3387200	4429100	NA	4610000	5160000	5629200	0	1	0	4	3	1	0	1	0	1	2	2	15
F5GY99;Q10472	Polypeptide N-acetylgalactosaminyltransferase 1;Polypeptide N-acetylgalactosaminyltransferase 1 soluble form	GALNT1	0.426018	0.357502	10	7	5	6	6	7	7	7	6	5	6	4	5	20.8	57.379	0	27570000	35181000	37430000	26460000	28485000	29007000	23901000	26672000	35699000	25169000	21125000	14831000	3	2	4	4	5	7	3	6	2	4	3	2	45
F5GYA4;O14519;F5GZF0;O75956;E9PKR4	Cyclin-dependent kinase 2-associated protein 1;Cyclin-dependent kinase 2-associated protein 2	CDK2AP1;CDK2AP2	0.146661	0.398811	3	3	3	3	2	2	3	2	2	2	1	2	2	35.6	9.6008	0	40222000	24407000	17954000	12695000	14642000	13604000	16278000	32110000	25343000	5845400	7238000	15142000	2	3	1	2	2	2	1	2	2	1	3	3	24
F5GYC9;Q9BQI0-3;Q9BQI0;Q9BQI0-2;A6PVM9;Q5JUP3;Q9BQI0-4	Allograft inflammatory factor 1-like	AIF1L	0.0220471	0.248521	4	1	1	1	2	3	3	1	0	1	3	3	2	32.3	17.472	0	NA	NA	NA	NA	15591000	14821000	NA	NA	NA	14738000	10988000	12937000	1	1	1	2	2	2	1	0	1	2	3	2	18
F5GYD8;P04062-2;P04062;F5H241;P04062-3;C4AM82	Glucosylceramidase	GBA	0.167479	-0.114426	20	15	15	16	18	19	19	16	17	12	17	18	18	51.3	55.331	0	187230000	146290000	158220000	213630000	220630000	212530000	191010000	166900000	201030000	218090000	224170000	222990000	11	9	11	17	22	16	14	15	10	20	24	20	189
F5GYJ5;Q9NX18;F8W679;F5GXW4;F5H5T6;F5H8E2	Succinate dehydrogenase assembly factor 2, mitochondrial	SDHAF2	0.0311913	0.061262	9	6	6	8	7	5	7	5	7	6	6	6	8	59.1	18.388	0	63550000	81470000	71601000	106130000	146750000	132960000	73474000	68791000	72178000	138730000	120680000	97419000	8	5	7	11	13	11	11	7	5	10	10	14	112
F5GYQ1;P61421;F8WEN9	V-type proton ATPase subunit d 1	ATP6V0D1	0.171257	-0.152044	12	11	11	10	9	9	10	8	9	10	10	10	9	40.1	44.659	0	253150000	192530000	223090000	365370000	318480000	308490000	257290000	279920000	277550000	343720000	332750000	321300000	7	7	6	10	8	8	6	5	8	9	11	10	95
F5GYQ5;Q5TBB1;G3XAJ1	Ribonuclease H2 subunit B	RNASEH2B	0.119279	-0.11832	11	7	8	8	7	7	9	10	9	10	8	6	9	39.3	37.36	0	54799000	49660000	56530000	88461000	73669000	85835000	83363000	66833000	68487000	70158000	81887000	64210000	5	8	5	10	10	12	12	9	7	9	7	12	106
F5GYX8;Q9NW81;F5H4W7;E9PDC6;B4DDC0;Q9NW81-2	ATP synthase subunit s-like protein	ATP5SL	0.13839	0.0927822	4	2	3	3	3	1	2	3	1	3	2	0	3	14.7	37.546	0	13706000	19798000	22443000	14705000	NA	17826000	19831000	NA	15276000	16564000	NA	14134000	1	2	2	1	0	0	2	1	1	1	0	0	11
F5GZ02;Q96CP6-2;Q96CP6-3;Q96CP6	GRAM domain-containing protein 1A	GRAMD1A	0.00890599	0.0189406	8	3	6	4	6	3	6	3	4	3	3	4	3	13.9	89.663	0	8694700	13048000	6938200	18332000	14640000	14900000	15633000	11048000	8539400	11268000	8982200	19489000	1	2	2	7	5	3	1	2	1	3	1	2	30
F5GZ51;Q8N5G0-2;Q8N5G0;E5RH91	Small integral membrane protein 20	SMIM20	0.278882	-0.568715	2	2	2	2	1	2	1	1	2	2	2	2	2	13.1	18.345	0.00029927	8401900	10371000	11229000	NA	22407000	NA	NA	17848000	17474000	14685000	14619000	28601000	1	1	1	2	3	3	2	2	2	2	2	3	24
F5GZ78;P49023;P49023-2;P49023-3;F5H854;E7EMK8;H0YIE4;E9PE21;F5H836;REV__D6RBA6	Paxillin	PXN	0.063788	0.098297	6	4	3	3	4	2	4	3	3	4	4	6	5	14.4	64.232	0	32598000	22915000	29172000	26582000	27889000	13702000	24842000	17694000	18318000	32354000	24627000	22925000	2	0	4	5	2	3	4	4	0	6	6	5	41
F5GZ84;O94887-2;O94887;C9JWM9;C9JVQ5	FERM, RhoGEF and pleckstrin domain-containing protein 2	FARP2	0.309852	0.643118	4	1	2	0	1	3	1	0	0	0	1	1	2	7.2	72.262	0	NA	2580200	NA	NA	5391100	NA	NA	NA	NA	NA	NA	NA	0	0	0	0	3	1	0	0	0	0	0	2	6
F5GZ86;P42226;F5H5X3;F5GXI9;P42226-2;H0YJH6;G3V2X7;G3V5I8;G3V370;G3V5K5;G3V568;H0YIY2;Q5FBW6;G3V2L2;G3V2M3;G3V3E9;G3V2H4	Signal transducer and activator of transcription 6	STAT6	0.401281	-0.337041	20	14	12	14	14	14	15	15	17	16	17	15	13	33.9	76.077	0	92778000	81465000	109220000	144600000	132110000	130180000	139130000	124500000	95394000	175900000	174350000	164560000	9	5	4	16	17	16	11	12	8	17	27	18	160
F5GZ90;Q9NZJ0;E7ERQ0;Q9NZJ0-2	Denticleless protein homolog	DTL	0.414728	0.329263	11	4	5	6	7	6	6	8	7	5	8	9	9	15.1	74.999	0	50907000	42407000	55678000	29279000	30090000	31763000	30644000	28909000	34804000	30685000	29034000	31135000	2	1	2	4	7	3	4	4	1	4	7	5	44
F5GZK0;Q9HB19;E5RHB5	Pleckstrin homology domain-containing family A member 2	PLEKHA2	0.918034	-0.645602	5	2	1	2	1	3	2	2	3	1	4	3	3	17.9	41.21	0.00015615	NA	NA	NA	NA	5765500	NA	6519000	7460300	NA	10821000	10901000	10405000	0	1	0	0	1	2	1	0	1	1	2	1	10
F5GZK1;Q9UBQ6;C9JEG3;C9IYF5	Exostosin-like 2;Processed exostosin-like 2	EXTL2	0.01339	-0.0359769	5	4	4	4	4	5	4	4	3	3	5	5	4	19.2	35.967	0	17020000	15733000	22344000	49030000	32737000	51758000	32156000	34455000	40057000	22364000	22117000	26298000	3	6	2	4	5	4	2	4	4	4	5	3	46
Q5VT94;F5GZL5;Q9H3K2;Q9Y6G2	Growth hormone-inducible transmembrane protein	GHITM	0.0752096	0.0892742	8	8	8	7	7	6	7	7	8	6	8	8	8	25.5	35.282	0	441630000	332140000	352700000	265150000	294030000	279590000	306010000	322290000	467880000	256720000	251100000	261530000	8	7	6	11	8	10	7	6	6	9	9	10	97
F5GZS6;P08195;F5H4J7;P08195-3;P08195-4	4F2 cell-surface antigen heavy chain	SLC3A2	0.171807	0.233815	2	2	1	1	2	2	2	2	2	2	2	2	2	5.7	64.872	0	10516000	NA	NA	37293000	43280000	35282000	19279000	13959000	10649000	36347000	43592000	38596000	2	2	0	4	5	6	2	3	0	9	7	9	49
Q9H9Y6;F5GZX4;Q9H9Y6-2;F5H643;F8W898;F5GWZ8;C9JJG2;C9JS83;F8WDS4;F8WAK7;F8WBB9;F8WCS3	DNA-directed RNA polymerase I subunit RPA2;DNA-directed RNA polymerase	POLR1B	0.208752	0.195297	39	23	24	24	31	30	27	29	27	26	33	33	31	37.7	128.23	0	242390000	308000000	291950000	300790000	265800000	340650000	182110000	210640000	212160000	346360000	340180000	274780000	19	16	17	28	29	24	21	27	19	39	29	37	305
F5H012;P19474;P19474-2;H0YDP8	E3 ubiquitin-protein ligase TRIM21	TRIM21	0.00608907	-0.00814326	9	4	3	3	6	4	4	3	3	3	7	5	6	21.7	54.081	0	19632000	10219000	14406000	10069000	12128000	14845000	13433000	16004000	14478000	13359000	9893400	13175000	4	1	1	4	2	4	1	2	2	5	2	6	34
F5H039;Q9NQX3;Q9NQX3-2;F8W7D6;G3V582;H0YJ30;H0YJR5;G3V4R0;G3V355;G3V4D2	Gephyrin;Molybdopterin adenylyltransferase;Molybdopterin molybdenumtransferase	GPHN	0.354579	0.28748	21	11	12	11	17	15	12	12	13	10	13	15	15	34.9	84.733	0	77101000	88637000	62481000	57345000	59227000	55416000	46273000	60717000	35114000	63593000	65232000	59408000	4	6	7	5	5	8	5	7	3	10	10	10	80
P40925;F5H098;B4DUN2;B9A041;B8ZZ51;C9JF79;C9JLV6	Malate dehydrogenase, cytoplasmic;Malate dehydrogenase	MDH1	0.0529378	-0.0483895	13	11	12	11	13	13	12	11	12	11	13	13	13	34.4	36.426	0	1694200000	2075400000	1817700000	1627700000	1871400000	1710000000	2140500000	1890000000	1844200000	1614800000	1379500000	2460000000	18	19	18	23	26	20	24	21	17	21	25	22	254
F5H0B5;Q92504;E7ESG6;E7EMT4;A2AAT0	Zinc transporter SLC39A7	SLC39A7	0.811342	0.625122	5	4	4	2	3	1	2	2	3	2	3	2	4	20.9	47.889	0	97435000	117170000	86244000	83933000	85573000	64486000	57612000	74757000	65401000	63305000	32531000	58402000	6	7	3	5	5	6	4	4	2	5	2	7	56
F5H0F5;Q8WU90;B4DMW2;F8WB26;F8WF67	Zinc finger CCCH domain-containing protein 15	ZC3H15	0.442186	0.319256	23	16	12	13	16	17	20	15	15	16	20	19	16	54.6	44.891	0	198230000	233310000	227180000	172290000	160300000	146640000	176180000	197430000	138620000	157390000	140710000	105630000	16	15	12	17	20	14	13	17	13	21	18	18	194
H0YGA7;Q9BY67;F5H0J4;Q9BY67-2;F5H0P2;F5H125;H0YG94	Cell adhesion molecule 1	CADM1	0.729304	1.00068	3	0	0	1	2	2	3	2	2	1	1	0	1	11.1	45.421	0	NA	NA	NA	10364000	7380100	8144100	3914100	4654300	NA	NA	NA	NA	0	0	0	2	2	3	1	0	1	1	0	0	10
Q14999;F5H0L1	Cullin-7	CUL7	0.0741079	0.158743	29	15	12	12	23	16	15	12	14	15	17	19	19	19.5	191.16	0	37479000	34026000	28830000	69359000	84951000	95687000	45649000	42541000	45608000	41746000	57927000	50012000	3	2	1	22	11	10	2	3	2	7	9	12	84
F5H0L8;Q9Y6Y8;Q9Y6Y8-2;H0YE64;E9PK57;REV__E2QRA2;REV__H0Y502;REV__O15068-5;REV__O15068-4;REV__O15068-3;REV__O15068-2;REV__O15068-6;REV__O15068-8;REV__E9PDN8;REV__O15068-9;REV__O15068;REV__G5E9A1	SEC23-interacting protein	SEC23IP	0.0139924	-0.0143564	33	23	26	25	29	27	25	25	27	23	29	28	29	48.5	89.666	0	674620000	684020000	878200000	589000000	618030000	523610000	680920000	633630000	510900000	709400000	717420000	730890000	31	36	28	49	47	39	49	45	26	47	43	51	491
F5H0Z5;Q9BUT9;Q9BUT9-2	Protein FAM195A	FAM195A	0.490993	0.854971	6	4	5	4	4	4	5	5	3	3	5	5	3	46.4	21.243	0	111610000	100690000	52056000	30862000	24430000	33219000	26247000	20908000	26922000	25440000	35032000	31782000	5	4	2	2	2	2	2	3	2	5	2	3	34
F5H109;P04114	Apolipoprotein B-100;Apolipoprotein B-48	APOB	0.607583	-0.265442	8	6	6	4	6	7	6	6	6	7	5	6	6	1.7	489.89	0	79559000	70772000	51212000	72214000	76265000	78719000	87892000	81739000	74457000	86583000	88822000	91653000	3	4	3	5	5	4	5	4	6	4	5	5	53
F5H113;Q99685;E7EWX8;B7Z9D1;C9JAM4;C9J8Q3	Monoglyceride lipase	MGLL	0.159134	0.364892	10	5	5	8	7	8	8	6	4	4	5	8	8	46	34.39	0	25284000	37215000	36034000	48829000	48752000	62247000	26708000	13507000	21483000	37902000	51649000	72608000	2	3	5	6	10	8	3	2	3	5	7	6	60
F5H148;Q9NYV6;B4E3T2;B4E0J7;B4DPP9;A6NIE6;A8MSK9;Q2M238	RNA polymerase I-specific transcription initiation factor RRN3	RRN3	0.320461	-0.486709	14	6	4	4	8	5	10	6	6	7	9	6	10	24.5	70.466	0	6196200	14831000	13480000	16998000	10566000	13604000	11340000	13034000	10977000	18416000	28832000	26595000	0	0	0	3	1	4	3	4	0	5	4	9	33
F5H156;Q96C12;E7EMQ9;Q96C12-2;Q96C12-4	Armadillo repeat-containing protein 5	ARMC5	0.439928	0.0957363	3	1	0	1	1	0	1	0	0	0	1	2	2	3.2	101.01	0.00029007	NA	NA	NA	NA	NA	NA	NA	NA	NA	NA	2510400	2719200	1	0	0	0	0	0	0	0	0	1	1	2	5
F5H7C4;F5H199;Q8IXL7-2;F5H6G9;H0YFW5;Q8IXL7	Methionine-R-sulfoxide reductase B3	MSRB3	0.07893	-0.1643	3	2	3	2	2	2	2	3	2	3	2	2	2	29.1	13.101	0	22238000	21307000	27595000	20223000	17519000	20119000	30168000	45835000	36676000	14848000	17123000	14315000	1	1	1	2	2	2	3	1	2	2	1	2	20
F5H1A6;Q9Y6I4;B3KMX7;H0YLB7;H0YKU8;Q6JHV3;H0YMI4;B4DWJ6;H0YLG0;B4DV65;H0YM72;H0YL81;H0YLJ0;H0YNK1;H0YMW1;H0YMP6	Ubiquitin carboxyl-terminal hydrolase 3;Ubiquitin carboxyl-terminal hydrolase	USP3	0.11483	0.119014	14	5	7	6	10	7	6	7	8	6	10	9	9	30.9	53.743	0	25142000	18316000	32802000	21612000	32262000	30003000	20497000	21688000	20809000	24488000	29674000	28657000	3	2	3	7	6	4	4	4	1	5	9	6	54
F5H1E6;Q9NW08;F8VRE2;F8VRU2;F8VRS3	DNA-directed RNA polymerase III subunit RPC2	POLR3B	0.81512	0.259769	30	23	19	19	22	21	18	19	18	17	25	23	24	30.1	121.12	0	173130000	191450000	170560000	159380000	141520000	143240000	128500000	120070000	130970000	136860000	148480000	151000000	16	10	9	20	16	11	11	11	11	27	18	15	175
F5H1H0;G3XAF4;P32004-2;F5H025;P32004;E7EPI4;H0Y5C3;E7EVM4;E9PHJ4;F5H111	Neural cell adhesion molecule L1	L1CAM	0.27256	-0.39869	44	31	30	26	36	34	32	36	32	33	39	35	35	38	139.67	0	452730000	416020000	448440000	955410000	1010400000	1138300000	810830000	856890000	799590000	946920000	856490000	1081300000	27	27	29	45	52	46	44	38	32	58	60	62	520
F5H1H6;Q69YQ0;F8WAN1;H0Y3Q3;C9J8U1;C9JLY8	Cytospin-A	SPECC1L;SPECC1L-ADORA2A	0.0517565	0.0396728	30	16	18	14	22	19	22	15	17	13	25	27	25	32	120.18	0	88704000	88196000	71432000	89725000	109620000	101820000	81938000	80743000	76734000	94135000	95791000	103660000	8	8	2	15	13	11	6	8	4	19	25	14	133
F5H1I4;Q8NG08;Q8NG08-2	DNA helicase B	HELB	1.25407	1.64378	5	4	4	2	3	4	3	2	1	3	1	2	1	6	96.407	0	5581600	6882500	NA	10398000	6956300	12551000	NA	NA	NA	NA	NA	NA	1	1	1	1	1	2	0	0	0	0	2	1	10
F5H1N7;Q6ZU35;F5H2I6	Uncharacterized protein KIAA1211	KIAA1211	0.701606	1.00954	10	4	4	3	7	5	4	2	2	3	5	6	6	10.1	136.38	0	24397000	30470000	25613000	17357000	8813600	9597700	13632000	11223000	NA	10959000	5196400	5568400	2	2	1	2	2	1	1	1	0	3	3	2	20
F5H1W7;Q9HA65	TBC1 domain family member 17	TBC1D17	0.67669	-0.344435	8	4	4	5	6	4	6	6	7	7	7	5	5	13.5	69.039	0	12794000	13433000	17785000	11519000	14329000	12177000	20360000	21333000	14920000	13960000	16653000	17082000	1	1	2	1	2	1	5	4	4	1	2	1	25
F5H1X8;P50851-2;P50851;E9PEM5;H0YAC6;H0Y9N9;H0YA17	Lipopolysaccharide-responsive and beige-like anchor protein	LRBA	0.785603	0.369197	65	38	39	37	42	39	47	26	30	24	39	37	46	26.3	317.79	0	357840000	303150000	315630000	341730000	318710000	319390000	220260000	237070000	196620000	267240000	294760000	317160000	25	29	22	34	28	34	17	17	6	21	24	33	290
F5H1Y4;Q9HD26-2;Q9HD26;Q9HD26-3	Golgi-associated PDZ and coiled-coil motif-containing protein	GOPC	0.0616694	0.104447	13	7	9	5	7	8	8	6	7	10	7	12	9	32.9	50.584	0	39949000	46561000	33264000	37145000	30453000	36186000	44977000	58154000	38459000	22657000	32967000	21831000	5	6	3	5	5	9	4	10	6	5	13	5	76
F5H4W2;F5H213;O00308;F5H5M4	NEDD4-like E3 ubiquitin-protein ligase WWP2	WWP2	0.00608907	-0.370542	3	1	2	2	2	2	3	2	2	1	2	1	2	5.4	86.681	0	NA	1368600	2528400	NA	2282100	3384600	2312900	2338100	NA	2888400	NA	4780400	0	1	2	2	1	2	2	2	0	1	2	1	16
F8WCP6;F5H219;Q7Z4S6-2;Q7Z4S6;Q7Z4S6-4;F8W762;Q7Z4S6-3;F5H0C3;H0YHT2;H0YIM7;H0YIM6;H0YI78;F5H0V8;H0YHG9;Q86VH2-3;Q86VH2-2;Q2M1P5;Q86VH2	Kinesin-like protein KIF21A	KIF21A	0.38023	0.171587	31	22	23	22	24	22	22	17	16	16	24	25	23	23.2	187.46	0	267980000	224920000	218350000	200290000	193890000	194010000	178460000	176200000	161550000	204220000	214270000	218520000	17	15	9	21	21	17	8	4	4	26	25	24	191
F5H233;Q8IZ52	Chondroitin sulfate synthase 2	CHPF	0.00561062	-0.472822	2	0	1	0	1	1	1	1	0	1	1	1	1	3.8	68.34	0.00029931	NA	NA	NA	1144100	NA	1553200	NA	NA	NA	2357500	1451800	NA	0	0	0	0	0	1	1	0	0	2	0	0	4
F5H269;Q9Y485;E7EMZ0	DmX-like protein 1	DMXL1	0.00181587	-0.00159451	42	21	22	22	22	22	22	22	21	15	30	28	28	17.9	340.24	0	66242000	66814000	75120000	79440000	91892000	88807000	70694000	72771000	63098000	79112000	95397000	88566000	10	11	6	11	16	12	10	6	4	20	16	14	136
Q6UXD5-4;Q6UXD5-2;Q6UXD5-3;F5H293;Q6UXD5;B0QYH4;B0QYH5;Q9BYH1-2;Q9BYH1-3;Q9BYH1-5;Q9BYH1-4;G8JLP3;Q9BYH1-6;Q9BYH1	Seizure 6-like protein 2	SEZ6L2	0.19846	1.20731	3	0	1	1	2	1	2	2	1	1	0	1	1	4.7	62.374	0.0003012	NA	NA	NA	4871400	NA	6935000	NA	NA	NA	NA	NA	NA	0	0	0	3	2	2	1	1	0	0	0	2	11
F5H299;P08123	Collagen alpha-2(I) chain	COL1A2	0.645105	-0.326364	4	1	2	1	3	1	3	2	2	2	4	2	3	3.7	129.52	0	NA	4444500	NA	10058000	NA	7679500	8151000	5943400	7403900	11852000	10856000	9922900	1	1	1	2	1	3	1	3	2	2	1	3	21
G3V1M7;P49748;F5H2A9;P49748-2;F5GYP4	Very long-chain specific acyl-CoA dehydrogenase, mitochondrial	ACADVL	0.567412	0.345917	42	32	31	33	41	38	37	34	34	30	35	39	35	68.9	75.209	0	1076800000	895710000	1369800000	1452200000	1456500000	1425300000	1196300000	1202200000	1001500000	798340000	845250000	972240000	52	50	54	84	91	87	66	62	47	61	62	65	781
F5H2E3;O60890	Oligophrenin-1	OPHN1	0.81512	0.562	2	1	1	0	2	2	2	0	0	0	2	2	0	2.7	80.034	0.0056741	NA	NA	NA	4950000	5175500	5435900	NA	NA	NA	3591400	3432400	NA	0	0	0	1	2	2	0	0	0	0	0	0	5
F5H2H5;Q86XL3;Q86XL3-2;A8KAG3;F5H417;F5H1D4;F5H6J0;F5H1E7	Ankyrin repeat and LEM domain-containing protein 2	ANKLE2	0.00678081	0.00590949	35	17	17	19	22	19	19	20	22	17	26	23	19	48.7	97.722	0	68263000	81805000	69128000	90105000	98674000	88292000	70462000	85218000	78165000	98904000	85591000	74418000	9	15	5	16	18	11	11	10	6	22	16	19	158
F5H2H7;Q13214-2;Q13214;F5H6N7	Semaphorin-3B	SEMA3B	0.166386	-0.873656	5	2	2	1	3	2	2	2	2	1	2	1	3	7	83.034	0.00070912	8822000	NA	NA	9520800	11102000	NA	NA	NA	NA	NA	NA	17901000	1	2	0	2	1	0	0	0	0	1	0	3	10
F5H2H8;P11169;B7Z844;Q8TDB8-2;Q8TDB8;B7ZAC3;Q8TDB8-3;F5GYR5	Solute carrier family 2, facilitated glucose transporter member 3;Solute carrier family 2, facilitated glucose transporter member 14	SLC2A3;SLC2A14	0.893535	0.433016	7	7	7	7	7	7	7	6	6	6	7	7	7	16.4	46.127	0	229760000	228490000	222760000	334150000	188650000	235090000	191540000	182540000	165300000	159740000	157920000	196320000	10	7	4	11	10	13	7	8	6	11	8	9	104
F5H2J3;Q96GC9;B4DED7;B4DGZ7;B4DVV9	Vacuole membrane protein 1	VMP1	0.387754	0.583012	2	1	2	2	2	2	1	1	1	1	2	2	1	4.9	40.075	0.00070751	NA	25051000	16231000	16328000	14270000	NA	NA	NA	NA	10915000	12567000	NA	0	1	1	0	0	1	0	1	1	2	2	1	10
F5H2Q4;P43378	Tyrosine-protein phosphatase non-receptor type 9	PTPN9	0.145031	-0.172089	7	4	3	4	5	4	7	4	5	4	5	6	5	11.7	66.953	0	10077000	8539100	8602200	12603000	14695000	15777000	10583000	11075000	10135000	13261000	17380000	16160000	2	3	0	4	5	5	2	3	1	4	5	4	38
F5H2S7;Q13561;Q13561-3;Q13561-2;F5H223;A8K8J9;F8WAG8;F8W1I6;H0YI98;F8VW18;F8VRV7;F8VX93;H0YHL1;F8VZD2;F8W0U6	Dynactin subunit 2	DCTN2	0.0273258	-0.0234617	19	15	15	16	17	17	18	15	15	16	15	17	15	53	44.809	0	265680000	328660000	365830000	246860000	265110000	278940000	344790000	310790000	327300000	271860000	253020000	266490000	22	24	17	17	24	24	22	24	18	26	21	26	265
F5H2W0;Q96DM3;F5H3Y7;B7Z2Y1	Uncharacterized protein C18orf8	C18orf8	0.0613498	0.0661579	9	8	6	6	5	7	7	6	7	6	5	7	5	17.4	69.389	0	111620000	101180000	118520000	67948000	112360000	75197000	86041000	100600000	86716000	82577000	83504000	112760000	3	2	3	2	2	2	3	0	1	5	3	4	30
F5H2X0;O95049;O95049-3;O95049-2;F5H4S9	Tight junction protein ZO-3	TJP3	0.951862	1.89984	16	8	10	6	12	13	11	3	3	1	9	8	9	21	101.4	0	65160000	68303000	82447000	69987000	70149000	55416000	9145000	13928000	NA	26763000	20899000	28430000	6	8	3	16	18	13	0	0	0	12	8	10	94
Q9UDY2-3;Q9UDY2;F5H301;F5H886;Q9UDY2-4;Q9UDY2-2;Q9UDY2-5;B1AN86;B1AN85	Tight junction protein ZO-2	TJP2	0.0535544	-0.134646	40	32	32	29	33	31	30	33	34	30	32	29	28	36.6	131.37	0	611900000	582510000	723280000	284700000	293650000	289200000	698350000	667770000	730240000	302760000	340290000	311020000	32	32	27	31	27	28	38	35	28	35	39	37	389
F5H315;Q9HCS7	Pre-mRNA-splicing factor SYF1	XAB2	0.124144	0.0914278	40	26	22	28	33	32	31	21	27	21	34	29	33	49.5	99.679	0	231700000	281800000	266460000	205780000	179080000	200990000	214780000	236890000	235390000	199200000	177000000	208640000	16	14	21	29	30	25	22	25	18	29	27	30	286
F5H345;P08397-2;P08397;G3V1P4;G5EA58;F5GY90;F5H226;F5H0P4;F5H4W5;F5H4X2	Porphobilinogen deaminase	HMBS	1.1336	-0.597315	15	11	9	11	12	12	12	12	10	12	10	12	11	47.6	35.761	0	78235000	55910000	96259000	91568000	88844000	88083000	120270000	133560000	147470000	122750000	115730000	107510000	4	5	8	18	19	17	8	12	9	11	12	11	134
F5H365;Q15436;F5H6C4;B3KXI2;E7ES38;G3V531;G3V4V1;G3V1W4;G3V3G5;G3V2R6;G3V5X8;G3V4Q2;G3V5K1;G3V299	Protein transport protein Sec23A	SEC23A	0.0799094	-0.0580612	27	23	20	26	25	25	25	26	23	24	24	25	23	50.5	82.968	0	398680000	428550000	381170000	368350000	354200000	352370000	419400000	460450000	484380000	352130000	312910000	369830000	38	32	33	46	50	50	42	39	30	36	53	45	494
F5H398;P78563-3;P78563;P78563-2;P78563-4;G5E9B4	Double-stranded RNA-specific editase 1	ADARB1	0.0892774	0.0955789	12	5	2	6	8	7	5	8	7	5	6	5	2	24.5	75.858	0	18051000	18829000	30269000	22796000	21379000	16934000	24226000	23992000	19620000	19199000	15271000	17065000	3	0	5	2	4	2	6	4	0	5	1	2	34
P05023;F5H3A1;B7Z3U6;P05023-2;E9PC07;E9PC51;P13637;F5H6J6;B7Z2T0;B7Z1Q9;H0Y7C1;B4DIQ8;F5H0J0;Q13733;Q5TC01;Q5TC02;P20648;E9PRA5;Q5TC05;E9PHR6	Sodium/potassium-transporting ATPase subunit alpha-1	ATP1A1	0.763293	-0.187568	37	33	33	30	35	32	31	32	34	33	33	34	34	33.9	112.89	0	2653300000	2523500000	2329600000	2204100000	2175500000	2546400000	2821100000	2942400000	2976300000	2650700000	2432700000	2608100000	62	57	38	63	67	65	61	66	50	82	79	86	776
F5H3G2;P48960-2;P48960-3;P48960;B4DWB8;Q9UHX3-4;E7ESD7;Q9UHX3-3;Q9UHX3-2;Q9UHX3	CD97 antigen;CD97 antigen subunit alpha;CD97 antigen subunit beta	CD97	0.348404	0.208142	12	11	11	9	10	11	9	9	8	10	11	8	10	22.6	72.338	0	134480000	92981000	97094000	111000000	113560000	129670000	85284000	79109000	98642000	128070000	105130000	93188000	13	13	9	13	15	18	10	6	11	15	17	10	150
F5H3H6;Q9BQ39	ATP-dependent RNA helicase DDX50	DDX50	0.0643139	0.0891251	24	15	18	13	18	18	15	14	15	16	14	19	14	40.6	79.946	0	119260000	108330000	103880000	183350000	188580000	204000000	142470000	108670000	128800000	139430000	166020000	141560000	11	12	9	16	15	17	12	13	11	14	20	14	164
F5H3P2;Q9Y291;C9JBY7	28S ribosomal protein S33, mitochondrial	MRPS33	0.906127	0.699061	5	3	4	4	5	5	5	4	3	4	5	4	5	37.5	13.426	0	89406000	54542000	46645000	40794000	50252000	52375000	32469000	28555000	34090000	50996000	26080000	31734000	4	5	1	3	4	3	2	1	1	5	4	3	36
F5H3P9;Q969M3;Q969M3-3;E5RGR9;E5RHH4;Q969M3-2	Protein YIPF5	YIPF5	0.112853	-0.227591	2	2	2	2	2	2	2	2	2	2	1	2	1	14.8	16.349	0	76239000	66090000	73129000	57540000	91478000	61127000	89348000	93847000	66400000	115410000	57931000	NA	4	3	3	5	4	4	3	2	3	2	3	3	39
F5H3W9;O00159-3;F5H6E2;O00159	Unconventional myosin-Ic	MYO1C	0.189821	1.38656	2	2	1	2	2	1	1	1	2	1	1	2	1	1.9	119.52	0	40041000	NA	28849000	91797000	NA	NA	NA	14709000	NA	NA	22281000	NA	2	0	2	3	1	1	1	0	1	2	2	2	17
F5H4D0;Q2KHT3;Q2KHT3-2;Q2KHT3-3	Protein CLEC16A	CLEC16A	0.437316	0.428683	8	5	7	5	5	5	4	5	4	4	6	5	5	8.2	117.7	0	217720000	194020000	101010000	188180000	208620000	204310000	136830000	109390000	91116000	134530000	165780000	189210000	2	2	2	4	4	3	1	3	2	4	6	4	37
F5H4E6;Q9Y4C1;F5H070;F8WE62;C9J7Q7;C9JC73	Lysine-specific demethylase 3A	KDM3A	0.202529	0.293034	15	7	5	4	9	7	8	5	5	3	8	6	10	13.9	148.12	0	15860000	13248000	17434000	37275000	31274000	17713000	14276000	18857000	12729000	16435000	17989000	22071000	2	1	0	8	3	3	0	0	0	1	2	2	22
F5H4I0;P09622;E9PEX6;B4DHG0;B4DT69;F8WDM5;F2Z2E3	Dihydrolipoyl dehydrogenase, mitochondrial	DLD	0.487093	-0.205448	20	18	15	18	18	17	17	19	18	18	16	20	18	62.5	48.881	0	632000000	641150000	762760000	864920000	814460000	753580000	1033600000	941120000	809720000	814850000	810960000	740810000	32	29	22	40	38	40	35	39	27	41	50	35	428
F5H4K0;Q5T9L3-2;Q5T9L3;Q5JRS7;F5GZ46;E9PM62;H0YCG9;E9PKJ0;E9PJW4;E9PQK1;Q7Z430;H0YDL2;E9PM23	Protein wntless homolog	WLS	0.342463	-0.199633	16	11	10	9	11	8	13	10	11	9	13	11	11	27.2	62.719	0	103790000	106530000	97845000	146320000	125680000	147730000	116870000	128930000	128730000	144020000	147650000	163450000	11	10	7	12	11	14	9	9	7	18	14	10	132
Q9BSJ2;F5H4L0;F2Z2B9;F5H4E0;B3KTU7	Gamma-tubulin complex component 2	TUBGCP2	0.360232	-0.217247	31	15	16	18	22	20	20	17	20	17	23	22	17	43.5	102.53	0	71330000	68159000	75326000	83959000	95415000	74588000	77628000	73225000	102530000	80533000	120590000	95426000	7	12	11	18	19	17	9	13	7	22	20	21	176
F5H4M2;P54198;F5GWE4;P54198-2;F5GYH8	Protein HIRA	HIRA;C22orf39	0.096272	-0.151322	12	7	7	4	9	7	9	6	5	5	6	9	9	15.3	107.03	0	15766000	12020000	10358000	15697000	16158000	18172000	11911000	9238600	16227000	19622000	21772000	22253000	2	0	2	5	2	4	0	1	1	4	5	3	29
F5H4P2;Q6GQQ9;Q5SZ59;Q8TE49;Q8TE49-2	OTU domain-containing protein 7B	OTUD7B	0.157972	0.161072	15	6	8	7	12	11	7	9	10	7	12	11	9	23.2	88.946	0	45743000	25804000	47796000	31656000	31858000	32355000	31918000	29363000	40601000	24180000	27250000	37575000	2	4	0	6	4	1	2	3	2	9	6	8	47
F8WA05;H0YLF5;P40424-2;F5H4U9;P40424;H0YKH1;H0YKN0;H0YLM3;H0YLD4;H0YLT4;B7Z774;H0YLB0	Pre-B-cell leukemia transcription factor 1	PBX1	0.068306	-0.0552609	3	1	0	0	2	2	2	1	0	0	3	3	2	32.9	18.153	0	NA	NA	NA	4867300	5113900	6119600	NA	NA	NA	5400500	5701800	NA	0	0	0	3	2	2	0	0	0	4	3	3	17
F5H4V4;P46013;Q70L72	Antigen KI-67	MKI67	0.0644581	-0.0726153	17	13	12	12	13	14	12	11	14	13	15	16	15	6.5	358.62	0	283120000	268600000	263730000	203150000	209060000	192820000	287690000	304950000	301630000	190740000	230630000	190830000	13	10	9	18	17	14	14	12	11	25	22	20	185
F5H523;Q9P2K6	Kelch-like protein 42	KLHL42	0.404951	1.06073	4	2	3	3	0	2	2	2	3	1	1	1	2	14.4	41.022	0	NA	NA	NA	NA	4372400	4315200	NA	NA	NA	NA	NA	NA	1	0	0	0	1	1	0	1	1	0	1	0	6
F5H549;Q9Y2D8-2;Q9Y2D8;C9JIX7	Afadin- and alpha-actinin-binding protein	SSX2IP	0.177733	-0.251028	6	4	2	2	1	3	3	1	2	3	2	4	4	13.9	59.201	0.00030874	5272000	NA	NA	NA	6147700	4341700	NA	NA	4524100	6253600	7016100	7395600	1	0	2	1	1	1	0	0	2	1	4	2	15
F5H559;Q9NZN4;F5GXL2;B4DNU6;F5H1J1;B7ZAY3;B4DE23	EH domain-containing protein 2	EHD2	0.251305	-0.166171	26	21	15	17	18	15	16	20	18	20	19	18	18	58	60.114	0	139000000	106250000	115000000	118160000	150850000	165350000	123680000	136060000	127840000	157900000	164900000	178360000	13	10	9	16	16	17	20	13	11	25	19	19	188
F5H577;Q8WUW1;Q8WUW1-2	Protein BRICK1	BRK1	0.777019	-0.406241	5	4	3	3	4	3	3	4	3	3	4	4	3	47.6	11.945	0	16254000	12432000	15610000	15901000	18887000	15823000	25450000	19136000	22414000	25919000	17455000	16441000	3	2	1	3	2	1	5	1	4	3	4	3	32
F5H5D3;Q9BQE3;E9PGK3;F8VVB9;F8VS66;F8VRZ4;F8VWV9;F8VX09;C9K0S6;F8VRK0;F8VS94;F8VYI2;F8VXB8;F8W0F6;Q9H853;F8VXZ7	Tubulin alpha-1C chain	TUBA1C	0.0581876	0.179802	3	3	2	2	2	3	3	2	2	2	3	3	3	11.6	57.73	0	244050000	56851000	63520000	83206000	85658000	91001000	44587000	43811000	190720000	77128000	82128000	114670000	10	10	8	16	13	16	11	14	8	20	20	18	164
F5H5H1;Q8NCL4;C9J2C3;Q14435-2;Q14435	Polypeptide N-acetylgalactosaminyltransferase 6	GALNT6	0.287475	0.632791	16	10	9	8	13	10	10	8	7	5	10	12	10	30.5	68.907	0	40635000	34000000	27557000	68361000	58593000	53416000	13157000	16115000	18718000	43906000	50872000	66123000	6	5	5	12	11	8	2	4	3	9	8	8	81
F5H5K2;F8W9R9;O75448-2;O75448;F5H0K1;F5H3E6;F5H2D6;E9PFL1;F5H0M2;F5GY88;H0Y4Q9	Mediator of RNA polymerase II transcription subunit 24	MED24	0.075081	0.0732125	16	8	6	6	8	10	8	6	7	9	9	6	10	27.2	91.439	0	23399000	19829000	28677000	28860000	25750000	25823000	25977000	22259000	18460000	20453000	32165000	26817000	4	4	4	9	8	8	2	3	3	6	5	7	63
F5H5N0;Q5VT25-4;Q5VT25-5;Q5VT25;Q5VT25-2;Q5VT25-6;Q5VT25-3;H0Y5V1;E9PEF7;H0Y7V8;H0Y6V3;H0Y6R0	Serine/threonine-protein kinase MRCK alpha	CDC42BPA	0.0282442	0.0304945	20	9	11	9	9	10	9	8	9	7	10	10	12	13.9	193.63	0	76243000	80600000	70082000	69450000	46061000	65185000	74262000	67942000	68504000	57101000	53063000	75537000	4	3	2	8	4	4	5	5	5	5	4	7	56
F5H5P2;P12694;B4DP47;F5GXU9;E7ESE6;H0YH31	2-oxoisovalerate dehydrogenase subunit alpha, mitochondrial	BCKDHA	0.167165	0.161764	14	10	10	9	14	9	11	12	11	8	13	12	10	38.2	54.202	0	46415000	44952000	57490000	65888000	69526000	59040000	70289000	58019000	56374000	47037000	39736000	38527000	7	6	8	10	11	11	10	9	10	9	10	9	110
F5H5V5;Q01167-2;Q01167;E9PPI7;E9PM37;Q01167-3	Forkhead box protein K2	FOXK2	0.102904	0.0899893	5	3	2	3	4	4	4	1	2	3	3	3	3	8.4	64.317	0	29068000	NA	16265000	13047000	11000000	15964000	NA	NA	19300000	15193000	13125000	13618000	1	0	0	3	3	2	0	0	1	1	1	1	13
F5H5Y5;O14964;E7EU53;O14964-2	Hepatocyte growth factor-regulated tyrosine kinase substrate	HGS	0.206386	0.170607	21	17	17	18	18	18	17	19	19	20	19	18	15	28.4	74.884	0	475640000	471800000	435330000	319080000	355050000	320500000	391280000	346150000	474310000	311130000	311430000	280290000	16	23	23	29	41	28	26	21	27	33	34	22	323
F5H604;E7ERI8;E7EW49;E3W994;O75122;E9PBA6;F5H3X0;B3KR06;E7ENG2;O75122-2;D6RBU8;C9J668	CLIP-associating protein 2	CLASP2	0.0861757	-0.0988993	43	33	29	29	28	26	30	27	25	22	25	32	28	36.5	164.73	0	261860000	269080000	279140000	186360000	186650000	191860000	286640000	299630000	284750000	175540000	199690000	231020000	17	20	13	22	20	21	21	19	11	22	28	30	244
F5H619;Q86XA9;Q86XA9-2;E9PB09;B5MC49;H0YIW3;H0YHE0;H0YHS5;Q86XA9-3;F8VQQ6	HEAT repeat-containing protein 5A	HEATR5A	0.630238	-0.201611	36	21	18	22	22	23	23	20	21	20	20	21	20	23.2	222.7	0	127460000	127040000	133150000	152640000	155600000	136460000	134350000	162010000	182390000	146430000	164830000	168670000	11	13	11	9	10	10	11	11	10	16	10	14	136
F5H620;Q96HP4;C9JLB7	Oxidoreductase NAD-binding domain-containing protein 1	OXNAD1	0.200659	0.36705	6	2	4	4	4	5	5	5	6	5	4	4	2	18.8	36.835	0	27730000	28445000	26258000	24484000	37246000	58598000	17383000	14885000	16411000	33942000	39233000	42531000	3	3	1	3	4	3	3	3	2	3	3	2	33
F5H656;Q8WXF1;Q8WXF1-2	Paraspeckle component 1	PSPC1	0.237675	0.298357	20	11	10	15	15	16	16	16	14	12	15	11	11	47.9	52.507	0	122430000	77159000	123060000	182130000	182830000	215370000	124440000	132760000	113960000	134180000	83157000	114750000	10	11	10	18	21	16	15	13	9	8	4	14	149
Q12872;F5H6B8;F5H5X1;F5H525;H0YFR9;F5H1A5	Splicing factor, suppressor of white-apricot homolog	SFSWAP	0.168688	-0.0970707	19	12	13	17	16	13	17	15	13	12	16	15	12	20.2	104.82	0	144910000	150630000	204330000	174260000	148900000	186530000	171830000	178710000	219310000	169610000	162940000	173670000	4	7	12	14	10	13	9	6	3	23	20	11	132
F5H6C7;Q96I51;F5GX55;C9JWG9	Williams-Beuren syndrome chromosomal region 16 protein	WBSCR16	0.0358609	0.0427085	9	3	4	2	4	2	5	4	4	5	6	3	4	22.7	48.761	0	12370000	19361000	12641000	12405000	9011300	11071000	12987000	12133000	13062000	9620200	12158000	13031000	2	4	2	3	2	2	3	5	5	4	2	4	38
F5H6I0;P61769;H0YLF3	Beta-2-microglobulin;Beta-2-microglobulin form pI 5.3	B2M	0.288318	0.414519	3	3	3	3	3	3	3	3	3	3	3	3	3	34.4	13.972	0	1793300000	1024300000	930540000	470760000	641090000	787660000	695600000	870890000	688760000	540370000	497580000	646000000	5	7	6	7	8	9	9	8	9	6	8	7	89
F5H6K0;O43143	Putative pre-mRNA-splicing factor ATP-dependent RNA helicase DHX15	DHX15	0.159749	-0.115128	43	40	39	40	43	42	41	39	40	38	39	43	42	55.9	89.502	0	1661900000	1367600000	1533300000	1985200000	1887700000	2022600000	1531800000	1670100000	1733400000	2071800000	2019300000	2298200000	94	91	75	137	132	138	107	108	76	136	138	147	1379
F5H6R1;Q9Y388;Q5JY83	RNA-binding motif protein, X-linked 2	RBMX2	0.230312	0.556498	5	4	2	1	1	2	2	2	1	2	2	2	1	17.1	31.576	0.00030553	28298000	14544000	NA	NA	10306000	11734000	10999000	NA	11632000	NA	8187600	NA	4	1	0	1	1	1	1	0	0	1	0	0	10
F5H711;Q8N5M9	Protein jagunal homolog 1	JAGN1	0.714708	0.799142	4	4	4	4	3	4	3	4	4	4	4	4	4	17.7	20.791	0	135860000	134480000	160620000	81286000	76931000	81958000	105430000	42558000	46822000	68789000	44029000	85155000	5	5	7	5	5	7	3	4	3	8	3	8	63
F5H715;Q96BJ3;Q96BJ3-3;Q96BJ3-2	Axin interactor, dorsalization-associated protein	AIDA	0.327854	-0.367306	9	6	4	3	5	7	5	2	5	5	4	5	5	39.4	32.021	0	15473000	13270000	12650000	29228000	21862000	27583000	21814000	24302000	20815000	22689000	27646000	30471000	3	2	0	2	1	3	2	2	2	3	2	4	26
F5H721;Q9Y2W2;F5H5G4;F5GXS9	WW domain-binding protein 11	WBP11	0.669469	0.202372	30	23	20	23	24	25	22	23	24	17	24	24	20	43.5	66.842	0	232550000	268590000	274090000	204250000	224430000	226200000	208620000	211630000	186680000	208110000	200250000	222750000	23	20	21	26	29	20	20	24	11	33	29	25	281
F5H727;Q9H0G5	Nuclear speckle splicing regulatory protein 1	NSRP1	0.124144	0.776705	10	6	4	4	4	6	6	5	6	7	5	6	8	22.9	58.71	0	18813000	26603000	19921000	13111000	12521000	NA	9120600	11492000	9266300	13432000	10496000	8268200	2	4	1	2	2	2	1	2	1	3	3	3	26
Q96K58;F5H7E7	Zinc finger protein 668	ZNF668	0.076374	0.346372	6	4	2	4	3	2	2	4	4	4	3	3	4	10	67.889	0	9656100	NA	13527000	8715500	8185600	10275000	9245900	10229000	8962800	NA	8186400	4154000	1	0	0	2	1	1	1	0	1	0	1	2	10
F5H7E9;O14802;Q7Z755	DNA-directed RNA polymerase III subunit RPC1	POLR3A	1.26371	-0.349736	54	27	27	23	34	36	31	29	29	28	36	43	40	46.7	153.5	0	203410000	200780000	201050000	209740000	235900000	258920000	259830000	272540000	273470000	314620000	263700000	280370000	11	14	7	22	19	25	14	16	12	26	28	31	225
F5H7J9;O75581;H0YGW5;O75197;E9PHY1	Low-density lipoprotein receptor-related protein 6	LRP6	0.171257	-0.330274	10	2	5	4	5	5	3	1	2	1	8	6	5	7.3	175.43	0	NA	6648900	8947400	9329100	10629000	11342000	NA	NA	NA	8589400	11855000	15335000	1	2	0	2	1	0	0	0	0	4	0	4	14
F5H7K3;O75071	EF-hand calcium-binding domain-containing protein 14	EFCAB14	0.0820032	0.301226	2	2	2	1	1	1	1	1	1	1	2	2	2	6.2	46.377	0.0042114	17358000	12907000	NA	NA	NA	NA	NA	NA	NA	11637000	9460300	16282000	1	1	0	1	1	0	1	1	1	0	1	2	10
Q6PIU2;Q6PIU2-2;F5H7K4;Q6PIU2-3;F8WE33	Neutral cholesterol ester hydrolase 1	NCEH1	0.670735	0.655853	13	10	11	9	11	10	9	8	9	9	11	12	12	39.2	45.807	0	154910000	151810000	87182000	215200000	191580000	204130000	85991000	81324000	71960000	136630000	129000000	127180000	8	9	9	21	16	17	5	7	8	17	22	19	158
F5H816;P06737;E9PK47;E9PMM6	Glycogen phosphorylase, liver form;Phosphorylase	PYGL	0.0429138	0.05733	29	19	16	18	22	21	18	22	17	9	23	23	22	43.4	93.133	0	66351000	84899000	53260000	80204000	74659000	72024000	58017000	63536000	48886000	80784000	64775000	108110000	9	11	6	16	24	18	10	10	2	23	21	19	169
F5H827;Q8WZA1;Q5VST3	Protein O-linked-mannose beta-1,2-N-acetylglucosaminyltransferase 1	POMGNT1	0.117867	-0.316736	4	2	2	4	2	2	3	2	2	2	0	0	1	7.4	72.478	0	6586200	5597100	4342200	6309100	NA	4768300	7124500	6951700	6320900	NA	NA	NA	2	1	2	1	0	2	1	0	1	0	0	0	10
F5H840;Q96LL9	DnaJ homolog subfamily C member 30	DNAJC30	0.771343	0.73279	4	3	3	3	3	4	4	4	2	2	4	4	2	30.1	19.606	0	26021000	16038000	9565100	11699000	11316000	10925000	8006400	6151500	7679100	9467900	8850900	8647800	3	1	2	3	5	3	3	2	2	2	3	2	31
F5H853;Q9H4E7	Differentially expressed in FDCP 6 homolog	DEF6	0.309852	-0.426397	2	1	0	2	2	1	1	2	1	1	2	2	2	4.3	44.376	0.0085265	NA	NA	16263000	9865700	NA	NA	13194000	NA	NA	9530300	17814000	37484000	0	0	1	0	1	0	1	0	1	0	0	2	6
F5H874;Q8N9N2-2;H0YE76;B3KU20;H0YCB3;Q8N9N2;H0YER2;E9PM82;E9PSA3;E9PR40;E9PQZ6;E9PL92;E9PKM6	Activating signal cointegrator 1 complex subunit 1	ASCC1	0.437878	0.328306	9	3	4	6	7	6	7	7	7	5	6	7	6	21.1	43.611	0	70198000	46750000	81126000	54126000	50394000	77365000	47695000	54277000	45332000	65765000	48727000	38138000	2	2	6	8	6	6	4	6	3	7	6	5	61
F5H897;Q12931	Heat shock protein 75 kDa, mitochondrial	TRAP1	0.177733	0.225626	45	35	35	37	39	39	38	35	37	36	42	42	43	67.6	74.267	0	3003600000	3129700000	2810000000	3341900000	3460500000	3653100000	1904900000	1980000000	2027300000	3974800000	3820000000	3758900000	103	94	87	143	143	135	82	82	64	152	149	147	1381
H0YN33;Q9BW66;F5H8A7;H0YKY0;F5H7P3	Cyclin-dependent kinase 2-interacting protein	CINP	1.12285	0.496258	6	3	4	5	3	5	2	3	5	5	4	3	4	34.7	24.263	0	17929000	23081000	18427000	17640000	15546000	14344000	13663000	12628000	11190000	13069000	10378000	14543000	0	1	2	2	4	2	2	0	0	1	3	2	19
Q99447;F5H8B1	Ethanolamine-phosphate cytidylyltransferase	PCYT2	0.289717	-0.122615	17	12	7	10	12	12	12	12	12	12	12	12	11	53	43.835	0	69126000	70243000	66185000	54531000	73639000	58338000	77663000	74241000	68109000	59738000	70501000	75799000	5	3	6	10	11	10	8	12	10	14	14	12	115
F5H8B3;Q12979-2;Q12979;E9PFN9;B7Z683;F5H3S2	Active breakpoint cluster region-related protein	ABR	0.037267	0.0670706	7	2	5	4	5	6	4	2	4	2	5	5	3	9.1	92.424	0	16796000	20032000	10089000	10722000	22517000	21093000	15334000	18200000	16195000	19962000	14381000	10080000	1	2	1	3	5	3	2	3	1	6	4	2	33
F5H8F7;Q9UBL3-3;Q9UBL3;Q9UBL3-2;H0YBF6;F5H4L4;H0YAQ0	Set1/Ash2 histone methyltransferase complex subunit ASH2	ASH2L	0.0130652	-0.0246317	12	6	7	7	9	11	8	6	7	4	9	8	8	30.5	55.324	0	38236000	23472000	19287000	29284000	42999000	35527000	21051000	30354000	25724000	30408000	41224000	41635000	6	4	2	6	10	7	6	4	4	8	7	11	75
F5H8H2;Q03426;F5GXC0;F5H092;F5H163;F5H368;B7Z1C2	Mevalonate kinase	MVK	1.02735	-1.23682	7	4	3	5	4	4	6	5	6	6	6	6	5	32.3	37.171	0	9244900	7851300	7922900	11877000	23793000	15323000	39050000	25602000	25106000	20609000	18083000	45619000	2	2	1	2	4	6	4	5	3	4	4	4	41
F5HGG6;P53634;H0YCY8;P53634-2;Q2HIY8	Dipeptidyl peptidase 1;Dipeptidyl peptidase 1 exclusion domain chain;Dipeptidyl peptidase 1 heavy chain;Dipeptidyl peptidase 1 light chain	CTSC	0.156624	0.179321	16	13	13	12	13	15	13	14	13	13	15	12	13	39.7	50.163	0	395260000	479110000	502360000	684790000	766660000	889790000	456300000	536940000	430620000	595190000	565250000	593920000	16	14	14	29	36	31	21	19	15	24	29	21	269
F8W8Z9;Q8N4H5;Q5JRT7;F6S928;H0YFG9	Mitochondrial import receptor subunit TOM5 homolog	TOMM5	0.341157	0.333636	6	6	6	5	6	6	6	6	6	6	6	6	6	35.7	10.976	0.00015863	187360000	184340000	150160000	134310000	190140000	106830000	143120000	146800000	178070000	116450000	96943000	83646000	5	5	2	9	7	7	3	5	3	6	4	4	60
Q5VUI0;Q15326;F6UH50;Q2LD45;F5H449;Q5BJG6;B0QZE2;E7ENI9;B7Z3Z1;B7Z293;E7EV75	Zinc finger MYND domain-containing protein 11	ZMYND11	0.157292	-0.303578	7	1	3	3	3	4	2	3	3	3	3	4	2	15.2	61.83	0	NA	4662100	NA	6945800	4889000	6027100	NA	8046700	6157500	7476000	7733300	5301700	0	0	1	3	4	2	1	1	1	2	3	0	18
F6V707;E9PNK6;Q16890;Q16890-2;E9PPQ1;Q16890-4;E9PNQ9;Q16890-3	Tumor protein D53	TPD52L1	0.745796	-0.277894	8	5	7	6	6	6	7	5	6	7	6	7	6	50.9	19.456	0	73459000	67819000	87227000	76739000	96389000	74288000	93976000	114210000	100610000	90468000	81696000	95034000	5	6	7	8	7	7	6	5	7	8	6	4	76
F6VZ39;Q9H0Z9-2;Q9H0Z9;E9PSF1;Q9BX46;H0YA61;A6NG75;H0Y8S7;E9PAY4;Q9BX46-2	RNA-binding protein 38;RNA-binding protein 24	RBM38;RBM24	0.461003	0.101019	3	2	3	2	3	2	2	1	3	3	2	2	2	27.6	13.604	0.00071459	51543000	49738000	54379000	35174000	NA	63827000	NA	42691000	50939000	NA	NA	NA	1	1	1	1	0	1	0	1	1	0	0	0	7
F6WCX7;O14733;O14733-4;O14733-3;O14733-2	Dual specificity mitogen-activated protein kinase kinase 7	MAP2K7	0.0431384	0.116019	11	5	4	6	7	7	8	5	6	5	5	7	6	23	51.809	0	25330000	22300000	14484000	50487000	39026000	37401000	25438000	29155000	13013000	50481000	33811000	22591000	3	2	0	8	10	5	4	2	0	6	6	4	50
F6WZD5;Q9NR19;Q5QPH3;E7EWU3;F8WCJ4;C9IYL0;B4DEH9;C9JY31;F8WDJ9;C9JXD9;C9J7L5;B3KUV2	Acetyl-coenzyme A synthetase, cytoplasmic	ACSS2	0.0431384	0.268402	5	2	2	2	2	2	2	4	2	3	2	2	4	7.9	78.399	0	16515000	7732800	9783700	11939000	14864000	NA	9048900	NA	8541600	10524000	9519100	11296000	2	1	1	1	2	2	2	1	0	1	1	2	16
F6XEV2;Q9BPX6;Q9BPX6-3;E9PQV6;Q9BPX6-2;Q9BPX6-5;Q9BPX6-4	Calcium uptake protein 1, mitochondrial	MICU1	0.116796	-0.183448	16	11	11	13	12	12	12	12	12	8	12	14	11	29.7	54.55	0	49265000	19599000	16922000	32780000	36704000	34470000	38124000	34046000	34402000	33665000	36567000	26437000	7	3	4	8	9	10	8	5	0	8	12	7	81
F8W7C5;F6XS94;Q14667-2;Q14667;Q08E86;Q14667-3;Q14667-4	UPF0378 protein KIAA0100	KIAA0100	0.0166608	0.0148519	14	5	7	6	10	5	7	7	8	4	7	6	3	7.3	250.19	0	22103000	22103000	23890000	22496000	19991000	22846000	26371000	27986000	22542000	17588000	18992000	20286000	2	2	0	4	3	5	2	4	2	3	3	1	31
F6XY72		NME1-NME2	0.0024164	-0.0636862	2	2	2	2	2	1	2	2	2	2	2	2	1	13	8.6687	0.00030647	267840000	151340000	114560000	192540000	NA	308380000	176960000	171220000	116270000	351290000	277820000	NA	3	2	2	3	1	3	4	3	3	2	3	1	30
F8VSK3;F8VNW9;P40425;H0YI03;F8VWH6;H0YL59;Q9BYU1	Pre-B-cell leukemia transcription factor 2	PBX2	0.119016	-0.989101	4	1	1	1	1	1	1	2	2	4	2	1	0	9.8	46.762	0	NA	NA	NA	NA	NA	NA	6036600	5248900	8937900	3352300	NA	NA	0	0	0	1	1	1	2	2	2	1	1	0	11
F8VPD4;P27708	CAD protein;Glutamine-dependent carbamoyl-phosphate synthase;Aspartate carbamoyltransferase;Dihydroorotase	CAD	1.63297	-0.403582	82	72	67	67	73	71	66	69	68	66	71	76	75	48.9	236.02	0	1850000000	1765700000	1572400000	1801800000	1694700000	2025900000	2124300000	2292400000	2160000000	2463700000	2579500000	2546800000	72	64	55	103	93	99	83	84	73	126	139	132	1123
F8VQY2;Q96RL1;F2Z2T8;Q96RL1-3;C9JR12;Q96RL1-2;D6RC40;D6RCQ3;D6RCF3;Q96RL1-5;Q96RL1-4	BRCA1-A complex subunit RAP80	UIMC1	0.259566	-0.206868	9	2	1	3	6	4	2	4	4	4	4	5	5	18.6	79.856	0	5702000	NA	9400500	6425500	9408900	3724800	6572800	8524900	8526300	6063200	8996500	7173600	1	2	3	5	4	3	3	4	1	3	4	3	36
F8VRH0		PCBP2	0.373621	-0.458475	2	2	2	2	2	2	1	2	2	2	1	2	2	7	31.021	0.00029433	8003100	NA	NA	8085000	NA	NA	12161000	11157000	NA	NA	11858000	9277000	1	0	0	1	1	0	1	1	0	0	1	1	7
F8VXY0;F8VRQ1;F8W6I7;P09651-2;P09651;F8VSB5;F8W1S7;P09651-3;F8VZ49;F8VTQ5;F8W646;H0YH80;F8VYN5	Heterogeneous nuclear ribonucleoprotein A1;Heterogeneous nuclear ribonucleoprotein A1, N-terminally processed	HNRNPA1	0.63748	0.543152	9	7	7	8	7	8	6	7	7	7	9	8	9	31.2	32.679	0	1738700000	1375300000	1995400000	1133900000	1197100000	1180000000	1095700000	1250000000	1350600000	792710000	632100000	862770000	27	28	28	32	41	37	32	31	31	27	28	27	369
F8VSZ4;Q9UIW2;P51805;Q9HCM2-4	Plexin-A1	PLXNA1	0.528019	-0.807617	14	7	6	4	8	6	6	6	3	3	9	13	11	7.7	208.55	0	20101000	29564000	21941000	42656000	58619000	52070000	36260000	33043000	113330000	61912000	76010000	76392000	3	1	0	3	2	3	1	0	1	5	8	7	34
F8W6L6;P35580;P35580-2;P35580-3;F8VTL3;E7ERA5	Myosin-10	MYH10	0.575612	-0.583959	43	20	22	23	26	29	32	30	33	30	21	22	25	25.5	230.77	0	83881000	81683000	84569000	117610000	122120000	108970000	206340000	209910000	206680000	105350000	98046000	111250000	8	9	4	18	19	21	30	33	26	17	13	19	217
F8VU39;Q9UIF9-2;Q9UIF9-3;Q9UIF9;H0YII3;H0YHL2;H0YHQ7	Bromodomain adjacent to zinc finger domain protein 2A	BAZ2A	0.173413	0.0777262	36	26	21	22	25	23	18	22	25	18	26	23	27	22.3	210.93	0	176440000	184820000	189320000	184510000	158360000	158010000	163750000	159380000	206190000	155060000	151990000	162670000	15	19	13	22	21	16	11	13	9	23	21	23	206
F8VUA2;Q9HD42;F8VVT7;F5H875	Charged multivesicular body protein 1a	CHMP1A	0.442186	0.70391	8	5	6	4	6	7	7	6	8	6	7	6	6	32	19.531	0	229020000	236400000	212410000	107930000	116620000	59167000	99361000	101420000	109080000	60494000	66141000	104240000	3	5	2	6	8	4	5	4	3	6	7	5	58
F8VV04		SART3	0.0324893	0.306214	2	1	2	2	1	2	2	2	2	2	1	2	2	2.7	89.04	0.00030798	NA	17481000	17058000	NA	29416000	18947000	15957000	14434000	16877000	NA	19010000	15713000	1	1	1	0	1	0	1	2	1	1	3	1	13
Q9Y4F3-3;Q9Y4F3-4;F8VV09;Q9Y4F3-5;Q9Y4F3;G8JLP4;F8VVB8;F8VTR3;C9JKX0;F8VRS5;Q9Y4F3-6	Meiosis arrest female protein 1	KIAA0430	0.360232	0.163968	7	3	3	3	2	4	5	3	3	2	2	3	3	3.9	186.31	0.00015603	8742800	7518000	9204700	NA	15451000	14894000	8085400	9081800	NA	NA	NA	11811000	2	0	0	0	3	3	0	1	1	1	1	2	14
F8VV52;Q9NZN8;Q9NZN8-5;Q9NZN8-4;Q9NZN8-2;F8VP97;F8VQD8;F8VVY1;F8VUB4;F8VX63;Q9NZN8-3;F8VRS8;F8W145;F8VRS2;H0YI11;H0YH84;H0YHP3;F8VQF4;H0YHT8;F8VWH8;H0YI80;H0YHT6	CCR4-NOT transcription complex subunit 2	CNOT2	0.327866	0.371567	13	7	5	6	6	9	9	7	8	6	7	9	9	36.5	58.62	0	40547000	46077000	39928000	28291000	34711000	27106000	29889000	28720000	50020000	19608000	26578000	18923000	2	4	2	4	5	6	3	2	2	5	4	4	43
F8VVA7;P61923;F8VWL5;F8VXB1;F8W156;F8W651;F8VYZ4;F8VS17;F8VUC5;F8VXR1;B4DDX8;F8VYK5;B4DHZ0;F8VYE0	Coatomer subunit zeta-1	COPZ1	0.0244959	0.044907	6	6	5	6	5	6	4	6	6	5	6	6	5	37.4	22.34	0	161720000	134300000	112880000	258670000	193520000	272150000	153960000	170130000	123370000	192540000	191650000	232380000	9	11	7	10	12	11	11	8	7	6	8	6	106
Q5JP53;F8VYX6;F8VW92;P07437;F8VUJ7;Q5ST81;E7EWR1;E7ENH1;E9PBJ4;A6NNZ2	Tubulin beta chain	TUBB	0.0873516	-0.100288	5	4	4	4	5	5	5	4	5	4	5	5	5	14.3	47.766	0	2941900000	1840000000	1891200000	2686500000	2666800000	2733300000	2112700000	2064700000	3104700000	2421500000	2604600000	3561600000	30	26	27	41	37	36	37	36	29	31	40	34	404
F8VW96;Q16527;F8VQR7	Cysteine and glycine-rich protein 2	CSRP2	0.913377	0.994333	5	4	5	5	5	5	4	3	3	5	4	4	3	25.9	26.736	0	43437000	47244000	36539000	61710000	58825000	47087000	28836000	38199000	35961000	22484000	15657000	14704000	2	3	2	5	7	5	1	3	4	1	3	2	38
F8VWH2;P19075	Tetraspanin-8	TSPAN8	0.304596	1.19812	3	2	2	2	1	2	3	1	2	2	1	1	1	18.8	17.158	0.00015579	73220000	75862000	74460000	NA	NA	116300000	NA	33069000	39840000	NA	NA	NA	1	2	1	1	3	4	0	1	0	1	2	1	17
F8VWL3;B7Z493;E9PJX4;Q96M96;F8W1R0;E9PQT1;E9PNX0;Q96M96-3;G3XA97;Q96M96-2	FYVE, RhoGEF and PH domain-containing protein 4	FGD4	0.953962	0.420906	7	2	3	3	2	2	3	0	1	0	2	2	2	10.4	101	0	5006700	8178200	7674300	6097200	8128600	NA	NA	NA	NA	NA	NA	5149600	1	2	2	1	1	2	0	1	0	1	0	3	14
F8VWT9;Q9Y4D8-4;Q9Y4D8;Q9Y4D8-2;Q9Y4D8-3;F8VPX9;H0YIL8	Probable E3 ubiquitin-protein ligase HECTD4	HECTD4	0.325914	-0.253603	24	11	11	12	14	15	10	15	16	13	12	12	5	7	468.65	0	23230000	27269000	25507000	33394000	27386000	44424000	35146000	35888000	36862000	45712000	31429000	28215000	3	2	2	6	4	3	4	6	2	6	4	1	43
F8VXG7;Q99590;Q99590-2;F8W028	Protein SCAF11	SCAF11	0.22125	0.217267	30	27	24	26	28	24	21	23	23	21	25	23	25	26.7	142.6	0	415030000	400330000	365550000	254100000	231360000	251640000	320050000	286410000	331950000	227540000	209160000	251350000	22	15	20	23	25	17	18	18	16	25	27	24	250
Q49AQ3;F8VXY1;Q8N5B7;H0YI10;B4DV54;F8W1K4;F8W1Z3;F8W1N7;F8VQZ6;F8VY42;F8VSK7;B4DQR7;F8W0U5	Ceramide synthase 5	LASS5;CCDC97;CERS5	0.102904	0.304819	4	3	1	2	2	3	3	2	2	2	1	2	3	19	22.187	0.0003013	NA	NA	17295000	NA	36568000	34941000	NA	NA	NA	NA	22085000	23368000	1	0	0	0	2	2	0	0	0	1	3	1	10
F8VY01;Q6ZV73-2;Q6ZV73;F8VQX5	FYVE, RhoGEF and PH domain-containing protein 6	FGD6	0.433048	-0.611355	7	1	3	2	5	5	4	3	1	1	6	5	4	6.6	135.5	0	NA	NA	NA	NA	6329300	NA	NA	NA	NA	6997100	8648400	14939000	0	0	0	1	2	0	0	1	0	1	1	2	8
Q9NRL3;F8VYA6;F5GYK2;B4DQH7	Striatin-4	STRN4	0.0435251	0.0586381	9	7	6	6	9	7	6	6	8	8	6	6	9	14.9	80.595	0	34786000	34185000	16996000	33468000	30580000	31580000	24752000	25669000	34800000	26333000	25537000	34426000	4	4	3	5	4	3	4	4	3	3	4	5	46
F8W181;Q02878;F8VZ45;F8VR69;F8VZA3;F8VWR1	60S ribosomal protein L6	RPL6	0.707178	-0.197474	23	16	18	18	20	21	22	22	19	20	22	21	22	65.9	25.892	0	7398200000	7558700000	6868100000	9309100000	7934200000	7931600000	9484800000	9025300000	9502800000	9080000000	8807100000	7860000000	62	62	57	73	87	76	64	62	61	71	69	69	813
F8W1A4;P54819-2;P54819;F8VY04;E7EWH4;P54819-3;P54819-5;P54819-6;P54819-4;F8VZG5;G3V213;F8VPP1	Adenylate kinase 2, mitochondrial;Adenylate kinase 2, mitochondrial;Adenylate kinase 2, mitochondrial, N-terminally processed	AK2	0.719821	0.306273	19	15	16	16	16	15	17	16	16	16	15	17	18	80.6	25.63	0	1543400000	2090000000	1787900000	2120000000	2042700000	2447800000	1790000000	1550700000	1370800000	1729600000	1578700000	1638700000	31	32	34	44	60	57	36	38	33	39	46	34	484
P51148;F8W1H5;F8VVK3;F8VWU4;F8VSF8	Ras-related protein Rab-5C	RAB5C	1.56367	0.435972	8	7	5	6	8	8	8	6	6	6	8	6	8	61.1	23.482	0	404180000	389400000	385240000	373910000	438220000	497900000	268490000	317390000	319600000	284010000	337160000	309430000	16	17	14	17	17	18	18	17	17	14	13	19	197
F8W1I9;Q6JQN1-2;Q6JQN1;G3XAJ0;F8VZG7;Q6JQN1-4;Q6JQN1-3;D6RFF6	Acyl-CoA dehydrogenase family member 10	ACAD10	0.293782	0.193175	4	1	0	3	3	3	4	1	2	1	2	3	2	7.5	80.464	0	NA	NA	2186200	5486200	3941000	4499100	NA	NA	NA	3120000	4684600	2549700	0	0	2	2	0	3	0	0	0	0	1	0	8
F8W1J4;H0YHE2;Q8WYA0-3;Q8WYA0;H0YIR4	Intraflagellar transport protein 81 homolog	IFT81	0.124144	0.230216	3	0	0	1	1	1	1	2	2	0	1	0	0	9.8	42.989	0.00015795	NA	NA	NA	NA	NA	NA	2504800	2140700	NA	NA	NA	NA	0	0	1	0	1	0	2	1	0	0	0	0	5
F8W1T6;Q15434;F6W1U9;F8VQS9;F8VZR4;F5H5C8;F8VV01	RNA-binding motif, single-stranded-interacting protein 2	RBMS2	0.28641	-0.210177	4	3	3	3	2	4	2	4	3	3	4	3	3	14.8	37.186	0	16004000	16982000	11443000	14096000	15589000	12201000	18305000	18601000	22084000	14461000	14479000	12693000	2	3	2	2	3	2	3	1	3	2	2	4	29
P04920-2;F8W682;P04920;C9JVC2;C9J722;C9J035;C9J9M9;C9J459;E9PCP1;F8WD49;P48751-2;P48751;P48751-3	Anion exchange protein 2	SLC4A2	1.29048	-1.39045	19	6	8	10	8	7	8	10	10	9	15	15	15	18	135.6	0	34188000	33328000	40709000	17416000	15105000	24383000	62822000	52890000	64123000	83426000	65023000	83573000	2	2	4	2	1	2	8	3	4	12	14	12	66
F8W689;P48382;B7Z848;F6U6P3;F6S3S0;F6X8N2;F6TYI9;F6X9D6;F6R6G4;F6UE82;H0Y4B4;F8WDU3;F8WFE4;F2Z2G0	DNA-binding protein RFX5	RFX5	0.0420835	0.0615622	9	4	4	3	6	6	6	2	3	4	5	4	7	20.5	63.112	0	7745000	6845800	12800000	10165000	9093800	8641300	9594600	7657100	11197000	5709700	11858000	7534900	2	0	3	4	4	5	2	2	1	4	2	5	34
Q9Y2L9-2;Q9Y2L9;F8W6F0	Leucine-rich repeat and calponin homology domain-containing protein 1	LRCH1	0.0946636	-0.145314	3	2	0	2	3	3	2	2	2	1	2	3	3	5.3	77.224	0.00015828	3321800	NA	3829300	4478300	4629800	5056100	2349700	3181700	NA	7769200	5700600	6664000	1	0	0	2	3	1	0	0	0	2	3	2	14
Q9H2D6-5;F8W6V6;Q9H2D6-3;Q9H2D6-2;Q9H2D6;F2Z2W0;H0Y5J9;F6WYE2;F6TR96;F6WMF4	TRIO and F-actin-binding protein	TRIOBP	1.09948	0.736039	17	7	7	4	10	9	10	8	8	7	7	10	5	29.2	68.04	0	43739000	37164000	27437000	24562000	25338000	25571000	19088000	22963000	21941000	15025000	13559000	16967000	4	6	2	8	9	6	4	5	3	2	4	1	54
F8W6X8;Q14644	Ras GTPase-activating protein 3	RASA3	0.0661076	0.23425	5	1	1	2	4	3	4	3	0	0	5	3	3	5.7	92.227	0.00030152	NA	NA	NA	6003300	4241600	4142700	3612600	NA	NA	3490200	3945500	5233200	0	1	0	1	2	2	2	0	0	3	1	1	13
F8W717;O00423;O00423-3;G3V500;G3V3N9;G3V4U5;G3V3J1;G3V5C8;G3V497;G3V4H6;G3V538;H0YJK4;H0YJY3	Echinoderm microtubule-associated protein-like 1	EML1	0.0220471	-0.237287	5	3	3	3	2	4	3	3	3	2	1	0	0	7.1	88.716	0.00043278	NA	NA	NA	5845700	6875300	6744400	7128300	7698700	8090200	NA	NA	NA	1	0	0	1	2	2	1	1	1	1	0	0	10
F8W752;Q5R372-4;Q5R372;Q5R372-3;B7WPG6;Q5R372-2;Q5JZA9	Rab GTPase-activating protein 1-like	RABGAP1L	0.279307	-0.221087	11	5	7	6	8	9	4	6	5	10	8	8	6	14.6	94.033	0	17580000	19610000	26531000	28032000	31357000	27566000	28914000	29179000	36293000	23154000	31139000	25177000	2	2	2	5	7	2	2	2	3	5	6	6	44
F8W7C3;Q1MSJ5-2;Q1MSJ5-1;Q1MSJ5	Centrosome and spindle pole-associated protein 1	CSPP1	0.0431384	0.295012	2	2	1	0	1	1	1	1	1	1	1	2	2	1.9	145.49	0.00015783	4341700	NA	NA	NA	NA	NA	NA	NA	NA	NA	2782000	4501400	0	0	0	1	0	1	1	0	0	0	2	1	6
F8W7C6		RPL10	0.0579183	0.403456	2	1	1	1	2	1	1	2	1	1	1	2	1	11	18.592	0	46520000	32446000	NA	79449000	98573000	125050000	47430000	29751000	24688000	89007000	94682000	64155000	5	4	3	6	4	5	4	4	6	5	7	7	60
F8W7Q4;Q96A26;E9PH05	Protein FAM162A	FAM162A	0.922793	0.680419	7	5	5	5	6	6	6	7	6	6	6	6	5	39.6	16.515	0	566000000	500680000	690450000	311280000	485280000	399350000	284960000	287510000	273410000	317440000	253320000	386780000	8	7	7	10	11	13	8	6	7	8	9	7	101
Q68DY8;F8W7U2;Q02487;Q02487-2;Q14574-2;Q14574	Desmocollin-2	DKFZp686I11137;DSC2	0.317647	0.667366	6	5	5	5	4	3	4	5	5	4	3	3	4	10.9	73.33	0	144880000	77036000	98443000	25986000	41988000	33257000	42382000	25978000	24994000	52738000	52643000	32521000	4	5	4	1	1	1	3	2	1	2	2	3	29
F8W840;Q9BYJ9;C9J8M5;Q9BYJ9-2	YTH domain-containing family protein 1	YTHDF1	0.146661	0.0766238	7	0	2	2	4	2	3	2	3	1	2	4	3	16.3	55.334	0	NA	NA	10680000	9896900	9999500	10388000	6524100	9686800	NA	10719000	11494000	11068000	0	1	2	2	1	2	2	2	0	1	3	3	19
F8W881;Q9NX05;Q9NX05-2	Constitutive coactivator of PPAR-gamma-like protein 2	FAM120C	0.126762	0.420893	3	2	2	2	2	1	2	2	2	2	1	2	2	4	99.363	0.00057571	5041800	6337200	7327600	NA	NA	5693600	5110500	5036400	3268900	NA	4672100	4764700	0	0	1	2	0	0	1	2	0	1	0	1	8
F8W8C2;F2Z3A6;C9J154;Q9HBM0;Q9HBM0-2	Vezatin	VEZT	0.568845	0.1413	5	2	2	2	2	3	3	1	1	0	2	1	3	8.3	82.277	0	NA	NA	NA	6122100	7522200	6127100	NA	NA	NA	5947000	NA	NA	0	0	0	2	3	3	0	0	0	2	1	3	14
F8W8C8;P55884;P55884-2;B4DV79;C9JZG1	Eukaryotic translation initiation factor 3 subunit B	EIF3B	0.168599	0.176222	33	27	28	26	30	28	32	27	29	29	29	29	29	49	98.915	0	1402900000	1278300000	1461300000	1775400000	2225500000	2485200000	1280400000	1478600000	1216100000	1655700000	1837200000	1765600000	69	81	71	106	103	103	78	72	67	110	103	100	1063
F8W8I6;H0YGW6;P31483;Q96B58;E5RGV5;E5RG67	Nucleolysin TIA-1 isoform p40	TIA1	0.364991	-2.11186	2	1	1	2	1	1	1	2	2	2	2	1	1	8.8	42.835	0	NA	NA	NA	NA	NA	NA	NA	12016000	11699000	7875800	NA	NA	2	1	1	1	2	1	2	3	2	2	2	0	19
F8W8K3;Q8N108-17;Q8N108;Q8N108-13;Q8N108-12;Q08AE0;Q8N108-16;Q8N108-14;Q5TAD2;Q32NC4;Q8N108-15;Q5TAD4	Mesoderm induction early response protein 1	MIER1	0.719821	0.435955	10	7	5	5	5	6	5	8	7	6	5	5	7	21	60.309	0	38193000	45834000	29363000	24719000	26873000	32315000	24551000	24548000	23776000	22627000	21365000	25987000	4	5	1	4	5	5	5	4	6	2	5	5	51
F8W8M3;O60237;Q2TAI8;O60237-2;O60237-4;Q6GQY8;O60237-3	Protein phosphatase 1 regulatory subunit 12B	PPP1R12B	0.418497	-0.208324	8	3	3	3	3	3	4	4	3	2	1	3	3	9	110.38	0	28704000	37548000	42081000	58956000	28234000	31288000	53428000	39104000	35875000	NA	NA	NA	1	1	1	3	2	2	3	2	0	0	1	2	18
Q13439-3;Q13439-4;Q13439;F8W8Q7;H0Y6I0;C9JHJ5;E7EVX2;Q86W71;C9J0Y3	Golgin subfamily A member 4	GOLGA4	0.0543576	0.0448244	101	71	62	69	70	73	65	68	70	67	73	75	70	47.4	260.32	0	749930000	783050000	770460000	557960000	547410000	552570000	690810000	684140000	657360000	568290000	575340000	623880000	30	32	38	53	42	41	37	37	32	57	56	50	505
F8W930;Q9Y6M1-1;Q9Y6M1;Q9Y6M1-5;Q9Y6M1-3;Q9Y6M1-4	Insulin-like growth factor 2 mRNA-binding protein 2	IGF2BP2	0.919459	0.572223	13	6	6	5	8	9	9	6	7	3	7	6	8	27.8	66.785	0	67827000	68303000	71669000	80357000	89406000	91867000	39395000	45107000	43326000	67094000	58867000	66711000	3	5	2	7	7	6	1	3	0	3	2	4	43
F8W957;Q02224-3;Q02224-2;Q02224;D6RBW0	Centromere-associated protein E	CENPE	0.0263773	-0.477719	13	4	4	3	3	5	0	3	4	3	9	7	6	5.5	275.92	0	8100600	12762000	10672000	12063000	6344400	NA	13199000	16178000	19891000	12683000	8207700	NA	1	0	0	0	1	0	1	2	2	5	2	0	14
F8W998;O14936-3;O14936-4;O14936-6;O14936-2;O14936;Q5JS74;Q5JS72;O14936-5	Peripheral plasma membrane protein CASK	CASK	0.0247997	0.0606841	10	5	4	5	9	9	9	7	8	5	7	6	8	12.9	103.28	0	29948000	43034000	23601000	52496000	62996000	49379000	21407000	38460000	30867000	40144000	53541000	70651000	3	3	3	9	13	8	2	6	1	10	9	6	73
F8W9C2;Q05086-2;Q05086-3;Q05086	Ubiquitin-protein ligase E3A	UBE3A	0.200659	0.138395	22	13	11	13	14	16	14	15	11	14	12	14	15	34.6	100.21	0	73588000	66597000	74178000	49381000	58556000	61867000	55071000	71694000	63849000	44728000	57458000	56451000	8	7	7	12	13	14	10	8	7	7	11	15	119
F8W9C9;Q8WVQ1;F5H7Z7;Q8WVQ1-2	Soluble calcium-activated nucleotidase 1	CANT1	0.0826846	0.527707	9	3	3	3	5	5	4	3	3	5	4	5	5	31.1	38.988	0	NA	8870800	12954000	11773000	13971000	15024000	4838300	11233000	8185100	8622700	8836300	11499000	1	0	2	3	1	3	1	0	3	2	3	4	23
F8W9D0;Q6STE5-2;Q6STE5;C9JYI7	SWI/SNF-related matrix-associated actin-dependent regulator of chromatin subfamily D member 3	SMARCD3	0.0579183	-0.435752	4	1	2	2	2	2	2	2	2	2	2	2	3	10.1	50.171	0	NA	2953000	NA	3653500	3863000	NA	NA	NA	NA	3841200	5725500	NA	0	0	1	1	1	1	1	0	0	0	2	2	9
F8W9D9;P46734-2;P46734;P46734-3;E9PRZ0	Dual specificity mitogen-activated protein kinase kinase 3	MAP2K3	0.645978	-0.478608	11	9	7	8	9	8	8	9	10	8	10	7	7	32.5	39.853	0	48612000	49762000	44306000	43065000	39190000	52966000	57250000	45993000	53870000	60801000	90912000	89435000	8	4	6	11	9	7	7	4	7	15	11	14	103
F8W9F9;H0Y7T5;Q9Y3S1-2;Q9Y3S1-4;Q9Y3S1;C9JGD6;A6PVV2;Q9Y3S1-3;E9PCD1;F8W7S2;H0Y7R3;H0Y7J9;H0Y493;A8MQ23;B1AQN8	Serine/threonine-protein kinase WNK2	WNK2	0.160332	0.170945	10	7	5	5	3	6	3	3	3	4	3	3	4	5.2	234.38	0	12314000	13561000	12997000	9316500	9180500	7986400	11468000	8114900	7684300	12517000	7255200	11213000	4	3	1	3	2	2	1	0	0	1	2	3	22
F8W9H1;Q8N5S9;Q8N5S9-2	Calcium/calmodulin-dependent protein kinase kinase 1	CAMKK1	0.0794181	-0.0241639	7	3	2	3	4	4	4	3	3	2	6	5	3	16.9	59.823	0	NA	NA	13257000	5777100	12101000	7429800	10292000	8289100	NA	9068000	11696000	7538000	0	1	1	1	2	1	2	0	0	4	5	2	19
F8W9I9;Q13627-3;Q13627-4;Q13627-5;Q13627-2;Q13627;Q9Y463-2;Q9Y463-3;Q9Y463;F8WAP0;E7EMI5	Dual specificity tyrosine-phosphorylation-regulated kinase 1A;Dual specificity tyrosine-phosphorylation-regulated kinase 1B	DYRK1A;DYRK1B	0.19752	0.0964308	10	0	2	1	5	5	4	1	2	3	4	6	4	18.9	61.868	0	NA	NA	NA	8938000	8805300	7142100	NA	6742200	9688100	7463900	9112100	6169500	0	1	0	4	2	1	0	0	1	2	5	2	18
F8W9T0;O94763-3;O94763;O94763-2	Unconventional prefoldin RPB5 interactor 1	URI1	0.371931	0.203052	13	6	6	7	10	6	7	5	5	7	6	6	6	36.2	55.583	0	21026000	29196000	26920000	25387000	28360000	25748000	25325000	19908000	23961000	17614000	21853000	28315000	2	2	3	8	2	6	3	3	3	2	1	3	38
F8W9X7;Q567U6	Coiled-coil domain-containing protein 93	CCDC93	0.273415	0.240105	21	13	12	10	10	11	12	9	8	10	14	15	11	32.7	73.041	0	49117000	47195000	40068000	37646000	31321000	38609000	40705000	37530000	46869000	29275000	32684000	22738000	6	5	3	8	10	7	5	6	5	8	7	8	78
F8WA39;Q13613;B7Z3D5;Q13613-2;F6X5S1;H0YDX3;Q8NEC6;E9PIH9;E9PPP8;F8W764;F8W8S8	Myotubularin-related protein 1	MTMR1	0.240143	0.351094	13	3	5	4	8	10	4	8	5	9	10	10	8	24.5	75.717	0	19961000	23153000	15388000	32786000	30426000	28477000	12910000	12466000	14497000	30972000	24405000	26600000	2	3	3	6	6	3	2	1	2	6	4	6	44
F8WA45;P06396-2;F5H8M4;F5H1A8;B7Z373;P06396;Q5T0H9;Q5T0H8;Q5T0H7;Q5T0I0;Q5T0I1;REV__B4DX11;REV__F5H555;REV__H0YJM7;REV__F5H6T6;REV__Q6TDU7-2;REV__Q6TDU7-3;REV__Q6TDU7;REV__F8W8F9	Gelsolin	GSN	0.264265	0.261157	5	2	2	2	4	3	2	3	3	3	4	3	2	10.6	78.903	0	8289700	13692000	7640400	13003000	14366000	8368500	7714600	8785700	10398000	10499000	6705700	9221900	1	0	2	3	3	2	3	3	1	3	3	1	25
Q9H9A5;F8WAF2;Q9H9A5-2;Q9H9A5-4;Q9H9A5-3;E9PCN5;B7Z4A6;B7Z5B3;Q9H9A5-5	CCR4-NOT transcription complex subunit 10	CNOT10	0.183563	0.0911594	19	9	9	12	17	14	13	14	15	13	15	16	14	30.6	82.309	0	63291000	80098000	66261000	64268000	63108000	79645000	69965000	67695000	58654000	60815000	58192000	75544000	8	7	6	11	11	13	9	10	4	16	12	10	117
F8WAJ0;Q9H8H2;Q9H8H2-2;Q9H8H2-4;Q9H8H2-3;B4E3G7	Probable ATP-dependent RNA helicase DDX31	DDX31	0.136451	-0.203091	15	7	9	7	11	9	11	6	6	8	13	9	10	24.5	80.945	0	23966000	28094000	21936000	25334000	25588000	36758000	19378000	23585000	22777000	41197000	37528000	50888000	6	7	4	9	6	8	3	4	2	12	7	9	77
O43493-4;O43493-2;O43493-5;O43493-3;F8WBK2;O43493;F8W8W7;O43493-6	Trans-Golgi network integral membrane protein 2	TGOLN2	0.19854	-0.30761	5	4	5	4	5	4	4	4	5	5	4	5	5	18.5	39.562	0	17977000	29219000	24904000	20221000	10210000	12022000	19191000	20415000	34075000	27746000	18839000	16723000	4	4	1	3	2	1	3	3	3	5	5	6	40
F8WBK5;Q9NQ50	39S ribosomal protein L40, mitochondrial	MRPL40	0.131208	-0.100167	9	7	4	7	6	9	5	4	8	7	6	7	7	57.4	19.541	0	63490000	62696000	54383000	86045000	83646000	89768000	80432000	75601000	75482000	78335000	80150000	73614000	5	2	5	7	12	7	2	4	2	5	6	6	63
F8WBS1;Q9H832;Q9H832-2;H0Y9X8;D6RB11	Ubiquitin-conjugating enzyme E2 Z	UBE2Z	0.783652	-0.63535	12	8	8	6	7	8	10	8	7	8	8	8	9	41.5	32.922	0	83755000	63355000	92179000	87953000	112810000	82253000	155210000	84404000	98461000	165770000	144160000	181900000	10	10	6	15	10	15	7	7	7	11	12	11	121
H0YBF7;F8WBW0;Q9ULH1;Q9ULH1-2;H0YBM4;O43150-2;O43150;H0YBY9	Arf-GAP with SH3 domain, ANK repeat and PH domain-containing protein 1	ASAP1	0.118179	0.312198	6	1	5	2	3	3	3	2	2	1	2	3	3	6.4	105.13	0.0003034	NA	6431900	NA	11082000	9995800	8466600	NA	NA	NA	4543700	9063800	8683600	1	1	0	2	0	1	0	0	0	2	1	1	9
F8WBW8;Q9P281	BAH and coiled-coil domain-containing protein 1	BAHCC1	0.42193	-0.075108	4	3	3	3	2	1	1	1	1	1	3	1	3	2.4	277.11	0.00070801	25105000	16715000	13675000	11472000	NA	NA	NA	NA	NA	NA	NA	16874000	2	0	1	1	0	0	0	0	1	1	0	0	6
F8WBY6;Q8N3Z3;F8WDL8;Q9P025;Q8N3Z3-3;Q8N3Z3-2;C9J8V5	GTP-binding protein 8	GTPBP8	0.325594	0.130595	5	2	2	2	3	4	2	2	1	3	4	5	2	37.4	15.849	0	3607700	10939000	13560000	10853000	12158000	21002000	11500000	NA	9600400	8604400	9530900	NA	1	0	1	2	3	2	1	1	2	2	5	2	22
F8WCF6;P59998;C9JWM7;F8WDD7;E7ETI0;F6TTL5;F8WE39;F8WDW3	Actin-related protein 2/3 complex subunit 4	ARPC4-TTLL3;ARPC4	0.116399	-0.148813	12	10	10	10	10	12	11	10	8	7	11	11	10	70.2	21.058	0	360690000	430940000	399210000	668880000	619280000	762700000	484630000	601820000	582580000	587340000	480170000	759640000	12	12	9	15	17	17	14	14	9	14	16	19	168
F8WCL6;H0Y786;P20929;F8WCP0;H0Y3P5;F8WCL5	Nebulin	NEB	0.00931015	0.433095	2	1	1	1	2	2	1	2	2	1	2	1	1	0.8	305.14	0.0026153	NA	NA	NA	12973000	7292700	NA	8150400	5465400	NA	8394000	NA	NA	0	0	0	2	0	1	0	0	1	0	1	1	6
F8WCW5;O75330-2;O75330;O75330-3;O75330-4;E3W978;E7EX27;E5RIH2;E5RI30	Hyaluronan mediated motility receptor	HMMR	0.139446	-0.136222	15	5	5	4	13	6	9	7	8	7	9	9	7	23.7	81.614	0	33660000	28926000	36617000	19254000	25925000	26265000	35302000	22406000	27869000	33257000	31897000	35223000	3	2	1	9	4	3	5	4	3	6	8	5	53
Q14257;F8WCY5;A8MXP8;H0YL43	Reticulocalbin-2	RCN2	0.107795	0.131874	12	11	8	10	10	10	10	9	9	11	10	10	10	44.8	36.876	0	69062000	42189000	57939000	74490000	87300000	88106000	72580000	57866000	44942000	62625000	64522000	73281000	12	10	11	14	10	12	10	13	8	13	9	11	133
F8WDV8;Q15361	Transcription termination factor 1	TTF1	0.393963	0.320559	15	10	11	9	10	11	12	11	9	9	8	10	8	18	100.82	0	55760000	40833000	41722000	43788000	56044000	53484000	37527000	32564000	25109000	51133000	42518000	49276000	3	5	4	7	9	7	3	4	1	4	7	4	58
F8WE88;Q9Y4I1-2;Q9Y4I1;G3V394;F8W6H6;Q9Y4I1-3;F5H363;E7ERV5;Q9UES5;F5H231;G3V3C9;H0YM93	Unconventional myosin-Va	MYO5A	0.256242	-0.206686	25	10	14	16	16	14	14	15	14	15	10	12	11	15.6	215.04	0	74348000	75284000	91134000	102970000	82494000	85646000	111290000	111980000	123700000	97381000	61885000	94358000	1	2	2	8	12	7	6	4	5	7	5	8	67
F8WEC0;Q9H3L0	Methylmalonic aciduria and homocystinuria type D protein, mitochondrial	MMADHC	0.116269	-0.679591	3	1	2	1	1	2	2	2	2	2	1	1	3	10.9	36.376	0.00029442	NA	3435700	NA	NA	2418700	3525700	4937700	NA	NA	NA	NA	NA	0	0	0	1	1	0	3	1	1	1	1	1	10
F8WEC9;P02462-2;P02462;E7EVY4;E7EQD0;P29400;P29400-2	Collagen alpha-1(IV) chain;Arresten;Collagen alpha-5(IV) chain	COL4A1;COL4A5	0.50037	0.261155	4	4	3	4	3	3	3	3	3	3	3	2	3	3.5	128.02	0	54852000	49749000	40665000	47241000	52530000	48501000	45821000	40413000	47604000	45610000	38679000	28988000	2	1	1	5	4	2	0	0	1	3	3	3	25
F8WEI4;Q6P6B7;F8WBM1;C9JP28	Ankyrin repeat domain-containing protein 16	ANKRD16	0.0682103	0.122764	3	1	2	3	2	2	2	3	2	2	2	2	2	13.5	33.447	0	NA	3963000	5885800	5353000	8866400	6759800	4524500	5001000	5553300	NA	5719200	6804800	0	0	1	1	2	1	2	0	0	0	1	1	9
G1K394;P0DI82;P0DI81;P0DI81-3;F5H785	Trafficking protein particle complex subunit 2 protein TRAPPC2P1;Trafficking protein particle complex subunit 2	TRAPPC2P1;TRAPPC2	0.0323326	-0.0608253	3	3	3	3	3	3	3	3	3	3	3	3	2	23.1	17.26	0	12884000	16505000	16649000	34676000	29792000	21931000	22865000	28156000	23659000	15983000	19752000	21483000	4	1	0	4	6	6	2	2	1	3	4	6	39
P29350-2;P29350;P29350-3;G3V0F8;F5GZM7;F5H5H9;F5GY79;F5H1Z8;F5H0N8	Tyrosine-protein phosphatase non-receptor type 6	PTPN6	0.561852	1.61664	5	0	3	2	3	4	4	2	2	0	3	2	3	12.6	63.124	0	NA	NA	NA	NA	6168400	NA	1549200	NA	NA	2611700	NA	NA	0	0	0	2	3	3	0	0	0	0	1	1	10
G3V0G5;Q8IV38;F8WB95;F8WDN1	Ankyrin repeat and MYND domain-containing protein 2	ANKMY2	0.107831	-0.09769	9	5	4	6	7	8	5	4	5	3	6	6	3	32	38.072	0	37595000	30628000	29927000	32625000	34958000	32652000	32916000	29578000	40606000	36000000	26833000	50446000	4	2	7	4	3	3	2	4	2	4	5	3	43
G3V0I5;P49821-2;P49821;B4DE93;E7ETQ4;E9PMX3;E9PLC6;E9PQP1;H0YE81;E9PJL9;E9PPR0;E9PPS5;H0YD04;E9PPD6	NADH dehydrogenase [ubiquinone] flavoprotein 1, mitochondrial	NDUFV1	0.0315401	-0.0310195	19	15	16	10	17	15	13	13	14	15	14	16	15	54	50.054	0	158880000	109450000	129840000	173260000	159830000	153390000	138320000	126190000	133270000	161800000	153950000	188310000	14	16	6	19	14	15	11	13	16	12	13	14	163
G3V0I6;Q01804;Q01804-3;Q7RTX8;D6RI06;Q01804-2	OTU domain-containing protein 4	OTUD4	0.1248	0.0309444	10	5	5	5	3	3	5	4	3	3	7	5	8	10.3	124.04	0	13891000	9792400	10371000	7576000	15298000	NA	10749000	6891500	9868600	11195000	12727000	15228000	2	2	1	3	3	3	1	0	1	4	2	7	29
G3V117;Q9NPA8;E5RHX8;E5RI00;E5RHT9;E5RJ84	Transcription and mRNA export factor ENY2	ENY2	0.816912	-0.53523	4	3	2	3	3	2	2	3	3	3	2	2	2	42.7	10.984	0	25292000	28587000	37096000	21048000	40203000	36517000	49760000	47004000	45563000	37484000	40788000	47115000	3	1	4	2	2	2	4	1	1	3	2	2	27
G3V130;Q96E29-2;Q96E29;E5RIK9;E5RIY4	Transcription termination factor 3, mitochondrial	MTERF3	0.922589	-1.15211	11	1	2	3	6	4	3	3	7	3	6	4	5	41.2	34.358	0	NA	9091300	23300000	10272000	9252300	10556000	21317000	15245000	24357000	32026000	35997000	32624000	0	0	2	5	3	3	2	5	2	5	3	3	33
G3V145;Q8N3Y7;F5GYT6;Q8N3Y7-2	Epidermal retinol dehydrogenase 2	SDR16C5	0.442828	0.358655	7	3	4	3	6	4	6	3	3	2	3	2	3	21.4	35.133	0	10403000	11442000	13769000	18375000	16671000	26088000	11583000	12822000	NA	12824000	11712000	11034000	0	2	0	3	2	5	1	0	1	0	0	0	14
G3V167;Q9UGN5-2;Q9UGN5;B4DV82;H0YH02;E9PJ27	Poly [ADP-ribose] polymerase 2	PARP2	0.261084	0.31079	13	6	4	5	9	10	8	8	6	5	7	8	6	26.4	60.214	0	31432000	35817000	13144000	30303000	33939000	24392000	22431000	18127000	21184000	27362000	21929000	19721000	3	1	2	7	8	6	2	1	1	3	8	3	45
G3V1D3;G3V180;Q9NY33;F5H8L6;F5GXD5;E9PQ14;Q9NY33-2;E9PPK9;E9PKK8;E9PNX5;E9PQF2	Dipeptidyl peptidase 3	DPP3	0.250083	-0.196178	27	20	16	20	24	23	21	22	24	19	24	23	23	47.5	84.304	0	299000000	249300000	292830000	274560000	277130000	282610000	287290000	262760000	231450000	356670000	378010000	450550000	19	16	18	28	29	25	27	28	20	41	35	31	317
G3V193;Q9C0C7-4;Q9C0C7-2;Q9C0C7-3;Q9C0C7;Q9C0C7-5;F8W9Z4;H0YE34	Activating molecule in BECN1-regulated autophagy protein 1	AMBRA1	0.0523851	-0.0434617	16	6	8	8	7	10	10	6	7	6	9	10	11	17.3	129.6	0	24042000	26622000	32225000	31258000	31957000	25358000	31200000	29135000	35918000	22970000	31858000	26199000	3	2	4	3	6	5	3	4	2	3	5	5	45
G3V1A6;P57764;E9PIB2;E9PQ48;E9PNZ0;E9PQR9	Gasdermin-D	GSDMD	0.17355	-0.000573379	3	2	2	2	2	1	3	2	1	2	2	1	2	7.7	57.734	0.00029146	5639900	2584700	7691200	5142200	NA	10562000	4640100	NA	5558000	5826700	NA	7103600	0	1	2	0	0	2	0	0	0	1	0	1	7
G3V1I9;Q6P1M3-2;Q6P1M3;Q6P1M3-3	Lethal(2) giant larvae protein homolog 2	LLGL2	0.00931015	-0.0134154	14	6	6	7	9	10	9	9	6	4	8	8	9	17.5	111.1	0	29065000	31921000	24741000	33054000	39599000	39895000	27381000	34093000	22124000	47665000	37271000	34544000	4	2	2	5	4	5	2	1	0	4	7	5	41
G3V1K3;G3XAK4		PON2	0.0569503	0.424229	1	0	0	1	1	1	1	1	1	1	1	1	1	3.2	41.527	0	NA	NA	NA	53299000	52989000	NA	NA	48950000	NA	32096000	39540000	NA	0	0	0	2	1	0	0	1	0	2	2	1	9
G3V1L9;Q07157	Tight junction protein ZO-1	TJP1	0.0647299	-0.0587991	5	2	1	2	5	4	3	2	1	1	4	3	4	5.2	197.46	0	18054000	NA	14316000	13919000	17442000	15464000	12625000	NA	NA	15382000	20533000	18182000	1	1	2	3	2	3	1	1	1	3	4	2	24
O15226;G3V1N1	NF-kappa-B-repressing factor	NKRF	0.204869	0.138856	34	25	25	24	30	29	31	28	23	28	25	26	25	49	77.672	0	397890000	368170000	402020000	303480000	313750000	308410000	361990000	358660000	377200000	297550000	254180000	262090000	21	30	18	36	37	39	21	20	23	26	24	22	317
Q6N075;G3V1N7;F8VV69;F8W8P3;Q6N075-2	Molybdate-anion transporter	MFSD5	0.134678	0.0392822	3	1	3	2	2	2	3	2	2	3	2	2	2	8	49.764	0.00030812	NA	12528000	9502000	11743000	13689000	9446000	12080000	9304300	9984900	13091000	10820000	10871000	1	0	1	2	1	3	1	1	1	1	0	1	13
G3V1P3;Q969J3;Q969J3-2	Loss of heterozygosity 12 chromosomal region 1 protein	LOH12CR1	0.142473	0.161928	7	5	7	5	6	5	5	5	4	3	6	5	4	45.2	20.247	0	41831000	35562000	42975000	32455000	18840000	30698000	33602000	23696000	33030000	30042000	30393000	25483000	2	1	5	3	5	4	4	3	1	4	3	4	39
G3V1S1;P19447	TFIIH basal transcription factor complex helicase XPB subunit	ERCC3	0.16644	0.165393	16	9	8	9	10	9	12	8	8	8	9	9	11	29.8	81.983	0	29888000	27165000	20817000	38963000	36994000	41584000	22178000	26168000	30368000	29679000	33993000	28639000	6	5	3	7	7	7	4	2	1	5	2	8	57
Q13617;G3V1S2;Q5T2B5;Q5T2B7;Q5T2B4	Cullin-2	CUL2	1.09948	-0.272715	36	24	22	22	29	28	29	25	25	24	31	31	28	52.9	86.982	0	255870000	252250000	266080000	243030000	264000000	285130000	279660000	299840000	304850000	349100000	305330000	358440000	29	28	22	31	32	33	29	30	29	38	40	39	380
G3V1S3;Q6ZUT9;Q6ZUT9-2;Q6ZUT9-4;H0YGE5;Q6ZUT9-3;H0YDV6	DENN domain-containing protein 5B	DENND5B	0.0786259	0.106311	17	10	9	6	10	8	8	6	6	4	9	11	13	14.3	149.34	0	50101000	43895000	55565000	53674000	39345000	44365000	45861000	28980000	35941000	45150000	45714000	74628000	3	3	1	8	2	3	3	2	2	5	4	11	47
G3V5S9;G3V1S4;Q9Y324;G3V2M5	rRNA-processing protein FCF1 homolog	FCF1	0.0490376	-0.075449	3	3	3	3	3	2	2	2	2	2	2	3	2	18.6	21.491	0.00015944	25799000	34221000	21842000	14003000	24807000	20434000	28014000	33266000	25868000	20591000	19818000	19043000	2	3	1	2	2	2	2	3	3	1	1	1	23
G3V2M6;P52630;G3V268;B4DLC8;G3V4F3	Signal transducer and activator of transcription 2	STAT2	0.040825	-0.107016	14	6	5	6	8	9	8	7	9	7	5	7	8	20.9	97.456	0	9355500	7098600	13639000	19276000	30352000	15412000	12845000	11979000	13169000	17425000	12128000	29765000	0	0	2	5	8	7	3	2	2	4	2	4	39
H0YFJ8;Q8WXE9;G3V2T7	Stonin-2	STON2	0.157292	-0.383562	3	0	0	0	2	0	1	0	1	1	3	2	2	3.8	104.19	0	NA	NA	NA	NA	NA	NA	NA	NA	NA	2757900	NA	4161900	0	0	0	1	0	0	0	0	0	2	0	2	5
G3V2U7;P07311;G3V3F8;G3V597;A6NDV8	Acylphosphatase;Acylphosphatase-1	FBN3;ACYP1	0.180825	0.254455	5	4	4	2	4	4	3	5	4	4	3	2	4	39.5	14.125	0	25593000	38662000	32218000	33197000	18623000	46511000	40257000	17040000	27357000	32009000	24565000	21560000	3	3	2	4	2	2	3	2	1	2	1	2	27
G3V2W9;Q56P03	E2F-associated phosphoprotein	EAPP	0.870821	-0.838839	2	0	1	0	1	0	2	2	1	0	2	2	2	12.2	23.468	0.00070832	NA	NA	NA	NA	NA	4667600	5931700	NA	NA	8808100	9291200	10007000	0	0	0	0	0	0	1	1	0	1	1	2	6
G3V325;O75127;C9JGL8;C9JQN9	Pentatricopeptide repeat-containing protein 1, mitochondrial	ATP5J2-PTCD1;PTCD1	0.129188	0.16469	17	10	8	11	13	13	9	11	12	10	14	12	13	24.7	84.109	0	64918000	25884000	37725000	42290000	54069000	41956000	31340000	38418000	36673000	32267000	43583000	49373000	7	1	8	10	8	7	3	4	5	8	9	9	79
G3V3G9;B7Z8C9;Q5TAQ9;H0YDY4;Q5TAQ9-2;Q5TAQ8;A6NGE4;P0C7V8	DDB1- and CUL4-associated factor 8	DCAF8	0.0743808	-0.0808481	11	6	5	8	9	9	10	8	9	6	9	9	8	19.2	84.752	0	50162000	36203000	42249000	46930000	40651000	46305000	58021000	61765000	51753000	39659000	35602000	36227000	5	1	4	9	8	8	8	7	3	7	9	4	73
G3V4A5;O75586;B4DU17;B4E2P0	Mediator of RNA polymerase II transcription subunit 6	MED6	0.00859596	0.0217489	7	5	5	4	6	5	6	4	5	5	6	6	5	30.9	28.723	0.00030736	30796000	35167000	22905000	58185000	40073000	43163000	29383000	22398000	24058000	38078000	84240000	44905000	1	2	1	4	2	3	2	1	2	3	5	2	28
G3V4K3;Q9H9C1;B4DPI6;G3V549	Spermatogenesis-defective protein 39 homolog	VIPAS39	0.146661	-0.1667	10	2	1	5	7	5	2	5	5	0	5	8	4	22.4	59.718	0	NA	NA	9419300	11884000	11744000	11056000	9481200	14616000	NA	12279000	13881000	12040000	0	1	1	4	2	1	1	4	0	5	7	4	30
G3V529;Q9GZR7;Q4V9L5;F5H4J5;F5H4V3;E7ETZ2	ATP-dependent RNA helicase DDX24	DDX24	1.25407	0.75208	10	5	7	8	7	8	7	4	4	4	7	7	9	11.6	91.48	0	61266000	85555000	108090000	75273000	76178000	95720000	49308000	49232000	48539000	58861000	59246000	33158000	3	7	4	8	8	9	7	7	7	6	10	6	82
G3V583;Q8N128;Q8N128-2	Protein FAM177A1	FAM177A1	0.371456	1.23466	5	2	2	2	3	3	2	2	2	1	1	3	3	42.1	16.322	0	NA	73116000	59382000	87898000	94527000	65038000	44618000	13242000	NA	NA	29397000	58864000	1	1	1	2	3	2	1	1	2	1	1	2	18
G3V599;O15320-4;O15320-3;G3XAC5;O15320;O15320-8;O15320-5;O15320-6;O15320-7;O15320-2;F8W9E1;G3V5K6;G3V3C4;Q8IX95	cTAGE family member 5	CTAGE5	0.0306031	-0.028329	12	7	5	7	9	5	8	10	10	6	4	6	6	12.8	151.72	0	33088000	39704000	39697000	31448000	33567000	31730000	31652000	41359000	46787000	30245000	29911000	35467000	4	4	4	4	4	5	7	9	2	2	4	6	55
G3V5T0;G3V267;G3V4T6;A6NED0;O43708;O43708-2;G3V3B9;H0YJN8	Maleylacetoacetate isomerase	GSTZ1	0.122036	-0.39065	8	7	6	5	6	7	6	7	7	6	6	6	6	42.1	22.61	0	24086000	14403000	15781000	47639000	36768000	49152000	24115000	15354000	19921000	75367000	75991000	56643000	4	4	1	5	6	5	5	6	6	7	8	5	62
G3V5T9;P24941;P24941-2;E7ESI2;Q00526;G3V317	Cyclin-dependent kinase 2	CDK2	0.0812721	0.0911608	21	18	17	16	20	20	19	18	19	18	20	20	20	63	39.178	0	502290000	811940000	659320000	650240000	799530000	783740000	623210000	477930000	528440000	788530000	745040000	810980000	20	14	14	29	34	29	19	22	16	25	26	25	273
G3V5Z7;P60900;G3V295;B4DXJ9;G3V3I1;B4DQR4;G3V3U4;H0YJC4;G3V4S5;G3V2S7	Proteasome subunit alpha type;Proteasome subunit alpha type-6	PSMA6	0.953962	0.288764	17	15	14	16	14	15	16	16	16	16	16	17	16	69.4	28.147	0	1759400000	1874400000	2181100000	1677500000	1657500000	1867500000	1536900000	1324600000	1347200000	1711100000	1519300000	1576300000	28	32	27	35	36	41	43	32	33	38	39	35	419
H0Y3A3;Q5VWQ8-3;Q5VWQ8-4;Q5VWQ8-2;G3XA90;Q5VWQ8;F6R503;F8WA47	Disabled homolog 2-interacting protein	DAB2IP	0.0721845	0.140325	13	7	8	9	8	6	4	4	3	1	7	6	3	13.8	118.06	0	17091000	27822000	31896000	26029000	34592000	NA	20518000	NA	NA	18862000	33325000	26841000	1	4	3	5	2	1	0	0	0	1	2	2	21
H0Y7H8;G3XAA0;Q8NFD5-4;Q8NFD5;Q8NFD5-2;Q8NFD5-3;C9JZD6;H0Y2R3;H0Y3S9;F5H333	AT-rich interactive domain-containing protein 1B	ARID1B	0.116741	-0.0991684	17	9	10	8	12	9	10	10	10	8	9	9	9	12.2	190.69	0	36121000	47000000	36562000	54144000	51303000	47046000	39779000	46355000	57814000	58085000	40857000	48429000	3	7	5	7	6	8	4	5	4	9	7	7	72
G3XAD6;Q6UN15;Q6UN15-4;Q6UN15-3;H0Y8P7	Pre-mRNA 3-end-processing factor FIP1	FIP1L1	0.355566	0.189247	9	5	6	7	8	8	5	6	5	7	8	8	7	25.5	65.727	0	49745000	39255000	45424000	54971000	57673000	65600000	41956000	44306000	43199000	45662000	46464000	49286000	6	3	7	11	8	5	6	6	3	6	12	8	81
G3XAG2;Q9BZF9;H0YNH8;F5H2B9;Q96NH6;Q8NDD7;H0YN48;H0YMI1;H0YK37	Uveal autoantigen with coiled-coil domains and ankyrin repeats	UACA	0.354183	0.335324	55	37	38	37	39	30	37	37	37	30	31	31	28	39.9	161.51	0	402170000	431800000	427440000	281060000	285270000	232990000	318560000	316850000	348240000	191980000	213850000	238240000	21	27	19	24	23	17	15	16	15	16	13	24	230
G3XAH6;P51003;F5H5I8;P51003-2;G3V3I9;G3V2A0;G3V457;H0YJ00;Q9NRJ5;H0YJL4	Poly(A) polymerase alpha	PAPOLA	0.107795	-0.171772	18	12	11	12	18	16	15	12	10	9	13	14	13	33.1	80.625	0	73161000	53992000	54731000	102870000	121220000	115020000	82487000	86897000	64528000	100840000	109030000	124570000	10	9	11	24	19	18	11	10	2	13	13	11	151
G3XAI2;P07942;E7EPA6	Laminin subunit beta-1	LAMB1	0.292178	-0.261071	33	18	21	20	22	19	18	18	16	15	24	25	23	20.1	200.48	0	88027000	103920000	116540000	114560000	132280000	154150000	114460000	93478000	138670000	168970000	176370000	166810000	10	9	8	17	16	9	14	9	10	23	21	18	164
G3XAI9;Q5BKY9;Q5BKY9-2;Q8N9E0;C9JUX2	Protein FAM133B;Protein FAM133A	FAM133B;FAM133A	0.00088807	0.0565958	3	2	2	1	2	2	2	2	2	3	2	1	2	35.2	12.41	0	12863000	12059000	NA	13723000	12203000	14620000	7980000	13442000	15447000	14247000	NA	13222000	3	0	1	0	2	1	1	2	1	2	0	1	14
G3XAP3;Q9NUT2-2;Q9NUT2;A5D8W3;C9JYI3;C9JTY4;E7ENE8	ATP-binding cassette sub-family B member 8, mitochondrial	ABCB8	0.465618	0.381208	8	3	4	3	3	3	5	3	2	2	3	1	3	14.8	68.066	0	12506000	12689000	16410000	14134000	15157000	13104000	10051000	15207000	10859000	7886700	NA	NA	2	1	2	2	3	3	0	1	1	2	0	2	19
G5E927;C6G496;P56270;F5H7A6	Myc-associated zinc finger protein	MAZ	0.219359	0.144704	7	4	2	2	4	6	5	1	4	2	4	6	2	17.4	51.072	0	23314000	15629000	21014000	15858000	17281000	11243000	NA	23982000	20298000	13238000	10228000	12800000	2	1	3	4	4	2	1	3	1	2	2	1	26
G5E928;B4E0K9;O00754	Lysosomal alpha-mannosidase;Lysosomal alpha-mannosidase A peptide;Lysosomal alpha-mannosidase B peptide;Lysosomal alpha-mannosidase C peptide;Lysosomal alpha-mannosidase D peptide;Lysosomal alpha-mannosidase E peptide	MAN2B1	0.528833	-0.376726	18	4	7	9	11	10	12	16	16	10	13	11	10	22.2	113.61	0	80926000	85700000	99630000	67084000	74361000	59955000	120010000	103130000	130960000	79277000	70324000	109570000	3	4	5	11	8	7	10	12	8	8	9	6	91
Q6P4E1-2;Q6P4E1;G5E934;H0YMR0;H0YM51;Q8N7K6;Q6P4E1-3	Protein CASC4	CASC4	0.19846	0.198946	7	2	0	2	7	5	5	3	2	2	3	5	2	20.5	43.332	0	NA	NA	12603000	18351000	11000000	9491800	10267000	10372000	11816000	12101000	7304500	14750000	0	0	1	7	2	1	1	1	1	2	0	1	17
Q9NVH0;G5E947;C9JLF4	Exonuclease 3-5 domain-containing protein 2	EXD2	0.0533053	-0.170572	6	3	2	4	4	4	3	4	4	4	3	4	2	14.3	56.345	0	7155200	3397400	5521900	8561500	12134000	10236000	8089900	10380000	8900300	5822000	8195400	NA	1	1	1	2	2	2	1	3	2	1	3	0	19
P51649;G5E949;F5H328;C9J8Q5	Succinate-semialdehyde dehydrogenase, mitochondrial	ALDH5A1	0.862453	-0.844108	9	3	2	6	5	6	5	7	6	5	6	5	6	19.3	57.214	0	28875000	11897000	26252000	17593000	22779000	23642000	48977000	56972000	43822000	27707000	24777000	34065000	4	0	3	3	5	2	7	4	5	7	2	4	46
G5E953;Q13615-3;Q13615-2;Q13615;Q9NYA4	Myotubularin-related protein 3	MTMR3	0.0850901	0.535196	5	3	2	2	5	4	3	2	2	2	3	3	4	6.6	117.57	0	6138400	NA	8749100	11731000	11402000	11461000	7024900	4777900	6308400	8633000	7912000	5912400	1	0	0	2	2	3	0	1	0	2	1	1	13
G5E980;P32121-2;P32121;P32121-3;Q59EM5	Beta-arrestin-2	ARRB2	0.0947235	0.0839685	5	2	2	2	2	1	3	2	2	3	3	3	4	14.5	44.391	0	10095000	9857600	8640700	NA	NA	11811000	8384600	13282000	NA	10202000	9622600	6970800	1	0	0	1	1	1	0	1	1	2	2	1	11
G5E9A6;P51784;Q5JXD3	Ubiquitin carboxyl-terminal hydrolase;Ubiquitin carboxyl-terminal hydrolase 11	USP11	0.00439116	0.0115686	22	10	11	10	12	14	15	10	9	9	15	14	15	34.7	105.03	0	34098000	24526000	22897000	34536000	47719000	51627000	19835000	14431000	33951000	50600000	61620000	51242000	4	6	4	9	17	8	3	2	5	13	15	15	101
G5E9B5;P0C1Z6;A8MTQ3	TCF3 fusion partner	TFPT	0.087965	-0.445609	2	1	1	2	2	1	1	2	1	0	1	0	1	10.2	27.204	0.00043265	NA	NA	4988100	6752500	NA	NA	7903900	NA	NA	NA	NA	NA	0	1	0	0	1	1	2	1	0	1	0	1	8
G5E9B6;E9PKG1;Q99873-3;Q99873-2;Q99873;E9PIX6;B4DJ87;E9PQ98;H0YDE4;E9PNR9;E9PMW9;E9PI83;Q9NR22;E9PMZ2	Protein arginine N-methyltransferase 1	PRMT1	0.260143	0.160713	21	16	18	17	21	20	20	18	18	17	20	19	19	66	40.548	0	1080400000	870280000	878790000	953020000	854710000	1012200000	704370000	654300000	790640000	952490000	988170000	1018100000	24	28	20	35	28	33	31	25	22	38	39	32	355
G5E9C8;Q07889;F8W9I5;F5GX06;B4DXG2	Son of sevenless homolog 1	SOS1	0.0420835	0.0471896	19	7	8	5	12	11	9	5	6	6	9	8	9	18.3	150.86	0	54923000	39101000	41107000	41469000	44633000	49484000	31402000	39077000	41581000	48927000	63431000	41961000	5	4	2	8	8	5	3	3	2	7	8	6	61
G5E9D4;Q96EB1;Q96EB1-2;B4E3W0;E9PPJ9	Elongator complex protein 4	ELP4	0.622132	0.392753	9	5	2	3	7	6	6	6	6	4	5	6	5	21.3	58.832	0	16380000	20075000	19513000	21503000	22211000	24601000	19640000	10736000	13470000	19156000	17373000	15574000	2	2	1	7	4	4	6	5	3	3	5	3	45
Q96G74-3;G5E9D7;Q96G74;Q96G74-2;B4DGG7	OTU domain-containing protein 5	OTUD5	0.0370526	-0.120785	7	3	1	1	5	3	2	3	3	2	3	4	3	18.7	59.639	0	4840200	NA	NA	5148600	4343500	5043400	NA	NA	3809100	5638800	5738700	6190600	1	0	1	3	1	2	3	4	0	2	4	2	23
G5E9E2;Q5J9I4;P29372-2;P29372;A2IDA3	DNA-3-methyladenine glycosylase	MPG	1.73533	0.653025	11	11	11	10	10	10	11	10	10	11	10	10	9	46.6	30.824	0	346690000	426900000	457870000	323790000	367250000	406490000	255310000	248660000	223430000	260970000	256610000	228100000	16	12	10	16	16	16	15	12	15	10	13	13	164
G5E9F3;Q9Y6J0;F5H085;B5MEB3;C9JT60;C9J068;F5H5W5	Calcineurin-binding protein cabin-1	CABIN1	0.198714	-0.0772367	11	1	4	2	5	9	5	3	5	4	6	5	5	5.8	237.57	0	NA	18412000	11505000	20650000	14436000	12929000	19737000	14361000	14582000	18515000	12271000	18244000	0	0	0	2	2	1	1	0	0	2	2	3	13
G5E9G4;Q2T9J9;Q9ULT0;H0Y4M0;H0Y3V7;F5H4E1;Q9ULT0-3	Tetratricopeptide repeat protein 7A	TTC7A	0.0466792	-0.0714844	3	1	1	1	2	1	1	1	1	1	2	2	0	4	92.739	0.00029542	NA	NA	NA	3793900	NA	NA	NA	NA	NA	4287100	3707200	NA	1	0	0	3	1	1	1	1	0	1	2	0	11
G5E9K7;O95251;E7EUP3;G3V125;O95251-2;O95251-3;E7ER15;D6RFZ5;Q8WYB5-3;Q8WYB5-2;Q8WYB5	Histone acetyltransferase KAT7	KAT7	0.595738	0.26313	14	11	8	11	9	9	10	10	11	9	12	12	11	33.6	66.947	0	40457000	49836000	42051000	38654000	36518000	32951000	38044000	34175000	33549000	29147000	37987000	27335000	8	5	6	12	15	10	6	10	4	14	11	11	112
G5E9L0;Q8N6H7;E9PQP3;B4E327;B4DX29;E9PMU9;H0YDN9;E9PIY6;E9PMR9;E9PM63;E9PJT7;E9PK28;E9PN48;E9PNY8;H0YDX1;E9PM18;B0QYV9;H0YF45	ADP-ribosylation factor GTPase-activating protein 2	ARFGAP2	0.89696	-0.769218	14	8	5	6	7	7	8	7	9	9	9	10	11	42.1	42.153	0	32179000	16952000	36088000	29493000	25571000	25053000	26761000	44167000	66851000	46107000	47188000	53030000	3	0	2	3	3	3	3	7	3	6	8	8	49
G5E9L8;Q9H8V3-2;Q9H8V3;Q9H8V3-3;C9J0L6;C9JDV9;C9JTI2;C9J1C4;C9JDB4	Protein ECT2	ECT2	0.0828279	-0.122091	15	8	4	7	10	12	10	8	8	7	12	11	9	17.6	105.07	0	14501000	14807000	29185000	23056000	20846000	24589000	27592000	27872000	14215000	25165000	20269000	22068000	1	0	2	2	10	6	2	3	1	6	8	7	48
G5E9M5;Q12906-4;Q12906-6	Interleukin enhancer-binding factor 3	ILF3	0.0172461	0.33206	2	2	1	1	1	2	2	2	2	1	2	1	1	4.2	95.807	0	56470000	NA	NA	NA	52707000	65241000	56948000	44081000	NA	38779000	NA	NA	2	0	0	1	1	2	2	1	0	2	1	1	13
O75534;G5E9Q2;O75534-2;E9PGZ0;E9PLT0;E9PLD4;E9PNG3;E9PKN4;E9PJK7	Cold shock domain-containing protein E1	CSDE1	0.334398	-0.144259	50	45	41	37	39	39	42	42	42	41	38	42	41	56.5	88.884	0	1319400000	1363800000	1413700000	1070300000	1067300000	1134100000	1240000000	1380000000	1471100000	1419500000	1153300000	1455500000	64	49	48	75	77	71	65	69	55	78	88	82	821
G5E9V1;Q92734;Q05BK6;C9JJP5;C9JUE0;C9JTY3	Protein TFG	TFG	0.155355	-0.133572	11	9	9	7	10	11	10	8	9	8	10	11	11	41.2	43.02	0	377380000	210190000	402700000	277110000	352790000	281190000	377120000	331780000	354660000	329170000	309090000	338960000	15	14	13	17	26	23	15	10	12	26	30	29	230
G5E9V4;Q969F9;Q969F9-2	Hermansky-Pudlak syndrome 3 protein	HPS3	0.178219	0.194556	23	10	10	8	15	9	12	8	9	7	14	16	15	29.6	94.789	0	41665000	30678000	50414000	37509000	38051000	43997000	31112000	25274000	25080000	45287000	44650000	45180000	4	2	3	6	6	9	5	4	1	8	11	8	67
G5E9W7;G5E9V5;P82650;Q9H3I1;E9PGX2;C9J5D8	28S ribosomal protein S22, mitochondrial	MRPS22	0.15998	0.139606	20	16	18	16	17	17	18	15	16	16	17	17	18	64.3	36.805	0	206020000	251000000	227440000	297230000	363230000	330100000	196760000	252340000	238010000	240350000	281340000	293510000	14	17	16	26	29	25	15	19	18	23	24	21	247
G5E9Y2;G8JLB2;Q9NQW7;Q5T6H7;Q9NQW7-2;Q5T6H2;Q5T6H3	Xaa-Pro aminopeptidase 1	XPNPEP1	0.264002	0.147065	26	15	18	18	22	21	20	21	20	18	21	22	20	46.5	74.797	0	282230000	415630000	370470000	281810000	278680000	311400000	267570000	298220000	306220000	324070000	285730000	254810000	16	21	16	22	20	21	20	21	20	27	26	21	251
G5E9Y3;Q8WWN8;B4DIT1;E5RJU5;Q05CH1	Arf-GAP with Rho-GAP domain, ANK repeat and PH domain-containing protein 3	ARAP3	0.0478202	-0.205011	9	5	5	2	5	5	5	3	2	1	6	6	6	9.1	151.14	0	7637900	8143400	7044500	9105600	9613000	8089000	6992600	4678700	NA	12679000	15991000	11568000	1	0	0	2	4	1	0	1	0	4	3	4	20
Q8WUR7;G5EA00;F5GX92;F8WD31	UPF0235 protein C15orf40	C15orf40	0.433739	0.0851441	3	2	1	1	2	1	2	3	2	2	2	2	2	31.7	13.321	0	18371000	NA	NA	12639000	NA	20002000	12068000	15624000	16892000	17623000	16327000	16518000	1	1	1	3	1	2	2	2	1	2	1	1	18
G5EA30;Q92879-4;Q92879-2;Q92879-3;F8W940;Q92879;E9PSH0;E9PKU1;E9PQK4;F5H0D8;F5H4Y5;E9PKA1;Q5VZZ6;E9PC62;O95319-5;O95319-2;O95319;O95319-4;O95319-3;F5H3J7;B4DIB6	CUGBP Elav-like family member 1	CELF1	0.144911	0.0852937	17	11	10	11	15	15	12	13	11	11	15	17	14	39.9	55.142	0	155780000	175560000	143830000	137800000	147890000	129780000	119580000	128710000	141570000	173240000	153390000	126020000	12	11	9	25	25	16	11	14	8	20	24	21	196
G5EA36;P30260;G3V1C4;B4DL80;F6QPS0;E9PLI0;E9PRZ6	Cell division cycle protein 27 homolog	CDC27	0.8412	-0.274041	18	7	9	7	11	12	10	11	13	10	16	16	14	29	91.737	0	68916000	69628000	90328000	64130000	71834000	64762000	77939000	93077000	80195000	89018000	93622000	83369000	5	4	8	7	9	11	9	10	6	18	20	13	120
G8JLB3;Q9Y606-2;Q9Y606;F5H1S9;F5GXL3;F5GY32;F5H168;F8W9U5;F5H1B2	tRNA pseudouridine synthase;tRNA pseudouridine synthase A, mitochondrial	PUS1	0.297506	-0.443521	22	18	21	14	21	19	21	17	17	18	21	20	20	65.9	42.92	0	331530000	265320000	308910000	265170000	280150000	300080000	261070000	309910000	214670000	536600000	534090000	769710000	19	18	15	34	38	30	15	17	14	30	30	31	291
G8JLB6;P31943;E9PCY7;D6RBM0;D6RIT2;E7EN40;D6RIU0;D6RAM1;E5RGV0;D6R9T0;D6RFM3;D6RDU3;D6RJ04;D6RIH9;H0YB39;E7EQJ0;H0YBD7;D6RDL0;D6RF17;H0YBG7;D6R9D3;E5RGH4;H0YAQ2;F5GZT4;E5RJ94	Heterogeneous nuclear ribonucleoprotein H;Heterogeneous nuclear ribonucleoprotein H, N-terminally processed	HNRNPH1	0.160723	-0.137155	12	11	10	11	12	12	11	10	11	10	12	12	11	32.6	51.229	0	477790000	465990000	372200000	629850000	567150000	576210000	447030000	448300000	590490000	657890000	602590000	643190000	38	36	32	50	59	47	40	38	28	48	46	46	508
H0Y9S6;G8JLC5;P51157-2;P51157;H0Y9G4;H0Y927	Ras-related protein Rab-28	RAB28	0.0122782	0.0523506	2	2	1	1	1	1	2	0	1	1	1	0	2	18.2	16.287	0.00070721	5770400	NA	NA	NA	NA	6026900	NA	NA	NA	NA	NA	5687100	1	0	0	1	1	1	0	0	0	1	0	2	7
G8JLD8;Q96RR4-6;Q96RR4-5;Q96RR4-2;Q96RR4-3;Q96RR4-4;Q96RR4-7;Q96RR4;F5GZ00	Calcium/calmodulin-dependent protein kinase kinase 2	CAMKK2;KIF18B	0.0539412	0.0528233	7	2	1	3	4	3	1	3	2	4	3	3	4	16.6	57.827	0	NA	NA	4908400	4020200	5296100	NA	4645800	NA	3623000	5099500	4953700	NA	0	0	1	2	1	0	1	0	1	2	0	1	9
G8JLE5;Q9BVW5	TIMELESS-interacting protein	TIPIN	0.0870673	0.223691	2	0	1	0	2	2	1	1	1	0	2	2	1	10	23.282	0.00015913	NA	NA	NA	NA	5973500	NA	NA	NA	NA	5650400	4631300	NA	0	1	0	1	2	0	0	1	0	1	1	0	7
H0Y329;G8JLI5;Q9Y484;Q9Y484-3;Q9Y484-2;C9JYH8;C9JE01;C9JUS5;C9JBX7;C9J471;C9JVT3;C9J0A8;C9J5L0;A6NM71	WD repeat domain phosphoinositide-interacting protein 4	WDR45	0.297506	0.137463	5	2	3	2	3	5	4	1	1	0	2	4	3	20.9	31.781	0	7195200	5739000	NA	12505000	4944600	5973300	NA	NA	NA	8362800	5079700	5723400	1	1	1	3	4	1	1	1	0	2	0	1	16
G8JLJ4;Q6NYC8;Q6NYC8-2;F8WBK4;B1AZZ6	Phostensin	PPP1R18	0.0942955	0.16604	18	7	9	8	10	8	10	10	11	10	11	9	9	38.8	68.041	0	70768000	50019000	86172000	45681000	42086000	28397000	57858000	60765000	47792000	32803000	42914000	35294000	6	4	5	6	4	5	6	9	3	10	6	6	70
G8JLJ6;O15392-5;O15392-4;O15392;O15392-2	Baculoviral IAP repeat-containing protein 5	BIRC5	0.0861757	-0.228626	3	1	2	2	2	3	3	1	1	0	3	2	3	16.8	16.059	0	NA	NA	NA	5093600	4719600	4855800	NA	NA	NA	5371200	6931300	5044000	0	0	0	0	2	2	1	0	0	1	1	1	8
G8JLK4;O75410-7;O75410;O75410-2;E7EVI4;E7ET87;O75410-3;H0YAY0;O75410-5;O75410-4;O75410-6;B4E3H6;H0YBT8;E5RFM9;E7ES82;O75410-8;E5RJG6;E5RJU4	Transforming acidic coiled-coil-containing protein 1	TACC1	0.0186573	-0.324121	6	2	4	1	4	4	6	2	1	0	3	2	2	9.5	86.135	0	4825600	5818100	NA	7502300	7353400	4634800	NA	NA	NA	6155200	7860700	8349000	0	0	0	2	2	2	0	1	0	3	2	1	13
G8JLM6;P49848;P49848-2;C9JFL8;C9JTY6;E5RKA5;C9JIS2;E5RHA1;C9J088;F8WEJ7;C9J7C4;C9JHQ8	Transcription initiation factor TFIID subunit 6	TAF6	0.233398	0.204185	15	11	7	7	10	9	12	11	9	10	11	10	12	34.3	64.231	0	24086000	47365000	33193000	25251000	27425000	30940000	23934000	24102000	26840000	27824000	22871000	35226000	3	4	4	4	7	6	5	2	4	8	8	8	63
G8JLQ3;P78537-2;P78537;F8W099;F8W606;F8W036;F8VP73	Biogenesis of lysosome-related organelles complex 1 subunit 1	BLOC1S1	0.108674	0.180958	4	2	3	3	4	2	3	3	3	3	4	4	4	52	8.5676	0	32133000	24716000	43758000	21695000	33239000	23209000	21356000	32753000	47055000	19019000	18118000	24162000	3	4	3	3	2	2	2	3	3	4	4	1	34
H0Y2M4;Q9UGI8-2;Q9UGI8;F8W7T0;B7Z6L5;F8WDI4	Testin	TES	0.017626	-0.037639	22	16	18	16	15	17	15	17	18	18	17	16	17	53.9	48.01	0	338130000	392430000	328360000	159160000	171990000	170160000	313160000	271060000	315300000	194820000	213680000	213020000	19	19	14	24	23	20	32	30	23	22	21	23	270
H0Y2M7;Q8N1I0;H0YG08;H0Y7H7;H0Y2Y2;H0Y599;Q8N1I0-2;Q8N1I0-3	Dedicator of cytokinesis protein 4	DOCK4	0.298924	0.131129	2	0	0	1	2	2	2	0	0	0	1	2	0	1.3	223.73	0.00029958	NA	NA	NA	3377500	3271400	4016700	NA	NA	NA	NA	3232900	NA	0	0	0	0	0	2	0	0	0	0	1	0	3
H0Y2T3;Q6IAN0	Dehydrogenase/reductase SDR family member 7B	DHRS7B	0.184615	0.203483	11	8	7	9	9	8	9	9	9	9	6	7	7	42.8	35.111	0	51413000	49041000	40857000	49405000	52884000	56708000	53158000	52437000	50001000	43064000	47310000	23060000	5	7	6	9	9	7	11	11	11	6	6	4	92
H0Y308;Q15561;Q6MZR9	Transcriptional enhancer factor TEF-3	TEAD4	0.156624	0.132669	2	1	0	1	2	2	2	1	0	0	1	2	1	8.7	44.039	0	NA	NA	NA	8732300	8233000	8528300	NA	NA	NA	NA	7749000	NA	0	0	1	2	0	1	1	0	0	0	1	0	6
H0Y3H1;Q9H0E2;F2Z2Y8;E7EN89;B3KR28;B3KXC6;E9PNS3;E9PP67;E9PQ25	Toll-interacting protein	TOLLIP	0.515802	0.472204	5	4	4	3	4	4	5	3	3	4	2	5	4	16.5	38.894	0	26913000	34493000	36931000	25270000	55457000	47452000	36321000	19388000	21740000	31025000	26142000	25764000	3	2	1	1	2	2	3	2	2	2	1	1	22
H0Y3K1;Q9BWU1-2;Q9BWU1;Q5JQZ9;B4DUB1;P49336-2;P49336;H0YDW9;F5H6D4	Cyclin-dependent kinase 19;Cyclin-dependent kinase 8	CDK19;CDK8	0.0116429	-0.872883	3	1	1	0	2	3	1	0	0	1	1	2	1	8.4	49.821	0	NA	NA	NA	2695200	2744600	NA	NA	NA	NA	NA	4980800	NA	1	1	0	2	3	0	0	0	1	1	0	0	9
H0Y3K7;Q5T6N2;F8WAB0;C9K0X4;F8W8M4;A6NKJ2;Q5T6N4;A6NCD9;O14639-3;O14639-5;O14639-2;O14639;Q5JVV3;A6NDU2;O14639-4;F8WAB1;H0Y7N6;F6XFR5	Actin-binding LIM protein 1	ABLIM1	0.274846	0.34337	18	12	8	8	10	10	10	10	12	7	9	10	9	34.8	73.822	0	39396000	23851000	52137000	36277000	32695000	51288000	42288000	38172000	17772000	36462000	27987000	24409000	8	2	5	6	6	7	7	5	1	5	5	6	63
H0Y4V5;Q12802-4;Q12802;Q12802-2;H0YMW2;A8MYJ1;F5H8M3;H0YLH1;Q12802-5;H0YK84;H0YK18	A-kinase anchor protein 13	AKAP13	0.19846	-0.0730774	62	32	36	32	44	34	34	38	32	26	42	46	46	30.4	305.17	0	241920000	241230000	218850000	222580000	234810000	227090000	223520000	265210000	207570000	253210000	239340000	275470000	18	25	20	33	21	24	26	19	11	35	32	38	302
H0Y507;Q5TCZ1-3;Q5TCZ1;F5GZ35;B7Z9C6;Q5TCZ1-2;F5GZJ6;F8WCK5	SH3 and PX domain-containing protein 2A	SH3PXD2A	0.121838	0.151668	8	4	4	2	2	3	4	4	5	3	3	4	5	9.5	116.37	0	85171000	73614000	101840000	72698000	68179000	58995000	84511000	88649000	90024000	58087000	56096000	45213000	2	0	2	2	0	1	2	4	2	2	2	4	23
H0Y6H0;Q8NB78;F2Z2A7;Q8NB78-2;Q8NB78-4	Lysine-specific histone demethylase 1B	KDM1B	0.114216	-0.167279	8	4	4	2	6	7	5	3	5	4	3	5	6	16.1	71.088	0	7461200	4768400	10229000	9181200	10607000	10994000	7710300	8992200	6718500	11933000	11747000	11965000	2	1	1	4	4	2	2	1	2	3	4	3	29
H0Y6K5;H0Y7L6;Q02447-4;Q02447-3;Q02447-5;Q02447-6;Q02447-2;Q02447	Transcription factor Sp3	SP3	0.155355	0.921311	4	1	2	0	1	1	1	0	2	3	2	2	2	8.6	75.311	0	5203900	NA	NA	NA	NA	4746600	NA	NA	NA	NA	NA	2624300	1	0	0	0	1	1	0	2	1	0	0	2	8
H0Y6R6;Q8N0Z6	Tetratricopeptide repeat protein 5	TTC5	0.12511	-0.261777	6	3	1	3	2	2	2	2	3	0	3	4	5	20.5	42.686	0	4754700	NA	NA	4998200	5271400	4751200	NA	NA	NA	7057300	6043700	4869300	0	1	0	1	1	1	0	0	0	2	2	3	11
H0Y714;Q96G21;E7ENR5;B8ZZ47;B9A008;F8WCN0	U3 small nucleolar ribonucleoprotein protein IMP4	IMP4	1.08607	0.352126	11	8	6	5	9	7	8	6	7	8	9	7	9	42.5	31.835	0	232730000	278690000	309580000	247230000	231250000	285620000	204640000	248470000	195620000	192700000	199490000	198260000	5	4	3	12	6	7	7	7	7	7	4	7	76
H0Y760;Q9Y4B4;E7EU19	Helicase ARIP4	RAD54L2	0.0680604	0.0866477	13	7	8	6	5	6	6	4	6	4	6	6	6	12.5	143.63	0	15942000	22069000	16891000	10830000	24379000	21478000	18029000	17749000	17822000	17955000	14096000	16283000	4	3	4	3	1	4	2	0	2	3	4	3	33
H0Y7A7;P62158;E7ETZ0;E7EMB3;Q96HY3;G3V361;F8WBR5;G3V479;G3V226;C9J7T9;P02585	Calmodulin	CALM2;CALM1;CALM3	0.881309	-0.429859	10	10	10	10	10	10	9	10	10	10	10	10	10	44.4	20.762	0	797230000	997220000	1140900000	865650000	833040000	963040000	1761100000	1164100000	1204100000	1224200000	1211700000	1030000000	29	26	19	33	26	37	31	32	27	30	35	37	362
H0Y886;O43674;E7EWP0;O43674-2	NADH dehydrogenase [ubiquinone] 1 beta subcomplex subunit 5, mitochondrial	NDUFB5	0.899238	0.488418	6	6	6	6	6	6	5	5	5	4	6	6	5	23.3	23.434	0	109140000	149470000	145880000	153210000	120710000	143550000	83837000	89129000	82197000	110580000	138440000	88135000	6	10	7	10	14	9	6	7	6	10	7	8	100
H0Y8C1;P17050	Alpha-N-acetylgalactosaminidase	NAGA	0.0412898	0.249175	5	2	0	1	4	4	2	2	1	3	2	3	2	33.5	23.627	0	12824000	NA	NA	10405000	9278100	13355000	7776200	NA	9874800	9289900	10541000	10513000	1	0	1	4	3	1	2	1	2	1	4	0	20
H0Y8X4;O43598;O43598-2	2-deoxynucleoside 5-phosphate N-hydrolase 1	DNPH1	0.0472431	-0.0532583	11	9	7	8	10	9	9	10	7	7	5	8	9	58.4	25.868	0	268050000	252220000	216000000	212530000	180370000	228050000	324270000	200400000	285820000	184430000	191030000	243460000	12	10	6	12	7	10	16	9	8	7	10	7	114
H0Y9C7;P20933	N(4)-(beta-N-acetylglucosaminyl)-L-asparaginase;Glycosylasparaginase alpha chain;Glycosylasparaginase beta chain	AGA	0.0395718	0.117209	2	2	2	0	1	2	1	2	1	2	2	2	1	14.8	17.055	0.0028767	7339800	5450300	NA	NA	5423400	NA	11417000	NA	5987600	3762600	3662200	NA	1	1	0	1	1	2	2	0	1	1	1	0	11
H0Y9R0;Q9BU23-2;Q9BU23;Q9BU23-3	Lipase maturation factor 2	LMF2	0.626049	0.66123	7	4	4	3	5	6	7	4	4	4	5	5	4	14.3	78.61	0	47292000	49022000	34660000	88940000	70713000	71729000	52139000	48328000	42639000	32507000	25941000	25578000	3	3	2	5	3	5	3	3	1	2	3	2	35
H0Y9X1;Q96EY4;D6RA57;D6RE67;D6RC31	Translation machinery-associated protein 16	TMA16	0.191104	0.283571	7	6	6	5	6	5	6	6	6	5	7	5	7	28.1	27.571	0	118840000	59979000	113700000	113970000	109520000	133520000	96208000	59215000	49233000	113190000	119250000	109700000	5	4	5	8	6	7	6	3	2	6	3	6	61
H0YAN8;O15013-7;O15013-4;O15013-5;O15013-6;O15013;C9JE94;E9PB39;B4DTE2;E7ETF5;Q5VXI4;Q9HCE6-5;Q9HCE6-3;Q9HCE6-2;Q9HCE6	Rho guanine nucleotide exchange factor 10	ARHGEF10	0.0579183	-0.0857331	21	10	11	9	16	12	10	9	9	8	10	15	12	23	109.65	0	27511000	33012000	26513000	47389000	43036000	42079000	33710000	29626000	28405000	58374000	44865000	39729000	7	3	2	10	2	6	2	3	2	5	12	5	59
H0YAV5;P0CG13;H0YBK4	Chromosome transmission fidelity protein 8 homolog	CHTF8	0.0372795	0.165356	6	1	2	4	5	4	4	2	2	3	4	3	3	54.9	15.243	0	NA	21771000	17634000	22610000	8407300	11546000	12749000	1942900	14563000	26107000	24864000	27706000	1	1	1	3	4	4	1	0	1	4	4	4	28
H0YDT0;Q96D71-2;Q96D71-3;Q96D71;E9PMG1;H0YCR2;H0YE89;H0YCF0;F2Z3L2;B4DQQ8;Q8NFH8-3;Q8NFH8-2;Q8NFH8-4;Q8NFH8	RalBP1-associated Eps domain-containing protein 1	REPS1	0.219521	-0.187443	7	4	4	4	4	4	4	6	5	5	3	4	5	11.4	81.948	0	8833800	8702500	15627000	8546200	10846000	11083000	10852000	10312000	10052000	12077000	13235000	14967000	1	2	4	1	1	1	2	2	1	2	2	3	22
H0YDU8;P53041;B4DDZ8;A8MU39;E7EU14	Serine/threonine-protein phosphatase;Serine/threonine-protein phosphatase 5	PPP5C	0.082907	-0.0553088	21	16	15	14	19	15	15	17	18	15	16	16	16	48.2	55.096	0	269840000	299640000	213040000	285570000	295930000	298340000	306380000	278560000	276810000	243670000	338470000	280540000	14	15	15	31	24	17	21	24	17	29	32	23	262
H0YE88;P28347;E9PKB7;H0YEJ9;A4FUP2;Q99594;H0YCZ6;H0Y7B0;H0YGS2;Q15562;B5MCM0	Transcriptional enhancer factor TEF-1	TEAD1	0.000932966	0.00114659	4	3	3	3	2	4	3	2	2	3	4	3	3	12.7	47.927	0	23957000	18971000	26751000	33308000	37333000	31691000	18274000	22602000	41397000	29767000	26707000	35080000	4	4	4	6	8	5	3	3	2	6	7	6	58
H0YEB6;O60232;G3V1B8;H0YEK1;E9PN57;E9PK41	Sjoegren syndrome/scleroderma autoantigen 1	SSSCA1	0.823151	0.563156	9	9	7	5	9	9	9	6	6	7	8	9	8	54.4	20.916	0	165170000	202340000	162660000	107870000	137690000	179570000	93148000	88764000	78484000	121310000	125590000	140970000	11	9	3	14	10	13	4	7	7	7	11	9	105
H0YEF3;Q8TDP1-2;Q8TDP1;E9PN81;E9PKP0;H0YE52;H0YCP5	Ribonuclease H2 subunit C	RNASEH2C	0.0121492	0.0235274	7	4	6	7	6	6	6	6	6	6	6	5	6	63.3	17.12	0	44689000	97775000	77529000	114700000	78788000	95807000	103290000	99330000	106270000	67018000	60907000	59760000	1	5	4	4	5	6	3	5	3	4	4	4	48
H0YF29;Q6P1X6;Q6P1X6-2	UPF0598 protein C8orf82	C8orf82	0.264412	0.270284	7	6	7	6	6	6	7	5	5	4	5	5	6	30.7	28.487	0	58655000	52730000	82391000	87545000	79532000	70322000	47921000	40006000	53392000	80852000	59086000	82913000	6	5	4	6	5	7	3	3	4	7	7	7	64
H0YFW6;Q9NYA1;Q9NYA1-2	Sphingosine kinase 1	SPHK1	0.0738125	0.197326	5	1	2	3	4	3	3	4	3	1	5	3	4	12.5	42.43	0.0001561	NA	5130100	24653000	9628300	11625000	6792800	5137300	14674000	NA	5150500	6571100	19020000	1	0	2	3	4	2	0	2	0	0	1	4	19
H0YG33;P08107;F8VZJ4;F5H1D3;F5GZ62;E7EQL7;E7EP94;Q5SP16;E7EP11;C9IYI3	Heat shock 70 kDa protein 1A/1B	HSPA1A	0.0794181	0.113151	22	19	17	18	20	20	20	18	18	19	22	21	22	38.6	77.405	0	3205400000	3331800000	4139300000	4059100000	4119400000	3816700000	3060800000	2610000000	2179200000	4508100000	4877700000	4598200000	77	76	70	79	100	102	75	74	60	101	106	110	1030
H0YGC0;P52756;Q59HE6;C9JFQ5;H0YFW8;P52756-4;P52756-2;P52756-5;C9J9P7	RNA-binding protein 5	RBM5	0.0118703	-0.404481	10	3	3	5	6	7	6	6	5	2	9	6	9	14.6	92.024	0	13429000	25579000	9188100	18340000	14895000	26503000	16351000	21023000	NA	21601000	25129000	29534000	1	3	1	2	3	4	4	4	0	6	4	10	42
H0YGP1;Q15700-2;B7Z264;E9PIW2;B7Z2T4;E9PN83;Q15700-3;Q15700;Q15700-4;F5H5P1;B5MCC5;F8W9V6;F8W750;Q6ZSU2;A8MUT9	Disks large homolog 2	DLG2	0.0786259	-0.590045	5	1	1	1	2	3	3	3	1	2	2	2	2	5.3	109.46	0.00015733	NA	NA	NA	NA	11536000	13971000	NA	NA	NA	NA	18382000	19867000	0	1	0	1	2	2	1	0	1	1	1	2	12
H0YGP4;P31327;P31327-2;Q5R211;E7EWJ3;C9JTA4	Carbamoyl-phosphate synthase [ammonia], mitochondrial	CPS1	0.0490861	0.0434551	103	92	94	88	100	98	89	94	94	91	95	95	92	75.5	165.93	0	14300000000	13100000000	12600000000	19800000000	19100000000	18700000000	14700000000	16100000000	15700000000	14700000000	15600000000	16300000000	236	237	214	331	310	316	269	257	217	298	306	287	3278
H0YH29;P50219;C9K088;F5H401	Motor neuron and pancreas homeobox protein 1	MNX1	0.043042	-0.195079	2	0	1	2	2	2	2	2	2	1	2	1	2	12.6	25.206	0	NA	NA	NA	NA	NA	3194900	3435500	3588000	NA	3969200	NA	NA	0	0	0	0	0	1	1	1	0	1	0	0	4
H0YH78;Q9H3F6;F5GWA4;Q9H3F6-2;F5H6V0;F5H497;F5H729;F5GWK6;F5H268;B3KVY5;Q9H3F6-3;F5GY15;Q8WZ19;REV__Q9HBY8-2;REV__Q9HBY8-3;REV__Q9HBY8	BTB/POZ domain-containing adapter for CUL3-mediated RhoA degradation protein 3	KCTD10	0.288318	0.281111	8	5	6	5	7	7	7	7	6	4	7	7	7	29	31.996	0	60833000	69733000	49428000	74451000	69902000	42727000	49766000	35496000	58626000	66232000	58833000	35891000	5	5	3	2	7	7	4	6	4	4	4	4	55
H0YHI0;B4E1A0;P49356;B3KSC2;G3V4C9;H0YID9;H0YHA3;H0YJ25;H0YHB4;G3V215;H0YIM3	Protein farnesyltransferase subunit beta	CHURC1-FNTB;FNTB	0.108674	0.376936	7	1	1	3	4	5	5	4	2	2	3	3	1	15	52.856	0	NA	NA	22802000	20283000	21963000	16267000	20890000	NA	19159000	14899000	9744500	NA	0	0	2	2	2	1	3	1	1	2	0	0	14
H0YI09;Q9H8H3;B4DDW1;F8VQX6	Methyltransferase-like protein 7A	METTL7A	0.19846	0.224526	7	5	7	6	7	7	7	7	7	6	7	7	7	34.4	28.188	0	190910000	156580000	131140000	249150000	231470000	313960000	146820000	155740000	151900000	203830000	197050000	199990000	10	9	8	10	13	11	8	10	8	13	10	11	121
H0YI46;Q9BY43	Charged multivesicular body protein 4a	CHMP4A	0.913377	1.105	2	2	1	2	1	1	2	1	1	1	0	0	1	12.2	23.03	0.00030534	25781000	20495000	17450000	NA	36278000	15341000	NA	NA	10219000	NA	NA	NA	2	1	1	2	2	1	1	0	0	0	0	0	10
H0YIV9;O43716;F8VRU3	Glutamyl-tRNA(Gln) amidotransferase subunit C, mitochondrial	GATC	0.0579183	0.0703301	5	3	3	2	3	4	3	2	3	3	4	4	2	39.3	18.606	0	10046000	11765000	11953000	15904000	13410000	17015000	13326000	12316000	14094000	12855000	15756000	8167300	2	2	2	4	4	1	1	0	2	1	3	1	23
H0YLB9;H0YNG5;H0YKU9;P49641-2;P49641-1;P49641;H0YKM7;H0YKT0;H0YKH9	Alpha-mannosidase 2x	MAN2A2	0.476558	1.77267	5	1	3	2	3	4	3	1	0	0	0	2	2	7.8	89.808	0.00015511	NA	NA	7963600	NA	NA	5754600	NA	NA	NA	NA	NA	NA	1	0	1	1	1	2	0	0	0	0	0	0	6
H0YKW0;Q6PD74;B4DG44	Alpha- and gamma-adaptin-binding protein p34	AAGAB	0.622351	-0.461678	5	2	1	1	2	2	3	2	3	4	2	2	2	34	21.664	0	7121300	NA	NA	8983300	9319500	10614000	17709000	12647000	10513000	14047000	9654100	10754000	3	1	1	2	1	1	2	3	2	2	2	2	22
H0YL62;Q9H079;H0YNW3;B4DEM0;H0YMR8;H0YNH1;H0YNG2;H0YKW3	KATNB1-like protein 1	KATNBL1	0.00585892	-0.0580504	3	1	2	2	2	2	2	0	1	1	0	1	2	17.9	19.173	0.00028956	NA	1317900	1192800	3002000	NA	2157800	NA	NA	NA	NA	NA	1859700	0	0	0	2	2	1	0	1	0	0	0	0	6
H0YLN1;Q9NPI6;H0YLY1;H0YK68;H0YNB2	mRNA-decapping enzyme 1A	DCP1A	0.279129	-0.20307	14	9	6	10	10	11	10	10	11	11	10	9	10	35.4	63.352	0	29239000	25325000	45533000	40132000	37617000	43165000	42058000	42603000	35121000	43727000	43873000	42347000	4	3	4	10	10	9	4	6	4	9	6	8	77
H0YLN8;Q96QT4	Transient receptor potential cation channel subfamily M member 7	TRPM7	0.209952	0.320603	5	0	0	1	2	2	2	1	1	1	2	4	4	3	212.62	0.00030157	NA	NA	NA	3838600	5569800	5513400	NA	NA	NA	NA	3463100	4451100	0	0	0	1	1	1	0	1	1	1	3	3	12
H0YMB3;Q6PKC0;Q9P2T1;H0YLV5;H0YNJ6;Q86T14;Q9P2T1-2;H0YK13;H0YK71;H0YN22;H0YLB8;H0YMW6;H0YNS9;H0YNH0;H0YMR9;H0YMV5;H0YMG3;P36959;H0YL68;H0YKE1;H0YKK3;H0YN74	GMP reductase;GMP reductase 2	GMPR2	0.567412	0.705563	13	10	10	10	11	10	11	7	8	7	8	7	8	45.4	33.921	0	143540000	137380000	159300000	134870000	126550000	105710000	94085000	144020000	137190000	57225000	55520000	51019000	9	4	4	10	12	9	3	4	4	7	4	2	72
H0YMV8;Q71UM5;C9JLI6;C9J1C5	40S ribosomal protein S27;40S ribosomal protein S27-like	RPS27L	0.320461	-0.275914	2	2	1	2	2	2	2	2	2	2	2	2	2	12	11.345	0	151860000	195400000	177440000	183690000	214190000	220630000	361010000	246970000	168040000	253070000	209820000	180990000	6	4	7	5	5	4	5	4	3	5	4	7	59
H0YNQ7;Q6N043-2;Q6N043;H0YL38;H0YLA6;Q6N043-3;E7EUT0;G8JL92;Q9UJJ2;Q6N043-4;Q8ND82;H0YN90;Q7Z6J5;Q6N043-5	Zinc finger protein 280D	ZNF280D	0.370856	0.274916	8	5	4	2	4	6	5	3	1	2	4	4	5	8	127.15	0	15691000	10253000	10689000	12998000	6653500	9152400	8598100	NA	8810600	8974700	7950600	9225000	1	4	2	5	4	3	1	0	0	2	2	3	27
O00116;F5H632;B8ZZ81	Alkyldihydroxyacetonephosphate synthase, peroxisomal	AGPS	0.0741313	0.0696488	27	15	15	18	22	23	19	19	20	17	20	20	17	53.5	72.911	0	182900000	156050000	167380000	226230000	250160000	238770000	204980000	188010000	156590000	195070000	179410000	228790000	13	15	11	27	30	23	20	22	13	17	20	21	232
O00124-3;O00124;O00124-2	UBX domain-containing protein 8	UBXN8	0.643852	-1.53524	3	1	1	2	1	1	0	2	2	1	2	2	3	20.6	26.457	0.00015936	NA	NA	NA	NA	NA	NA	NA	NA	NA	7803900	10367000	6841200	1	1	0	1	0	0	0	1	1	0	3	0	8
O00148;Q8N5M0;B1Q2N1;F6QWI5;F6S2B7;F6SXL5;E7EMX2	ATP-dependent RNA helicase DDX39A	DDX39A;DDX39	0.187898	-0.157814	9	8	7	8	8	8	8	8	8	8	9	8	8	27.2	49.129	0	220280000	167550000	142560000	189040000	258310000	265650000	224850000	218060000	205990000	256120000	223270000	227810000	16	14	11	25	24	24	22	19	14	26	28	26	249
O00151	PDZ and LIM domain protein 1	PDLIM1	0.096272	-0.0809526	21	18	16	17	20	16	17	17	16	19	16	18	15	79.9	36.071	0	390810000	392920000	289990000	449820000	458900000	543230000	462460000	440870000	445330000	399820000	443320000	434470000	26	21	21	27	28	24	26	24	23	23	26	21	290
O00154-4;O00154-6;O00154;O00154-5;B4DUX0;O00154-2;O00154-3;F5GWE2	Cytosolic acyl coenzyme A thioester hydrolase	ACOT7	0.015214	-0.020185	13	12	11	11	11	10	10	10	9	9	12	13	10	47	37.419	0	126920000	122800000	92739000	115260000	133090000	176380000	88222000	147730000	134640000	129170000	137470000	136500000	11	10	9	13	9	11	12	11	11	14	18	10	139
O00161;O00161-2	Synaptosomal-associated protein 23	SNAP23	0.595738	0.577444	10	8	8	7	6	6	9	7	7	7	6	6	4	59.7	23.354	0	83214000	97677000	90329000	121720000	59272000	90176000	68232000	52035000	61851000	78662000	79441000	31529000	9	6	5	6	5	6	6	6	3	4	7	2	65
O00165;O00165-2;O00165-5;O00165-3;E9PIQ7;E9PEY2;Q5VYD6;O00165-4;O00165-6	HCLS1-associated protein X-1	HAX1	0.0387137	0.074261	11	10	8	8	11	9	10	6	5	5	9	9	10	54.5	31.62	0	84416000	87152000	96837000	133970000	121480000	145160000	86069000	50468000	122430000	123020000	142110000	132930000	5	8	6	11	10	11	4	2	4	6	7	9	83
O00170;E9PMH2;E9PPD7	AH receptor-interacting protein	AIP	0.0148857	0.0145368	17	12	11	11	14	16	16	13	13	13	14	14	15	60.3	37.636	0	273950000	297300000	266610000	204170000	191620000	207350000	242500000	257230000	251810000	210830000	230200000	217510000	14	11	17	16	19	17	17	16	15	15	12	17	186
O00178;E9PBK9;B0QY59;F5H716;F5H257	GTP-binding protein 1	GTPBP1	0.00844259	-0.0177348	12	6	5	7	7	9	9	8	8	6	7	11	9	23.9	72.453	0	46105000	34138000	54321000	86411000	76793000	60372000	46853000	41740000	40283000	82491000	90179000	62920000	4	3	4	10	10	8	8	6	4	10	14	13	94
O00186	Syntaxin-binding protein 3	STXBP3	0.107562	0.0878929	18	15	10	10	14	14	13	13	13	14	16	17	15	33.1	67.764	0	113040000	129650000	144920000	142200000	137220000	141430000	90218000	133960000	115220000	129970000	163620000	137330000	11	7	6	15	13	11	4	9	10	14	14	17	131
O00194	Ras-related protein Rab-27B	RAB27B	0.206483	0.344351	4	3	4	3	4	4	4	3	2	3	3	3	4	24.3	24.608	0	20230000	17411000	15209000	46646000	33160000	39158000	20063000	15132000	16607000	21028000	23659000	30891000	4	1	1	3	4	3	0	1	0	3	3	3	26
O00231	26S proteasome non-ATPase regulatory subunit 11	PSMD11	0.134273	0.0554557	28	27	24	26	27	27	25	25	24	26	26	27	26	67.3	47.463	0	1373800000	1117400000	1406900000	1185700000	1302300000	1249200000	1190000000	1147800000	1153100000	1261200000	1419400000	1175200000	42	46	43	57	58	52	55	64	45	66	67	63	658
O00232;A6NP15	26S proteasome non-ATPase regulatory subunit 12	PSMD12	0.319986	-0.180485	27	22	23	23	26	25	26	24	23	24	24	26	24	56.6	52.904	0	506530000	492960000	430360000	590320000	577450000	606840000	542220000	534270000	519680000	595230000	673080000	780710000	43	36	28	52	52	46	33	37	35	51	40	51	504
O00233;F5H5V4;F5GX23;F8W7V8;O00233-2;F5H7X1;F5H169;F5H182;G3V1Q6	26S proteasome non-ATPase regulatory subunit 9	PSMD9	0.445513	0.374873	12	9	10	10	10	11	12	9	10	9	11	11	11	44.8	24.682	0	537920000	451700000	562670000	329870000	395490000	267800000	275080000	328720000	422960000	294820000	316050000	281920000	11	10	9	8	14	12	7	8	9	10	12	11	121
O00257;O00257-3;F8WCW6	E3 SUMO-protein ligase CBX4	CBX4	0.660886	0.62698	12	3	3	6	7	7	7	4	5	5	8	6	7	23.4	61.367	0	14574000	18784000	23383000	16437000	21229000	18615000	13717000	11682000	6938400	12890000	10356000	20652000	1	3	6	5	9	4	3	4	0	4	4	7	50
O00264;B7Z1L3	Membrane-associated progesterone receptor component 1	PGRMC1	0.177451	0.198994	10	10	10	9	9	10	10	10	10	10	10	10	10	57.4	21.671	0	524790000	387840000	405090000	464700000	504150000	564450000	332620000	341420000	287670000	630050000	550520000	420580000	12	14	12	17	13	16	20	15	18	16	15	13	181
O00267;O00267-2;B4DJK4	Transcription elongation factor SPT5	SUPT5H	1.11442	-0.369785	50	36	38	35	45	42	41	39	39	38	44	46	43	52.4	121	0	636970000	563500000	561950000	587430000	594120000	604480000	687990000	711760000	654620000	837820000	879660000	838400000	33	34	30	54	44	34	39	38	34	70	71	65	546
Q5TBP5;O00268	Transcription initiation factor TFIID subunit 4	TAF4	0.114216	-0.0965361	11	6	7	4	8	4	6	4	6	6	8	6	5	14.2	97.367	0	19053000	20904000	21643000	25437000	31059000	24222000	25681000	20354000	20974000	26489000	28361000	29923000	4	2	2	3	2	3	2	2	4	4	3	4	35
[truncated: 4,968 more rows]
