# Supplementary material for: ZBTB48 is both a vertebrate telomere‐binding protein and a transcriptional activator
Source: EMBO Rep. 2017 May 12;18(6):929–46. doi: 10.15252/embr.201744095 (PMC5452029; doi:10.15252/embr.201744095)
Supplement: Supplementary file 9 — Movie EV2 [file EMBR-18-929-s009.zip]

Archive with 5 entries (4 files):
- Movie_EV2_legend.docx
- ZBTB48_REV_Movie_EV2_HeLa_KO_1080dpi.mov
- __MACOSX/
- __MACOSX/._Movie_EV2_legend.docx
- __MACOSX/._ZBTB48_REV_Movie_EV2_HeLa_KO_1080dpi.mov
