# Supplementary material for: ZBTB48 is both a vertebrate telomere‐binding protein and a transcriptional activator
Source: EMBO Rep. 2017 May 12;18(6):929–46. doi: 10.15252/embr.201744095 (PMC5452029; doi:10.15252/embr.201744095)
Supplement: Supplementary file 10 — Source Data for Expanded View [file EMBR-18-929-s011.zip]

Archive with 5 entries (4 files):
- Source_Data_fig_EV1.pdf
- Source_Data_fig_EV2.pdf
- __MACOSX/
- __MACOSX/._Source_Data_fig_EV1.pdf
- __MACOSX/._Source_Data_fig_EV2.pdf
