# Supplementary material for: ZBTB48 is both a vertebrate telomere‐binding protein and a transcriptional activator
Source: EMBO Rep. 2017 May 12;18(6):929–46. doi: 10.15252/embr.201744095 (PMC5452029; doi:10.15252/embr.201744095)
Supplement: Supplementary file 12 — Source Data for Figure 1 [file EMBR-18-929-s010.zip]

Archive with 1 entries (1 files):
- embr201744095-sup-0010-SDataFig1.eps
